# Supplementary material for: Cellular location shapes quaternary structure of enzymes
Source: Nat Commun. 2024 Oct 1;15:8505. doi: 10.1038/s41467-024-52662-2 (PMC11445431; doi:10.1038/s41467-024-52662-2)
Supplement: Supplementary file 4 — Supplementary Data 1 [file 41467_2024_52662_MOESM4_ESM.xlsx]

## Sheet: Supp Data 1
Supplementary Data 1. The list of the enzymes used in the study.
UniProt_ID	PDB_ID	Hom./Mon.	Taxonomy	EC	Location
10HGO_CATRO	6k3g	H	Euk	EC=1.1.1.324	cytoplasm
12S_PROFR	1on3	H	Prok	EC=2.1.3.1	cytoplasm
1A12_SOLLC	1iax	H	Euk	EC=4.4.1.14	cytoplasm
1A17_ARATH	7dlw	H	Euk	EC=4.4.1.14	cytoplasm
1A1C_MALDO	1b8g	H	Euk	EC=1.4.-.-,EC=4.4.1.14	cytoplasm
1A1D_CYBSA	1f2d	H	Euk	EC=3.5.99.7	cytoplasm
1A1D_PSEUD	1tyz	H	Prok	EC=3.5.99.7	cytoplasm
1A1D_PYRHO	1j0b	H	Prok	EC=3.5.99.7	cytoplasm
2KGR_VITVI	6pex	M	Euk	EC=1.1.1.-,EC=1.1.1.26,EC=1.1.1.28,EC=1.1.1.79	cytoplasm
2NPD_CYBMR	6bka	M	Euk	EC=1.13.12.16	cytoplasm
2OCS_HYDTT	7kct	H	Prok	EC=6.4.1.7	cytoplasm
2ODD_SINHE	7e38	M	Euk	EC=1.14.20.8	cytoplasm
2PS_GERHY	1qlv	H	Euk	EC=2.3.1.-	cytoplasm
35NBP_CHRVO	2yb1	M	Prok	EC=3.1.3.97	cytoplasm
36DKM_PSEPU	5aec	H	Prok	EC=1.14.14.155	cytoplasm
3BHD_COMTE	1hxh	H	Prok	EC=1.1.1.51	cytoplasm
3DHQ_CANAL	3kip	H	Euk	EC=4.2.1.10	cytoplasm
3HAO_BOVIN	3fe5	M	Euk	EC=1.13.11.6	cytoplasm
3HAO_CUPMC	6vi8	H	Prok	EC=1.13.11.6	cytoplasm
3HAO_HUMAN	2qnk	M	Euk	EC=1.13.11.6	cytoplasm
3HAO_YEAST	1zvf	H	Euk	EC=1.13.11.6	cytoplasm
3HIDH_HUMAN	2i9p	H	Euk	EC=1.1.1.31	other
3MDO_PSEAE	3uss	H	Prok	EC=1.13.11.91	cytoplasm
3PASE_ECOLI	5a60	M	Prok	EC=3.6.1.25	cytoplasm
3PASE_NITEU	3typ	H	Prok	EC=3.6.1.25	n.a.
4CL2_TOBAC	5bsm	M	Euk	EC=6.2.1.-,EC=6.2.1.12,EC=6.2.1.34	cytoplasm
4CLLA_ARATH	5ie2	M	Euk	EC=6.2.1.8	cytoplasm
4HBT_ARTSP	1q4s	H	Prok	EC=3.1.2.23	cytoplasm
4HBT_PSEUC	1lo7	H	Prok	EC=3.1.2.23	cytoplasm
4HPE1_AGRRK	4q2h	H	Prok	EC=5.1.1.8	cytoplasm
4HPE1_BRUA4	4k8l	H	Prok	EC=5.1.1.8	cytoplasm
4HPE1_BURM1	4q60	H	Prok	EC=5.1.1.8	n.a.
4HYPE_AGRVS	4lb0	H	Prok	EC=5.1.1.8	cytoplasm
4HYPE_CHRSD	4jci	H	Prok	EC=5.1.1.8	n.a.
4HYPE_PSEAE	2azp	M	Prok	EC=5.1.1.8	cytoplasm
4HYPE_PSEF5	4j9w	H	Prok	EC=5.1.1.8	cytoplasm
4HYPE_PSEP1	4jd7	H	Prok	EC=5.1.1.8	cytoplasm
4HYPE_XANCP	4juu	H	Prok	EC=5.1.1.8	cytoplasm
53DR_STAES	3bwv	H	Prok	EC=3.1.3.-	cytoplasm
5BPOR_DIGLA	2v6g	M	Euk	EC=1.3.1.3	cytoplasm
5DNU_ECOLI	2paq	H	Prok	EC=3.1.3.89	cytoplasm
5EAS_TOBAC	4rnq	M	Euk	EC=4.2.3.61	cytoplasm
5NT3A_HUMAN	2cn1	H	Euk	EC=3.1.3.5,EC=3.1.3.91	other
5NT3A_MOUSE	2bdu	H	Euk	EC=3.1.3.5,EC=3.1.3.91	other
5NT3B_DROME	4nv0	M	Euk	EC=3.1.3.5,EC=3.1.3.91	other
5NT3B_HUMAN	7zee	M	Euk	EC=3.1.3.5,EC=3.1.3.91	cytoplasm
5NTC_HUMAN	6ddq	H	Euk	EC=2.7.1.77,EC=3.1.3.5,EC=3.1.3.99	cytoplasm
5NTD_HAEIN	3zu0	H	Prok	EC=3.1.3.5	n.a.
5S_PROFR	1rqb	H	Prok	EC=2.1.3.1	cytoplasm
6HN3M_PSEPK	5eow	M	Prok	EC=1.14.13.114	n.a.
6OMT_THLFG	5icc	H	Euk	EC=2.1.1.128	cytoplasm
6PGD1_YEAST	2p4q	H	Euk	EC=1.1.1.44	cytoplasm
6PGD_ECOLI	3fwn	H	Prok	EC=1.1.1.44	cytoplasm
6PGD_HUMAN	2jkv	H	Euk	EC=1.1.1.44	cytoplasm
6PGD_LACLM	2iz1	H	Prok	EC=1.1.1.44	cytoplasm
6PGD_SHEEP	1pgn	H	Euk	EC=1.1.1.44	cytoplasm
6PGD_TRYBB	1pgj	H	Euk	EC=1.1.1.44	cytoplasm
6PGL_ECOLI	1ri6	M	Prok	EC=3.1.1.31	other
6PGL_KLEP7	6nau	M	Prok	EC=3.1.1.31	other
6PGL_MYCTU	3ico	M	Prok	EC=3.1.1.31	n.a.
6PGL_THEMA	1pbt	M	Prok	EC=3.1.1.31	cytoplasm
708A6_MAIZE	6lf6	M	Euk	EC=2.4.1.-	cytoplasm
708C1_FAGES	6llg	M	Euk	EC=2.4.1.360	cytoplasm
74AC1_SIRGR	6l8x	M	Euk	EC=2.4.1.350	cytoplasm
7OMT8_MEDSA	6cig	H	Euk	EC=2.1.1.150	cytoplasm
8ODP_CANLF	5mzf	M	Euk	EC=3.6.1.-,EC=3.6.1.56	other
8ODP_DANRE	5otn	M	Euk	EC=3.6.1.-,EC=3.6.1.56	other
8ODP_HUMAN	4c9w	H	Euk	EC=3.6.1.-,EC=3.6.1.56	other
8ODP_MOUSE	5mzg	H	Euk	EC=3.6.1.-,EC=3.6.1.56	cytoplasm
A0A023DFE8_9BACI	6n9r	H	Prok	EC=3.1.1.81	n.a.
A0A023LLI1_9ALTE	5z6p	M	Prok	EC=3.2.1.81	n.a.
A0A023T3X2_9PROT	4v2i	H	Prok	EC=3.1.1.1	n.a.
A0A023UGN9_9MICC	6se8	H	Prok	EC=3.2.1.23	cytoplasm
A0A024FRL9_ECOLX	6ol8	M	Prok	EC=3.5.2.6	n.a.
A0A024L327_ECOLX	6iny	M	Prok	EC=2.7.7.108	n.a.
A0A024R8L7_HUMAN	7q84	H	Euk	EC=1.3.3.6	other
A0A031LR83_9GAMM	7sbh	H	Prok	EC=1.15.1.1	other
A0A031LXI5_9GAMM	6pt7	H	Prok	EC=1.11.1.6	other
A0A031WIF2_CLODI	7l00	H	Prok	EC=1.13.12.16,EC=1.3.1.9	cytoplasm
A0A037YMJ1_ECOLX	7jz6	H	Prok	EC=1.11.1.21	cytoplasm
A0A059TXD8_THEP1	5m99	H	Prok	EC=3.2.1.1	cytoplasm
A0A059U759_9PEZI	4pva	M	Euk	EC=3.2.1.55	extracellular
A0A059WF38_STRA9	7ccg	H	Prok	EC=2.5.1.94	n.a.
A0A059WV44_9BACT	5hmn	H	Prok	EC=2.3.1.60	n.a.
A0A059X981_9BACT	6mn0	H	Prok	EC=2.3.1.81	n.a.
A0A059ZFC5_ACIBA	6j3m	H	Prok	EC=2.7.7.3	cytoplasm
A0A059ZPG7_ACIBA	5vpu	M	Prok	EC=5.4.2.12	cytoplasm
A0A059ZPP5_ACIBA	6zgp	H	Prok	EC=1.14.13.239	cytoplasm
A0A060N399_9PLEO	7cy9	M	Euk	EC=3.1.1.74	extracellular
A0A060SC37_PYCCI	6xut	M	Euk	EC=1.1.3.4	extracellular
A0A061LQM0_ECOLX	6ba8	M	Prok	EC=3.1.2.-	cytoplasm
A0A062UZ78_9EURY	6bxo	H	Prok	EC=2.5.1.108	cytoplasm
A0A066Q637_ECOLX	6nva	H	Prok	EC=4.3.3.7	cytoplasm
A0A067N4E7_PLEOS	6fsk	M	Euk	EC=1.11.1.19	cytoplasm
A0A067XG63_9RHOB	4brz	H	Prok	EC=3.8.1.5	n.a.
A0A067XG64_PARTM	4c1p	H	Prok	EC=3.2.1.37	extracellular
A0A067XG66_9RHOB	4c6h	M	Prok	EC=3.8.1.5	n.a.
A0A067XG73_PHACH	4lmw	H	Euk	EC=2.5.1.18	cytoplasm
A0A068A5A2_STAAU	6d9t	H	Prok	EC=2.4.1.345,EC=2.4.1.57	cytoplasm
A0A068C8U8_ASPFU	6jik	M	Euk	EC=3.6.5.2	other
A0A068FT77_9PEZI	6jxg	M	Euk	EC=3.2.1.21	extracellular
A0A069B2G5_BURPE	5l03	H	Prok	EC=4.6.1.12	cytoplasm
A0A069Q6I8_PSEAI	7pji	H	Prok	EC=1.1.1.205	cytoplasm
A0A072ZCW8_PSEAI	6qlv	H	Prok	EC=2.5.1.129	cytoplasm
A0A074Z863_9TREM	5zg5	H	Euk	EC=5.3.1.1	cytoplasm
A0A075B5G4_HUMIN	4oyl	M	Euk	EC=3.1.1.74	extracellular
A0A075B5G8_9APIC	4plc	H	Euk	EC=1.1.1.37	cytoplasm
A0A075B5H0_9APIC	4plt	H	Euk	EC=1.1.1.37	cytoplasm
A0A075B5H2_9APIC	4plw	H	Euk	EC=1.1.1.37	cytoplasm
A0A075B5H6_TRIHA	4cvu	H	Euk	EC=3.2.1.25	extracellular
A0A075C6T6_RHIMI	4nrs	M	Euk	EC=3.2.1.25	extracellular
A0A075E2Q1_9POAL	5weg	M	Euk	EC=2.7.7.9	cytoplasm
A0A075ML49_CHAVR	5wpn	H	Euk	EC=1.16.3.1	cytoplasm
A0A076MPD7_9BACT	4yhe	M	Prok	EC=3.2.1.4	n.a.
A0A076YIY5_ECOLX	5gzw	M	Prok	EC=3.5.2.6	other
A0A077E909_9FLAO	6b1z	M	Prok	EC=6.1.1.17	cytoplasm
A0A077E919_9FLAO	5viu	H	Prok	EC=2.6.1.13	cytoplasm
A0A077EA44_9FLAO	7n7s	H	Prok	EC=1.1.1.88	n.a.
A0A077EAN3_9FLAO	6auj	H	Prok	EC=2.1.1.45	cytoplasm
A0A077EBQ3_9FLAO	6wng	H	Prok	EC=4.3.1.1	cytoplasm
A0A077ECF2_9FLAO	6an0	H	Prok	EC=1.1.1.23	cytoplasm
A0A077EDS4_9FLAO	6aph	H	Prok	EC=3.13.2.1	cytoplasm
A0A077EEP0_9FLAO	6bn2	H	Prok	EC=2.3.1.9	cytoplasm
A0A077EER2_9FLAO	6mtk	H	Prok	EC=6.1.1.2	cytoplasm
A0A077EEZ5_9FLAO	6phe	H	Prok	EC=4.2.3.3	cytoplasm
A0A077EGR8_9FLAO	6n7l	H	Prok	EC=1.1.1.1	cytoplasm
A0A077EJ65_9FLAO	6ude	H	Prok	EC=2.7.1.30	cytoplasm
A0A077EJG6_9FLAO	6ojm	H	Prok	EC=4.1.3.36	cytoplasm
A0A077EJK0_9FLAO	6udg	H	Prok	EC=1.11.1.24	other
A0A077EJP9_9FLAO	7miw	H	Prok	EC=4.2.1.2	cytoplasm
A0A077ELH2_9FLAO	8du1	H	Prok	EC=4.2.1.46	cytoplasm
A0A077ELH4_9FLAO	6uzi	H	Prok	EC=1.8.1.4	cytoplasm
A0A077EMQ8_9FLAO	5vpr	M	Prok	EC=2.8.1.7	cytoplasm
A0A077ENB9_9FLAO	6c46	H	Prok	EC=5.1.3.13	cytoplasm
A0A077GFB1_ACIBA	7krk	H	Prok	EC=1.1.1.100,EC=1.1.1.47	cytoplasm
A0A077JI83_BOMMO	6lgc	H	Euk	EC=3.2.1.20	other
A0A077KT80_SALER	6bn3	M	Prok	EC=3.5.2.6	other
A0A081GYS3_ACIBA	7v0f	H	Prok	EC=4.1.2.50	cytoplasm
A0A081HJP9_PSEAI	7v8t	H	Prok	EC=4.1.2.52	cytoplasm
A0A083ZJN8_RHIRD	5j9r	H	Prok	EC=3.5.1.24	n.a.
A0A083ZKV2_RHIRD	7ofx	H	Prok	EC=3.2.1.20	n.a.
A0A083ZM39_RHIRD	7cnp	M	Prok	EC=4.2.1.33	n.a.
A0A086SLX8_VIBCL	5cxk	H	Prok	EC=4.2.1.1	cytoplasm
A0A086SY89_ACRC1	5mrj	M	Euk	EC=3.2.1.8	extracellular
A0A086T6R4_ACRC1	5m2d	M	Euk	EC=3.2.1.151	extracellular
A0A087WNH1_9EURO	3wfl	M	Euk	EC=3.2.1.78	cytoplasm
A0A087WNH2_FICBE	4cuo	H	Euk	EC=1.11.1.7	extracellular
A0A088BCU2_9BACL	5xd0	M	Prok	EC=3.2.1.-	n.a.
A0A088CB91_9NOCA	4rnc	H	Prok	EC=3.1.1.1	cytoplasm
A0A088T0J9_GEOCN	4zzu	M	Euk	EC=3.2.1.-	extracellular
A0A090F1W4_9HYPH	6wns	M	Prok	EC=2.3.1.184	n.a.
A0A090SK43_9VIBR	6j75	H	Prok	EC=1.2.1.22	n.a.
A0A094VLP5_ECOLX	7x32	H	Prok	EC=1.-.-.-,EC=1.5.1.34	n.a.
A0A094YZ24_ALKAL	5yo8	H	Prok	EC=4.2.3.130	n.a.
A0A096LNF0_ZINOF	4nh4	H	Euk	EC=1.3.1.102	cytoplasm
A0A097P6E1_9FABA	6kv2	M	Euk	EC=1.2.3.4	extracellular
A0A098DND1_GIBZE	6yjo	M	Euk	EC=1.1.3.5	extracellular
A0A098SKQ8_ACIBA	6jf5	H	Prok	EC=3.5.1.88	cytoplasm
A0A0A0NH71_STRRN	6p2o	M	Prok	EC=3.2.1.155	n.a.
A0A0A0Q7Z8_ENTCL	6lc7	M	Prok	EC=3.5.2.6	other
A0A0A0R5X6_9GAMM	4rg8	M	Prok	EC=3.1.11.1	n.a.
A0A0A0RCB5_SANAL	6a2a	H	Euk	EC=4.2.3.81	cytoplasm
A0A0A0RDR2_SANAL	6a1i	M	Euk	EC=4.2.3.81	cytoplasm
A0A0A0V023_STRPT	5unc	H	Prok	EC=5.4.2.9	n.a.
A0A0A0Y4H8_TRAFO	4usc	H	Euk	EC=1.11.1.7	extracellular
A0A0A0YMQ9_9FIRM	5ah0	M	Prok	EC=3.1.1.3	n.a.
A0A0A1EQY0_CANBO	5dn9	H	Euk	EC=1.17.1.9	cytoplasm
A0A0A5P8W7_CITFR	6egr	H	Prok	EC=4.4.1.11	cytoplasm
A0A0A6YVN8_ECOLI	4q7i	H	Prok	EC=5.1.3.31	cytoplasm
A0A0A7CK57_9CRUS	6ky2	M	Euk	EC=2.7.3.3	cytoplasm
A0A0A7GJ30_GEOAI	5cm0	H	Prok	EC=2.6.1.42	cytoplasm
A0A0A7I435_9BIFI	6jix	H	Prok	EC=2.6.1.77	cytoplasm
A0A0A7M685_TRAHI	5ldu	M	Euk	EC=1.10.3.2	extracellular
A0A0A7S0J1_FRIPE	7vco	H	Prok	EC=3.2.1.26	cytoplasm
A0A0A7XPH7_ACINO	6ki8	H	Prok	EC=3.6.1.1	cytoplasm
A0A0A7Y424_ECOLX	7vqj	M	Prok	EC=3.5.2.6	n.a.
A0A0A8XFY0_ACICA	6a37	M	Prok	EC=1.14.13.16	n.a.
A0A0B0DIC8_NEUCS	6n1y	H	Euk	EC=1.13.11.43	cytoplasm
A0A0B0IKH9_9BACI	6qu0	H	Prok	EC=1.6.5.-,EC=1.7.1.17	n.a.
A0A0B0SD75_THES0	6znx	H	Prok	EC=2.7.1.15	n.a.
A0A0B4J187_STRPT	4rnl	M	Prok	EC=5.1.3.3	n.a.
A0A0B4U8I5_9GAMM	5e9a	H	Prok	EC=3.2.1.23	n.a.
A0A0B5H9B3_9BACT	6xof	M	Prok	EC=3.2.1.39	n.a.
A0A0B5KUB4_9FIRM	4q3n	H	Prok	EC=1.1.1.27	n.a.
A0A0B6VPP7_SERMA	5gs8	H	Prok	EC=3.5.2.6	other
A0A0B7LH44_STREE	5f9t	M	Prok	EC=3.2.1.18	extracellular
A0A0B8RFI6_LISMN	5sxo	H	Prok	EC=2.3.1.179	other
A0A0C0C2K2_ACIBA	6d0p	M	Prok	EC=1.13.11.24	other
A0A0C2W6A5_MYCCA	6l2m	H	Prok	EC=3.5.4.33	n.a.
A0A0C2ZKK6_MYCCA	7e3t	H	Prok	EC=2.1.1.207	cytoplasm
A0A0C3A3T0_MYCCA	6qe6	M	Prok	EC=2.1.1.217	cytoplasm
A0A0C5DR25_CATRO	5o98	M	Euk	EC=1.1.1.-	other
A0A0C5GWS2_9BACL	6jhf	M	Prok	EC=3.2.1.41	n.a.
A0A0C5VFC0_9GAMM	6lwu	M	Prok	EC=3.2.1.132	n.a.
A0A0D0GHZ5_9BACI	5zhb	M	Prok	EC=5.1.3.11	n.a.
A0A0D1I3W4_STAAU	7wid	H	Prok	EC=3.4.21.92	cytoplasm
A0A0D1M7L2_9LACO	5m8e	H	Prok	EC=3.2.1.55	other
A0A0D5NT23_9POAL	7f5w	M	Euk	EC=3.1.1.5	cytoplasm
A0A0D5YC82_ACIBA	5dd7	H	Prok	EC=2.7.4.16	cytoplasm
A0A0D5YE19_ACIBA	5eo6	H	Prok	EC=1.3.3.3	cytoplasm
A0A0D5YEC3_ACIBA	4ziy	M	Prok	EC=6.3.2.10	cytoplasm
A0A0D5YGK2_ACIBA	6et6	M	Prok	EC=3.2.1.17	n.a.
A0A0D5YHU7_ACIBA	6acs	H	Prok	EC=2.5.1.31	cytoplasm
A0A0D5YI36_ACIBA	5dl8	M	Prok	EC=3.4.21.-	other
A0A0D5YK08_ACIBA	6nds	H	Prok	EC=4.1.3.4	cytoplasm
A0A0D5YKR4_ACIBA	5dl7	M	Prok	EC=3.4.21.-	other
A0A0D6FFE3_PSEAI	7f17	M	Prok	EC=3.1.3.2	other
A0A0D6GJV1_STAAU	7kaz	H	Prok	EC=4.2.1.53	n.a.
A0A0D6H805_ECOLX	4p07	H	Prok	EC=2.8.2.22	n.a.
A0A0D6H967_STAAU	6gyz	H	Prok	EC=5.4.2.10	cytoplasm
A0A0D6HIR7_STAAU	7o4m	M	Prok	EC=2.1.1.217	cytoplasm
A0A0D6HUA0_STAAU	4wac	H	Prok	EC=2.4.1.52	cytoplasm
A0A0D6I3Y9_SALTM	7e3y	H	Prok	EC=2.3.1.30	cytoplasm
A0A0D6IV69_PSEAI	6din	H	Prok	EC=5.1.3.13	n.a.
A0A0D6JKM4_9HYPH	7dib	H	Prok	EC=4.1.2.42	cytoplasm
A0A0D7LY80_CITFR	5yss	H	Prok	EC=1.1.1.30	cytoplasm
A0A0E0TGF4_GEOS2	6vsa	H	Prok	EC=1.3.98.5	cytoplasm
A0A0E1CHI1_KLEPN	4r88	H	Prok	EC=3.5.4.1	cytoplasm
A0A0E1EIJ0_STRAG	6m6t	M	Prok	EC=2.4.1.25	cytoplasm
A0A0E1LZC3_ECOLX	5ci1	H	Prok	EC=1.17.4.1	cytoplasm
A0A0E1M5B1_ECOLX	6nhl	H	Prok	EC=4.3.99.3	cytoplasm
A0A0E1S3N2_BURPE	4bko	M	Prok	EC=1.3.1.9	cytoplasm
A0A0E1SBH3_BURPE	3e5y	H	Prok	EC=2.1.1.207	n.a.
A0A0E1U3Z8_BURPE	4whx	H	Prok	EC=2.6.1.42	cytoplasm
A0A0E3ZJD7_9BACT	6xfr	H	Prok	EC=3.5.2.6	n.a.
A0A0E8T757_STREE	5oau	M	Prok	EC=3.4.16.4	other
A0A0F0G8G2_PAEPO	7tdp	H	Prok	EC=6.3.1.2	cytoplasm
A0A0F2R9T6_9PROT	7t1j	H	Prok	EC=4.1.1.39	n.a.
A0A0F4FMM6_RHIRD	6kue	H	Prok	EC=2.3.1.-	cytoplasm
A0A0F4VK59_9HYPH	7lvl	H	Prok	EC=4.3.3.7	n.a.
A0A0F6AK91_THESQ	1z82	H	Prok	EC=1.1.1.94	cytoplasm
A0A0F6AQU1_BRUA1	5jis	H	Prok	EC=2.5.1.47	cytoplasm
A0A0F6AR69_BRUA1	4hzc	H	Prok	EC=2.3.1.30	cytoplasm
A0A0F6B281_SALT1	4p7b	M	Prok	EC=3.1.1.29	cytoplasm
A0A0F6P2I5_SERMA	5fdh	H	Prok	EC=3.5.2.6	n.a.
A0A0F6SD02_CATRO	5fi3	H	Euk	EC=1.1.99.41	cytoplasm
A0A0F7J8S0_SALTM	5zwb	H	Prok	EC=2.7.1.35	cytoplasm
A0A0F7UUA6_TOXGV	6bfa	M	Euk	EC=2.7.11.18	cytoplasm
A0A0F9XM91_TRIHA	5jbo	M	Euk	EC=3.2.1.21	cytoplasm
A0A0F9ZQA8_TRIHA	5jbk	H	Euk	EC=3.2.1.21	cytoplasm
A0A0G2RKR9_9BACT	5gmx	M	Prok	EC=3.1.1.1	n.a.
A0A0G3E2X5_BACTU	6vfn	H	Prok	EC=2.3.1.57,EC=6.3.5.2	cytoplasm
A0A0G3NED2_KLEPN	8dos	H	Prok	EC=1.18.1.2,EC=1.19.1.1	cytoplasm
A0A0G4QN87_ACIBA	7e52	H	Prok	EC=1.8.1.9	n.a.
A0A0G8B235_SERMA	7emg	H	Prok	EC=1.1.1.100	cytoplasm
A0A0H2UKY3_STREE	4d71	M	Prok	EC=3.2.1.102	n.a.
A0A0H2UKY4_STREE	4d72	M	Prok	EC=3.2.1.102	n.a.
A0A0H2UKZ5_YERE1	4s12	H	Prok	EC=4.2.1.126	cytoplasm
A0A0H2UKZ6_STRPN	4s1n	M	Prok	EC=2.1.2.2	cytoplasm
A0A0H2UKZ7_VIBC3	4s1v	H	Prok	EC=1.1.1.95	cytoplasm
A0A0H2UL04_VIBC3	4xck	H	Prok	EC=2.7.1.15	cytoplasm
A0A0H2UN19_STRPN	4e8d	H	Prok	EC=3.2.1.23	cytoplasm
A0A0H2UN95_STRPN	4icq	H	Prok	EC=3.4.11.-	cytoplasm
A0A0H2UNK6_STRPN	2oi2	H	Prok	EC=2.7.1.36	cytoplasm
A0A0H2UP35_STRPN	4ipn	H	Prok	EC=3.2.1.86	cytoplasm
A0A0H2UP67_STRPN	1z72	H	Prok	EC=3.5.99.2	n.a.
A0A0H2UPP7_STRPN	3mms	H	Prok	EC=3.2.2.9	cytoplasm
A0A0H2UPS5_STRPN	2gz3	H	Prok	EC=1.2.1.11	cytoplasm
A0A0H2UPY5_STRPN	3op1	H	Prok	EC=2.7.1.26,EC=2.7.7.2	cytoplasm
A0A0H2UQ30_STRPN	1vqz	M	Prok	EC=6.3.1.20	cytoplasm
A0A0H2UQ78_STRPN	2gk4	H	Prok	EC=6.3.2.5	cytoplasm
A0A0H2UQ81_STRPN	2b06	H	Prok	EC=3.6.1.55	cytoplasm
A0A0H2UQE4_STRPN	4yw1	M	Prok	EC=3.2.1.18	extracellular
A0A0H2UQJ9_STRPN	1ydf	M	Prok	EC=3.1.3.23	cytoplasm
A0A0H2UR34_STRPN	3o94	H	Prok	EC=3.5.1.19	cytoplasm
A0A0H2UR54_STRPN	3kr9	M	Prok	EC=2.1.1.217	cytoplasm
A0A0H2URN1_STRPN	5kck	H	Prok	EC=4.1.3.27	cytoplasm
A0A0H2URP5_STRPN	3ck2	M	Prok	EC=3.1.4.-	cytoplasm
A0A0H2URQ6_STRPN	6phu	H	Prok	EC=3.2.1.22	cytoplasm
A0A0H2US48_STRPN	4c25	H	Prok	EC=4.1.2.17	cytoplasm
A0A0H2US93_STRPN	4c23	M	Prok	EC=2.7.1.51	cytoplasm
A0A0H2USG4_STRPN	2gup	H	Prok	EC=2.7.1.85	cytoplasm
A0A0H2USH8_STRPN	5t5d	M	Prok	EC=2.7.1.206	cytoplasm
A0A0H2UXE9_SHIFL	2for	H	Prok	EC=2.5.1.10	cytoplasm
A0A0H2V2B5_SHIFL	2otd	M	Prok	EC=3.1.4.46	cytoplasm
A0A0H2V4H2_ECOL6	3ed4	H	Prok	EC=3.1.6.1	cytoplasm
A0A0H2V5I6_SHIFL	6wgq	M	Prok	EC=3.5.2.6	other
A0A0H2V6Y9_ECOL6	3gz4	H	Prok	EC=1.-.-.-	cytoplasm
A0A0H2V7F2_ECOL6	4im7	M	Prok	EC=1.-.-.-	cytoplasm
A0A0H2V833_ECOL6	4iiu	H	Prok	EC=1.1.1.100	cytoplasm
A0A0H2V9Q5_ECOL6	4ilk	H	Prok	EC=1.1.1.-	cytoplasm
A0A0H2VC26_ECOL6	2h1f	M	Prok	EC=2.-.-.-	cytoplasm
A0A0H2VD83_ECOL6	3ivd	M	Prok	EC=3.6.1.45	other
A0A0H2VTI6_SHIFL	2b20	M	Prok	EC=3.1.1.108	cytoplasm
A0A0H2WBM4_BURMA	3e99	H	Prok	EC=1.14.12.10	cytoplasm
A0A0H2WCF8_BURMA	3lou	H	Prok	EC=3.5.1.10	cytoplasm
A0A0H2WFM6_BURMA	6mqh	H	Prok	EC=4.3.3.7	cytoplasm
A0A0H2WW38_STAAC	2xmz	M	Prok	EC=4.2.99.20	cytoplasm
A0A0H2WWS2_STAAC	7a7b	H	Prok	EC=1.18.1.2	cytoplasm
A0A0H2WX20_STAAC	3qfh	M	Prok	EC=3.4.21.-	extracellular
A0A0H2WXM0_STAAC	3p8k	H	Prok	EC=3.5.1.111	cytoplasm
A0A0H2WY27_STAAC	7kcv	M	Prok	EC=3.4.16.4	other
A0A0H2WYH0_STAAC	3kzw	H	Prok	EC=3.4.11.1	cytoplasm
A0A0H2WZ09_STAAC	3mzz	M	Prok	EC=2.8.1.1	n.a.
A0A0H2WZV8_STAAC	4ewt	H	Prok	EC=3.5.1.32	cytoplasm
A0A0H2X0S3_STAAC	4nea	H	Prok	EC=1.2.1.8	cytoplasm
A0A0H2X6W0_XANC8	2f8h	H	Prok	EC=3.5.1.-	cytoplasm
A0A0H2X8L7_XANC8	3s6k	H	Prok	EC=2.7.2.8	cytoplasm
A0A0H2XBX7_XANC8	6m3s	H	Prok	EC=1.1.1.85	cytoplasm
A0A0H2XIJ1_STAA3	4nz9	H	Prok	EC=1.3.1.39	other
A0A0H2YQN3_CLOP1	3ptw	M	Prok	EC=2.3.1.39	cytoplasm
A0A0H2Z6F6_PSEAB	7tz9	M	Prok	EC=3.1.2.32	cytoplasm
A0A0H2Z9F5_PSEAB	5u8w	H	Prok	EC=1.8.1.4	cytoplasm
A0A0H2ZEH5_PSEAB	7kuu	H	Prok	EC=1.11.1.26	cytoplasm
A0A0H2ZFH3_PSEAB	4k91	M	Prok	EC=3.4.16.4	other
A0A0H2ZNZ5_STRP2	4a34	H	Prok	EC=5.4.99.62	cytoplasm
A0A0H2ZP94_STRP2	4rl6	H	Prok	EC=1.5.1.7	cytoplasm
A0A0H2ZRI0_STRP2	5yln	H	Prok	EC=1.1.1.1	cytoplasm
A0A0H2ZRU2_MYCA1	3q1t	H	Prok	EC=4.2.1.155	cytoplasm
A0A0H2ZSG9_MYCA1	3r1j	H	Prok	EC=1.14.11.17	cytoplasm
A0A0H2ZSR3_MYCA1	3qha	H	Prok	EC=1.1.-.-	cytoplasm
A0A0H2ZSV5_MYCA1	6q1y	M	Prok	EC=1.3.1.9	other
A0A0H2ZTH2_MYCA1	3r9s	H	Prok	EC=4.2.1.-	cytoplasm
A0A0H2ZTN5_MYCA1	3uve	H	Prok	EC=1.1.1.275	cytoplasm
A0A0H2ZTN6_MYCA1	3svk	H	Prok	EC=2.3.1.16	cytoplasm
A0A0H2ZU39_MYCA1	4rgb	H	Prok	EC=1.1.1.275	cytoplasm
A0A0H2ZUQ2_MYCA1	3p85	H	Prok	EC=4.2.1.17	cytoplasm
A0A0H2ZV91_MYCA1	3pxx	H	Prok	EC=1.1.1.275	cytoplasm
A0A0H2ZWD1_MYCA1	3oi9	H	Prok	EC=2.7.7.75	cytoplasm
A0A0H2ZWY3_MYCA1	3t7c	H	Prok	EC=1.1.1.275	cytoplasm
A0A0H2ZXF2_MYCA1	3r0o	H	Prok	EC=4.2.1.-	cytoplasm
A0A0H2ZYS9_MYCA1	5ej2	H	Prok	EC=1.1.1.275	cytoplasm
A0A0H3A0Q9_MYCA1	4lgv	H	Prok	EC=1.1.1.49	cytoplasm
A0A0H3A4S5_MYCA1	3ppi	H	Prok	EC=1.1.1.178,EC=1.1.1.35	cytoplasm
A0A0H3AER7_VIBC3	5ey7	H	Prok	EC=2.7.1.4	cytoplasm
A0A0H3AFW5_VIBC3	4i2n	H	Prok	EC=3.5.1.124	cytoplasm
A0A0H3AGE3_VIBC3	3tgv	H	Prok	EC=1.14.99.58	cytoplasm
A0A0H3ALA8_VIBC3	4lrq	H	Prok	EC=3.1.3.48	cytoplasm
A0A0H3AM12_VIBC3	5z3m	H	Prok	EC=3.1.3.48	cytoplasm
A0A0H3AQB6_BRUO2	5dwn	H	Prok	EC=2.3.1.-	cytoplasm
A0A0H3ASL8_BRUO2	6rr3	M	Prok	EC=1.18.1.2	cytoplasm
A0A0H3ASR6_BRUO2	4wok	M	Prok	EC=5.1.3.2	cytoplasm
A0A0H3AU93_BRUO2	8du0	M	Prok	EC=1.1.1.271	cytoplasm
A0A0H3AY56_RICRS	4jga	H	Prok	EC=2.3.1.179	cytoplasm
A0A0H3B2F9_YERPY	3zrd	H	Prok	EC=1.11.1.24	other
A0A0H3BVM1_STRPZ	5hul	H	Prok	EC=2.4.2.19	cytoplasm
A0A0H3BZ89_STRPZ	5huh	H	Prok	EC=6.3.1.5	cytoplasm
A0A0H3C5N2_CAUVN	3u7v	H	Prok	EC=3.2.1.23	n.a.
A0A0H3CM13_ENTCC	5vu3	H	Prok	EC=3.5.1.42	n.a.
A0A0H3EA14_BACA1	6w5g	M	Prok	EC=3.5.2.6	n.a.
A0A0H3G350_BRUSU	5i7w	M	Prok	EC=2.5.1.47	cytoplasm
A0A0H3G544_BRUSU	4o5m	H	Prok	EC=1.3.8.4	cytoplasm
A0A0H3G9R2_BRUSU	3meq	H	Prok	EC=1.1.1.1	cytoplasm
A0A0H3G9X2_BRUSU	4tqt	H	Prok	EC=3.5.2.2	cytoplasm
A0A0H3GHJ1_KLEPH	7tmd	H	Prok	EC=2.1.3.3	cytoplasm
A0A0H3GJF7_LISM4	7esa	M	Prok	EC=2.7.1.180	n.a.
A0A0H3GK94_KLEPH	7tm9	H	Prok	EC=3.1.3.1	other
A0A0H3GLR2_KLEPH	7tmg	H	Prok	EC=1.-.-.-	cytoplasm
A0A0H3GMB7_KLEPH	8ees	H	Prok	EC=2.7.7.38	cytoplasm
A0A0H3GNE4_KLEPH	8cso	H	Prok	EC=4.1.1.23	cytoplasm
A0A0H3GSH0_KLEPH	7tm8	H	Prok	EC=2.7.1.156,EC=2.7.7.62	cytoplasm
A0A0H3GSI5_KLEPH	7u56	H	Prok	EC=6.3.2.4	cytoplasm
A0A0H3GTN1_KLEPH	7swk	H	Prok	EC=1.2.1.8	cytoplasm
A0A0H3GTS8_KLEPH	7t35	H	Prok	EC=3.1.3.45	cytoplasm
A0A0H3GV01_KLEPH	7tm4	M	Prok	EC=2.5.1.19	n.a.
A0A0H3GVN6_KLEPH	8duy	H	Prok	EC=4.4.1.13	cytoplasm
A0A0H3GYH4_KLEPH	7tm7	H	Prok	EC=2.4.1.1	cytoplasm
A0A0H3GYJ5_KLEPH	6wj8	H	Prok	EC=2.6.1.19	cytoplasm
A0A0H3H219_KLEPH	4pm5	M	Prok	EC=3.5.2.6	n.a.
A0A0H3HP34_BURP2	5i7f	H	Prok	EC=1.3.1.9	other
A0A0H3JHA1_ECO57	2rb9	H	Prok	EC=2.7.4.16	cytoplasm
A0A0H3JHT3_ECO57	3tsq	M	Prok	EC=6.2.-.-	cytoplasm
A0A0H3JKY1_STAAN	4ad6	M	Prok	EC=2.7.6.3	cytoplasm
A0A0H3JLH9_STAAN	4cv1	H	Prok	EC=1.3.1.39	other
A0A0H3JP37_STAAM	4yrd	H	Prok	EC=1.1.1.367	cytoplasm
A0A0H3JPF2_STAAM	6knk	H	Prok	EC=4.1.1.117	cytoplasm
A0A0H3JPP1_STAAN	1ng5	M	Prok	EC=3.4.22.71	n.a.
A0A0H3JQ19_STAAM	6khq	H	Prok	EC=2.5.1.48	cytoplasm
A0A0H3JRH8_STAAM	8eni	H	Prok	EC=6.3.4.15	cytoplasm
A0A0H3JRR2_STAAM	2vpq	H	Prok	EC=6.3.4.14	cytoplasm
A0A0H3JS15_STAAN	1xv2	H	Prok	EC=4.1.1.5	cytoplasm
A0A0H3JSR9_STAAM	6ttb	H	Prok	EC=1.1.1.28,EC=1.17.1.9	cytoplasm
A0A0H3JTJ5_STAAM	5yu2	H	Prok	EC=3.5.99.10	cytoplasm
A0A0H3JWL8_STAAW	3ntv	H	Prok	EC=2.1.1.-	cytoplasm
A0A0H3JZJ4_SYNP6	4dr8	M	Prok	EC=3.5.1.88	cytoplasm
A0A0H3K044_STAAM	2qmw	H	Prok	EC=4.2.1.51	cytoplasm
A0A0H3K0B9_STAAW	3vsk	H	Prok	EC=3.4.16.4	other
A0A0H3K174_STAAM	3g17	H	Prok	EC=1.1.1.169	other
A0A0H3K6J7_SYNP6	6hzk	H	Prok	EC=2.7.1.19	cytoplasm
A0A0H3K724_STAAE	7mcp	H	Prok	EC=2.5.1.48	cytoplasm
A0A0H3K7Y1_STAAE	3ors	H	Prok	EC=5.4.99.18	other
A0A0H3K9Y6_STAAE	4mp6	H	Prok	EC=1.5.1.51	cytoplasm
A0A0H3KBY8_BURM1	5uju	H	Prok	EC=1.2.1.3	cytoplasm
A0A0H3KDL9_BURM1	5tqi	H	Prok	EC=2.7.1.35	cytoplasm
A0A0H3KFM7_STAAE	3orq	H	Prok	EC=6.3.4.18	other
A0A0H3KFN7_BURM1	7l2a	H	Prok	EC=2.8.1.12	cytoplasm
A0A0H3KGN1_STAAE	7cb5	H	Prok	EC=1.1.1.44	cytoplasm
A0A0H3KGN3_BURM1	5uof	H	Prok	EC=2.4.1.15	cytoplasm
A0A0H3KH80_STAAE	2ola	M	Prok	EC=4.2.1.113	cytoplasm
A0A0H3KHT8_BURM1	5tqv	H	Prok	EC=1.1.1.184	extracellular
A0A0H3KN52_BURM1	7d5j	M	Prok	EC=3.5.2.6	other
A0A0H3KNE7_BURM1	4glo	H	Prok	EC=1.1.1.100	cytoplasm
A0A0H3KPC8_BURM1	5jry	H	Prok	EC=1.2.1.-	cytoplasm
A0A0H3KPJ4_BURM1	6nbo	M	Prok	EC=3.5.4.42	cytoplasm
A0A0H3KPJ9_BURM1	5t8z	M	Prok	EC=3.5.1.88	cytoplasm
A0A0H3KRF1_BURM1	5thw	H	Prok	EC=3.5.1.87	cytoplasm
A0A0H3KXJ8_BURM1	5umh	H	Prok	EC=1.13.11.1	cytoplasm
A0A0H3LHY8_BORBR	4jj9	H	Prok	EC=5.3.3.10	cytoplasm
A0A0H3LKE5_BORBR	1zn6	M	Prok	EC=3.4.-.-	n.a.
A0A0H3LKK8_BORBR	3uao	H	Prok	EC=3.5.1.107	n.a.
A0A0H3LUS8_BORBR	2bdv	M	Prok	EC=3.4.-.-	n.a.
A0A0H3LW43_BARHE	3hhj	M	Prok	EC=3.6.1.55	n.a.
A0A0H3LW83_BARHE	3e60	H	Prok	EC=2.3.1.179	cytoplasm
A0A0H3LWT6_BARHE	3grp	H	Prok	EC=1.1.1.100	cytoplasm
A0A0H3LWY9_BARHE	3o0h	H	Prok	EC=1.8.1.7	cytoplasm
A0A0H3LXD5_BORBR	3gip	M	Prok	EC=3.5.1.82	cytoplasm
A0A0H3LYP5_BARHE	3rmi	H	Prok	EC=5.4.99.5	cytoplasm
A0A0H3LZE4_BARHE	3kw3	H	Prok	EC=5.1.1.1	cytoplasm
A0A0H3M2Q2_BARHE	5tf4	H	Prok	EC=1.3.1.9	other
A0A0H3M4F9_BARHE	3sw5	H	Prok	EC=3.6.1.1	cytoplasm
A0A0H3M6H9_BARHE	3gir	M	Prok	EC=2.1.2.10	cytoplasm
A0A0H3M6W8_BARHE	3lv0	H	Prok	EC=3.1.3.25	cytoplasm
A0A0H3MBV9_CHLT2	4qas	H	Prok	EC=3.2.2.26	n.a.
A0A0H3MRL9_MYCLB	3r2n	H	Prok	EC=3.5.4.5	n.a.
A0A0H3NAL3_SALTS	8dil	H	Prok	EC=1.-.-.-	cytoplasm
A0A0H3NPU3_SALTS	6ovw	H	Prok	EC=2.1.3.3	cytoplasm
A0A0H4B872_9BACT	4uhh	M	Prok	EC=3.1.1.1	n.a.
A0A0H4IUK8_ECOLX	5ll7	M	Prok	EC=3.5.2.6	n.a.
A0A0H4LHD1_9LACO	6l9i	H	Prok	EC=4.1.1.2	n.a.
A0A0J4VP90_KLEVA	5gy3	M	Prok	EC=3.2.1.-	n.a.
A0A0J5Q413_ASPFM	6jdt	M	Euk	EC=3.2.1.8	extracellular
A0A0J7JFD7_9GAMM	6pi8	H	Prok	EC=3.5.1.62	n.a.
A0A0J9WZ66_KLEPN	2zyg	H	Prok	EC=1.1.1.44	cytoplasm
A0A0J9WZA6_KLEPN	3pjg	H	Prok	EC=1.1.1.22	cytoplasm
A0A0J9X1M8_STRPY	4ogd	H	Prok	EC=1.2.1.79	cytoplasm
A0A0J9X1X3_HYPRU	3x0v	H	Euk	EC=1.4.3.14	cytoplasm
A0A0J9X1X4_ECOLI	3x2s	M	Prok	EC=2.7.4.3	cytoplasm
A0A0J9X1X5_STAAM	4cjn	H	Prok	EC=3.4.16.4	other
A0A0J9X1X6_9ACTN	4d3s	H	Prok	EC=1.5.1.3	n.a.
A0A0J9X1X7_STAAU	4d41	H	Prok	EC=1.3.1.39	other
A0A0J9X1Y0_STAAN	4d42	H	Prok	EC=1.3.1.39	other
A0A0J9X1Y2_LACCB	4mie	H	Prok	EC=1.1.1.18,EC=1.1.1.369	n.a.
A0A0J9X1Y7_LACCB	4n54	H	Prok	EC=1.1.1.-	n.a.
A0A0J9X1Z1_PSEAI	4oxv	M	Prok	EC=4.2.2.n1	cytoplasm
A0A0J9X1Z8_ACIB3	4qf5	M	Prok	EC=6.3.2.10	cytoplasm
A0A0J9X1Z9_STAAU	4qrh	H	Prok	EC=2.7.4.8	cytoplasm
A0A0J9X200_STAAU	4s1w	H	Prok	EC=2.6.1.16	cytoplasm
A0A0J9X201_STAAM	4s3m	H	Prok	EC=1.1.1.44	cytoplasm
A0A0J9X241_MORCA	4um7	H	Prok	EC=3.1.3.45	cytoplasm
A0A0J9X243_ALCXX	4v15	H	Prok	EC=4.1.2.42	n.a.
A0A0J9X262_KLEOX	4xhc	H	Prok	EC=3.2.1.40	n.a.
A0A0J9X276_CAMJU	4xpk	M	Prok	EC=2.3.1.202	n.a.
A0A0J9X279_9BASI	4xxf	H	Euk	EC=4.1.2.17	cytoplasm
A0A0J9X283_STAAU	4yca	H	Prok	EC=1.1.1.169	cytoplasm
A0A0J9X290_MYCA1	4ywn	H	Prok	EC=1.5.1.37	n.a.
A0A0J9XTC4_BRUMA	6w3z	H	Euk	EC=2.5.1.46	other
A0A0K0PTR1_9PSED	5xpx	H	Prok	EC=3.1.1.3	n.a.
A0A0K0Q8K4_BACTU	5gwt	H	Prok	EC=1.-.-.-	cytoplasm
A0A0K0VJM8_PRIMG	5hei	H	Prok	EC=1.5.1.39	n.a.
A0A0K0VJM9_PRIMG	5hdj	H	Prok	EC=1.5.1.38	n.a.
A0A0K1A7V6_9STAP	6mh5	H	Prok	EC=1.1.1.267	cytoplasm
A0A0K1H2R6_STRKA	7vz6	H	Prok	EC=5.1.3.14	n.a.
A0A0K1YW34_9APIA	7v6l	H	Euk	EC=2.1.1.70	cytoplasm
A0A0K8N474_9PROT	7col	H	Prok	EC=1.1.1.25	n.a.
A0A0L6JSP1_9FIRM	7uqv	H	Prok	EC=3.4.15.6	n.a.
A0A0M0ELU2_KOMEU	7am0	H	Prok	EC=4.2.1.51	cytoplasm
A0A0M2HFA3_9MICO	7dve	M	Prok	EC=1.1.3.-	n.a.
A0A0M3D0T5_PSEPU	7e7h	M	Prok	EC=1.4.3.24	n.a.
A0A0M3KKU5_ECOLX	3wr7	H	Prok	EC=2.3.1.57	cytoplasm
A0A0M3KKU6_ERWAE	4d47	M	Prok	EC=2.4.1.10	extracellular
A0A0M3KKV6_STAAU	4pg5	H	Prok	EC=1.1.1.3	n.a.
A0A0M3KKV7_ACIBC	4qhr	H	Prok	EC=5.1.1.1	cytoplasm
A0A0M3KKW0_PSEAI	4qis	H	Prok	EC=1.7.3.1	n.a.
A0A0M3KKW1_PSEAI	4qit	H	Prok	EC=1.7.3.1	cytoplasm
A0A0M3KKW2_PSEAI	4qiu	H	Prok	EC=1.7.3.1	n.a.
A0A0M3KKW7_STRPY	4rkx	M	Prok	EC=3.4.22.10	extracellular
A0A0M3KKX1_STAAB	4tu5	M	Prok	EC=1.5.1.3	cytoplasm
A0A0M3KKX3_LACPJ	4u7o	H	Prok	EC=2.7.13.3	other
A0A0M3KKY6_9BACT	4uhc	M	Prok	EC=3.1.1.1	n.a.
A0A0M3KKZ3_PSEAI	4wej	M	Prok	EC=3.4.16.4	other
A0A0M3KKZ4_PSEAI	4wek	M	Prok	EC=3.4.16.4	other
A0A0M3KKZ6_RHIMI	4wtp	M	Euk	EC=2.4.1.-	extracellular
A0A0M3KKZ8_RHIMI	4wtr	M	Euk	EC=2.4.1.-	extracellular
A0A0M3KKZ9_RHIMI	4wy8	H	Euk	EC=3.1.1.1	cytoplasm
A0A0M3KL09_ACIB3	4y0a	M	Prok	EC=2.7.1.71	cytoplasm
A0A0M3KL18_9BACT	4y96	H	Prok	EC=5.3.1.1	n.a.
A0A0M3KL20_HELPY	4ygf	H	Prok	EC=4.2.1.1	n.a.
A0A0M3KL30_9AGAM	4yld	H	Euk	EC=3.2.2.22	cytoplasm
A0A0M3KL36_9ACTN	4zq8	H	Prok	EC=4.2.3.-	cytoplasm
A0A0M3KL37_ACIBA	4zr8	H	Prok	EC=4.1.1.37	cytoplasm
A0A0M3KL40_STAAC	4zwl	H	Prok	EC=1.2.1.8	cytoplasm
A0A0M3KL41_STAAC	4zxu	H	Prok	EC=1.2.1.8	cytoplasm
A0A0M3KL44_KLEPN	5a0u	H	Prok	EC=4.3.99.4	cytoplasm
A0A0M3KL45_KLEPN	5a0z	H	Prok	EC=4.3.99.4	cytoplasm
A0A0M3KL46_9PROT	5a12	H	Prok	EC=1.13.11.49	n.a.
A0A0M3KL47_9PROT	5a13	H	Prok	EC=1.13.11.49	n.a.
A0A0M3KL50_SPHSI	5a9g	H	Prok	EC=1.15.1.1	n.a.
A0A0M3KL68_ACIBA	5bt8	M	Prok	EC=2.7.2.3	cytoplasm
A0A0M3U1T9_9APHY	5ehf	M	Euk	EC=1.10.3.2	extracellular
A0A0M4HL56_9ASCO	5zci	H	Euk	EC=1.1.1.307	cytoplasm
A0A0M4U3V7_ALLSA	6wpu	M	Euk	EC=1.-.-.-	cytoplasm
A0A0M9BNX9_9BACL	7kv0	M	Prok	EC=3.2.1.8	n.a.
A0A0N9JZ32_OLDAF	5h0i	H	Euk	EC=3.4.22.34	other
A0A0N9XSE6_MYCFO	7k73	H	Prok	EC=1.3.1.9	other
A0A0P0FIE8_BACT4	7dup	M	Prok	EC=3.2.1.52	n.a.
A0A0P0FW82_BACT4	6u4z	M	Prok	EC=5.1.3.11	n.a.
A0A0P0QM28_CLITE	6l4y	H	Euk	EC=3.4.22.34	other
A0A0P6Y0P9_9CHLR	7lu4	H	Prok	EC=6.1.1.14	n.a.
A0A0Q2XKL6_9EURY	5tw0	H	Prok	EC=3.5.1.124	cytoplasm
A0A0Q9KFZ4_9BACL	7ned	H	Prok	EC=4.2.1.49	n.a.
A0A0R0EVM7_SOYBN	7v4h	H	Euk	EC=6.3.1.2	cytoplasm
A0A0R0IK90_SOYBN	6uxj	H	Euk	EC=2.1.2.1	cytoplasm
A0A0R0VXX6_ACIBA	5u4h	H	Prok	EC=2.5.1.7	cytoplasm
A0A0R1BBX7_ACIBA	7sbc	H	Prok	EC=6.3.5.2	cytoplasm
A0A0R3QSA7_9BILA	8cu5	M	Euk	EC=5.2.1.8	extracellular
A0A0R4I967_ZOPAT	4w8o	M	Euk	EC=1.13.12.7	cytoplasm
A0A0R4I970_CLOAE	4xl3	H	Prok	EC=2.1.3.9,EC=2.3.1.9	cytoplasm
A0A0R4I979_BRABE	4z8i	M	Euk	EC=3.5.1.28	extracellular
A0A0R4I980_PHACH	4zb6	H	Euk	EC=2.5.1.18	cytoplasm
A0A0R4I981_PHACH	4zbd	H	Euk	EC=2.5.1.18	cytoplasm
A0A0R4I985_PHACH	4zba	H	Euk	EC=2.5.1.18	other
A0A0R4I988_BRABE	4zxm	M	Euk	EC=3.5.1.28	cytoplasm
A0A0R4I990_STRPE	4zxv	H	Prok	EC=1.14.13.187	n.a.
A0A0R5NGA4_VIGRA	5xm6	H	Euk	EC=3.3.2.10	cytoplasm
A0A0S2C593_ENTAS	7oda	H	Prok	EC=3.5.2.6	n.a.
A0A0S2CFK0_CAMJU	8db5	H	Prok	EC=5.1.3.13	cytoplasm
A0A0S2GKZ1_9APHY	5acf	M	Euk	EC=3.2.1.4	extracellular
A0A0S4TER9_CRYHO	6pf7	H	Euk	EC=1.5.1.3	cytoplasm
A0A0S4TKQ5_CRYHO	6ltv	H	Euk	EC=2.5.1.6	cytoplasm
A0A0S7E9S6_9EURO	5o9x	M	Euk	EC=5.4.2.3	cytoplasm
A0A0T9WNE5_MYCTX	5wp2	M	Prok	EC=1.14.-.-	other
A0A0U0ARX4_STREE	6du7	H	Prok	EC=1.8.1.7	cytoplasm
A0A0U1ZL01_LINUS	6c80	M	Euk	EC=1.5.99.12	cytoplasm
A0A0U3AGT1_SCHMA	5ko6	H	Euk	EC=2.4.2.1	cytoplasm
A0A0U3FQH7_9CREN	6qss	H	Prok	EC=1.1.1.299	cytoplasm
A0A0U3IB62_VIBCL	6mkq	M	Prok	EC=3.5.2.6	other
A0A0U4QBJ6_CORGT	5gud	H	Prok	EC=1.4.1.4	n.a.
A0A0U4VTN7_9PSEU	7ym0	M	Prok	EC=3.1.4.46	n.a.
A0A0U4WRC5_CORGT	4b7f	H	Prok	EC=1.11.1.6	cytoplasm
A0A0U5GCU5_XANCI	6kly	M	Prok	EC=2.4.2.31	n.a.
A0A0W0HIR1_PSEFL	7xnt	H	Prok	EC=1.13.11.27	cytoplasm
A0A0W7VXC1_9HYPO	6ubd	M	Euk	EC=3.2.1.4	cytoplasm
A0A0W7ZMT5_KLEPN	8fi3	H	Prok	EC=6.3.4.15	cytoplasm
A0A0W8ATM9_KLEPN	6fiy	H	Prok	EC=1.11.1.-	cytoplasm
A0A0X1KGP2_PSEAI	3x1j	H	Prok	EC=2.7.7.3	cytoplasm
A0A0X1KHD1_9BACT	5ao9	M	Prok	EC=3.1.1.1	n.a.
A0A0X1KHE5_9PROT	5c2g	H	Prok	EC=4.1.1.39	n.a.
A0A0X1KHE6_RHIMI	5c3u	M	Euk	EC=4.3.1.17	cytoplasm
A0A0Y0DFX2_9GAMM	5hq4	M	Prok	EC=3.2.1.3	n.a.
A0A0Y5D4F5_NEIME	5t02	H	Prok	EC=3.1.2.-	cytoplasm
A0A109JTU2_STEMA	7kqa	H	Prok	EC=2.6.1.16	cytoplasm
A0A117IMA6_MYCTH	5l3k	H	Prok	EC=2.4.1.347	cytoplasm
A0A125HFC0_9BURK	6dte	M	Prok	EC=3.2.1.52	cytoplasm
A0A125YN40_TOXGM	7nl1	H	Euk	EC=4.4.1.1	cytoplasm
A0A126NKL7_9GAMM	5z70	H	Prok	EC=4.2.1.53	cytoplasm
A0A126ZFJ3_9BURK	7yvt	M	Prok	EC=3.1.2.12	cytoplasm
A0A133CTP6_ENTFC	7tb0	M	Prok	EC=2.5.1.7	cytoplasm
A0A135VL07_9ARCH	7ezb	H	Prok	EC=3.6.5.2	cytoplasm
A0A139KTC9_BACOV	6d8k	H	Prok	EC=3.2.1.31	n.a.
A0A140DJY3_9ACTN	5wm3	M	Prok	EC=6.2.1.65	n.a.
A0A140EDM8_MESAU	6ice	H	Euk	EC=5.3.2.1	cytoplasm
A0A140N873_ECOBD	7w93	H	Prok	EC=2.7.1.83	cytoplasm
A0A140NAE3_ECOBD	7jqh	H	Prok	EC=1.1.1.79,EC=1.1.1.81	cytoplasm
A0A140NCK4_ECOBD	7c5o	H	Prok	EC=1.2.1.-	cytoplasm
A0A140NFI1_ECOBD	5ldi	M	Prok	EC=3.1.4.58	n.a.
A0A140NG21_ECOBD	6eb0	H	Prok	EC=1.14.14.9	cytoplasm
A0A140T871_BOVIN	8ar7	H	Euk	EC=1.4.1.3	other
A0A140UH61_PSEAI	4wvz	M	Prok	EC=1.13.11.91	cytoplasm
A0A140UHG6_TRIRU	4zic	H	Euk	EC=1.2.1.11	cytoplasm
A0A140UHL2_AEGSP	5ay7	M	Euk	EC=3.2.1.8	cytoplasm
A0A140UHP3_FERIS	5e3x	H	Prok	EC=3.4.17.19	cytoplasm
A0A140UHQ1_LAVLA	5hc8	H	Euk	EC=2.5.1.-	cytoplasm
A0A142HAE2_9BACT	7e8n	H	Prok	EC=2.3.3.16	cytoplasm
A0A142J6I6_9BACT	6qla	H	Prok	EC=3.1.1.3	n.a.
A0A143T1U9_GEOSE	7f8d	H	Prok	EC=1.1.1.37	cytoplasm
A0A150BLG9_BACCE	5gtk	H	Prok	EC=1.2.1.-,EC=1.2.1.5	cytoplasm
A0A150JSL8_WEICA	6csj	M	Prok	EC=1.1.1.6	cytoplasm
A0A152KUZ3_ECOLX	6dfe	M	Prok	EC=2.-.-.-	cytoplasm
A0A154EJU5_ACIBA	5zlt	H	Prok	EC=3.2.1.183	cytoplasm
A0A157L8Q0_9BORD	6vvr	H	Prok	EC=5.3.2.-	n.a.
A0A158RFK9_STRSQ	6oh8	H	Prok	EC=4.2.3.-	cytoplasm
A0A158RFS0_MUCPR	5dss	M	Euk	EC=3.2.2.22	extracellular
A0A160EBC2_ACHDE	6fi2	M	Prok	EC=4.2.2.2	extracellular
A0A160P685_STRLU	7dls	M	Prok	EC=1.14.15.11	n.a.
A0A160T9D2_9CHLR	6ura	H	Prok	EC=4.1.1.39	n.a.
A0A160VQZ8_9EURY	8bgp	H	Prok	EC=3.5.1.136	cytoplasm
A0A164W6Q6_BACIU	7wyg	M	Prok	EC=1.11.2.4	cytoplasm
A0A166JNM8_PSEPU	5vye	H	Prok	EC=4.1.2.48	n.a.
A0A166Q2C7_STAPS	6nr6	H	Prok	EC=2.7.1.225	cytoplasm
A0A172U6X0_METSD	7cj5	H	Prok	EC=5.1.3.31	cytoplasm
A0A173CSP7_9BIVA	7vt2	H	Euk	EC=1.16.3.1	cytoplasm
A0A173N065_EISFE	6m4k	M	Euk	EC=3.2.1.1	extracellular
A0A174CQK8_BACUN	6d7f	H	Prok	EC=3.2.1.31	n.a.
A0A174CV66_9CLOT	6ust	H	Prok	EC=3.1.6.1	n.a.
A0A174DZW7_9FIRM	7kgy	H	Prok	EC=3.2.1.23	cytoplasm
A0A174E195_9BACT	6vly	H	Prok	EC=1.3.1.9	other
A0A174EHD1_9FIRM	6ncz	H	Prok	EC=3.2.1.23	n.a.
A0A174GYG1_BACUN	7mjz	M	Prok	EC=2.8.4.3	cytoplasm
A0A174QSL3_BACT4	6q63	M	Prok	EC=3.2.1.52	other
A0A174ZZA3_9FIRM	6d4o	H	Prok	EC=3.2.1.23	n.a.
A0A175VLQ4_AEREN	6fm6	M	Prok	EC=3.5.2.6	n.a.
A0A179QS89_PSEPU	6zmb	H	Prok	EC=1.14.99.69	cytoplasm
A0A182A739_ANAPH	6uev	H	Prok	EC=2.1.1.228	cytoplasm
A0A182DW00_STREE	4yw4	M	Prok	EC=3.2.1.18	extracellular
A0A182DW06_FICCA	4yyq	M	Euk	EC=3.4.22.3	cytoplasm
A0A182DW07_FICCA	4yyr	M	Euk	EC=3.4.22.3	cytoplasm
A0A182DW08_FICCA	4yys	M	Euk	EC=3.4.22.3	cytoplasm
A0A182DW09_FICCA	4yyu	M	Euk	EC=3.4.22.3	cytoplasm
A0A182DW11_FICCA	4yyw	M	Euk	EC=3.4.22.3	cytoplasm
A0A182DW26_ACIBC	4z9q	M	Prok	EC=3.5.2.6	n.a.
A0A183C5H8_GLOPA	5oet	H	Euk	EC=6.3.2.3	extracellular
A0A193CDY9_9CYAN	5k52	M	Prok	EC=4.1.99.5	n.a.
A0A199VSS3_ANACO	6u7d	M	Euk	EC=3.4.22.31	other
A0A1A5VCP7_PEDAC	6xiz	M	Prok	EC=1.3.3.5	cytoplasm
A0A1A9TA96_KLEPN	5jm8	H	Prok	EC=6.3.2.38	n.a.
A0A1A9TAJ1_GANLU	5d8w	M	Euk	EC=3.2.1.58	cytoplasm
A0A1B0UHJ2_9SACH	7c3v	M	Euk	EC=1.1.1.265	cytoplasm
A0A1B0VKK9_FERIS	6ltq	H	Prok	EC=3.4.19.3	cytoplasm
A0A1B0VPV0_FERIS	7cf6	H	Prok	EC=3.4.19.-	cytoplasm
A0A1B1JH81_TRYCR	7q1c	M	Euk	EC=3.5.1.98	cytoplasm
A0A1B1KJ01_RHOOP	7awv	H	Prok	EC=1.6.5.-,EC=1.7.1.17	cytoplasm
A0A1B4JXW9_BURTH	6cnz	H	Prok	EC=5.4.99.5	other
A0A1B6PFV1_SORBI	7waq	H	Euk	EC=2.1.1.146	cytoplasm
A0A1C5YG41_9CLOT	6u7j	H	Prok	EC=3.2.1.23	n.a.
A0A1C7D190_PRIMG	5g09	H	Prok	EC=2.6.1.-	cytoplasm
A0A1C7D191_ARTSP	5g2p	H	Prok	EC=2.6.1.-	cytoplasm
A0A1C7D193_CATRO	5h81	H	Euk	EC=1.1.99.41	cytoplasm
A0A1C7D195_CATRO	5h83	H	Euk	EC=1.1.99.41	other
A0A1C7D1B5_KLEPN	5kvk	H	Prok	EC=3.5.1.42	n.a.
A0A1C7DQ98_9BACL	6qxn	M	Prok	EC=2.7.7.72	cytoplasm
A0A1D3HIA2_NEIGO	5vog	H	Prok	EC=2.4.2.22	cytoplasm
A0A1D3S5H0_FUSOX	6fat	M	Euk	EC=3.1.1.-	extracellular
A0A1D5B390_9CYAN	5k53	M	Prok	EC=4.1.99.5	n.a.
A0A1D6H1G0_MAIZE	7x7l	H	Euk	EC=1.13.11.27	other
A0A1D6QQD6_MAIZE	6yaq	M	Euk	EC=1.5.99.12	other
A0A1D8PJF9_CANAL	6deq	H	Euk	EC=2.2.1.6	other
A0A1D8PMC5_CANAL	6hnd	H	Euk	EC=2.6.1.57	cytoplasm
A0A1D8PMH8_CANAL	7f79	H	Euk	EC=1.4.1.4	cytoplasm
A0A1D8PT56_CANAL	5vkw	H	Euk	EC=4.3.2.2	cytoplasm
A0A1D8PUA2_CANAL	6o6q	H	Euk	EC=2.7.11.1	other
A0A1E3AEY6_9FIRM	6ncw	H	Prok	EC=3.2.1.31	n.a.
A0A1E3M5S3_ACIBA	6mpr	H	Prok	EC=2.3.1.187	cytoplasm
A0A1E3M6I3_ACIBA	3fdu	H	Prok	EC=5.3.3.8	cytoplasm
A0A1E3M7A1_ACIBA	6vbb	H	Prok	EC=3.4.21.102	other
A0A1E3MC83_ACIBA	6c49	M	Prok	EC=1.1.1.2	cytoplasm
A0A1E5TT85_9STAP	6m30	H	Prok	EC=1.15.1.1	n.a.
A0A1F7J4N7_9BACT	7r9b	H	Prok	EC=5.3.1.1	n.a.
A0A1G4H5I1_PLAVI	5yfz	H	Euk	EC=2.1.2.1	cytoplasm
A0A1G4HIY1_PLAVI	6maz	M	Euk	EC=2.3.1.97	cytoplasm
A0A1H6AD45_9GAMM	6scd	M	Prok	EC=3.1.1.101	n.a.
A0A1H8YFL8_9PROT	6xn8	H	Prok	EC=4.1.1.8	n.a.
A0A1I4FUG4_9BACI	6p2i	H	Prok	EC=1.1.1.215	cytoplasm
A0A1I5NEH3_9PROT	5zsr	H	Prok	EC=2.8.1.7	n.a.
A0A1I6NU60_9PSEU	7qjp	M	Prok	EC=3.1.1.101	n.a.
A0A1I7CHQ2_9GAMM	6ah8	H	Prok	EC=3.4.13.9	cytoplasm
A0A1I7RPU0_BURXY	6wlf	M	Euk	EC=2.1.1.103	cytoplasm
A0A1I9G0T9_BRUMA	7p0x	H	Euk	EC=1.8.1.9	cytoplasm
A0A1I9GEN8_PSEAI	5aa4	M	Prok	EC=4.2.2.n1	cytoplasm
A0A1I9GET0_STAAS	5i3s	H	Prok	EC=3.1.3.25	cytoplasm
A0A1J1ER74_THETH	5w16	H	Prok	EC=5.1.1.3	cytoplasm
A0A1J9VPY4_BACAN	3kzl	H	Prok	EC=2.3.1.81	cytoplasm
A0A1J9WBB5_BACAN	3h2y	M	Prok	EC=1.14.13.39	cytoplasm
A0A1K1L6W4_ACIBA	7cax	H	Prok	EC=1.1.1.100	cytoplasm
A0A1K2FKX8_9ACTN	6n99	H	Prok	EC=5.3.1.5	cytoplasm
A0A1K2FZ20_9ACTN	6n98	H	Prok	EC=5.3.1.5	cytoplasm
A0A1L1QK12_STRSQ	5jts	M	Prok	EC=3.2.1.78	extracellular
A0A1L1QK13_9ACTN	5ju9	M	Prok	EC=3.2.1.78	extracellular
A0A1L1QK16_9ACTN	5jug	M	Prok	EC=3.2.1.78	extracellular
A0A1L1QK36_STRVO	5lv9	M	Prok	EC=1.14.19.9	n.a.
A0A1L1QK39_9PSEU	5m0z	M	Prok	EC=1.14.13.22	n.a.
A0A1L1QK40_9PSEU	7v8o	H	Prok	EC=1.14.13.22	n.a.
A0A1L3HS62_9BACT	7bbs	H	Prok	EC=3.2.1.21	n.a.
A0A1L3KPU1_EUCUL	7buu	H	Euk	EC=2.5.1.1	other
A0A1L6CE30_9EURO	6k98	M	Euk	EC=3.2.1.4	extracellular
A0A1L8D5Z7_BOTAT	7m6c	M	Euk	EC=3.1.1.4	extracellular
A0A1L9WG58_ASPA1	6q8m	M	Euk	EC=3.2.1.8	extracellular
A0A1M2CSI6_ECOLX	6ogo	M	Prok	EC=3.5.2.6	n.a.
A0A1M2V359_TRAPU	6srb	H	Euk	EC=1.8.5.1	cytoplasm
A0A1M4ZWA4_9BACL	7rb4	M	Prok	EC=2.4.2.36	n.a.
A0A1M5F0K3_VIBGA	7z6b	M	Prok	EC=3.1.1.101	n.a.
A0A1M9A4M7_9MYCO	6rfy	H	Prok	EC=2.3.1.-	n.a.
A0A1N6DK16_9GAMM	7t1c	H	Prok	EC=4.1.1.39	n.a.
A0A1P6BP23_BRUMA	7fgq	H	Euk	EC=2.7.4.9	cytoplasm
A0A1P8NWC2_MANIN	5kej	H	Euk	EC=2.5.1.18	cytoplasm
A0A1P8PEY0_LEPDE	7rka	H	Euk	EC=2.5.1.18	cytoplasm
A0A1P8VKA0_9BACL	5wug	M	Prok	EC=3.2.1.21	n.a.
A0A1Q8WGS1_9ACTO	6wb4	H	Prok	EC=2.7.1.187	n.a.
A0A1Q9N9I8_ODILC	7owh	H	Prok	EC=2.7.4.3	cytoplasm
A0A1R0MXM9_CHRVL	6snu	H	Prok	EC=2.6.1.-	cytoplasm
A0A1R1AV52_PAELA	5onm	M	Prok	EC=4.2.1.108	n.a.
A0A1S2ZE25_ERIEU	6t5u	M	Euk	EC=3.6.5.2	other
A0A1S3KNQ3_SALSA	6tcc	H	Euk	EC=3.5.99.10	other
A0A1S4FIB3_AEDAE	7ebt	H	Euk	EC=2.5.1.18	cytoplasm
A0A1S4NYE1_9BACL	5h9x	M	Prok	EC=3.2.1.39	n.a.
A0A1S4NYE2_9BACL	5h9y	M	Prok	EC=3.2.1.39	n.a.
A0A1S4NYE5_SERSF	5hnv	M	Prok	EC=2.7.11.1	n.a.
A0A1S4NYE9_9EURO	5jvv	M	Euk	EC=2.4.1.-	cytoplasm
A0A1S4NYF0_9MICO	5k3w	H	Prok	EC=2.6.1.21	n.a.
A0A1S4NYF8_PANVG	5twt	M	Euk	EC=1.11.1.7	extracellular
A0A1S4NYF9_NAEFO	5u2i	H	Euk	EC=2.7.4.6	cytoplasm
A0A1S6YJF3_MALCI	5x88	M	Euk	EC=3.1.1.74	extracellular
A0A1S8QGT2_CLOBE	6hg6	M	Prok	EC=1.1.1.-	n.a.
A0A1S9DK56_ASPOZ	6ju4	H	Euk	EC=1.14.18.1	cytoplasm
A0A1S9DRB1_ASPOZ	6la0	M	Euk	EC=3.2.1.75	extracellular
A0A1S9DW10_ASPOZ	7vkf	M	Euk	EC=1.1.99.29	extracellular
A0A1T3DDI2_9FLAO	6wom	H	Prok	EC=6.1.1.12	cytoplasm
A0A1T3F4R2_ELIME	6ujd	H	Prok	EC=6.1.1.16	cytoplasm
A0A1T3HI54_ELIME	6brl	M	Prok	EC=6.1.1.17	cytoplasm
A0A1T4KK94_9ACTN	7qjo	M	Prok	EC=3.1.1.101	n.a.
A0A1U7Q1U3_TALVE	5i6s	M	Euk	EC=3.2.1.4	cytoplasm
A0A1U8Q028_GOSHI	7vq6	H	Euk	EC=4.4.1.5	cytoplasm
A0A1U8X168_9ACTN	7w5s	M	Prok	EC=1.14.11.26	n.a.
A0A1U8YI81_KLEPN	6hb8	H	Prok	EC=3.5.2.6	n.a.
A0A1V0QH64_9ACTN	6n04	M	Prok	EC=1.14.13.-	cytoplasm
A0A1V2APZ1_RHIRD	6v6n	M	Prok	EC=3.5.2.6	n.a.
A0A1V3XDT0_MYCKA	6udf	H	Prok	EC=1.3.1.9	other
A0A1W1Q5B1_KLEPN	6dt3	H	Prok	EC=3.6.1.-,EC=3.6.1.12,EC=3.6.1.23,EC=3.6.1.9	cytoplasm
A0A1W2VMW5_PSESP	5lh9	H	Prok	EC=2.6.1.18	cytoplasm
A0A1W2VMZ8_NAEFO	5uzh	M	Euk	EC=4.2.1.47	cytoplasm
A0A1W2VMZ9_NAEFO	5v0r	H	Euk	EC=2.3.2.23	cytoplasm
A0A1W6L588_9BURK	7dzu	M	Prok	EC=3.1.1.101	n.a.
A0A1W6VP04_GEOTD	5ytm	H	Prok	EC=1.7.2.1	n.a.
A0A1W7GKH6_9ROSI	5wx3	H	Euk	EC=2.3.1.216	cytoplasm
A0A1X0Z7H5_PSEPU	6hx9	H	Prok	EC=2.6.1.113	cytoplasm
A0A1X0ZT96_PSEPU	5lnj	H	Prok	EC=1.6.99.1	cytoplasm
A0A1X8XLF1_9CORY	5ux5	M	Prok	EC=1.2.1.88	n.a.
A0A1X8XLG1_9ROSI	5wx6	H	Euk	EC=2.3.1.216	cytoplasm
A0A1X8XLG2_9ROSI	5wx7	H	Euk	EC=2.3.1.216	cytoplasm
A0A1X9LWZ7_PSEFL	7k34	H	Prok	EC=4.1.2.5	cytoplasm
A0A1X9T5X9_HALDH	6jci	M	Euk	EC=3.4.21.-	cytoplasm
A0A1Y0PY16_KLEPN	6e85	H	Prok	EC=1.1.1.262	cytoplasm
A0A1Y0Q4X2_KLEPN	7syc	M	Prok	EC=3.6.1.55	n.a.
A0A1Y1BQV9_9BURK	7cof	M	Prok	EC=3.1.1.3	n.a.
A0A1Y2TH07_9PEZI	7o2d	M	Euk	EC=1.11.2.1	extracellular
A0A1Y6M6D7_KLEPN	6huh	H	Prok	EC=3.5.2.6	other
A0A1Z0YU24_VIBVM	5k2i	H	Prok	EC=1.11.1.27	n.a.
A0A1Z0YU25_VIBVM	5k2j	H	Prok	EC=1.11.1.27	n.a.
A0A1Z0YU85_NAEFO	5vcu	M	Euk	EC=3.6.5.2	other
A0A1Z0YU86_NAEFO	5vjy	H	Euk	EC=3.6.1.23	other
A0A1Z1SX23_PROMI	6jd9	M	Prok	EC=3.1.1.3	n.a.
A0A1Z2RUD1_LIMFE	7dt1	H	Prok	EC=2.4.1.5	n.a.
A0A218P4J1_THECE	7e8j	H	Prok	EC=3.1.26.5	cytoplasm
A0A218ZZ45_9PSED	7o74	H	Prok	EC=4.2.1.104	n.a.
A0A219C8F5_ACIBA	6uut	H	Prok	EC=1.1.1.212	cytoplasm
A0A223A5J4_ECOLX	6sp6	M	Prok	EC=3.5.2.6	other
A0A223CGG0_9BACI	6a8l	H	Prok	EC=3.5.1.19	cytoplasm
A0A223KLJ1_9BACI	7f76	H	Prok	EC=1.7.1.6	cytoplasm
A0A223MA21_MESHO	6j36	H	Prok	EC=4.2.1.11	cytoplasm
A0A225ZZG7_CRYNV	7mgq	H	Euk	EC=3.5.4.10	cytoplasm
A0A229XY52_ASPFM	7oyl	H	Euk	EC=5.3.1.9	cytoplasm
A0A229XZQ5_ASPFM	6i5x	H	Euk	EC=5.4.2.8	cytoplasm
A0A231I520_BACTU	6btg	H	Prok	EC=4.1.2.17	cytoplasm
A0A239S009_OREMO	5y7i	M	Euk	EC=2.5.1.18	cytoplasm
A0A243G6Q6_BACTU	6bt9	M	Prok	EC=3.2.1.14	extracellular
A0A249DGV6_LACRH	7e4s	H	Prok	EC=5.3.1.17	n.a.
A0A249Q1V1_RHIFR	7dz4	H	Prok	EC=5.1.3.31	n.a.
A0A267GXB9_9PLAT	7d17	M	Euk	EC=2.3.2.5	other
A0A286S0G7_MORMO	6l3s	M	Prok	EC=3.5.2.6	n.a.
A0A288DKP7_9BACT	7rgc	H	Prok	EC=5.3.1.1	n.a.
A0A289QH46_BACSC	7vlb	M	Prok	EC=2.4.1.384	cytoplasm
A0A2A2D7J4_9ACTN	7ri3	M	Prok	EC=2.4.2.36	n.a.
A0A2A5L2J1_LACRH	6eca	H	Prok	EC=3.2.1.23	n.a.
A0A2A5LBI6_PAELA	5onn	M	Prok	EC=4.2.1.108	n.a.
A0A2A9IR05_9LACT	7zz3	H	Prok	EC=6.4.1.1	cytoplasm
A0A2D0TC86_9STAP	5myd	H	Prok	EC=3.6.1.23	n.a.
A0A2D0TC87_STAAU	5myf	H	Prok	EC=3.6.1.23	cytoplasm
A0A2D0TC88_STAAU	5myi	H	Prok	EC=3.6.1.23	cytoplasm
A0A2D0TCD1_BACUN	5t9x	M	Prok	EC=3.2.1.81	n.a.
A0A2D0TCG6_NAEFO	5vve	H	Euk	EC=5.4.2.11	other
A0A2D0TCK0_NAEFO	6aqz	H	Euk	EC=1.1.1.271	cytoplasm
A0A2H0ZD48_CANAR	7rgn	H	Euk	EC=4.1.2.13	other
A0A2H0ZDA4_CANAR	7rge	M	Euk	EC=1.8.4.8	cytoplasm
A0A2H0ZMH9_CANAR	7toc	H	Euk	EC=1.1.1.86	other
A0A2H0ZNV2_CANAR	7reu	H	Euk	EC=2.5.1.54	cytoplasm
A0A2H0ZWN3_CANAR	6u8j	H	Euk	EC=2.5.1.54	cytoplasm
A0A2H1A4Z6_CANAR	6vsi	H	Euk	EC=5.2.1.8	cytoplasm
A0A2H1A6V9_CANAR	7m92	H	Euk	EC=1.1.1.3	cytoplasm
A0A2H4A2Q2_9APHY	5nq9	H	Euk	EC=1.10.3.2	extracellular
A0A2H4A2U9_NAEFO	7rkt	M	Euk	EC=1.14.14.154	other
A0A2H4A2Z3_BIFAN	5xb7	H	Prok	EC=3.2.1.23	cytoplasm
A0A2H4A311_9BASI	5yhp	H	Euk	EC=3.4.11.5	cytoplasm
A0A2H4A315_NAEFO	6mke	M	Euk	EC=5.2.1.8	other
A0A2H4PMI3_MAIZE	6d97	H	Euk	EC=1.2.1.88	other
A0A2H4TGG5_9BACT	7l1w	M	Prok	EC=3.2.1.8	n.a.
A0A2H5BN17_TALPI	6f1j	H	Euk	EC=3.2.1.55	extracellular
A0A2H5Z9R5_9BACT	7eoa	M	Prok	EC=3.1.1.101	n.a.
A0A2I4PGZ0_RHIRD	6rjm	H	Prok	EC=3.2.1.21	n.a.
A0A2K0XYW4_PASMD	6jdh	H	Prok	EC=2.7.1.60	cytoplasm
A0A2K3D6R4_CHLRE	7aas	H	Euk	EC=1.1.1.284	cytoplasm
A0A2K9UV39_9BACI	7b4q	H	Prok	EC=3.1.1.3	cytoplasm
A0A2L0VUJ4_9SPHN	7dp0	H	Prok	EC=1.7.1.16	n.a.
A0A2N0AXP5_9LEPT	7qoe	H	Prok	EC=3.1.7.2	n.a.
A0A2N0UXJ4_9FIRM	7jjt	M	Prok	EC=3.2.1.1	n.a.
A0A2N1LPC4_TRIHA	7ehe	H	Euk	EC=2.2.1.6	other
A0A2N1LTK3_TRIHA	5w0a	M	Euk	EC=3.2.1.-	extracellular
A0A2N5LLK3_9GAMM	6l8p	H	Prok	EC=3.5.99.10	cytoplasm
A0A2N5PVZ8_RUMGN	6ec6	H	Prok	EC=3.2.1.23	cytoplasm
A0A2N7KUA1_VIBSP	6qsq	H	Prok	EC=3.1.3.1	n.a.
A0A2N8HPY4_9BACT	6khx	H	Prok	EC=1.11.1.26	cytoplasm
A0A2N8RKH1_STUST	5mgy	M	Prok	EC=2.7.1.180	cytoplasm
A0A2N9BKY0_STRCX	6q4s	H	Prok	EC=4.2.3.-	cytoplasm
A0A2P1C6N4_IRPLA	7d8m	M	Euk	EC=1.11.1.19	extracellular
A0A2R2JFJ4_9CARY	6su6	M	Euk	EC=2.4.1.-	cytoplasm
A0A2R2JFU5_9TELE	5ycb	M	Euk	EC=2.7.4.3,EC=2.7.4.6	cytoplasm
A0A2R2JFU6_9TELE	5x6l	M	Euk	EC=2.7.4.3,EC=2.7.4.6	cytoplasm
A0A2R2JFW8_PENCY	5z6o	M	Euk	EC=3.4.21.64	cytoplasm
A0A2R4GQN1_RHOPL	5o2g	H	Prok	EC=3.8.1.3	n.a.
A0A2S6F4U1_LEGPN	6nbm	H	Prok	EC=4.2.1.11	cytoplasm
A0A2S6F805_LEGPN	7doq	H	Prok	EC=3.1.3.2	extracellular
A0A2S9PCG6_YERPE	3lg3	H	Prok	EC=4.1.3.1	cytoplasm
A0A2S9PFE9_YERPE	4pv4	H	Prok	EC=3.4.11.9	cytoplasm
A0A2S9PI63_YERPE	3ojc	H	Prok	EC=5.1.1.13	cytoplasm
A0A2S9PLG4_YERPE	3tyz	H	Prok	EC=2.5.1.15	cytoplasm
A0A2T4AR08_TRIHA	6efu	M	Euk	EC=3.2.1.21	cytoplasm
A0A2U1QAU9_ARTAN	7efs	H	Euk	EC=4.1.2.13	cytoplasm
A0A2U2H1J1_YERPE	3rpe	H	Prok	EC=1.6.5.10	n.a.
A0A2U2H3H7_YERPE	3gvd	H	Prok	EC=2.3.1.30	cytoplasm
A0A2U8UYM6_9BACT	7bz1	H	Prok	EC=3.5.2.6	n.a.
A0A2U8ZTY7_RHIZD	5xtj	H	Euk	EC=3.2.1.78	extracellular
A0A2U9PYL8_MYCSE	6omz	M	Prok	EC=2.5.1.15	cytoplasm
A0A2W0F5X5_PSEJE	7b4j	H	Prok	EC=2.6.1.113	cytoplasm
A0A2Z4BUZ1_PSEAI	6i30	M	Prok	EC=3.5.2.6	other
A0A2Z4HIN9_9EURO	6jhp	H	Euk	EC=3.2.1.22	extracellular
A0A2Z5PF12_METMI	7npa	H	Prok	EC=1.8.98.3	cytoplasm
A0A2Z5WH92_BACSP	5zcc	M	Prok	EC=3.2.1.10	cytoplasm
A0A332H2K8_KLEPN	7tzp	H	Prok	EC=1.1.1.100	cytoplasm
A0A332QZQ2_KLEPN	6nbg	H	Prok	EC=3.5.99.6	cytoplasm
A0A334FGR6_ACIBA	7txp	H	Prok	EC=2.3.1.203	cytoplasm
A0A346A6C4_SIRGR	7bv3	H	Euk	EC=2.4.1.-	cytoplasm
A0A346MYW6_9GAMM	7jiz	H	Prok	EC=3.1.1.45	n.a.
A0A348AAL1_BACAN	4dib	H	Prok	EC=1.2.1.-	cytoplasm
A0A348ACF3_BACAN	3beo	H	Prok	EC=5.1.3.14	cytoplasm
A0A369R1N0_9RHOB	7cqw	H	Prok	EC=6.3.1.2	n.a.
A0A377GRD0_FUSNV	7ep9	H	Prok	EC=3.4.14.12	cytoplasm
A0A378K9X8_LEGPN	7sdb	H	Prok	EC=3.1.3.48	extracellular
A0A379GV98_PROST	7p9b	H	Prok	EC=4.1.1.19	cytoplasm
A0A380DQV1_STAAU	7pq1	M	Prok	EC=1.14.-.-	other
A0A384E0N4_HOMNE	5nx9	H	Euk	EC=4.3.2.2	cytoplasm
A0A384E106_XANOO	5xyh	M	Prok	EC=3.2.1.-	n.a.
A0A384E113_9ROSI	5zbi	H	Euk	EC=3.4.22.34	other
A0A384E115_9BASI	5ztp	H	Euk	EC=4.2.1.1	cytoplasm
A0A384E132_9MAGN	6op5	H	Euk	EC=2.3.1.74	cytoplasm
A0A384E133_9MAGN	6cqb	H	Euk	EC=2.3.1.74	cytoplasm
A0A384E135_NAEFO	6cu5	H	Euk	EC=2.1.1.319	other
A0A384E136_NAEFO	6da0	M	Euk	EC=2.7.1.2	other
A0A384E145_TRAVE	6f43	H	Euk	EC=2.5.1.18	cytoplasm
A0A384E148_NICBE	6f4c	M	Euk	EC=3.2.1.22	extracellular
A0A384E158_TRAVE	6f70	H	Euk	EC=2.5.1.18	cytoplasm
A0A384K246_BOTFB	7blf	H	Euk	EC=1.6.99.1	cytoplasm
A0A384KJX3_PLAKH	4iv8	H	Euk	EC=2.1.1.103	cytoplasm
A0A385MEG6_9ROSI	7ffc	H	Euk	EC=2.3.1.156	cytoplasm
A0A385Z7H9_CALGI	7w0k	M	Euk	EC=2.4.1.-	cytoplasm
A0A386YIZ1_ECOLX	6skq	H	Prok	EC=3.5.2.6	n.a.
A0A395V874_9FIRM	7kgz	H	Prok	EC=3.2.1.23	n.a.
A0A399DY85_9DEIN	7vt4	M	Prok	EC=3.2.1.4	n.a.
A0A3A5LBF0_STAAU	6oru	H	Prok	EC=6.3.4.15	cytoplasm
A0A3A6V665_LEGPN	6whl	M	Prok	EC=3.5.2.6	n.a.
A0A3B3I7P0_ORYLA	7kcn	H	Euk	EC=3.5.2.17	cytoplasm
A0A3B6DKZ2_WHEAT	7dtp	M	Euk	EC=2.3.1.64	cytoplasm
A0A3B6LNA8_WHEAT	7e76	H	Euk	EC=5.3.1.9	other
A0A3B6UEQ2_RHIMI	5yuq	M	Euk	EC=3.2.1.14	extracellular
A0A3B6UEQ6_EISFE	5y6t	M	Euk	EC=3.2.1.78	extracellular
A0A3B6UER2_9BACL	5z2e	H	Prok	EC=1.17.1.8	cytoplasm
A0A3B6UEW8_9BACL	6f9m	H	Prok	EC=3.4.21.62	n.a.
A0A3E2MWC7_MYCMR	7szv	H	Prok	EC=1.3.99.-	cytoplasm
A0A3F2YLU5_9APHY	5z1x	M	Euk	EC=1.10.3.2	extracellular
A0A3F2YLV4_9BURK	5zur	H	Prok	EC=1.16.3.1	n.a.
A0A3F2YLV6_9COLE	6aaa	M	Euk	EC=1.13.12.7	other
A0A3F2YLZ0_ACRMI	6px2	H	Euk	EC=1.2.1.12	cytoplasm
A0A3F2YM27_TRAVE	6gca	H	Euk	EC=2.5.1.18	cytoplasm
A0A3F2YM29_TRAVE	6hta	H	Euk	EC=1.8.5.7	cytoplasm
A0A3F3JX71_9FIRM	6u7i	H	Prok	EC=3.2.1.23	cytoplasm
A0A3G2C3I4_9EURO	7p1z	M	Euk	EC=3.2.1.151	extracellular
A0A3G4RHU4_9PEZI	6hpf	M	Euk	EC=3.2.1.78	extracellular
A0A3G5BRZ6_PERPY	6evs	H	Prok	EC=2.4.2.6	n.a.
A0A3G7DQ80_9PSED	7qcw	H	Prok	EC=2.1.2.1	cytoplasm
A0A3G8GC37_LATSA	6qjz	M	Euk	EC=6.2.1.8	other
A0A3L6KZJ1_9TRYP	5s9s	H	Euk	EC=1.8.1.12	other
A0A3L6SKP5_PANMI	7dlh	M	Euk	EC=1.11.1.7	extracellular
A0A3N4B0Q2_YERPE	7r69	H	Prok	EC=3.5.1.1	cytoplasm
A0A3N4B3P8_YERPE	3oyt	H	Prok	EC=2.3.1.41	cytoplasm
A0A3N4B474_YERPE	4r8e	H	Prok	EC=2.3.1.179	other
A0A3N4B564_YERPE	5v4d	H	Prok	EC=3.5.99.10	cytoplasm
A0A3N4B738_YERPE	6mnu	H	Prok	EC=2.7.7.9	cytoplasm
A0A3N4BCC7_YERPE	4qfw	H	Prok	EC=3.1.2.-	cytoplasm
A0A3N4BLI0_YERPE	3q1h	M	Prok	EC=1.5.1.3	n.a.
A0A3N4BQ10_YERPE	7tg5	M	Prok	EC=1.13.11.24	cytoplasm
A0A3P1UCA6_BACAN	3slb	H	Prok	EC=2.3.1.81	cytoplasm
A0A3P8MUS3_9BACL	6gxv	M	Prok	EC=3.2.1.98	n.a.
A0A3Q0KFL1_SCHMA	7npx	H	Euk	EC=1.11.1.2	other
A0A3Q0KSG2_SCHMA	7o48	H	Euk	EC=4.2.1.1	other
A0A3Q0KYH6_VIBVU	6pu9	H	Prok	EC=2.3.1.28	cytoplasm
A0A3Q0L1E1_VIBVU	6km9	H	Prok	EC=1.2.4.2	cytoplasm
A0A3S5H5N2_LEIDO	4s1j	M	Euk	EC=5.2.1.8	extracellular
A0A3S5H7Y1_LEIDO	8b5u	H	Euk	EC=1.5.1.34	cytoplasm
A0A3S5Y3Q1_RHOH1	6jyz	M	Prok	EC=3.2.1.123	n.a.
A0A3S7WR45_LEIDO	4o2z	H	Euk	EC=2.7.11.24	other
A0A3S7X3C0_LEIDO	6k91	H	Euk	EC=2.7.1.35	cytoplasm
A0A3T0V9Y5_ECOLX	7epw	M	Prok	EC=1.14.13.-	cytoplasm
A0A3T2BSC5_LISMN	8at8	M	Prok	EC=4.99.1.9	cytoplasm
A0A410UCT3_PHYCP	6k5g	H	Euk	EC=2.4.2.3	cytoplasm
A0A418LDP6_9MYCO	6yca	H	Prok	EC=2.3.1.-	n.a.
A0A423U5Z1_PENVA	6k7s	H	Euk	EC=2.1.1.45	cytoplasm
A0A443VNT1_RAOPL	6k1f	H	Prok	EC=5.3.1.25	cytoplasm
A0A452CSL6_9HYME	5xz4	M	Euk	EC=3.4.17.13	cytoplasm
A0A452CSM2_POERE	5ycd	M	Euk	EC=2.7.4.3,EC=2.7.4.6	cytoplasm
A0A452CSM4_9CHLO	5yj7	M	Euk	EC=3.2.1.21	cytoplasm
A0A452CSP2_9BACL	6agq	H	Prok	EC=3.1.1.41	n.a.
A0A452CSQ0_NANGA	6aw4	M	Euk	EC=2.1.1.6	cytoplasm
A0A452CSQ2_NANGA	6aw6	M	Euk	EC=2.1.1.6	cytoplasm
A0A452CST7_PSEFL	6ek1	H	Prok	EC=3.1.21.4	cytoplasm
A0A452CSW8_METTL	6zlf	H	Prok	EC=1.5.3.22	cytoplasm
A0A452CSY5_TRAVE	6gib	H	Euk	EC=1.8.5.1	cytoplasm
A0A482G4C5_9BACL	6inx	H	Prok	EC=3.2.1.52	n.a.
A0A482LWB1_OSTFU	6jm7	M	Euk	EC=3.2.1.14	extracellular
A0A482PRE5_WEICO	7d9c	H	Prok	EC=3.2.1.54	cytoplasm
A0A493R6T1_9BACL	6f2p	M	Prok	EC=4.2.2.12	n.a.
A0A493R6X2_9ASTE	6idn	M	Euk	EC=3.2.1.14	cytoplasm
A0A499UB99_TALEM	7ct4	H	Euk	EC=1.4.3.3	other
A0A4E9EZW9_BRUMA	7dp4	M	Euk	EC=2.1.1.45	cytoplasm
A0A4P1LYG1_VIRPA	6fyq	H	Prok	EC=2.6.1.18	n.a.
A0A4P1LYI7_KLEPN	6nfd	M	Prok	EC=3.5.2.6	other
A0A4P8ESF9_BACSP	7d88	M	Prok	EC=3.2.1.8	extracellular
A0A4Q8MG35_9HYPH	6xu3	H	Prok	EC=2.6.1.42	cytoplasm
A0A4U1L6L9_MICLU	6kqb	H	Prok	EC=1.1.1.35	cytoplasm
A0A4V8GZK8_9BURK	5znh	H	Prok	EC=1.13.11.2	n.a.
A0A4V8GZK9_9FIRM	5zqi	M	Prok	EC=4.2.2.-	n.a.
A0A4V8GZL3_VIBVM	5zxn	H	Prok	EC=1.3.1.n3	cytoplasm
A0A4V8GZL4_VIBVM	5zxu	M	Prok	EC=1.3.1.n3	cytoplasm
A0A4V8GZQ8_9FIRM	6d5c	M	Prok	EC=3.2.1.8	n.a.
A0A4V8GZQ9_9FIRM	6d5d	M	Prok	EC=3.2.1.-	n.a.
A0A4V8GZW5_9MICC	6g71	M	Prok	EC=1.14.13.1	n.a.
A0A4V8GZY0_METTL	6hr8	H	Prok	EC=1.1.1.34	cytoplasm
A0A4V8GZZ0_BACPU	6ife	H	Prok	EC=3.2.1.37	n.a.
A0A4V8H012_TALFU	6imu	M	Euk	EC=3.2.1.71	cytoplasm
A0A4V8H013_TALFU	6imw	M	Euk	EC=3.2.1.71	cytoplasm
A0A4V8H014_9BACL	6int	H	Prok	EC=5.3.1.5	n.a.
A0A4V8H034_NAEFO	6nab	H	Euk	EC=6.1.1.15	cytoplasm
A0A4V8H037_9RHOB	6njk	H	Prok	EC=3.5.2.6	extracellular
A0A4V8H039_NAEFO	6nlx	H	Euk	EC=1.2.1.12	cytoplasm
A0A4V8H044_PSEOX	6nzs	M	Prok	EC=3.2.1.11	n.a.
A0A4V8H045_9BASI	6o0a	M	Euk	EC=1.14.12.17	cytoplasm
A0A4Y1VMZ7_BACUN	7lj2	M	Prok	EC=3.1.6.1	cytoplasm
A0A4Y1WAP5_BACAN	5v7y	H	Prok	EC=1.14.11.2	cytoplasm
A0A4Y1YS11_9CHLR	6k55	M	Prok	EC=3.2.1.-	n.a.
A0A4Y5R032_SALBB	7dw2	M	Euk	EC=2.5.1.18	cytoplasm
A0A4Y5R087_SALBB	7dwd	M	Euk	EC=2.5.1.18	cytoplasm
A0A4Y5RXX8_9MAGN	6jtd	M	Euk	EC=2.4.1.-	cytoplasm
A0A509GUM5_9BURK	5zsz	H	Prok	EC=1.13.11.2	n.a.
A0A509GV09_9ROSI	6idv	H	Euk	EC=3.4.22.34	other
A0A509J8D5_PSEAI	7ba4	H	Prok	EC=2.5.1.48	cytoplasm
A0A5A4WN00_GLYUR	7c2x	M	Euk	EC=2.4.1.-	cytoplasm
A0A5B8X6B5_TABIB	6rj8	H	Euk	EC=3.1.1.1	cytoplasm
A0A5B8X8Z0_TABIB	8b25	H	Euk	EC=1.1.99.41	cytoplasm
A0A5B9BHU3_9BACT	6jfp	M	Prok	EC=3.2.1.21	n.a.
A0A5B9DC34_9ARCH	7n8u	H	Prok	EC=5.3.1.1	cytoplasm
A0A5E5PAL9_9BURK	7wxj	M	Prok	EC=4.2.2.14	n.a.
A0A5F2KLJ3_BACIU	7w9y	H	Prok	EC=1.1.1.192	cytoplasm
A0A5H1ZR31_METTL	6hk1	H	Prok	EC=2.4.2.59	cytoplasm
A0A5H1ZR44_9BURK	6n8e	M	Prok	EC=6.3.2.26	n.a.
A0A5H1ZR53_TRINI	6or9	H	Euk	EC=1.1.1.27	other
A0A5J6BJN2_MALCI	7ntl	M	Euk	EC=3.2.1.4	extracellular
A0A5K1K910_PLAF7	7zhi	H	Euk	EC=2.1.3.2	other
A0A5K4ESW0_SCHMA	6u4o	H	Euk	EC=4.2.1.2	cytoplasm
A0A5M3MXY8_CONPW	7ofl	H	Euk	EC=4.2.3.-	cytoplasm
A0A5N5DNA6_9PEZI	7v6d	M	Euk	EC=3.1.1.3	extracellular
A0A5N5GUE7_9ROSA	6ysb	M	Euk	EC=1.3.1.102	cytoplasm
A0A5P8YCA3_YERPE	2qx0	H	Prok	EC=2.7.6.3	cytoplasm
A0A5P8YEL9_YERPE	2fjt	H	Prok	EC=4.6.1.1	cytoplasm
A0A5P8YGN6_YERPE	5dm5	H	Prok	EC=3.1.2.-	n.a.
A0A5P8YI04_YERPE	5cdy	H	Prok	EC=1.1.1.100	cytoplasm
A0A5P8YIA2_YERPE	6d72	H	Prok	EC=2.3.1.57	cytoplasm
A0A5P8YIK0_YERPE	3qcz	M	Prok	EC=6.3.2.12	cytoplasm
A0A5P8YJ13_YERPE	3rdw	M	Prok	EC=1.20.4.1	cytoplasm
A0A5P8YJX5_YERPE	6ojo	H	Prok	EC=4.1.2.25	cytoplasm
A0A5P8YJZ1_YERPE	1yy7	H	Prok	EC=2.5.1.18	cytoplasm
A0A5Q5ADH9_VIBAL	6jv4	M	Prok	EC=3.5.2.6	n.a.
A0A5S8WFA0_9BACT	8bbp	H	Prok	EC=3.1.1.73	n.a.
A0A5T1PRU5_CAMJU	7anh	H	Prok	EC=1.1.1.271	cytoplasm
A0A650AJ72_9GAMM	6k7z	M	Prok	EC=3.2.1.14	n.a.
A0A653EQ34_MYCKA	7k62	M	Prok	EC=1.5.1.3	n.a.
A0A654TLU9_MYCTX	7sfm	M	Prok	EC=3.4.-.-,EC=3.4.14.-	cytoplasm
A0A656PMZ5_9BACT	7r7m	H	Prok	EC=5.3.1.1	n.a.
A0A671UQR2_SPAAU	7e4u	H	Euk	EC=1.11.1.24	cytoplasm
A0A6A5BXC3_NAEFO	7ugh	M	Euk	EC=4.2.1.11	cytoplasm
A0A6C7NV50_CAMJU	8h2c	H	Prok	EC=2.5.1.97	cytoplasm
A0A6F8Z6Y2_BOMMO	7bwb	M	Euk	EC=3.2.1.26	extracellular
A0A6H3A5D1_BACAN	3k1s	H	Prok	EC=2.7.1.69	cytoplasm
A0A6H3A7J7_BACAN	3os6	H	Prok	EC=5.4.4.2	cytoplasm
A0A6H3AA11_BACAN	3q94	H	Prok	EC=4.1.2.13	cytoplasm
A0A6H3ADM7_BACAN	3owa	H	Prok	EC=1.3.99.-	cytoplasm
A0A6H3ADX7_BACAN	4hke	H	Prok	EC=3.1.-.-	cytoplasm
A0A6H3AND8_BACAN	3ss6	H	Prok	EC=2.3.1.9	cytoplasm
A0A6I7U6Y2_9BACI	7cbr	H	Prok	EC=3.5.1.1	cytoplasm
A0A6I8WFM0_ECOLX	6lfk	H	Prok	EC=1.11.1.6	cytoplasm
A0A6J4AG16_SOLME	7vrx	H	Euk	EC=2.6.1.88	cytoplasm
A0A6L7GZQ8_BACAN	2d30	H	Prok	EC=3.5.4.5	cytoplasm
A0A6L7GZS1_BACAN	3q6d	M	Prok	EC=3.4.13.9	cytoplasm
A0A6L7H0J7_BACAN	2uvd	H	Prok	EC=1.1.1.100	cytoplasm
A0A6L7H165_BACAN	3m49	H	Prok	EC=2.2.1.1	cytoplasm
A0A6L7H1P2_BACAN	5kz6	M	Prok	EC=3.2.1.14	extracellular
A0A6L7H2E6_BACAN	4r7o	M	Prok	EC=3.1.4.46	n.a.
A0A6L7H2S4_BACAN	3hjj	H	Prok	EC=2.3.1.79	cytoplasm
A0A6L7H340_BACAN	1xky	H	Prok	EC=4.3.3.7	cytoplasm
A0A6L7H6N0_BACAN	3ryk	H	Prok	EC=5.1.3.13	n.a.
A0A6L7H7R4_BACAN	3sc6	M	Prok	EC=1.1.1.133	cytoplasm
A0A6L7H8L3_BACAN	3t32	H	Prok	EC=4.4.1.13	n.a.
A0A6L7HA71_BACAN	1xmp	H	Prok	EC=5.4.99.18	cytoplasm
A0A6L7HC45_BACAN	2vd8	H	Prok	EC=5.1.1.1	cytoplasm
A0A6L7HCR9_BACAN	3i1i	H	Prok	EC=2.3.1.-	cytoplasm
A0A6L7HJ56_BACAN	4iqd	H	Prok	EC=4.1.3.30	cytoplasm
A0A6L7HKK4_BACAN	2jjx	H	Prok	EC=2.7.4.22	cytoplasm
A0A6L7HKL6_BACAN	3lnb	M	Prok	EC=2.3.1.5	cytoplasm
A0A6L7HMK7_BACAN	3cgb	H	Prok	EC=1.8.1.14	cytoplasm
A0A6L7HMN5_BACAN	6bi4	H	Prok	EC=4.2.1.46	n.a.
A0A6L7HN72_BACAN	3imi	H	Prok	EC=3.6.2.1	cytoplasm
A0A6L7HQJ3_BACAN	4pzk	H	Prok	EC=2.1.1.207	cytoplasm
A0A6L7HSV1_BACAN	5f3m	H	Prok	EC=4.1.2.25	cytoplasm
A0A6L8NUA5_BACAN	3fob	H	Prok	EC=1.11.1.10	cytoplasm
A0A6L8P0X7_BACAN	4dlk	H	Prok	EC=6.3.4.18	other
A0A6L8P1L2_BACAN	4wrr	H	Prok	EC=2.7.1.107	cytoplasm
A0A6L8P2U9_BACAN	3tsb	H	Prok	EC=1.1.1.205	cytoplasm
A0A6L8P3N5_BACAN	3tj7	H	Prok	EC=3.6.1.25	cytoplasm
A0A6L8PBX8_BACAN	2qio	H	Prok	EC=1.3.1.9	other
A0A6L8PCC3_BACAN	4ecm	H	Prok	EC=2.7.7.24	cytoplasm
A0A6L8PDF4_BACAN	3kqf	H	Prok	EC=4.2.1.150	cytoplasm
A0A6L8PKK6_BACAN	2gzm	H	Prok	EC=5.1.1.3	cytoplasm
A0A6L8PPD0_BACAN	3cux	M	Prok	EC=2.3.3.9	cytoplasm
A0A6L8PR48_BACAN	2pfm	H	Prok	EC=4.3.2.2	cytoplasm
A0A6L8PTV5_BACAN	2c20	H	Prok	EC=5.1.3.2	cytoplasm
A0A6L8PVA4_BACAN	3o7m	H	Prok	EC=2.4.2.8	cytoplasm
A0A6L8PVU3_BACAN	2dwu	H	Prok	EC=5.1.1.3	cytoplasm
A0A6L8PXK0_BACAN	5xw3	H	Prok	EC=2.5.1.47	cytoplasm
A0A6L8PZ12_BACAN	2jcb	M	Prok	EC=6.3.3.2	cytoplasm
A0A6L8PZR0_BACAN	2oqz	M	Prok	EC=3.4.22.71	n.a.
A0A6M9BP13_9EURO	7e56	M	Euk	EC=3.2.1.15	extracellular
A0A6P3VN15_CLUHA	6y8y	M	Euk	EC=5.4.2.2	cytoplasm
A0A6P6YAT6_DERPT	7pzo	H	Euk	EC=3.4.21.4	extracellular
A0A7C2VVZ8_DESAE	7wbr	H	Prok	EC=2.3.3.16	n.a.
A0A7D5V839_MYCBV	7e2p	H	Prok	EC=4.2.1.11	cytoplasm
A0A7G1MBT0_STROI	7dfm	M	Prok	EC=3.2.1.8	n.a.
A0A7G2JL56_9GAMM	6tv0	H	Prok	EC=4.2.1.104	n.a.
A0A7J6FZJ7_CANSA	7sgy	H	Euk	EC=2.3.1.95	cytoplasm
A0A7M7GUY7_APIME	7rhp	H	Euk	EC=4.5.1.1	cytoplasm
A0A7R8L7W4_9BACT	7o6z	H	Prok	EC=1.1.2.7	n.a.
A0A7S6G7I6_9PEZI	6zmv	M	Euk	EC=3.2.1.17	extracellular
A0A7U5Y2I6_9BURK	7fea	H	Prok	EC=2.3.1.9	n.a.
A0A7V8UZ53_9GAMM	7cm9	H	Prok	EC=6.2.1.34	cytoplasm
A0A7W8I250_9DEIO	7ct6	H	Prok	EC=4.1.1.47	n.a.
A0A822ZZF9_9BACT	7a03	M	Prok	EC=3.4.17.19	n.a.
A0A854QMN0_CRYNV	8eps	M	Euk	EC=6.2.1.1	cytoplasm
A0A856TAI5_9BASI	8beq	H	Euk	EC=3.2.1.26	extracellular
A0A888VSF1_PICGM	7xwk	H	Euk	EC=1.1.1.1	cytoplasm
A0A8A5L0G9_ATRBE	7cgu	M	Euk	EC=1.1.1.195	cytoplasm
A0A8I1ZEE8_ACIBA	7et9	H	Prok	EC=4.1.2.52	cytoplasm
A0ACI9_STRA7	5ing	H	Prok	EC=6.4.1.3	cytoplasm
A0AW19_ARTS2	3gdc	H	Prok	EC=1.7.2.1	n.a.
A0EL75_PSEAI	4gnu	M	Prok	EC=3.5.2.6	other
A0JN36_BOVIN	7a8r	M	Euk	EC=3.6.4.12	other
A0KGU9_AERHH	5b7g	H	Prok	EC=3.2.2.16,EC=3.2.2.9	n.a.
A0KPA6_AERHH	3l6e	H	Prok	EC=1.1.1.102	n.a.
A0NFU8_ANOGA	6s1y	M	Euk	EC=3.4.-.-	extracellular
A0P0F0_ROSAI	5nna	H	Prok	EC=3.5.2.20	n.a.
A0PKR5_MYCUA	7t93	H	Prok	EC=4.2.1.2	cytoplasm
A0PKT3_MYCUA	3qhx	H	Prok	EC=2.5.1.48	cytoplasm
A0PL01_MYCUA	4twg	H	Prok	EC=2.7.7.75	cytoplasm
A0PNS1_MYCUA	4i1y	H	Prok	EC=2.5.1.47	cytoplasm
A0PQG8_MYCUA	7ki9	M	Prok	EC=1.5.1.3	n.a.
A0PQS3_MYCUA	4ege	H	Prok	EC=3.4.13.9	cytoplasm
A0PUV7_MYCUA	7sh5	M	Prok	EC=1.14.15.28	other
A0PZS2_CLONN	3g14	H	Prok	EC=1.-.-.-	cytoplasm
A0Q436_FRATN	2d1g	H	Prok	EC=3.1.4.3	extracellular
A0Q664_FRATN	4p5p	M	Prok	EC=4.2.1.130	n.a.
A0Q7Y0_FRATN	5f42	H	Prok	EC=2.3.1.129	cytoplasm
A0QP46_MYCS2	6ci9	H	Prok	EC=1.1.1.100	cytoplasm
A0QPE7_MYCS2	3u0b	H	Prok	EC=1.1.1.212	cytoplasm
A0QQ04_MYCS2	3q8n	H	Prok	EC=2.6.1.19	cytoplasm
A0QQY7_MYCS2	3ndo	H	Prok	EC=4.1.2.4	cytoplasm
A0QS88_MYCS2	4qfe	H	Prok	EC=4.2.1.150	cytoplasm
A0QSU7_MYCS2	4q9d	H	Prok	EC=2.2.1.6	cytoplasm
A0QSZ3_MYCS2	4zda	H	Prok	EC=1.1.1.42	cytoplasm
A0QT11_MYCS2	3mpz	H	Prok	EC=3.5.4.5	n.a.
A0QTQ6_MYCS2	2jfr	M	Prok	EC=3.1.3.16	cytoplasm
A0QU89_MYCS2	6fv4	H	Prok	EC=3.5.1.25	cytoplasm
A0QUH3_MYCS2	5cbq	H	Prok	EC=2.3.1.9	cytoplasm
A0QV40_MYCS2	6w14	H	Prok	EC=2.1.1.228	cytoplasm
A0QV68_MYCS2	3sf6	H	Prok	EC=1.3.8.6	cytoplasm
A0QVM9_MYCS2	4ls9	H	Prok	EC=3.1.3.7	n.a.
A0QVP0_MYCS2	3pe8	H	Prok	EC=4.2.1.17	cytoplasm
A0QVS8_MYCS2	3nwo	M	Prok	EC=3.5.1.101	cytoplasm
A0QWJ0_MYCS2	3oks	H	Prok	EC=2.6.1.19	cytoplasm
A0QWX6_MYCS2	4tm8	M	Prok	EC=3.1.1.31	cytoplasm
A0QX37_MYCS2	3nxs	H	Prok	EC=2.7.-.-	other
A0QXB7_MYCS2	2z90	H	Prok	EC=1.16.3.1	cytoplasm
A0QXD6_MYCS2	4egf	H	Prok	EC=1.1.1.10	cytoplasm
A0QY29_MYCS2	3sxn	H	Prok	EC=2.3.1.-	cytoplasm
A0QY79_MYCS2	3bkn	H	Prok	EC=1.16.3.1	cytoplasm
A0QZ23_MYCS2	4j5i	H	Prok	EC=1.14.11.17	cytoplasm
A0QZC8_MYCS2	5e2h	M	Prok	EC=3.5.2.6	other
A0R0V0_MYCS2	5kei	M	Prok	EC=6.3.2.-	cytoplasm
A0R198_MYCS2	6pbu	H	Prok	EC=3.4.21.92	cytoplasm
A0R1E6_MYCS2	7wik	H	Prok	EC=3.1.-.-	cytoplasm
A0R1R4_MYCS2	3ome	H	Prok	EC=4.2.1.17	cytoplasm
A0R291_MYCS2	3o0m	H	Prok	EC=3.6.2.1	cytoplasm
A0R2E9_MYCS2	3qua	H	Prok	EC=3.2.2.n1	n.a.
A0R2K6_MYCS2	5zrk	M	Prok	EC=3.6.1.-	n.a.
A0R2U8_MYCS2	3rd8	H	Prok	EC=4.2.1.2	cytoplasm
A0R3C8_MYCS2	5mp7	H	Prok	EC=2.7.6.1	cytoplasm
A0R3E2_MYCS2	2x1l	M	Prok	EC=6.1.1.10	cytoplasm
A0R4I6_MYCS2	4nle	H	Prok	EC=4.3.2.2	cytoplasm
A0R559_MYCS2	2uzh	H	Prok	EC=4.6.1.12	cytoplasm
A0R560_MYCS2	2xwl	H	Prok	EC=2.7.7.60	cytoplasm
A0R5B5_MYCS2	3vdg	H	Prok	EC=4.2.1.40	cytoplasm
A0R5R2_MYCS2	7agm	M	Prok	EC=3.5.1.28	extracellular
A0R5U2_MYCS2	3r9c	M	Prok	EC=1.14.-.-	other
A0R629_MYCS2	5f3r	H	Prok	EC=5.4.99.9	cytoplasm
A0R6V6_MYCS2	3swo	H	Prok	EC=1.3.8.6	cytoplasm
A0R724_MYCS2	4v12	H	Prok	EC=4.2.1.148	cytoplasm
A0R747_MYCS2	3moy	H	Prok	EC=4.2.1.17	cytoplasm
A0R7I9_MYCS2	5uth	H	Prok	EC=1.8.1.9	cytoplasm
A0ZPR9_9TREE	3ce1	H	Euk	EC=1.15.1.1	cytoplasm
A1A1Z1_BIFAA	4s17	H	Prok	EC=6.3.1.2	cytoplasm
A1A2B5_BIFAA	3luy	H	Prok	EC=4.2.1.51	cytoplasm
A1A2F5_BIFAA	4ye5	M	Prok	EC=3.4.16.4	other
A1A2P2_BIFAA	5wab	M	Prok	EC=3.2.1.21	cytoplasm
A1B5I2_PARDP	4xj2	H	Prok	EC=1.5.1.36	n.a.
A1B5Y0_PARDP	6es9	H	Prok	EC=1.3.8.-	cytoplasm
A1B956_PARDP	4grx	H	Prok	EC=2.6.1.-	cytoplasm
A1BBK7_PARDP	7e6o	H	Prok	EC=1.1.1.16	cytoplasm
A1E266_9PEZI	2iq7	M	Euk	EC=3.2.1.15	extracellular
A1E280_STRAO	7cu0	H	Prok	EC=1.14.19.9	n.a.
A1HA_LOXIN	3rlg	M	Euk	EC=4.6.1.-	extracellular
A1HB2_LOXIN	4rw3	M	Euk	EC=4.6.1.-	extracellular
A1HPQ5_9FIRM	7pd2	M	Prok	EC=4.1.99.19	n.a.
A1JJJ9_YERE8	3nzk	M	Prok	EC=3.5.1.108	cytoplasm
A1JMA5_YERE8	3pe7	M	Prok	EC=4.2.2.6	n.a.
A1JML9_YERE8	5e2e	M	Prok	EC=3.5.2.6	other
A1JNA0_YERE8	5buv	H	Prok	EC=5.1.3.13	cytoplasm
A1JTF3_YERE8	5jy9	M	Prok	EC=5.4.4.2	cytoplasm
A1KRY4_NEIMF	4m8s	H	Prok	EC=1.1.1.100	n.a.
A1KVU8_NEIMF	4m89	H	Prok	EC=1.3.1.9	other
A1L1Q4_DANRE	5g02	H	Euk	EC=2.1.1.319	cytoplasm
A1R118_PAEAT	3mwb	H	Prok	EC=4.2.1.51	cytoplasm
A1R3U3_PAEAT	3rys	M	Prok	EC=3.5.4.2	cytoplasm
A1R8G0_PAEAT	3rhf	H	Prok	EC=2.7.4.33	cytoplasm
A1R958_PAEAT	4atq	H	Prok	EC=2.6.1.19	cytoplasm
A1RBZ5_PAEAT	3rcn	H	Prok	EC=3.2.1.52	cytoplasm
A1RUM9_PYRIL	3vtf	H	Prok	EC=1.1.1.22	cytoplasm
A1SAQ1_SHEAM	3mw8	M	Prok	EC=4.2.1.75	n.a.
A1SR00_PSYIN	4xg1	H	Prok	EC=4.1.1.20	cytoplasm
A1T4B4_MYCVP	7w0i	H	Prok	EC=4.1.2.5	cytoplasm
A1TSQ3_ACIAC	4hwv	H	Prok	EC=4.2.2.2	extracellular
A1TX06_MARN8	6chj	H	Prok	EC=2.3.1.20	cytoplasm
A1TZQ9_MARN8	3lyh	H	Prok	EC=4.99.1.3	cytoplasm
A1U3A9_MARN8	3k2q	H	Prok	EC=2.7.1.90	cytoplasm
A1U4G2_MARN8	4k3w	H	Prok	EC=4.2.1.150	cytoplasm
A1U6U7_MARN8	3rh9	H	Prok	EC=1.2.1.16	cytoplasm
A1X808_CANPA	3wle	H	Euk	EC=1.1.1.1	cytoplasm
A1YZD2_ROBPS	4uri	M	Euk	EC=3.2.1.200	cytoplasm
A1ZB71_DROME	4yh2	H	Euk	EC=2.5.1.18	cytoplasm
A1ZB72_DROME	4png	H	Euk	EC=2.5.1.18	cytoplasm
A2A136_9BACL	2j2m	H	Prok	EC=1.11.1.6	n.a.
A2BK54_HYPBU	6hun	H	Prok	EC=4.1.1.39	cytoplasm
A2CIL3_LEIDO	7zhu	H	Euk	EC=1.1.1.49	cytoplasm
A2DLL4_TRIV3	6lxq	M	Euk	EC=5.2.1.8	other
A2DW27_TRIV3	5f8v	H	Euk	EC=2.6.1.52	other
A2E7Y6_TRIV3	2isc	H	Euk	EC=2.4.2.1	other
A2EGX9_TRIV3	4o50	H	Euk	EC=5.3.1.1	cytoplasm
A2ENQ8_TRIV3	6y04	H	Euk	EC=4.2.1.1	cytoplasm
A2FT29_TRIV3	3qst	H	Euk	EC=5.3.1.1	cytoplasm
A2QBV3_ASPNC	7qfx	H	Euk	EC=1.-.-.-	cytoplasm
A2QIR3_ASPNC	7k4o	M	Euk	EC=3.1.1.-	extracellular
A2QS62_ASPNC	5lwx	M	Euk	EC=1.10.3.2	extracellular
A2QZC8_ASPNC	7bly	M	Euk	EC=3.5.1.41	extracellular
A2RIP9_LACLM	4bnd	H	Prok	EC=5.4.2.8	cytoplasm
A2RLJ5_LACLM	5mjk	H	Prok	EC=1.8.1.9	cytoplasm
A2RM80_LACLM	7wj9	H	Prok	EC=3.2.1.-	cytoplasm
A2RP81_CITFR	6d3g	M	Prok	EC=3.5.2.6	n.a.
A2SJH7_METPP	3pl0	M	Prok	EC=1.14.11.75	cytoplasm
A2TBB4_9ASCO	2gfi	H	Euk	EC=3.1.3.2	extracellular
A2TEF2_LEIIN	3l4d	H	Euk	EC=1.14.13.70	other
A2TM14_HEVBR	4hpg	M	Euk	EC=3.2.1.39	extracellular
A2YPH1_ORYSI	4jie	M	Euk	EC=3.2.1.21	other
A311_LOXLA	1xx1	H	Euk	EC=4.6.1.-	extracellular
A3CLZ4_STRSV	4n83	H	Prok	EC=1.17.4.1	n.a.
A3CUL0_METMJ	3cmb	H	Prok	EC=4.1.1.4	cytoplasm
A3DC45_ACET2	4aou	H	Prok	EC=1.1.1.42	cytoplasm
A3DDB7_ACET2	1xho	H	Prok	EC=5.4.99.5	cytoplasm
A3DDY9_ACET2	2hq1	H	Prok	EC=1.1.1.100	cytoplasm
A3DGK4_ACET2	7x0q	H	Prok	EC=7.6.2.10	other
A3DIL8_ACET2	3he8	H	Prok	EC=5.3.1.6	cytoplasm
A3DJ68_ACET2	1xrg	H	Prok	EC=3.5.99.10	cytoplasm
A3DJ82_ACET2	2yik	M	Prok	EC=3.2.1.-	extracellular
A3DM60_STAMF	4aee	M	Prok	EC=3.2.1.54	cytoplasm
A3E7Z7_HUPSR	3awj	H	Euk	EC=2.3.1.156	cytoplasm
A3F715_ASPNG	6qlg	H	Euk	EC=2.5.1.129	cytoplasm
A3F8V6_STRPY	7ugu	H	Prok	EC=4.2.1.11	cytoplasm
A3FEV8_9BACI	2p14	M	Prok	EC=3.1.21.4	cytoplasm
A3FNZ8_9ROSI	2p5r	H	Euk	EC=1.11.1.9	cytoplasm
A3FQ16_CRYPI	4y5q	M	Euk	EC=2.7.11.18	cytoplasm
A3FQ68_CRYPI	2poe	M	Euk	EC=5.2.1.8	other
A3FQA7_CRYPI	2plu	M	Euk	EC=5.2.1.8	cytoplasm
A3JB27_9GAMM	5mxp	H	Prok	EC=3.8.1.5	n.a.
A3LT82_PICST	3tjl	H	Euk	EC=1.6.99.1	cytoplasm
A3LWG4_PICST	5ywn	M	Euk	EC=1.1.1.195	cytoplasm
A3MSH1_PYRCJ	4gp2	H	Prok	EC=2.5.1.81	cytoplasm
A3MV07_PYRCJ	5mdn	M	Prok	EC=2.7.7.7	cytoplasm
A3MX09_PYRCJ	4fp4	H	Prok	EC=2.5.1.81	cytoplasm
A3QAS1_SHELP	4wr2	H	Prok	EC=3.2.-.-	n.a.
A3QB00_SHELP	3ky8	H	Prok	EC=1.5.1.3	cytoplasm
A3QMF6_9FIRM	3f41	H	Prok	EC=3.1.3.8	n.a.
A3SI50_ROSNI	6ijc	H	Prok	EC=1.3.8.1	n.a.
A3SKA6_ROSNI	5xzd	H	Prok	EC=4.2.1.150	n.a.
A3SNF7_ROSNI	2qdd	H	Prok	EC=5.1.1.22	n.a.
A3SNF8_ROSNI	2rdx	H	Prok	EC=5.1.1.22	n.a.
A3SNG0_ROSNI	2pce	H	Prok	EC=5.1.1.22	n.a.
A3TMR7_9MICO	7v3k	H	Prok	EC=3.1.1.3	n.a.
A3TPB6_9MICO	4eun	H	Prok	EC=2.7.1.12	n.a.
A3WE14_9SPHN	6eqo	H	Prok	EC=1.1.1.35	n.a.
A3XHF9_LEEBM	5olk	H	Prok	EC=1.17.4.1	n.a.
A3XHN1_LEEBM	7tu8	H	Prok	EC=3.1.5.1	n.a.
A3YCB7_9GAMM	4f62	H	Prok	EC=2.5.1.10	n.a.
A3Z6M0_9SYNE	5ux2	M	Prok	EC=4.1.99.5	cytoplasm
A4D0H5_STRRG	2weu	H	Prok	EC=1.14.19.9	n.a.
A4DA31_ASPFU	6lai	H	Euk	EC=4.2.1.1	cytoplasm
A4DA32_ASPFU	7cxw	H	Euk	EC=4.2.1.1	cytoplasm
A4F1R4_CLITE	3wc4	M	Euk	EC=2.4.1.-	cytoplasm
A4F980_SACEN	6y2n	H	Prok	EC=1.17.4.1	cytoplasm
A4F9D7_SACEN	7v9o	M	Prok	EC=3.4.11.2	cytoplasm
A4FNP6_SACEN	5m6g	M	Prok	EC=3.2.1.74	n.a.
A4GRB2_CHRID	3l6n	M	Prok	EC=3.5.2.6	n.a.
A4GRC7_KLEPN	5ecc	H	Prok	EC=1.5.1.3	n.a.
A4GRE3_9BILA	3rf4	H	Euk	EC=4.1.1.84	cytoplasm
A4GX63_TOXGO	3d8k	H	Euk	EC=3.1.3.16	extracellular
A4H9Q9_LEIBR	5tsq	H	Euk	EC=3.2.2.2	cytoplasm
A4HFB4_LEIBR	3ch7	M	Euk	EC=3.1.1.31	cytoplasm
A4HKT8_LEIBR	4kpc	H	Euk	EC=2.7.4.6	cytoplasm
A4HPA0_LEIBR	6edi	H	Euk	EC=2.7.1.2	other
A4HRG8_LEIIN	3r2j	H	Euk	EC=3.5.1.19	cytoplasm
A4HSF7_LEIIN	2jk6	H	Euk	EC=1.8.1.12	other
A4HXQ3_LEIIN	7s6u	M	Euk	EC=2.7.11.1	other
A4I3S4_LEIIN	6fxw	H	Euk	EC=5.3.1.6	cytoplasm
A4I8P2_LEIIN	4ags	H	Euk	EC=1.8.5.1	cytoplasm
A4IDL0_LEIIN	4ix8	H	Euk	EC=2.6.1.5	cytoplasm
A4IL26_GEOTN	3wkq	H	Prok	EC=1.7.2.1	n.a.
A4IM54_GEOTN	3k94	H	Prok	EC=2.7.6.2	cytoplasm
A4IQU1_GEOTN	4fhc	M	Prok	EC=4.1.99.14	cytoplasm
A4JBA9_BURVG	4i1v	H	Prok	EC=2.7.1.24	n.a.
A4JC15_BURVG	5ify	H	Prok	EC=2.7.7.24	n.a.
A4JGS8_BURVG	5tvg	H	Prok	EC=2.4.1.15	n.a.
A4JIV2_BURVG	5idt	H	Prok	EC=2.7.7.24	n.a.
A4JN42_BURVG	5hw3	M	Prok	EC=3.5.2.6	n.a.
A4JP73_BURVG	5hx9	M	Prok	EC=3.5.2.6	n.a.
A4JQA0_BURVG	5i4m	H	Prok	EC=3.5.1.87	n.a.
A4JQH6_BURVG	5vbf	H	Prok	EC=1.2.1.16	n.a.
A4JR51_BURVG	5td3	H	Prok	EC=1.13.11.1	n.a.
A4JT02_BURVG	5i1f	H	Prok	EC=2.7.7.9	n.a.
A4PEU6_9SPHN	4h77	M	Prok	EC=3.8.1.5	other
A4PHY4_CHRMO	2e1t	M	Euk	EC=2.3.1.171	other
A4SXU0_POLAQ	4k9q	H	Prok	EC=4.1.1.7	cytoplasm
A4VME5_STUS1	6r2j	M	Prok	EC=3.2.1.4	n.a.
A4XGA6_CALS8	4z4j	M	Prok	EC=5.1.3.11	cytoplasm
A4XGP2_CALS8	3wir	H	Prok	EC=2.4.1.230	n.a.
A4XRL3_PSEMY	4hn8	H	Prok	EC=4.2.1.40	cytoplasm
A4Y035_PSEMY	2fx5	M	Prok	EC=3.1.1.101	n.a.
A4YDF6_METS5	6abw	H	Prok	EC=2.3.3.16	cytoplasm
A4YG49_METS5	4ywo	H	Prok	EC=1.16.1.1	cytoplasm
A4YGX6_METS5	6aby	H	Prok	EC=2.3.3.16	cytoplasm
A4YI54_METS5	3ve7	H	Prok	EC=4.1.1.23	cytoplasm
A4YVM8_BRASO	3toy	H	Prok	EC=5.1.2.2,EC=5.5.1.1	cytoplasm
A4ZKE4_COFCA	4g2m	H	Euk	EC=2.3.1.133	cytoplasm
A5A677_BACLD	6dzd	M	Prok	EC=2.4.2.28	n.a.
A5AB48_ASPNC	6igy	M	Euk	EC=3.2.1.14	extracellular
A5E0V2_LODEL	4exj	H	Euk	EC=2.5.1.18	cytoplasm
A5E437_LODEL	4ivf	H	Euk	EC=2.5.1.18	cytoplasm
A5FB64_FLAJ1	6yhh	H	Prok	EC=3.2.1.52	other
A5FBI1_FLAJ1	6jr6	M	Prok	EC=3.2.1.20	n.a.
A5FCJ4_FLAJ1	6dqw	H	Prok	EC=1.17.4.1	cytoplasm
A5H660_SCHMA	6hrq	H	Euk	EC=3.5.1.98	cytoplasm
A5I055_CLOBH	5ah1	M	Prok	EC=3.1.1.3	extracellular
A5I6N2_CLOBH	3ird	H	Prok	EC=4.3.3.7	cytoplasm
A5IKC8_THEP1	3s2c	H	Prok	EC=3.2.1.55	cytoplasm
A5IL00_THEP1	3nj3	M	Prok	EC=3.2.1.8	n.a.
A5J299_PENVA	4uog	H	Euk	EC=2.7.4.6	cytoplasm
A5JUQ9_PRUPE	7s5i	H	Euk	EC=1.1.1.200	cytoplasm
A5JZS1_PLAVS	5z79	H	Euk	EC=2.5.1.15	cytoplasm
A5K1H0_PLAVS	2o1z	H	Euk	EC=1.17.4.1	cytoplasm
A5K2B2_PLAVS	2a0s	H	Euk	EC=4.2.3.12	cytoplasm
A5K421_PLAVS	4l0u	H	Euk	EC=1.11.1.26	other
A5K4U6_PLAVS	3rbm	H	Euk	EC=2.5.1.10	cytoplasm
A5K6T9_PLAVS	6y3a	M	Euk	EC=2.7.2.3	cytoplasm
A5K709_PLAVS	2qor	M	Euk	EC=2.7.4.8	cytoplasm
A5K7E9_PLAVS	6bo7	H	Euk	EC=2.4.2.8	cytoplasm
A5K8L9_PLAVS	4oyt	H	Euk	EC=2.1.2.1	cytoplasm
A5KBL5_PLAVS	2qga	H	Euk	EC=4.3.2.2	cytoplasm
A5N1B8_CLOK5	6nj1	H	Prok	EC=3.5.2.6	extracellular
A5PJH9_BOVIN	3kvr	H	Euk	EC=2.4.2.3	cytoplasm
A5TYW8_MYCTA	3lls	H	Prok	EC=1.1.1.212	cytoplasm
A5U150_MYCTA	5xgq	H	Prok	EC=6.1.1.10	cytoplasm
A5U1Q6_MYCTA	5jsx	H	Prok	EC=2.4.1.266	cytoplasm
A5U6L5_MYCTA	5yoh	M	Prok	EC=3.4.11.18	cytoplasm
A5U9H0_MYCTA	3oj5	H	Prok	EC=1.16.3.1	cytoplasm
A5UXJ3_ROSS1	3u9i	H	Prok	EC=5.1.1.-	cytoplasm
A5YBL8_HORSE	4fru	M	Euk	EC=5.2.1.8	other
A5YW95_CAPAN	7x0d	H	Euk	EC=3.1.1.-	other
A5ZE35_9BACE	7smg	H	Prok	EC=3.1.7.2	cytoplasm
A5ZKV7_9BACE	4qt9	M	Prok	EC=3.2.1.214	n.a.
A5ZY13_9FIRM	3nsx	H	Prok	EC=3.2.1.-	n.a.
A6BM74_9HYPH	4n2x	H	Prok	EC=3.8.1.10	n.a.
A6BMJ3_STRAP	3b1d	H	Prok	EC=4.4.1.13	cytoplasm
A6CQL2_9BACI	4nbu	H	Prok	EC=1.1.1.100	cytoplasm
A6KZB9_PHOV8	3f1x	H	Prok	EC=2.3.1.30	cytoplasm
A6L916_PARD8	3no3	M	Prok	EC=3.1.4.46	n.a.
A6LDR8_PARD8	3mdo	H	Prok	EC=6.3.3.1	cytoplasm
A6LIT8_PARD8	3mz2	H	Prok	EC=3.1.4.46	cytoplasm
A6LR04_CLOB8	7d1g	M	Prok	EC=1.2.1.-	cytoplasm
A6P7M9_9ACTN	7cne	M	Prok	EC=3.1.4.12	n.a.
A6PZ97_SALSA	3mgw	M	Euk	EC=3.2.1.17	extracellular
A6QLL8_BOVIN	7u5j	H	Euk	EC=4.1.2.13	cytoplasm
A6T7M3_KLEP7	5o3m	H	Prok	EC=4.1.1.61	cytoplasm
A6T7R3_KLEP7	3qok	M	Prok	EC=3.2.1.14	n.a.
A6T8P4_KLEP7	3io1	H	Prok	EC=3.5.1.134	cytoplasm
A6T8V7_KLEP7	5v01	H	Prok	EC=3.5.1.42	n.a.
A6T925_KLEP7	3o7h	M	Prok	EC=4.1.1.97	cytoplasm
A6T926_KLEP7	3qva	H	Prok	EC=3.5.2.17	n.a.
A6T989_KLEP7	3ikh	H	Prok	EC=2.7.1.15	cytoplasm
A6T9E8_KLEP7	3qvj	H	Prok	EC=5.1.99.5	cytoplasm
A6T9N5_KLEP7	3fcp	H	Prok	EC=5.5.1.1	n.a.
A6TBY7_KLEP7	4jbb	H	Prok	EC=2.5.1.18	cytoplasm
A6TCS9_KLEP7	6dxp	H	Prok	EC=1.6.5.-,EC=1.7.1.17	cytoplasm
A6TD81_KLEP7	7x78	H	Prok	EC=4.1.2.17	cytoplasm
A6TEJ6_KLEP7	5umg	H	Prok	EC=2.5.1.15	cytoplasm
A6TFK2_KLEP7	6jvu	H	Prok	EC=2.3.1.30	cytoplasm
A6TFZ6_KLEP7	3r1x	H	Prok	EC=2.7.1.58	n.a.
A6TGK6_KLEP7	3pgv	M	Prok	EC=3.1.3.23	cytoplasm
A6TGL0_KLEP7	3f67	M	Prok	EC=3.1.1.45	n.a.
A6TWT6_ALKMQ	3hb7	H	Prok	EC=3.5.1.19	cytoplasm
A6UVT1_META3	6hae	H	Prok	EC=1.12.98.2	cytoplasm
A6VKG5_ACTSZ	5dte	M	Prok	EC=3.6.3.17	other
A6VKT0_ACTSZ	4zjp	M	Prok	EC=3.6.3.17	other
A6VL88_ACTSZ	3c3k	H	Prok	EC=5.1.1.1	cytoplasm
A6VLF7_ACTSZ	4r31	H	Prok	EC=2.4.2.3	cytoplasm
A6VLM7_ACTSZ	4ywh	M	Prok	EC=3.6.3.17	other
A6VQF1_ACTSZ	4g8t	H	Prok	EC=4.2.1.40	cytoplasm
A6VQF6_ACTSZ	3n6j	H	Prok	EC=4.2.1.40	cytoplasm
A6X0Q4_BRUA4	6j1k	H	Prok	EC=5.3.1.6	cytoplasm
A6XNC5_MEDTR	2pq6	M	Euk	EC=2.4.1.-	cytoplasm
A6YRT4_9PEZI	6sz6	M	Euk	EC=3.2.1.21	extracellular
A6ZSR0_YEAS7	4ze0	M	Euk	EC=1.14.14.154	other
A6ZUP2_YEAS7	4g1b	M	Euk	EC=1.14.12.17	cytoplasm
A7A1Y4_YEAS7	6dka	H	Euk	EC=4.2.1.69	cytoplasm
A7AG62_9BACT	6dxu	H	Prok	EC=3.2.1.31	n.a.
A7ANF8_BABBO	3js9	H	Euk	EC=2.7.4.6	cytoplasm
A7AV51_BABBO	3kx6	H	Euk	EC=4.1.2.13	cytoplasm
A7BT71_9GAMM	5m2a	H	Prok	EC=4.6.1.1	n.a.
A7IIH0_XANP2	5vg6	H	Prok	EC=1.1.1.81	cytoplasm
A7KMF0_9CAEN	5xbu	M	Euk	EC=3.2.1.4	extracellular
A7LBL3_LEIDO	4mx2	H	Euk	EC=4.3.2.2	cytoplasm
A7LS31_BACO1	3npf	H	Prok	EC=3.4.14.13	n.a.
A7LU53_BACO1	4q1v	H	Prok	EC=3.4.-.-	n.a.
A7LVT2_BACO1	4cjb	M	Prok	EC=2.4.1.309	n.a.
A7LW88_BACO1	4zxo	M	Prok	EC=3.2.1.78	cytoplasm
A7LW89_BACO1	6hf2	M	Prok	EC=3.2.1.78	n.a.
A7NHS9_ROSCS	7xkg	H	Prok	EC=5.4.1.3	cytoplasm
A7NHT0_ROSCS	6kin	H	Prok	EC=4.1.3.25	cytoplasm
A7TM80_VANPO	5z2x	M	Euk	EC=1.1.1.265	cytoplasm
A7TUE6_ECOLX	7cin	M	Prok	EC=3.5.2.6	other
A7U483_DANRE	4r21	M	Euk	EC=1.14.14.19	other
A7V8P4_BACUC	4gl3	M	Prok	EC=3.2.1.214	n.a.
A7VAP0_BACUC	4qrj	M	Prok	EC=3.1.1.31	other
A7XS03_ASPOZ	5c71	H	Euk	EC=3.2.1.25	cytoplasm
A7ZET4_CAMC1	5w7l	M	Prok	EC=2.7.8.36	other
A85B_MYCTU	1f0n	M	Prok	EC=2.3.1.122,EC=2.3.1.20	extracellular
A85C_MYCTU	1dqz	H	Prok	EC=2.3.1.122,EC=2.3.1.20	extracellular
A8AB33_IGNH4	4qo5	H	Prok	EC=1.7.2.8	n.a.
A8AC72_IGNH4	4brv	H	Prok	EC=1.15.1.2	n.a.
A8B1V5_GIAIC	3meb	H	Euk	EC=2.6.1.1	cytoplasm
A8B2K2_GIAIC	3s5p	H	Euk	EC=5.3.1.6	cytoplasm
A8B3A8_RHIMP	3th6	H	Euk	EC=5.3.1.1	cytoplasm
A8B6Y7_GIAIC	6whj	H	Euk	EC=2.7.1.15	cytoplasm
A8B8N3_GIAIC	3foc	H	Euk	EC=6.1.1.2	cytoplasm
A8BB85_GIAIC	4jz9	H	Euk	EC=2.7.2.2	cytoplasm
A8BGX6_GIAIC	3krb	H	Euk	EC=1.1.1.21	cytoplasm
A8BR89_GIAIC	3ial	H	Euk	EC=6.1.1.15	cytoplasm
A8BZ95_GIAIC	3gc0	M	Euk	EC=2.7.11.22	cytoplasm
A8CF85_9PSEU	4tlx	H	Prok	EC=1.14.13.59	n.a.
A8CFR3_HORVU	6f9h	M	Euk	EC=3.2.1.2	other
A8DS27_ECOLX	3dw0	M	Prok	EC=3.5.2.6	n.a.
A8E0K8_HAEIF	3a3f	H	Prok	EC=3.4.16.4,EC=3.4.21.-	other
A8FAG9_BACP2	7z5p	H	Prok	EC=1.3.3.5	cytoplasm
A8FAR5_BACP2	6sul	H	Prok	EC=2.7.1.230	n.a.
A8FDC4_BACP2	5bv9	M	Prok	EC=3.2.1.176	extracellular
A8FFI9_BACP2	5ctm	M	Prok	EC=3.5.2.6	n.a.
A8H0C8_SHEPA	4lyy	H	Prok	EC=2.4.2.8	cytoplasm
A8HUA2_BACSC	6nmx	H	Prok	EC=4.2.3.1	cytoplasm
A8I0K9_CHLRE	5xft	M	Euk	EC=1.8.5.1	cytoplasm
A8IAN1_CHLRE	5nd6	H	Euk	EC=2.2.1.1	other
A8IKW6_CHLRE	7b1w	H	Euk	EC=5.1.3.1	other
A8IRQ1_CHLRE	6zxt	H	Euk	EC=5.3.1.6	other
A8IW39_CHLRE	3qgu	H	Euk	EC=2.6.1.83	other
A8LRC0_DINSH	5gxd	M	Prok	EC=6.2.1.-	cytoplasm
A8NI40_COPC7	5b6s	M	Euk	EC=3.2.1.55	extracellular
A8PUY1_MALGO	3uue	M	Euk	EC=3.1.1.73	extracellular
A8PUY5_MALGO	5gw8	H	Euk	EC=3.1.1.3	extracellular
A8V967_CYAPA	6gng	M	Euk	EC=2.4.1.242	cytoplasm
A8WBX8_9LACT	6xmr	H	Prok	EC=3.4.13.9	cytoplasm
A8YBP8_MICAE	4lmb	H	Prok	EC=2.5.1.47	cytoplasm
A8YBS4_MICAE	4lma	H	Prok	EC=2.5.1.47	cytoplasm
A9A1Y2_NITMS	6vjr	H	Prok	EC=5.3.3.3	cytoplasm
A9BHL2_PETMO	6g1m	H	Prok	EC=1.4.1.26	cytoplasm
A9BPK4_DELAS	2wkn	H	Prok	EC=3.5.1.49	n.a.
A9BQX8_DELAS	6dio	H	Prok	EC=1.1.1.88	cytoplasm
A9CEQ9_AGRFC	4hp8	H	Prok	EC=1.1.1.127	n.a.
A9CFJ9_AGRFC	3lq7	H	Prok	EC=2.5.1.18	cytoplasm
A9CHC6_AGRFC	3by5	H	Prok	EC=3.7.1.12	n.a.
A9CHP3_AGRFC	3hl0	H	Prok	EC=1.3.1.32	cytoplasm
A9CI02_AGRFC	2o8i	H	Prok	EC=4.1.1.97	cytoplasm
A9CIE0_AGRFC	2ob5	H	Prok	EC=5.4.99.62	cytoplasm
A9CIT6_AGRFC	4gfi	M	Prok	EC=5.1.1.-	cytoplasm
A9CJ11_AGRFC	3e4d	H	Prok	EC=3.1.2.12	n.a.
A9CJ26_AGRFC	2a9s	H	Prok	EC=3.5.1.42	n.a.
A9CJ43_AGRFC	4ibo	H	Prok	EC=1.1.1.127	cytoplasm
A9CJF9_AGRFC	3hi0	H	Prok	EC=3.6.1.11	cytoplasm
A9CJR4_AGRFC	1yr0	H	Prok	EC=2.3.1.183	cytoplasm
A9CKT8_AGRFC	2pnw	M	Prok	EC=4.2.2.n1	n.a.
A9CLP4_AGRFC	2aeg	M	Prok	EC=3.4.-.-	n.a.
A9DKW4_9GAMM	4icn	H	Prok	EC=4.3.3.7	n.a.
A9ERX9_SORC5	6gk5	M	Prok	EC=1.14.-.-	other
A9FDB7_SORC5	6f88	M	Prok	EC=1.14.-.-	other
A9FFA1_SORC5	5hiw	M	Prok	EC=1.14.-.-	other
A9GEI3_SORC5	3s5s	H	Prok	EC=5.1.1.-	n.a.
A9H275_GLUDA	4cok	H	Prok	EC=4.1.1.1	cytoplasm
A9H324_GLUDA	6vpb	H	Prok	EC=1.1.1.343	cytoplasm
A9IH93_BORPD	3mqg	H	Prok	EC=2.3.1.-	n.a.
A9KN57_LACP7	5dru	H	Prok	EC=1.2.1.76	cytoplasm
A9LI60_BIOOC	3g6l	M	Euk	EC=3.2.1.14	extracellular
A9LN30_HORVV	2whd	H	Euk	EC=1.8.1.9	cytoplasm
A9MB96_BRUC2	5u2a	M	Prok	EC=6.2.1.25	cytoplasm
A9NFJ2_ACHLI	4nbt	H	Prok	EC=1.1.1.100	n.a.
A9PHH6_POPTR	4ri6	H	Euk	EC=2.5.1.18	cytoplasm
A9QSE8_LACLK	7cuz	H	Prok	EC=3.1.1.-	cytoplasm
A9RB27_PHYPA	4h6a	H	Euk	EC=5.3.99.6	other
A9SQZ2_PHYPA	7arz	H	Euk	EC=1.17.1.9	other
A9UJZ9_SALSA	3oht	H	Euk	EC=2.7.11.24	other
A9WDE7_CHLAA	6lrt	H	Prok	EC=4.1.3.1	cytoplasm
A9WYA5_BRUSI	7ll6	H	Prok	EC=1.1.1.271	cytoplasm
A9X6P7_ACEAC	3ubm	H	Prok	EC=2.8.3.16	n.a.
A9X9K8_9LACT	1v5e	H	Prok	EC=1.2.3.3	n.a.
A9XI30_BOMMO	5zfg	H	Euk	EC=2.5.1.18	cytoplasm
A9XWD7_9PROT	7p18	M	Prok	EC=1.3.99.4	n.a.
A9ZSX9_9BRYO	3wh1	M	Euk	EC=3.2.1.14	extracellular
AAC2_MYCS2	7cs1	H	Prok	EC=2.3.1.-	cytoplasm
AAC2_MYCTU	1m44	H	Prok	EC=2.3.1.-	n.a.
AAC2_PROST	5us1	H	Prok	EC=2.3.1.59	n.a.
AAC3_SERMA	7lao	M	Prok	EC=2.3.1.81	cytoplasm
AAC6_ACIBA	4e8o	H	Prok	EC=2.3.1.82	n.a.
AAC6_ACIHA	4evy	H	Prok	EC=2.3.1.82	n.a.
AAC6_SALEN	1s3z	H	Prok	EC=2.3.1.82	cytoplasm
AACC3_PSEAI	7mql	H	Prok	EC=2.3.1.81	cytoplasm
AADAT_HUMAN	2qlr	H	Euk	EC=2.6.1.39,EC=2.6.1.4,EC=2.6.1.63,EC=2.6.1.7,EC=2.6.1.73	cytoplasm
AADB1_KLEPN	4wqk	M	Prok	EC=2.7.7.46	cytoplasm
AADH1_PEA	3iwk	H	Euk	EC=1.2.1.-,EC=1.2.1.19,EC=1.2.1.54	other
AADH1_SOLLC	4i9b	H	Euk	EC=1.2.1.-,EC=1.2.1.19,EC=1.2.1.47,EC=1.2.1.54,EC=1.2.1.8	cytoplasm
AADH2_PEA	3iwj	H	Euk	EC=1.2.1.-,EC=1.2.1.19,EC=1.2.1.54	other
AADK_BACSU	2pbe	M	Prok	EC=2.7.7.-	other
AAEP_CYTH3	3q45	M	Prok	EC=5.1.1.-	cytoplasm
AAMHY_RHILO	3kxp	H	Prok	EC=3.5.1.29	cytoplasm
AAPAT_RHIME	6f77	H	Prok	EC=2.6.1.1,EC=2.6.1.79	cytoplasm
AAPAT_THET8	1b5o	H	Prok	EC=2.6.1.1,EC=2.6.1.78	cytoplasm
AATA_PENCH	2x1c	M	Euk	EC=2.3.1.164	other
AATC_CHICK	1aat	H	Euk	EC=2.6.1.1,EC=2.6.1.3	cytoplasm
AATC_HUMAN	6lig	H	Euk	EC=2.6.1.1,EC=2.6.1.3	cytoplasm
AATC_PIG	5tor	H	Euk	EC=2.6.1.1,EC=2.6.1.3	cytoplasm
AATC_SCHPO	6jpk	H	Euk	EC=2.6.1.1	other
AATC_YEAST	1yaa	H	Euk	EC=2.6.1.1	other
AATM_CHICK	1aka	H	Euk	EC=2.6.1.1,EC=2.6.1.7	other
AATM_HUMAN	5ax8	H	Euk	EC=2.6.1.1,EC=2.6.1.7	other
AATM_MOUSE	3hlm	H	Euk	EC=2.6.1.1,EC=2.6.1.7	other
AAT_ECOLI	4f5i	H	Prok	EC=2.6.1.1	cytoplasm
AAT_RHIME	6f35	H	Prok	EC=2.6.1.1,EC=2.6.1.39	cytoplasm
AAT_THEMA	1o4s	H	Prok	EC=2.6.1.1	cytoplasm
ABC3C_HUMAN	3vm8	M	Euk	EC=3.5.4.38	other
ABCA4_HUMAN	7m1q	M	Euk	EC=7.6.2.1	other
ABDH_ECOLI	1wnb	H	Prok	EC=1.2.1.-,EC=1.2.1.19	cytoplasm
ABDH_SALTY	6c43	H	Prok	EC=1.2.1.-,EC=1.2.1.19	cytoplasm
ABEC2_HUMAN	2nyt	H	Euk	EC=3.5.4.36	cytoplasm
ABFB_ASPKW	1wd3	M	Euk	EC=3.2.1.55	extracellular
ABHD6_HUMAN	7ots	M	Euk	EC=3.1.1.23	other
ABHDA_MOUSE	6ny9	H	Euk	EC=3.1.1.93,EC=3.1.2.22	other
ABHEB_HUMAN	1imj	M	Euk	EC=2.3.1.-	cytoplasm
ABIQ_LACLL	4glk	M	Prok	EC=3.1.-.-	n.a.
ABL_AGABI	1y2x	H	Euk	EC=3.2.2.22	other
ACAD8_HUMAN	1rx0	H	Euk	EC=1.3.8.-	other
ACADM_PIG	1udy	H	Euk	EC=1.3.8.7	other
ACADS_RAT	1jqi	H	Euk	EC=1.3.8.1	other
ACADV_HUMAN	7s7g	H	Euk	EC=1.3.8.9	other
ACBK_ACTS5	6wb7	H	Prok	EC=2.7.1.187	cytoplasm
ACCC_HAEIN	6ojh	H	Prok	EC=6.3.4.14	cytoplasm
ACCD1_MYCTU	4q0g	H	Prok	EC=2.1.3.-	cytoplasm
ACCD5_MYCTU	2a7s	H	Prok	EC=2.1.3.-,EC=2.1.3.15	cytoplasm
ACCD6_MYCTU	4g2r	H	Prok	EC=2.1.3.-,EC=2.1.3.15	cytoplasm
ACCO1_PETHY	5tcv	H	Euk	EC=1.14.17.4	cytoplasm
ACCO2_ARATH	5gja	H	Euk	EC=1.14.17.4	cytoplasm
ACD11_CAEEL	4y9j	H	Euk	EC=1.3.99.-	other
ACDAS_XANCP	2f7v	H	Prok	EC=3.5.1.-	cytoplasm
ACDB_BACSU	5lnx	H	Prok	EC=1.3.99.-	cytoplasm
ACDS_MEGEL	1buc	H	Prok	EC=1.3.8.1	cytoplasm
ACEA_CANAX	7ebe	H	Euk	EC=4.1.3.1,EC=4.1.3.30	cytoplasm
ACEA_ECOLI	1igw	H	Prok	EC=4.1.3.1	cytoplasm
ACEA_EMENI	1dqu	H	Euk	EC=4.1.3.1,EC=4.1.3.30	cytoplasm
ACEA_GIBZE	5e9h	H	Euk	EC=4.1.3.1,EC=4.1.3.30	cytoplasm
ACEA_MAGO7	5e9g	H	Euk	EC=4.1.3.1,EC=4.1.3.30	cytoplasm
ACEA_MYCTU	1f8i	H	Prok	EC=4.1.3.1	cytoplasm
ACEA_PSEAE	6g1o	H	Prok	EC=4.1.3.1	cytoplasm
ACEA_YEAST	7ebc	H	Euk	EC=4.1.3.1,EC=4.1.3.30	cytoplasm
ACEB_HALVD	5tao	H	Prok	EC=2.3.3.9	cytoplasm
ACEK_ECOLI	6k5l	H	Prok	EC=2.7.11.5,EC=3.1.3.-	cytoplasm
ACER3_HUMAN	6yxh	M	Euk	EC=3.5.1.-,EC=3.5.1.23	other
ACES_DROME	6xyu	H	Euk	EC=3.1.1.7	other
ACFR2_ARATH	4o7g	H	Euk	EC=7.2.1.3	other
ACH1_YEAST	8dh7	H	Euk	EC=3.1.2.1	cytoplasm
ACI_VIBSJ	5xd8	H	Prok	EC=5.5.1.25	cytoplasm
ACKA_METTE	1tuu	H	Prok	EC=2.7.2.1	cytoplasm
ACKA_MYCA1	3p4i	H	Prok	EC=2.7.2.1	cytoplasm
ACKA_MYCMM	4dq8	H	Prok	EC=2.7.2.1	cytoplasm
ACKA_MYCPA	3r9p	H	Prok	EC=2.7.2.1	cytoplasm
ACKA_MYCS2	4ijn	H	Prok	EC=2.7.2.1	cytoplasm
ACKA_PORG3	6ioy	H	Prok	EC=2.7.2.1	cytoplasm
ACKA_SALTY	3slc	H	Prok	EC=2.7.2.1	cytoplasm
ACLR_ACHOB	3dxv	H	Prok	EC=5.1.1.15	n.a.
ACMSD_HUMAN	4ofc	H	Euk	EC=4.1.1.45	cytoplasm
ACNB_ECOLI	1l5j	M	Prok	EC=4.2.1.3,EC=4.2.1.99	cytoplasm
ACO13_HUMAN	3f5o	H	Euk	EC=3.1.2.-,EC=3.1.2.2	other
ACO13_MOUSE	2cy9	H	Euk	EC=3.1.2.-,EC=3.1.2.2	other
ACOCT_ECOLI	4hl6	H	Prok	EC=2.8.3.19	cytoplasm
ACOD1_MOUSE	4ymk	M	Euk	EC=1.14.19.1	other
ACOHC_HUMAN	2b3x	M	Euk	EC=4.2.1.3	cytoplasm
ACON_BOVIN	1aco	M	Euk	EC=4.2.1.3	other
ACON_PIG	5acn	M	Euk	EC=4.2.1.3	other
ACOT2_HUMAN	3hlk	M	Euk	EC=3.1.2.2	other
ACOX1_ARATH	1w07	H	Euk	EC=1.3.3.6	other
ACOX1_RAT	1is2	H	Euk	EC=1.3.3.6	other
ACOX1_YARLI	5y9d	H	Euk	EC=1.3.3.6	other
ACOX3_YARLI	5ys9	H	Euk	EC=1.3.3.6	cytoplasm
ACOX4_ARATH	2ix5	H	Euk	EC=1.3.3.6	other
ACOX_SYNY3	5kja	M	Prok	EC=1.13.11.75	n.a.
ACPH_PIG	7qun	H	Euk	EC=3.4.19.1	cytoplasm
ACPS_BACAN	3hyk	H	Prok	EC=2.7.8.7	cytoplasm
ACPS_HELPY	5xuk	H	Prok	EC=2.7.8.7	n.a.
ACPS_MYCS2	3gwm	H	Prok	EC=2.7.8.7	n.a.
ACPS_MYCTU	3ne1	H	Prok	EC=2.7.8.7	cytoplasm
ACPS_NEIMF	5suv	H	Prok	EC=2.7.8.7	n.a.
ACPS_STRCO	2jca	H	Prok	EC=2.7.8.7	other
ACPS_STRPN	1fth	H	Prok	EC=2.7.8.7	cytoplasm
ACPS_THEMA	5xum	H	Prok	EC=2.7.8.7	cytoplasm
ACPS_VIBCH	3qmn	H	Prok	EC=2.7.8.7	cytoplasm
ACS1_YEAST	1ry2	H	Euk	EC=6.2.1.1	other
ACS2A_HUMAN	3b7w	H	Euk	EC=6.2.1.2,EC=6.2.1.25	other
ACS2_CANAL	7kds	H	Euk	EC=6.2.1.1	cytoplasm
ACSA_SALTY	2p20	M	Prok	EC=6.2.1.1	cytoplasm
ACT3_STRCO	2rh4	H	Prok	EC=1.3.1.-	cytoplasm
ACUI_RUEPO	5gxe	H	Prok	EC=1.3.1.84	n.a.
ACX11_CAEEL	5k3i	H	Euk	EC=1.3.3.-,EC=1.3.3.6	other
ACX12_CAEEL	5k3j	H	Euk	EC=1.3.3.-	other
ACY2_HUMAN	4mri	H	Euk	EC=3.5.1.15	cytoplasm
ACY2_RAT	2gu2	H	Euk	EC=3.5.1.15	cytoplasm
ACY3_MOUSE	3nh5	H	Euk	EC=3.5.1.114	cytoplasm
ACYLT_MYCS2	5f31	M	Prok	EC=2.3.1.265	cytoplasm
ACYP1_BOVIN	2acy	M	Euk	EC=3.6.1.7	cytoplasm
ACYP2_DROME	1urr	M	Euk	EC=3.6.1.7	cytoplasm
ACYP_SACS2	4ojg	M	Prok	EC=3.6.1.7	cytoplasm
ADA2_HUMAN	3lgd	H	Euk	EC=3.5.4.4	extracellular
ADAL_ARATH	6ijn	M	Euk	EC=3.5.4.-	cytoplasm
ADAS_CAVPO	5adz	H	Euk	EC=2.5.1.26	other
ADAS_DICDI	2uuu	H	Euk	EC=2.5.1.26	cytoplasm
ADAT2_HUMAN	3dh1	H	Euk	EC=3.5.4.33	cytoplasm
ADA_HUMAN	3iar	M	Euk	EC=3.5.4.4	cytoplasm
ADA_MOUSE	1a4l	M	Euk	EC=3.5.4.4	cytoplasm
ADA_PLAF7	6ii7	M	Euk	EC=3.5.4.31,EC=3.5.4.4	other
ADA_PLAVS	3ewd	M	Euk	EC=3.5.4.31,EC=3.5.4.4	other
ADC_CHRVO	3bgt	H	Prok	EC=4.1.1.4	cytoplasm
ADC_CLOAB	3bh2	H	Prok	EC=4.1.1.4	cytoplasm
ADD_SALTY	6n9m	M	Prok	EC=3.5.4.4	cytoplasm
ADD_VIBCH	6n91	H	Prok	EC=3.5.4.4	cytoplasm
ADEC2_AGRFC	3nqb	H	Prok	EC=3.5.4.2	cytoplasm
ADE_PSEAE	3ou8	M	Prok	EC=3.5.4.2	cytoplasm
ADH1A_HUMAN	1hso	H	Euk	EC=1.1.1.1	cytoplasm
ADH1A_MAIZE	4i8p	H	Euk	EC=1.2.1.-,EC=1.2.1.19,EC=1.2.1.47,EC=1.2.1.54,EC=1.2.1.8	other
ADH1B_HUMAN	1deh	H	Euk	EC=1.1.1.105	cytoplasm
ADH1E_HORSE	1a71	H	Euk	EC=1.1.1.1	cytoplasm
ADH1G_HUMAN	1ht0	H	Euk	EC=1.1.1.1	cytoplasm
ADH1S_HORSE	1ee2	H	Euk	EC=1.1.1.1	cytoplasm
ADH1_ARATH	4rqu	H	Euk	EC=1.1.1.1	cytoplasm
ADH1_ARTAN	7cyi	H	Euk	EC=1.1.1.-	cytoplasm
ADH1_ENTH1	2oui	H	Euk	EC=1.1.1.80	cytoplasm
ADH1_GADMC	1cdo	H	Euk	EC=1.1.1.1	cytoplasm
ADH1_YEAST	7kcb	H	Euk	EC=1.1.1.1	cytoplasm
ADH2_GEOSE	6iqd	H	Prok	EC=1.1.1.1	cytoplasm
ADH2_ZYMMO	3owo	H	Prok	EC=1.1.1.1	cytoplasm
ADH3_GEOSE	1rjw	H	Prok	EC=1.1.1.1	cytoplasm
ADH4_HUMAN	3cos	H	Euk	EC=1.1.1.105	cytoplasm
ADH4_MOUSE	1e3e	H	Euk	EC=1.1.1.105	cytoplasm
ADH6_YEAST	1piw	H	Euk	EC=1.1.1.2	cytoplasm
ADH7_HUMAN	1d1s	H	Euk	EC=1.1.1.1,EC=1.1.1.105,EC=1.1.1.66	cytoplasm
ADH8_PELPE	1p0c	H	Euk	EC=1.1.1.2	cytoplasm
ADHS_METJA	2qji	H	Prok	EC=2.2.1.10	cytoplasm
ADHX_ARATH	3uko	H	Euk	EC=1.1.1.-,EC=1.1.1.1,EC=1.1.1.284	cytoplasm
ADHX_HUMAN	1m6h	H	Euk	EC=1.1.1.-,EC=1.1.1.1,EC=1.1.1.284	cytoplasm
ADH_CLOBE	6sch	H	Prok	EC=1.1.1.80	cytoplasm
ADH_DROLE	1a4u	H	Euk	EC=1.1.1.1	cytoplasm
ADH_DROME	1mg5	H	Euk	EC=1.1.1.1	cytoplasm
ADH_MORSE	4z6k	H	Prok	EC=1.1.1.1	n.a.
ADH_SACS2	1nto	H	Prok	EC=1.1.1.1	cytoplasm
ADH_SULTO	2eer	H	Prok	EC=1.1.1.1	cytoplasm
ADH_THEBR	6sdm	H	Prok	EC=1.1.1.80	n.a.
ADIA_ECOLI	2vyc	H	Prok	EC=4.1.1.19	cytoplasm
ADK_MOUSE	5kb6	M	Euk	EC=2.7.1.20	other
ADK_TOXGO	2a9y	M	Euk	EC=2.7.1.20	cytoplasm
ADOK_MYCBO	4ube	H	Prok	EC=2.7.1.20	cytoplasm
ADOK_MYCTU	6c9r	H	Prok	EC=2.7.1.20	cytoplasm
ADPG2_ARATH	7b8b	M	Euk	EC=3.2.1.15	extracellular
ADPGK_MOUSE	5ck7	M	Euk	EC=2.7.1.147	other
ADPPT_HUMAN	2c43	M	Euk	EC=2.7.8.7	cytoplasm
ADPP_ECOLI	1g9q	H	Prok	EC=3.6.1.13	cytoplasm
ADPP_MYCTU	1mqw	H	Prok	EC=3.6.1.13,EC=3.6.1.58	cytoplasm
ADPRH_HUMAN	6g2a	M	Euk	EC=3.2.2.19	cytoplasm
ADPRH_STAAN	5kiv	M	Prok	EC=3.2.1.-	cytoplasm
ADPRM_DANRE	2nxf	M	Euk	EC=3.6.1.13,EC=3.6.1.16,EC=3.6.1.53	cytoplasm
ADPRS_LATCH	6g1q	M	Euk	EC=3.2.1.143,EC=3.2.2.-,EC=3.5.1.-	cytoplasm
ADPRS_MOUSE	2qty	M	Euk	EC=3.2.1.143,EC=3.2.2.-,EC=3.5.1.-	cytoplasm
AEDO_HUMAN	7rei	M	Euk	EC=1.13.11.19	cytoplasm
AEDO_MOUSE	7lvz	M	Euk	EC=1.13.11.19	cytoplasm
AEEP_BACSU	1tkk	H	Prok	EC=5.1.1.20	cytoplasm
AEEP_BACTN	3ijq	H	Prok	EC=5.1.1.20	n.a.
AEEP_ECOLI	1jpd	M	Prok	EC=5.1.1.20	cytoplasm
AEEP_THEMA	3dfy	H	Prok	EC=5.1.1.20	cytoplasm
AER_ARATH	2j3h	H	Euk	EC=1.3.1.-,EC=1.3.1.74	cytoplasm
AES_ECOLI	4kry	H	Prok	EC=3.1.1.-	cytoplasm
AES_SALTY	3ga7	M	Prok	EC=3.1.1.-	cytoplasm
AFOD_EMENI	7lo1	M	Euk	EC=1.-.-.-	cytoplasm
AFR_ENSAD	2glx	M	Prok	EC=1.1.1.292	n.a.
AFR_RHIME	4koa	H	Prok	EC=1.1.1.292	n.a.
AGAA_CORST	6slf	H	Prok	EC=3.5.1.133	n.a.
AGAA_GEOSE	4fnp	H	Prok	EC=3.2.1.22	cytoplasm
AGAB_ZOBGA	1o4z	H	Prok	EC=3.2.1.81	n.a.
AGAC_ZOBGA	6hy3	M	Prok	EC=3.2.1.81	other
AGAL_BACTN	5e1q	M	Prok	EC=3.2.1.22	n.a.
AGAL_HUMAN	3lxb	H	Euk	EC=3.2.1.22	extracellular
AGAL_ORYSJ	1uas	M	Euk	EC=3.2.1.22	extracellular
AGAL_THEMA	5m1i	M	Prok	EC=3.2.1.22	cytoplasm
AGAS_ECOLI	3c3j	H	Prok	EC=3.5.99.-	other
AGCT1_HORVU	7cys	M	Euk	EC=2.3.1.64	cytoplasm
AGLA_THEMA	1obb	H	Prok	EC=3.2.1.20	cytoplasm
AGLB_KLEPN	6dux	H	Prok	EC=3.2.1.122	cytoplasm
AGLUP_ARATH	2h39	H	Euk	EC=2.7.7.-	other
AGLU_SACS2	2g3m	H	Prok	EC=3.2.1.20	cytoplasm
AGM1_CANAX	2dkc	M	Euk	EC=5.4.2.3	cytoplasm
AGOG_PYRAE	1xqo	M	Prok	EC=3.2.2.-,EC=4.2.99.18	cytoplasm
AGOG_PYRFU	1xg7	H	Prok	EC=3.2.2.-,EC=4.2.99.18	cytoplasm
AGO_PYRFU	1z26	M	Prok	EC=3.1.24.-	cytoplasm
AGP_ECOLI	6rmr	H	Prok	EC=3.1.3.10	other
AGR3_HUMAN	3ph9	M	Euk	EC=1.8.4.2	other
AGT1_MOUSE	3kgw	H	Euk	EC=2.6.1.44,EC=2.6.1.51	other
AGT_AEDAE	2huf	H	Euk	EC=2.6.1.44	other
AGUA_ARATH	1vkp	H	Euk	EC=3.5.3.12	cytoplasm
AGUA_CELJU	1gqi	H	Prok	EC=3.2.1.131	n.a.
AGUA_GEOSE	1mqr	H	Prok	EC=3.2.1.131	cytoplasm
AGUA_MEDTR	6nic	H	Euk	EC=3.5.3.12	cytoplasm
AGUA_STRMU	2ewo	H	Prok	EC=3.5.3.12	cytoplasm
AGX1_YEAST	2bkw	H	Euk	EC=2.6.1.44	other
AHLLA_BACTK	3dha	M	Prok	EC=3.1.1.81	n.a.
AHLL_BACTU	5eht	M	Prok	EC=3.1.1.81	n.a.
AHNL_LINUS	7vb5	H	Euk	EC=4.1.2.46	cytoplasm
AHPC_AMPXN	1we0	H	Prok	EC=1.11.1.26	cytoplasm
AHPC_HELPJ	1zof	H	Prok	EC=1.11.1.26	cytoplasm
AHPC_MYCTU	2bmx	H	Prok	EC=1.11.1.28	cytoplasm
AHPC_SALTY	1n8j	H	Prok	EC=1.11.1.26	cytoplasm
AHPD_MYCTU	1knc	H	Prok	EC=1.11.1.28	n.a.
AHPE_MYCTU	1xvw	H	Prok	EC=1.11.1.29	cytoplasm
AHPF_ECOLI	4o5q	H	Prok	EC=1.8.1.-	other
AHPF_SALTY	1hyu	H	Prok	EC=1.8.1.-	other
AHR_ECOLI	7bu2	H	Prok	EC=1.1.1.2	cytoplasm
AHY_SYNAC	2e7z	M	Prok	EC=4.2.1.112	n.a.
AIDB_ECOLI	3u33	H	Prok	EC=1.3.99.-	cytoplasm
AIMA_KRIFD	5x3j	M	Prok	EC=3.2.1.204	cytoplasm
AIRSK_SALTY	1tz3	H	Prok	EC=2.7.1.223	cytoplasm
AK1A1_HUMAN	2alr	M	Euk	EC=1.1.1.19,EC=1.1.1.2,EC=1.1.1.20,EC=1.1.1.372,EC=1.1.1.54	cytoplasm
AK1A1_MOUSE	4gac	M	Euk	EC=1.1.1.19,EC=1.1.1.2,EC=1.1.1.20,EC=1.1.1.33,EC=1.1.1.372,EC=1.1.1.54	cytoplasm
AK1A1_PIG	3fx4	M	Euk	EC=1.1.1.19,EC=1.1.1.2,EC=1.1.1.20,EC=1.1.1.33,EC=1.1.1.372,EC=1.1.1.54	cytoplasm
AK1BA_HUMAN	4gq0	M	Euk	EC=1.1.1.300,EC=1.1.1.54	cytoplasm
AK1C1_HUMAN	1mrq	M	Euk	EC=1.1.1.-,EC=1.1.1.112,EC=1.1.1.149,EC=1.1.1.209,EC=1.1.1.210,EC=1.1.1.357,EC=1.1.1.51,EC=1.1.1.53,EC=1.1.1.62,EC=1.3.1.20	cytoplasm
AK1C2_HUMAN	4xo6	H	Euk	EC=1.-.-.-,EC=1.1.1.112,EC=1.1.1.209,EC=1.1.1.357,EC=1.1.1.53,EC=1.1.1.62,EC=1.3.1.20	cytoplasm
AK1C3_HUMAN	5hnu	H	Euk	EC=1.1.1.-,EC=1.1.1.188,EC=1.1.1.210,EC=1.1.1.239,EC=1.1.1.357,EC=1.1.1.53,EC=1.1.1.62,EC=1.1.1.64	cytoplasm
AK1C4_HUMAN	2fvl	M	Euk	EC=1.1.1.-,EC=1.1.1.209,EC=1.1.1.210,EC=1.1.1.225,EC=1.1.1.357,EC=1.1.1.51,EC=1.1.1.53,EC=1.1.1.62	cytoplasm
AK1CL_MOUSE	2ipg	H	Euk	EC=1.1.1.-,EC=1.1.1.209	cytoplasm
AK1D1_HUMAN	3bur	M	Euk	EC=1.3.1.3	cytoplasm
AK2E4_BOMMO	3wcz	M	Euk	EC=1.1.1.-	cytoplasm
AK3_ECOLI	2j0x	H	Prok	EC=2.7.2.4	n.a.
AKNOX_STRGJ	2ipi	M	Prok	EC=1.1.3.45,EC=1.3.3.14	n.a.
AKRC8_ARATH	3h7r	M	Euk	EC=1.1.1.-	cytoplasm
AKRC9_ARATH	3h7u	M	Euk	EC=1.1.1.-	cytoplasm
AK_METJA	3c1m	H	Prok	EC=2.7.2.4	cytoplasm
AL1A1_HUMAN	5l2o	H	Euk	EC=1.2.1.19,EC=1.2.1.28,EC=1.2.1.3,EC=1.2.1.36	cytoplasm
AL1A1_MOUSE	7yob	H	Euk	EC=1.2.1.19,EC=1.2.1.28,EC=1.2.1.3,EC=1.2.1.36	cytoplasm
AL1A1_SHEEP	1bxs	H	Euk	EC=1.2.1.19,EC=1.2.1.28,EC=1.2.1.3,EC=1.2.1.36	cytoplasm
AL1A2_HUMAN	6alj	H	Euk	EC=1.2.1.36	cytoplasm
AL1A2_RAT	1bi9	H	Euk	EC=1.2.1.36	cytoplasm
AL1A3_HUMAN	5fhz	H	Euk	EC=1.2.1.36	cytoplasm
AL1B1_HUMAN	7rad	H	Euk	EC=1.2.1.3	other
AL3A1_HUMAN	3sza	H	Euk	EC=1.2.1.5	cytoplasm
AL3A1_RAT	1ad3	H	Euk	EC=1.2.1.5	cytoplasm
AL3A2_HUMAN	4qgk	H	Euk	EC=1.2.1.3,EC=1.2.1.94	other
AL4A1_HUMAN	3v9g	H	Euk	EC=1.2.1.88	other
AL4A1_MOUSE	3v9j	H	Euk	EC=1.2.1.88	other
AL7A1_HUMAN	4zuk	H	Euk	EC=1.2.1.3,EC=1.2.1.31,EC=1.2.1.8	other
AL9A1_GADMC	1a4s	H	Euk	EC=1.2.1.3,EC=1.2.1.47	cytoplasm
AL9A1_HUMAN	6vr6	H	Euk	EC=1.2.1.19,EC=1.2.1.3,EC=1.2.1.47	cytoplasm
ALA2_HORVU	3tcm	H	Euk	EC=2.6.1.2	cytoplasm
ALAA_ECOLI	4cvq	H	Prok	EC=2.6.1.2	cytoplasm
ALADH_ARCFU	1vll	H	Prok	EC=1.4.1.1	cytoplasm
ALD1_ARATH	4fl0	H	Euk	EC=2.6.1.-	other
ALD1_RAT	3o3r	M	Euk	EC=1.1.1.21	cytoplasm
ALD2_CRIGR	1c9w	M	Euk	EC=1.1.1.21	cytoplasm
ALD2_MOUSE	1frb	M	Euk	EC=1.1.1.21	cytoplasm
ALD2_SPOSA	1ujm	M	Euk	EC=1.1.1.2	cytoplasm
ALDA_ECOLI	2hg2	H	Prok	EC=1.2.1.21,EC=1.2.1.22	cytoplasm
ALDC_BACSU	5xne	H	Prok	EC=4.1.1.5	n.a.
ALDC_BREBE	4bt2	H	Prok	EC=4.1.1.5	n.a.
ALDC_KLEAE	5yho	H	Prok	EC=4.1.1.5	n.a.
ALDEC_NOSP7	5uxi	M	Prok	EC=4.1.99.5	cytoplasm
ALDEC_PROMM	4kvq	M	Prok	EC=4.1.99.5	cytoplasm
ALDEC_SYNE7	4rc8	M	Prok	EC=4.1.99.5	cytoplasm
ALDEC_SYNY3	4z5s	M	Prok	EC=4.1.99.5	cytoplasm
ALDH1_ELEED	1o9j	H	Euk	EC=1.2.1.3	cytoplasm
ALDH2_BOVIN	1a4z	H	Euk	EC=1.2.1.3	other
ALDH2_HUMAN	1o01	H	Euk	EC=1.2.1.3	other
ALDH_STAAM	3ty7	H	Prok	EC=1.2.1.3	cytoplasm
ALDH_VIBHA	1eyy	H	Prok	EC=1.2.1.4	n.a.
ALDOA_HUMAN	5ky6	H	Euk	EC=4.1.2.13	cytoplasm
ALDOB_HUMAN	1qo5	H	Euk	EC=4.1.2.13	cytoplasm
ALDOB_RABIT	1fdj	H	Euk	EC=4.1.2.13	cytoplasm
ALDOC_HUMAN	1xfb	H	Euk	EC=4.1.2.13	cytoplasm
ALDR_HUMAN	1ef3	H	Euk	EC=1.1.1.21,EC=1.1.1.300,EC=1.1.1.372,EC=1.1.1.54	cytoplasm
ALDR_PIG	1ah0	M	Euk	EC=1.1.1.21,EC=1.1.1.300,EC=1.1.1.372,EC=1.1.1.54	cytoplasm
ALDY_BACSU	4dng	H	Prok	EC=1.2.1.3	cytoplasm
ALF1_PORGI	2iqt	H	Prok	EC=4.1.2.13	cytoplasm
ALF1_THETK	1ok6	H	Prok	EC=4.1.2.13	cytoplasm
ALFC6_ARATH	6rs1	H	Euk	EC=4.1.2.13	cytoplasm
ALFC_CHLRE	7b2n	H	Euk	EC=4.1.2.13	other
ALF_CAMJE	3qm3	H	Prok	EC=4.1.2.13	cytoplasm
ALF_CANAL	6lnk	H	Euk	EC=4.1.2.13	other
ALF_COCIM	3pm6	H	Euk	EC=4.1.2.13	cytoplasm
ALF_DROME	1fba	H	Euk	EC=4.1.2.13	cytoplasm
ALF_ECOLI	1dos	H	Prok	EC=4.1.2.13	cytoplasm
ALF_ENCCU	3mbf	H	Euk	EC=4.1.2.13	cytoplasm
ALF_GIAIC	3gay	H	Euk	EC=4.1.2.13	other
ALF_HELPY	3c52	H	Prok	EC=4.1.2.13	cytoplasm
ALF_MYCTU	4del	H	Prok	EC=4.1.2.13	cytoplasm
ALF_THECA	2fjk	H	Prok	EC=4.1.2.13	n.a.
ALF_TRYBB	1f2j	H	Euk	EC=4.1.2.13	cytoplasm
ALGC_PSEAE	1k2y	M	Prok	EC=5.4.2.2,EC=5.4.2.8	cytoplasm
ALGD_PSEAE	1mfz	H	Prok	EC=1.1.1.132	cytoplasm
ALGL_PSEAE	4ozw	M	Prok	EC=4.2.2.3	other
ALGX_PSEAE	4knc	M	Prok	EC=2.3.1.-	other
ALKB1_HUMAN	6ie2	M	Euk	EC=1.14.11.-,EC=1.14.11.33,EC=1.14.11.51,EC=4.2.99.18	other
ALKB6_HUMAN	7vjv	M	Euk	EC=1.14.11.-	cytoplasm
ALKB7_HUMAN	4qkf	M	Euk	EC=1.14.11.-	other
ALKD_PSEPU	1mxs	H	Prok	EC=4.1.2.14	cytoplasm
ALKH_ECOLI	1wbh	H	Prok	EC=4.1.2.14,EC=4.1.3.16	cytoplasm
ALKH_HAEIN	1vhc	H	Prok	EC=4.1.2.14,EC=4.1.3.16	cytoplasm
ALKH_ZYMMO	5xse	H	Prok	EC=4.1.2.14,EC=4.1.3.16	cytoplasm
ALLA_ECO57	1yqc	H	Prok	EC=4.3.2.3	n.a.
ALLA_ECOLI	1xsq	H	Prok	EC=4.3.2.3	n.a.
ALLA_PSEPK	2bdr	H	Prok	EC=4.3.2.3	other
ALLA_SHIFL	1xsr	H	Prok	EC=4.3.2.3	n.a.
ALLB_ECOLI	3e74	H	Prok	EC=3.5.2.5	cytoplasm
ALLB_HALH5	3hm7	H	Prok	EC=3.5.2.5	cytoplasm
ALLC_ECOLI	4pxd	H	Prok	EC=3.5.3.9	cytoplasm
ALLC_YEAST	1sg3	H	Euk	EC=3.5.3.4	cytoplasm
ALLD_ECOLI	1xrh	H	Prok	EC=1.1.1.350	cytoplasm
ALLN1_ALLSA	1lk9	H	Euk	EC=4.4.1.4	other
ALOX1_KOMPC	5hsa	H	Euk	EC=1.1.3.13	other
ALPH_ELIME	5too	M	Prok	EC=3.1.3.1	n.a.
ALPH_SPHSX	3q3q	H	Prok	EC=3.1.3.1	n.a.
ALR1_CALS4	4y2w	H	Prok	EC=5.1.1.1	cytoplasm
ALR1_ECOLI	2rjg	H	Prok	EC=5.1.1.1	cytoplasm
ALR1_PSEAE	6a2f	H	Prok	EC=5.1.1.1	cytoplasm
ALR1_STAAC	3oo2	H	Prok	EC=5.1.1.1	cytoplasm
ALR1_STAAM	6g59	H	Prok	EC=5.1.1.1	cytoplasm
ALR2_BACSU	5irp	H	Prok	EC=5.1.1.1	cytoplasm
ALR2_PSEAE	1rcq	H	Prok	EC=5.1.1.1	cytoplasm
ALR_CORGL	2dy3	H	Prok	EC=5.1.1.1	cytoplasm
ALR_GEOSE	3uw6	H	Prok	EC=5.1.1.1	cytoplasm
ALR_MYCTU	6scz	H	Prok	EC=5.1.1.1	cytoplasm
ALR_STRCO	5fag	H	Prok	EC=5.1.1.1	cytoplasm
ALR_STRPN	3s46	H	Prok	EC=5.1.1.1	cytoplasm
ALSE_ECOLI	3ct7	H	Prok	EC=5.1.3.-	cytoplasm
ALSK_ECOLI	3htv	H	Prok	EC=2.7.1.55	cytoplasm
ALYA_KLEPN	4ozx	M	Prok	EC=4.2.2.3	extracellular
AMAB2_GEOSE	3n5f	H	Prok	EC=3.5.1.87	cytoplasm
AMACR_MYCTU	2yim	H	Prok	EC=5.1.99.4	cytoplasm
AMDA_BORBO	3ixl	M	Prok	EC=4.1.1.76	n.a.
AMIC_ECOLI	4bin	M	Prok	EC=3.5.1.28	n.a.
AMIE_BACSP	2plq	H	Prok	EC=3.5.1.4	cytoplasm
AMIE_PSEAE	2uxy	H	Prok	EC=3.5.1.4	cytoplasm
AMIF_BACCR	5g3p	H	Prok	EC=3.5.1.49	n.a.
AMIF_HELPY	2e2l	H	Prok	EC=3.5.1.49	cytoplasm
AMNC_PSESP	7bzv	H	Prok	EC=1.2.1.32	cytoplasm
AMND_PSESP	6izh	H	Prok	EC=3.5.99.5	cytoplasm
AMN_ECOLI	1t8r	H	Prok	EC=3.2.2.4	cytoplasm
AMO_ECOLI	1oac	H	Prok	EC=1.4.3.21	other
AMO_PEA	1ksi	H	Euk	EC=1.4.3.21	other
AMO_PICAN	1a2v	H	Euk	EC=1.4.3.21	cytoplasm
AMPA_ECOLI	1gyt	H	Prok	EC=3.4.11.1,EC=3.4.11.10	cytoplasm
AMPA_HELPY	4zla	H	Prok	EC=3.4.11.1,EC=3.4.11.10	cytoplasm
AMPA_PSEPU	3h8f	H	Prok	EC=3.4.11.1,EC=3.4.11.10	cytoplasm
AMPA_XANOR	3jru	H	Prok	EC=3.4.11.1,EC=3.4.11.10	cytoplasm
AMPC_CITFR	1rgy	M	Prok	EC=3.5.2.6	other
AMPC_ECOLI	1c3b	H	Prok	EC=3.5.2.6	other
AMPC_ENTCL	1rgz	M	Prok	EC=3.5.2.6	other
AMPC_PSEAE	4x68	H	Prok	EC=3.5.2.6	other
AMPC_PSEFL	2qz6	M	Prok	EC=3.5.2.6	other
AMPD_CITFR	2y28	M	Prok	EC=3.5.1.28	cytoplasm
AMPK_PYRFU	4x8i	H	Prok	EC=3.4.11.15	cytoplasm
AMPL1_SOLLC	5d8n	H	Euk	EC=3.4.11.1,EC=3.4.11.5	other
AMPL_CAEEL	2hb6	H	Euk	EC=3.4.11.1	cytoplasm
AMPL_PLAF7	7t3v	H	Euk	EC=3.4.11.1,EC=3.4.13.-	other
AMPL_PLAVS	7k5k	H	Euk	EC=3.4.11.1,EC=3.4.13.-	other
AMPN_PLAF7	5y1x	M	Euk	EC=3.4.11.-	other
AMPPA_THEKO	4ga6	H	Prok	EC=2.4.2.57	cytoplasm
AMPS2_LITPI	2p6z	M	Euk	EC=3.1.27.-	extracellular
AMSI_ERWAM	4d74	H	Prok	EC=3.1.3.48	cytoplasm
AMT6_BACS7	1wp6	M	Prok	EC=3.2.1.98	extracellular
AMY1A_HUMAN	1xv8	H	Euk	EC=3.2.1.1	extracellular
AMY1_HORVU	1ht6	M	Euk	EC=3.2.1.1	extracellular
AMY1_ORYSJ	3wn6	M	Euk	EC=3.2.1.1	extracellular
AMYA1_ASPOR	2taa	M	Euk	EC=3.2.1.1	extracellular
AMYA_ASPNG	2aaa	M	Euk	EC=3.2.1.1	cytoplasm
AMYB_BACCE	1b90	M	Prok	EC=3.2.1.2	extracellular
AMYB_HORVU	1b1y	M	Euk	EC=3.2.1.2	other
AMYB_IPOBA	1fa2	H	Euk	EC=3.2.1.2	cytoplasm
AMYB_SOYBN	1wdp	M	Euk	EC=3.2.1.2	cytoplasm
AMYB_WHEAT	6ger	M	Euk	EC=3.2.1.2	cytoplasm
AMYG_SACFI	1ayx	M	Euk	EC=3.2.1.3	extracellular
AMYM_GEOSE	1qho	M	Prok	EC=3.2.1.133	extracellular
AMYS_NEIPO	3ueq	M	Prok	EC=2.4.1.4	extracellular
AMY_BACAM	3bh4	M	Prok	EC=3.2.1.1	extracellular
AMY_GEOSE	1hvx	M	Prok	EC=3.2.1.1	extracellular
AMY_ORYLA	3vm5	M	Euk	EC=3.2.1.1	extracellular
AMZA_ARCFU	4axq	M	Prok	EC=3.4.-.-	cytoplasm
AMZA_METKA	2x7m	M	Prok	EC=3.4.-.-	cytoplasm
ANAG_HUMAN	4xwh	M	Euk	EC=3.2.1.50	extracellular
ANAPT_NEOFI	4ld7	H	Euk	EC=2.5.1.-	other
ANDA_EMEVA	5zm3	H	Euk	EC=1.14.11.-	cytoplasm
ANG1_BOVIN	1agi	M	Euk	EC=3.1.27.-	extracellular
ANG2_MOUSE	3zbv	H	Euk	EC=4.6.1.18	extracellular
ANG3_MOUSE	3zbw	H	Euk	EC=3.1.27.-	extracellular
ANG4_MOUSE	2j4t	M	Euk	EC=3.1.27.-	extracellular
ANGI_MOUSE	2bwl	M	Euk	EC=3.1.27.-	extracellular
ANIA_NEIGO	1kbv	H	Prok	EC=1.7.2.1	other
ANM10_ARATH	3r0q	H	Euk	EC=2.1.1.319	other
ANM1_HUMAN	6nt2	H	Euk	EC=2.1.1.319	cytoplasm
ANM5_CAEEL	3ua3	H	Euk	EC=2.1.1.320	other
ANM7_CAEEL	3wst	M	Euk	EC=2.1.1.-	other
ANM7_MOUSE	4c4a	M	Euk	EC=2.1.1.321	cytoplasm
ANMK_PSEAE	3qbx	H	Prok	EC=2.7.1.170	cytoplasm
ANRCS_VITVI	2rh8	M	Euk	EC=1.3.1.112	cytoplasm
ANTA_GENTR	7dex	M	Euk	EC=2.3.1.153	other
AOAH_MOUSE	5w7d	M	Euk	EC=3.1.1.77	extracellular
AOC1_ARATH	1zvc	H	Euk	EC=5.3.99.6	other
AOC1_HUMAN	3hi7	H	Euk	EC=1.4.3.22	extracellular
AOC2_ARATH	1z8k	H	Euk	EC=5.3.99.6	other
AOC3_HUMAN	4btw	H	Euk	EC=1.4.3.21	other
AOCX_BOVIN	1tu5	H	Euk	EC=1.4.3.21	extracellular
AOFA_HUMAN	2bxr	M	Euk	EC=1.4.3.21,EC=1.4.3.4	other
AOFB_HUMAN	6fvz	H	Euk	EC=1.4.3.21,EC=1.4.3.4	other
AOFN_ASPNG	2vvm	H	Euk	EC=1.4.3.4	other
AOR_PYRFU	1aor	H	Prok	EC=1.2.7.5	cytoplasm
AOTC_XANCP	3kzk	H	Prok	EC=2.1.3.9	cytoplasm
AOXA_HUMAN	7orc	H	Euk	EC=1.17.3.-,EC=1.2.3.1	cytoplasm
AOXC_MOUSE	3zyv	H	Euk	EC=1.17.3.-,EC=1.2.3.1	cytoplasm
AOX_TRYBB	3vv9	H	Euk	EC=1.-.-.-	other
AP4AH_HALH5	2o08	H	Prok	EC=3.6.1.41	cytoplasm
AP4AH_STRA5	2ogi	H	Prok	EC=3.6.1.41	cytoplasm
AP4A_CAEEL	1ktg	M	Euk	EC=3.6.1.-	other
AP4A_HUMAN	4ick	M	Euk	EC=3.6.1.17	cytoplasm
AP4A_MYCTU	3ano	H	Prok	EC=2.7.7.53	other
APA2_YEAST	4i5w	M	Euk	EC=2.7.7.5,EC=2.7.7.53	other
APAHL_BURP1	3men	H	Prok	EC=3.5.1.-,EC=3.5.1.62	cytoplasm
APAH_MYCRA	3q9b	H	Prok	EC=3.5.1.-,EC=3.5.1.48,EC=3.5.1.62	n.a.
APAH_SHIFL	2dfj	H	Prok	EC=3.6.1.41	cytoplasm
APBE_ECOLI	2o18	H	Prok	EC=2.7.1.180	n.a.
APBE_SALTY	3pnd	H	Prok	EC=2.7.1.180	n.a.
APBE_TREPA	4ifu	M	Prok	EC=2.7.1.180	cytoplasm
APBE_VIBC3	6nxi	M	Prok	EC=2.7.1.180	cytoplasm
APEA_THEMA	2glf	H	Prok	EC=3.4.11.-	cytoplasm
APEB_PSEAE	2ijz	H	Prok	EC=3.4.11.-	cytoplasm
APEH_AERPE	2qr5	H	Prok	EC=3.4.19.1	other
APEX1_DANRE	2o3c	H	Euk	EC=3.1.11.2	other
APGM_PYRHO	2zkt	H	Prok	EC=5.4.2.12	cytoplasm
APGM_THEAC	3idd	H	Prok	EC=5.4.2.12	cytoplasm
APHA_ECOLI	1rmt	H	Prok	EC=3.1.3.2	n.a.
APHA_SALTM	1z88	H	Prok	EC=3.1.3.2	other
APK1_ARATH	4fxp	H	Euk	EC=2.7.1.25	other
APNO_CUPNN	5t57	H	Prok	EC=1.1.1.421	cytoplasm
APO1_CYCAE	2yor	H	Euk	EC=1.11.2.1	extracellular
APSD_AGRRK	5uhw	H	Prok	EC=1.1.1.420	n.a.
APSI_PECAS	3ktc	H	Prok	EC=5.3.1.36	cytoplasm
APT1_YEAST	1g2q	H	Euk	EC=2.4.2.7	other
APT_ECOLI	2dy0	H	Prok	EC=2.4.2.7	cytoplasm
APT_FRATT	5yw2	H	Prok	EC=2.4.2.7	cytoplasm
APT_HUMAN	1zn9	H	Euk	EC=2.4.2.7	cytoplasm
APT_THEP3	4lza	H	Prok	EC=2.4.2.7	cytoplasm
APT_YERPS	5znq	H	Prok	EC=2.4.2.7	cytoplasm
APX1_PEA	1apx	H	Euk	EC=1.11.1.11	cytoplasm
ARA1_YEAST	4ijc	H	Euk	EC=1.1.1.117	cytoplasm
ARAA_AZOBR	6jnj	H	Prok	EC=1.1.1.120,EC=1.1.1.376,EC=1.1.1.48	n.a.
ARAA_ECOLI	2ajt	H	Prok	EC=5.3.1.4	cytoplasm
ARAA_GEOKA	4r1q	H	Prok	EC=5.3.1.4	cytoplasm
ARAB_HALH5	3qdk	H	Prok	EC=2.7.1.16	cytoplasm
ARADH_SACS2	2h6e	H	Prok	EC=1.1.1.427	cytoplasm
ARAD_ECOLI	1jdi	H	Prok	EC=5.1.3.4	cytoplasm
ARAD_RHILW	5j84	H	Prok	EC=4.2.1.25,EC=4.2.1.6,EC=4.2.1.67	cytoplasm
ARBA_CELJU	1gyh	M	Prok	EC=3.2.1.55	n.a.
ARC3_HATLI	3bw8	M	Prok	EC=2.4.2.-	n.a.
ARCA_MYCAR	1lxy	H	Prok	EC=3.5.3.6	cytoplasm
ARCA_PSEAE	2aaf	H	Prok	EC=3.5.3.6	cytoplasm
ARCA_STRPY	4bof	H	Prok	EC=3.5.3.6	cytoplasm
ARCC1_ENTFA	2we4	H	Prok	EC=2.7.2.2	cytoplasm
ARCC1_ENTFC	1b7b	H	Prok	EC=2.7.2.2	cytoplasm
ARCC_PSEAE	8crv	H	Prok	EC=2.7.2.2	cytoplasm
ARE_SACSO	5l2p	H	Prok	EC=3.1.1.2,EC=3.1.8.1	cytoplasm
ARF1_ARATH	3aq4	M	Euk	EC=3.6.5.2	other
ARF1_MOUSE	1o3y	M	Euk	EC=3.6.5.2	cytoplasm
ARF1_RAT	1rrg	H	Euk	EC=3.6.5.2	cytoplasm
ARGA_MYCTU	5yge	H	Prok	EC=2.3.1.1	cytoplasm
ARGB_ECOLI	2x2w	H	Prok	EC=2.7.2.8	cytoplasm
ARGB_MYCTU	2ap9	H	Prok	EC=2.7.2.8	cytoplasm
ARGB_PSEAE	2buf	H	Prok	EC=2.7.2.8	cytoplasm
ARGB_STRMU	3l86	M	Prok	EC=2.7.2.8	other
ARGB_THEMA	2bty	H	Prok	EC=2.7.2.8	cytoplasm
ARGB_YERPE	3t7b	H	Prok	EC=2.7.2.8	cytoplasm
ARGC_ARATH	1xyg	H	Euk	EC=1.2.1.38	other
ARGC_MYCTU	7nnq	H	Prok	EC=1.2.1.38	cytoplasm
ARGC_ORYSJ	2cvo	H	Euk	EC=1.2.1.38	other
ARGC_SALTY	2g17	H	Prok	EC=1.2.1.38	cytoplasm
ARGC_SHIFL	3dr3	H	Prok	EC=1.2.1.38	cytoplasm
ARGC_THEMA	1vkn	H	Prok	EC=1.2.1.38	cytoplasm
ARGD_AQUAE	2eh6	H	Prok	EC=2.6.1.11	cytoplasm
ARGD_CAMJE	3nx3	H	Prok	EC=2.6.1.11	cytoplasm
ARGD_MYCTU	7nn1	H	Prok	EC=2.6.1.11	cytoplasm
ARGD_SALTY	4jev	H	Prok	EC=2.6.1.11,EC=2.6.1.17	cytoplasm
ARGD_THEMA	2ord	H	Prok	EC=2.6.1.11	cytoplasm
ARGHX_STRVI	6alm	H	Prok	EC=1.14.11.41	n.a.
ARGI1_ARATH	6vsu	H	Euk	EC=3.5.3.1,EC=3.5.3.11	other
ARGI1_RAT	1hqf	H	Euk	EC=3.5.3.1	cytoplasm
ARGI2_HUMAN	1pq3	H	Euk	EC=3.5.3.1	other
ARGI_BACCD	4cev	H	Prok	EC=3.5.3.1	n.a.
ARGI_BACSU	6nfp	H	Prok	EC=3.5.3.1	cytoplasm
ARGI_ENTH1	5zee	H	Euk	EC=3.5.3.1	other
ARGI_MEDTR	6vst	H	Euk	EC=3.5.3.1,EC=3.5.3.11	other
ARGK_ECOLI	2p67	H	Prok	EC=3.6.5.-	other
ARIS_ASPTE	5ivg	H	Euk	EC=4.2.3.9	cytoplasm
ARK72_MOUSE	2c91	M	Euk	EC=1.1.1.n11	other
ARK73_RAT	1gve	H	Euk	EC=1.-.-.-	cytoplasm
ARL8A_HUMAN	4ile	M	Euk	EC=3.6.5.2	other
ARL8B_HUMAN	2al7	M	Euk	EC=3.6.5.2	other
ARLY1_ANAPL	1u15	H	Euk	EC=4.3.2.1	cytoplasm
ARLY1_MELGA	1i0a	H	Euk	EC=4.3.2.1	cytoplasm
ARLY2_ANAPL	1tjv	H	Euk	EC=4.3.2.1	cytoplasm
ARLY_ANSAN	1xwo	H	Euk	EC=4.3.2.1	cytoplasm
ARLY_ECOLI	1tj7	H	Prok	EC=4.3.2.1	cytoplasm
ARLY_HUMAN	1k62	H	Euk	EC=4.3.2.1	cytoplasm
ARLY_MYCTU	6ig5	H	Prok	EC=4.3.2.1	cytoplasm
ARLY_THET8	2e9f	H	Prok	EC=4.3.2.1	cytoplasm
ARMT1_HUMAN	6umr	M	Euk	EC=2.1.1.-,EC=3.1.3.-	cytoplasm
ARMT1_YEAST	5by0	M	Euk	EC=3.1.3.-	other
ARO8_YEAST	4je5	H	Euk	EC=2.6.1.39,EC=2.6.1.57	cytoplasm
AROA1_HALH5	3rmt	H	Prok	EC=2.5.1.19	cytoplasm
AROA_AGRSC	2gg6	M	Prok	EC=2.5.1.19	n.a.
AROA_ARATH	7pxy	M	Euk	EC=2.5.1.19	other
AROA_COLP3	5xwb	M	Prok	EC=2.5.1.19	n.a.
AROA_COXBU	3slh	M	Prok	EC=2.5.1.19	n.a.
AROA_ECOLI	1eps	M	Prok	EC=2.5.1.19	cytoplasm
AROA_MYCTU	2o0b	M	Prok	EC=2.5.1.19	n.a.
AROA_STRPN	1rf4	M	Prok	EC=2.5.1.19	cytoplasm
AROA_VIBCH	3nvs	M	Prok	EC=2.5.1.19	cytoplasm
AROB_FRATT	5hvn	H	Prok	EC=4.2.3.4	cytoplasm
AROB_HELPY	3clh	H	Prok	EC=4.2.3.4	cytoplasm
AROB_MYCTU	3qbd	H	Prok	EC=4.2.3.4	cytoplasm
AROB_STAAR	1xag	M	Prok	EC=4.2.3.4	cytoplasm
AROB_VIBCH	3okf	H	Prok	EC=4.2.3.4	cytoplasm
AROC_AQUAE	1q1l	H	Prok	EC=4.2.3.5	cytoplasm
AROC_HELPY	1um0	H	Prok	EC=4.2.3.5	cytoplasm
AROC_MYCTU	2qhf	H	Prok	EC=4.2.3.5	cytoplasm
AROC_STRPN	1qxo	H	Prok	EC=4.2.3.5	cytoplasm
AROD_AQUAE	2ysw	H	Prok	EC=4.2.1.10	cytoplasm
AROD_ARCFU	2ox1	H	Prok	EC=4.2.1.10	cytoplasm
AROD_CLOD6	3js3	H	Prok	EC=4.2.1.10	cytoplasm
AROD_ENTFA	4ph6	H	Prok	EC=4.2.1.10	n.a.
AROD_GEOKA	2yr1	H	Prok	EC=4.2.1.10	cytoplasm
AROD_SALTI	1l9w	H	Prok	EC=4.2.1.10	n.a.
AROD_SALTY	3s42	H	Prok	EC=4.2.1.10	cytoplasm
AROD_STAAR	1sfl	H	Prok	EC=4.2.1.10	cytoplasm
AROD_STRMU	3l9c	M	Prok	EC=4.2.1.10	cytoplasm
AROD_STRP1	2ocz	H	Prok	EC=4.2.1.10	cytoplasm
AROE_AQUAE	2hk7	M	Prok	EC=1.1.1.25	cytoplasm
AROE_CORGL	3jyo	H	Prok	EC=1.1.1.-,EC=1.1.1.24	cytoplasm
[truncated: 9,970 more rows]
