# Supplementary material for: Cellular location shapes quaternary structure of enzymes
Source: Nat Commun. 2024 Oct 1;15:8505. doi: 10.1038/s41467-024-52662-2 (PMC11445431; doi:10.1038/s41467-024-52662-2)
Supplement: Supplementary file 5 — Supplementary Data 2 [file 41467_2024_52662_MOESM5_ESM.zip]

Archive with 18 entries (13 files):
- GO/
- GO/Prok_P/
- GO/Prok_P/output.P.txt
- GO/Prok_P/pvalues.P.txt
- GO/Prok_P/output.P.txt.html
- GO/.DS_Store
- GO/Euk_F/
- GO/Euk_F/output.F.txt
- GO/Euk_F/output.F.txt.html
- GO/Euk_F/pvalues.F.txt
- GO/Prok_F/
- GO/Prok_F/output.F.txt
- GO/Prok_F/output.F.txt.html
- GO/Prok_F/pvalues.F.txt
- GO/Euk_P/
- GO/Euk_P/output.P.txt
- GO/Euk_P/pvalues.P.txt
- GO/Euk_P/output.P.txt.html
