# Supplementary material for: Cellular location shapes quaternary structure of enzymes
Source: Nat Commun. 2024 Oct 1;15:8505. doi: 10.1038/s41467-024-52662-2 (PMC11445431; doi:10.1038/s41467-024-52662-2)
Supplement: Supplementary file 5 — Supplementary Data 2 [file 41467_2024_52662_MOESM5_ESM.zip › GO/Prok_P/output.P.txt]

GeneMerge v1.4

Castillo-Davis, C.I. 2015. GeneMerge v1.4 - post-genomic data analysis.

Output file name: output.P.txt
Gene Association File:  terms.txt
Description File:  descriptions.txt
Population File:  prot_all.txt
Study File:  prot_test.txt
Custom FDR: 0.5%

GMRG_Term	Pop_freq	Pop_frac	Study_frac	P	Bonf_Cor_P	FDR_10	FDR_5	FDR_1	FDR_0.5_perc	Description	Contributing_genes
GO:0000272	0.0292501616031028	181/6188	48/182	4.36139615283791e-34	1.41745374967232e-31	T	T	T	T	polysaccharide catabolic process	A0A160EBC2_ACHDE	A0A4P8ESF9_BACSP	A1TSQ3_ACIAC	A3DJ82_ACET2	A8FDC4_BACP2	AMT6_BACS7	AMYB_BACCE	B9MMA5_CALBD	C7ED31_ACET1	D0VP31_9BACI	E4Q2A4_CALOW	ENG1_ACET2	G8LZE0_ACECE	GUNA_ACET2	GUNC_ACETH	GUNF_RUMCH	GUNG_RUMCH	GUNS_ACETH	GUN_ECOLI	IABF_STRAW	K0IUV6_9ENTR	L0EGW1_THECK	LCHMO_ENTFA	O30700_9BACI	PLYL_DICD3	PLY_BACSU	PMEA_DICD3	PTLY_THEMA	Q09LY9_GEOSE	Q17TM8_ALKHA	Q59962_9ACTN	Q65GB9_BACLD	Q65JI7_BACLD	Q65JI8_BACLD	Q6RSN8_ACETH	Q7SID8_BACIU	Q7X4S4_BACLI	Q88JL2_PSEPK	Q8P6Z9_XANCP	Q9AJF8_ACETH	Q9AJM4_9BACI	Q9AJS0_ALIAC	Q9EYQ2_9FIRM	Q9RC94_9BACI	W5JXE0_BACSP	XYN1_GEOSE	XYNA_HALH5	XYNC_BACSU
GO:0009057	0.0389463477698772	241/6188	53/182	2.95789008190865e-33	9.61314276620313e-31	T	T	T	T	macromolecule catabolic process	A0A160EBC2_ACHDE	A0A4P8ESF9_BACSP	A0R5R2_MYCS2	A1TSQ3_ACIAC	A3DJ82_ACET2	A8FDC4_BACP2	AMT6_BACS7	AMYB_BACCE	B9MMA5_CALBD	C7ED31_ACET1	D0VP31_9BACI	DRNE_VIBCH	E4Q2A4_CALOW	ENG1_ACET2	G8LZE0_ACECE	GUNA_ACET2	GUNC_ACETH	GUNF_RUMCH	GUNG_RUMCH	GUNS_ACETH	GUN_ECOLI	IABF_STRAW	K0IUV6_9ENTR	L0EGW1_THECK	LCHMO_ENTFA	O06496_CLOPF	O30700_9BACI	O83009_SERMA	PLYL_DICD3	PLY_BACSU	PMEA_DICD3	PTLY_THEMA	Q09LY9_GEOSE	Q17TM8_ALKHA	Q59962_9ACTN	Q65GB9_BACLD	Q65JI7_BACLD	Q65JI8_BACLD	Q6RSN8_ACETH	Q7SID8_BACIU	Q7X4S4_BACLI	Q88JL2_PSEPK	Q8P6Z9_XANCP	Q9AJF8_ACETH	Q9AJM4_9BACI	Q9AJS0_ALIAC	Q9EYQ2_9FIRM	Q9RC94_9BACI	W5JXE0_BACSP	XYN1_GEOSE	XYNA_HALH5	XYNC_BACSU	YKFC_BACC1
GO:0005976	0.047349709114415	293/6188	50/182	8.36124011300599e-26	2.71740303672695e-23	T	T	T	T	polysaccharide metabolic process	A0A160EBC2_ACHDE	A0A4P8ESF9_BACSP	A1TSQ3_ACIAC	A3DJ82_ACET2	A8FDC4_BACP2	AMT6_BACS7	AMYB_BACCE	B9MMA5_CALBD	C7ED31_ACET1	D0VP31_9BACI	E4Q2A4_CALOW	ENG1_ACET2	G8LZE0_ACECE	GUNA_ACET2	GUNC_ACETH	GUNF_RUMCH	GUNG_RUMCH	GUNS_ACETH	GUN_ECOLI	IABF_STRAW	K0IUV6_9ENTR	L0EGW1_THECK	LCHMO_ENTFA	O30700_9BACI	PLYL_DICD3	PLY_BACSU	PMEA_DICD3	PTLY_THEMA	Q09LY9_GEOSE	Q17TM8_ALKHA	Q59962_9ACTN	Q65GB9_BACLD	Q65JI7_BACLD	Q65JI8_BACLD	Q6RSN8_ACETH	Q7SID8_BACIU	Q7X4S4_BACLI	Q88JL2_PSEPK	Q8P6Z9_XANCP	Q9AJF8_ACETH	Q9AJM4_9BACI	Q9AJS0_ALIAC	Q9EYQ2_9FIRM	Q9RC94_9BACI	Q9RHW0_BACSP	W5JXE0_BACSP	XANLY_BACGL	XYN1_GEOSE	XYNA_HALH5	XYNC_BACSU
GO:0005975	0.201357466063348	1246/6188	87/182	1.64940142011754e-17	5.36055461538202e-15	T	T	T	T	carbohydrate metabolic process	A0A067XG64_PARTM	A0A0B7LH44_STREE	A0A0H2UQE4_STRPN	A0A160EBC2_ACHDE	A0A182DW00_STREE	A0A243G6Q6_BACTU	A0A4P8ESF9_BACSP	A0A6L7H1P2_BACAN	A1TSQ3_ACIAC	A3DJ82_ACET2	A8FDC4_BACP2	AMT6_BACS7	AMYB_BACCE	AMYM_GEOSE	AMYS_NEIPO	AMY_BACAM	AMY_GEOSE	B9MMA5_CALBD	C7ED31_ACET1	CDGT_BACS0	CDGT_GEOSE	CHIS_BACSU	CHIS_STRSN	D0VP31_9BACI	D0VV09_BACCE	E4Q2A4_CALOW	EBA1_ELIME	EBA3_ELIME	ENG1_ACET2	G0L2Y1_ZOBGA	G2NRC4_STREK	G8LZE0_ACECE	GUB_BACLI	GUB_BACSU	GUNA_ACET2	GUNC_ACETH	GUNF_RUMCH	GUNG_RUMCH	GUNS_ACETH	GUN_ECOLI	HYSA_STRA3	I3P686_BACLI	IABF_STRAW	K0IUV6_9ENTR	L0EGW1_THECK	LCHMO_ENTFA	NANB_STRPN	NANH_VIBCH	O30700_9BACI	O52754_RHOMR	O82839_BACSP	P84141_PAEAU	PGLR2_PECPM	PLYL_DICD3	PLY_BACSU	PMEA_DICD3	PTLY_THEMA	Q09LY9_GEOSE	Q17TM8_ALKHA	Q54276_SERMA	Q59962_9ACTN	Q5DZ44_ALIF1	Q65GB9_BACLD	Q65JI7_BACLD	Q65JI8_BACLD	Q6RSN8_ACETH	Q7LYT7_PYRWO	Q7SID8_BACIU	Q7X4S4_BACLI	Q82L26_STRAW	Q88JL2_PSEPK	Q8P6Z9_XANCP	Q93I48_9BACI	Q9AJF8_ACETH	Q9AJM4_9BACI	Q9AJS0_ALIAC	Q9EYQ2_9FIRM	Q9KWY6_GEOSE	Q9RC94_9BACI	Q9REI6_ARTSP	Q9RHW0_BACSP	RHA78_STRAW	W5JXE0_BACSP	XANLY_BACGL	XYN1_GEOSE	XYNA_HALH5	XYNC_BACSU
GO:0043170	0.210407239819005	1302/6188	87/182	2.96133709901233e-16	9.62434557179009e-14	T	T	T	T	macromolecule metabolic process	A0A0H2WX20_STAAC	A0A0M3KKW7_STRPY	A0A160EBC2_ACHDE	A0A4P8ESF9_BACSP	A0A4V8H037_9RHOB	A0R5R2_MYCS2	A1TSQ3_ACIAC	A3DJ82_ACET2	A8FDC4_BACP2	AMT6_BACS7	AMYB_BACCE	B9MMA5_CALBD	BSAP_BACSU	BXX_CLOBO	C7ED31_ACET1	CBPM_STRAL	D0VP31_9BACI	D0VXY8_STAPS	D8H130_BACAI	DACC_BACSU	DAC_STRSR	DRNE_VIBCH	E4Q2A4_CALOW	ENG1_ACET2	ETA_STAAU	ETB_STAAU	FLS_FERPE	G8LZE0_ACECE	GSEA_STAES	GUNA_ACET2	GUNC_ACETH	GUNF_RUMCH	GUNG_RUMCH	GUNS_ACETH	GUN_ECOLI	IABF_STRAW	K0IUV6_9ENTR	L0EGW1_THECK	L0RUV7_STAAU	LCHMO_ENTFA	LYTM_STAA8	O06496_CLOPF	O30700_9BACI	O68424_BACFG	O69771_9PSED	O83009_SERMA	O86049_BACFG	PEPX_LACHE	PLYL_DICD3	PLY_BACSU	PMEA_DICD3	PRZN_SERME	PTLY_THEMA	Q09LY9_GEOSE	Q17TM8_ALKHA	Q59962_9ACTN	Q5MJ80_SERPR	Q65GB9_BACLD	Q65JI7_BACLD	Q65JI8_BACLD	Q6RSN8_ACETH	Q7SID8_BACIU	Q7X4S4_BACLI	Q88JL2_PSEPK	Q8P6Z9_XANCP	Q9AJF8_ACETH	Q9AJM4_9BACI	Q9AJS0_ALIAC	Q9EYQ2_9FIRM	Q9RC94_9BACI	Q9RHW0_BACSP	RIPB_MYCTU	SFAS2_STRFR	SPLA_STAA8	SPLB_STAA8	SPLC_STAA8	SPLD_STAA8	SPLE_STAA8	SSL1_STAA8	SUBD_BACLI	V5IRV7_THETH	W5JXE0_BACSP	XANLY_BACGL	XYN1_GEOSE	XYNA_HALH5	XYNC_BACSU	YKFC_BACC1
GO:0006508	0.0355526826115061	220/6188	33/182	2.90755162558979e-15	9.44954278316681e-13	T	T	T	T	proteolysis	A0A0H2WX20_STAAC	A0A0M3KKW7_STRPY	A0A4V8H037_9RHOB	BSAP_BACSU	BXX_CLOBO	CBPM_STRAL	D0VXY8_STAPS	D8H130_BACAI	DACC_BACSU	DAC_STRSR	ETA_STAAU	ETB_STAAU	FLS_FERPE	GSEA_STAES	L0RUV7_STAAU	LYTM_STAA8	O68424_BACFG	O69771_9PSED	O86049_BACFG	PEPX_LACHE	PRZN_SERME	Q5MJ80_SERPR	RIPB_MYCTU	SFAS2_STRFR	SPLA_STAA8	SPLB_STAA8	SPLC_STAA8	SPLD_STAA8	SPLE_STAA8	SSL1_STAA8	SUBD_BACLI	V5IRV7_THETH	YKFC_BACC1
GO:0016052	0.0832255979314803	515/6188	49/182	3.25427503159035e-14	1.05763938526686e-11	T	T	T	T	carbohydrate catabolic process	A0A160EBC2_ACHDE	A0A4P8ESF9_BACSP	A1TSQ3_ACIAC	A3DJ82_ACET2	A8FDC4_BACP2	AMT6_BACS7	AMYB_BACCE	B9MMA5_CALBD	C7ED31_ACET1	D0VP31_9BACI	E4Q2A4_CALOW	ENG1_ACET2	G8LZE0_ACECE	GUNA_ACET2	GUNC_ACETH	GUNF_RUMCH	GUNG_RUMCH	GUNS_ACETH	GUN_ECOLI	IABF_STRAW	K0IUV6_9ENTR	L0EGW1_THECK	LCHMO_ENTFA	NANH_VIBCH	O30700_9BACI	PLYL_DICD3	PLY_BACSU	PMEA_DICD3	PTLY_THEMA	Q09LY9_GEOSE	Q17TM8_ALKHA	Q59962_9ACTN	Q65GB9_BACLD	Q65JI7_BACLD	Q65JI8_BACLD	Q6RSN8_ACETH	Q7SID8_BACIU	Q7X4S4_BACLI	Q88JL2_PSEPK	Q8P6Z9_XANCP	Q9AJF8_ACETH	Q9AJM4_9BACI	Q9AJS0_ALIAC	Q9EYQ2_9FIRM	Q9RC94_9BACI	W5JXE0_BACSP	XYN1_GEOSE	XYNA_HALH5	XYNC_BACSU
GO:0045493	0.0072721396250808	45/6188	15/182	9.55914985643167e-13	3.10672370334029e-10	T	T	T	T	xylan catabolic process	A0A4P8ESF9_BACSP	B9MMA5_CALBD	E4Q2A4_CALOW	G8LZE0_ACECE	L0EGW1_THECK	O30700_9BACI	Q09LY9_GEOSE	Q17TM8_ALKHA	Q59962_9ACTN	Q7SID8_BACIU	Q9RC94_9BACI	W5JXE0_BACSP	XYN1_GEOSE	XYNA_HALH5	XYNC_BACSU
GO:0045491	0.00743374272786037	46/6188	15/182	1.38243003670697e-12	4.49289761929766e-10	T	T	T	T	xylan metabolic process	A0A4P8ESF9_BACSP	B9MMA5_CALBD	E4Q2A4_CALOW	G8LZE0_ACECE	L0EGW1_THECK	O30700_9BACI	Q09LY9_GEOSE	Q17TM8_ALKHA	Q59962_9ACTN	Q7SID8_BACIU	Q9RC94_9BACI	W5JXE0_BACSP	XYN1_GEOSE	XYNA_HALH5	XYNC_BACSU
GO:0016998	0.0105042016806723	65/6188	17/182	2.38176523532301e-12	7.74073701479979e-10	T	T	T	T	cell wall macromolecule catabolic process	A0A4P8ESF9_BACSP	B9MMA5_CALBD	E4Q2A4_CALOW	G8LZE0_ACECE	L0EGW1_THECK	O06496_CLOPF	O30700_9BACI	Q09LY9_GEOSE	Q17TM8_ALKHA	Q59962_9ACTN	Q7SID8_BACIU	Q9RC94_9BACI	W5JXE0_BACSP	XYN1_GEOSE	XYNA_HALH5	XYNC_BACSU	YKFC_BACC1
GO:0044036	0.010989010989011	68/6188	17/182	5.30707420722972e-12	1.72479911734966e-09	T	T	T	T	cell wall macromolecule metabolic process	A0A4P8ESF9_BACSP	B9MMA5_CALBD	E4Q2A4_CALOW	G8LZE0_ACECE	L0EGW1_THECK	O06496_CLOPF	O30700_9BACI	Q09LY9_GEOSE	Q17TM8_ALKHA	Q59962_9ACTN	Q7SID8_BACIU	Q9RC94_9BACI	W5JXE0_BACSP	XYN1_GEOSE	XYNA_HALH5	XYNC_BACSU	YKFC_BACC1
GO:0044347	0.00840336134453781	52/6188	15/182	1.03744226689644e-11	3.37168736741343e-09	T	T	T	T	cell wall polysaccharide catabolic process	A0A4P8ESF9_BACSP	B9MMA5_CALBD	E4Q2A4_CALOW	G8LZE0_ACECE	L0EGW1_THECK	O30700_9BACI	Q09LY9_GEOSE	Q17TM8_ALKHA	Q59962_9ACTN	Q7SID8_BACIU	Q9RC94_9BACI	W5JXE0_BACSP	XYN1_GEOSE	XYNA_HALH5	XYNC_BACSU
GO:2000895	0.00840336134453781	52/6188	15/182	1.03744226689644e-11	3.37168736741343e-09	T	T	T	T	hemicellulose catabolic process	A0A4P8ESF9_BACSP	B9MMA5_CALBD	E4Q2A4_CALOW	G8LZE0_ACECE	L0EGW1_THECK	O30700_9BACI	Q09LY9_GEOSE	Q17TM8_ALKHA	Q59962_9ACTN	Q7SID8_BACIU	Q9RC94_9BACI	W5JXE0_BACSP	XYN1_GEOSE	XYNA_HALH5	XYNC_BACSU
GO:0010410	0.00856496444731739	53/6188	15/182	1.41020058367284e-11	4.58315189693672e-09	T	T	T	T	hemicellulose metabolic process	A0A4P8ESF9_BACSP	B9MMA5_CALBD	E4Q2A4_CALOW	G8LZE0_ACECE	L0EGW1_THECK	O30700_9BACI	Q09LY9_GEOSE	Q17TM8_ALKHA	Q59962_9ACTN	Q7SID8_BACIU	Q9RC94_9BACI	W5JXE0_BACSP	XYN1_GEOSE	XYNA_HALH5	XYNC_BACSU
GO:0010383	0.00888817065287653	55/6188	15/182	2.55012128934096e-11	8.28789419035812e-09	T	T	T	T	cell wall polysaccharide metabolic process	A0A4P8ESF9_BACSP	B9MMA5_CALBD	E4Q2A4_CALOW	G8LZE0_ACECE	L0EGW1_THECK	O30700_9BACI	Q09LY9_GEOSE	Q17TM8_ALKHA	Q59962_9ACTN	Q7SID8_BACIU	Q9RC94_9BACI	W5JXE0_BACSP	XYN1_GEOSE	XYNA_HALH5	XYNC_BACSU
GO:1901575	0.217356173238526	1345/6188	78/182	7.31861684896475e-11	2.37855047591354e-08	T	T	T	T	organic substance catabolic process	A0A067XG64_PARTM	A0A160EBC2_ACHDE	A0A4P8ESF9_BACSP	A0R5R2_MYCS2	A1TSQ3_ACIAC	A3DJ82_ACET2	A5N1B8_CLOK5	A8FDC4_BACP2	AMT6_BACS7	AMYB_BACCE	B9MMA5_CALBD	BLAC_BACSU	BLAC_STRAL	C7ED31_ACET1	CHOD_STRS0	D0VP31_9BACI	D2ARB3_STRRD	D5DH82_PRIM3	D9TA79_MICAI	DRNE_VIBCH	E4Q2A4_CALOW	ENG1_ACET2	ESTA_BACSU	G8LZE0_ACECE	GUNA_ACET2	GUNC_ACETH	GUNF_RUMCH	GUNG_RUMCH	GUNS_ACETH	GUN_ECOLI	H0B8D4_9ACTN	HYSA_STRA3	IABF_STRAW	K0IUV6_9ENTR	L0EGW1_THECK	LCHMO_ENTFA	LIP_BACSP	LIP_PSEAE	LYTM_STAA8	NANH_VIBCH	O06496_CLOPF	O30700_9BACI	O83009_SERMA	P94458_BACLI	PLC_BACCE	PLC_BACTU	PLC_LISMO	PLC_STAAE	PLD_STRAT	PLYL_DICD3	PLY_BACSU	PMEA_DICD3	PTLY_THEMA	Q09LY9_GEOSE	Q17TM8_ALKHA	Q59962_9ACTN	Q65GB9_BACLD	Q65JI7_BACLD	Q65JI8_BACLD	Q6RSN8_ACETH	Q79DR3_ECOLX	Q7SID8_BACIU	Q7X4S4_BACLI	Q81DA0_BACCR	Q88JL2_PSEPK	Q8P6Z9_XANCP	Q9AJF8_ACETH	Q9AJM4_9BACI	Q9AJS0_ALIAC	Q9EYQ2_9FIRM	Q9JZ43_NEIMB	Q9RC94_9BACI	W5JXE0_BACSP	W8FKE7_BACPU	XYN1_GEOSE	XYNA_HALH5	XYNC_BACSU	YKFC_BACC1
GO:0030245	0.00904977375565611	56/6188	14/182	4.33732285564369e-10	1.4096299280842e-07	T	T	T	T	cellulose catabolic process	A3DJ82_ACET2	A8FDC4_BACP2	C7ED31_ACET1	GUNA_ACET2	GUNC_ACETH	GUNF_RUMCH	GUNG_RUMCH	GUNS_ACETH	GUN_ECOLI	Q65JI7_BACLD	Q65JI8_BACLD	Q6RSN8_ACETH	Q9AJF8_ACETH	Q9AJS0_ALIAC
GO:0051273	0.00904977375565611	56/6188	14/182	4.33732285564369e-10	1.4096299280842e-07	T	T	T	T	beta-glucan metabolic process	A3DJ82_ACET2	A8FDC4_BACP2	C7ED31_ACET1	GUNA_ACET2	GUNC_ACETH	GUNF_RUMCH	GUNG_RUMCH	GUNS_ACETH	GUN_ECOLI	Q65JI7_BACLD	Q65JI8_BACLD	Q6RSN8_ACETH	Q9AJF8_ACETH	Q9AJS0_ALIAC
GO:0030243	0.00904977375565611	56/6188	14/182	4.33732285564369e-10	1.4096299280842e-07	T	T	T	T	cellulose metabolic process	A3DJ82_ACET2	A8FDC4_BACP2	C7ED31_ACET1	GUNA_ACET2	GUNC_ACETH	GUNF_RUMCH	GUNG_RUMCH	GUNS_ACETH	GUN_ECOLI	Q65JI7_BACLD	Q65JI8_BACLD	Q6RSN8_ACETH	Q9AJF8_ACETH	Q9AJS0_ALIAC
GO:0051275	0.00904977375565611	56/6188	14/182	4.33732285564369e-10	1.4096299280842e-07	T	T	T	T	beta-glucan catabolic process	A3DJ82_ACET2	A8FDC4_BACP2	C7ED31_ACET1	GUNA_ACET2	GUNC_ACETH	GUNF_RUMCH	GUNG_RUMCH	GUNS_ACETH	GUN_ECOLI	Q65JI7_BACLD	Q65JI8_BACLD	Q6RSN8_ACETH	Q9AJF8_ACETH	Q9AJS0_ALIAC
GO:0009758	0.00145442792501616	9/6188	7/182	5.81996031246296e-10	1.89148710155046e-07	T	T	T	T	carbohydrate utilization	A0A0M3KKU6_ERWAE	B2IF78_BEII9	B2VCC3_ERWT9	D5DC07_PRIM3	D8J9C2_HALJB	SACB_BACSU	SACB_GLUDI
GO:0009056	0.242889463477699	1503/6188	81/182	1.10765110653668e-09	3.59986609624421e-07	T	T	T	T	catabolic process	A0A067XG64_PARTM	A0A160EBC2_ACHDE	A0A4P8ESF9_BACSP	A0A4V8H037_9RHOB	A0R5R2_MYCS2	A1TSQ3_ACIAC	A3DJ82_ACET2	A5N1B8_CLOK5	A8FDC4_BACP2	AMT6_BACS7	AMYB_BACCE	B4EPS2_BURCJ	B9MMA5_CALBD	BLAC_BACSU	BLAC_STRAL	C7ED31_ACET1	CHOD_STRS0	D0VP31_9BACI	D2ARB3_STRRD	D5DH82_PRIM3	D9TA79_MICAI	DRNE_VIBCH	E4Q2A4_CALOW	ENG1_ACET2	ESTA_BACSU	G8LZE0_ACECE	GUNA_ACET2	GUNC_ACETH	GUNF_RUMCH	GUNG_RUMCH	GUNS_ACETH	GUN_ECOLI	H0B8D4_9ACTN	HYSA_STRA3	IABF_STRAW	K0IUV6_9ENTR	L0EGW1_THECK	LCHMO_ENTFA	LIP_BACSP	LIP_PSEAE	LYTM_STAA8	NANH_VIBCH	O06496_CLOPF	O30700_9BACI	O83009_SERMA	P94458_BACLI	PLC_BACCE	PLC_BACTU	PLC_LISMO	PLC_STAAE	PLD_STRAT	PLYL_DICD3	PLY_BACSU	PMEA_DICD3	PTLY_THEMA	Q09LY9_GEOSE	Q17TM8_ALKHA	Q59962_9ACTN	Q65GB9_BACLD	Q65JI7_BACLD	Q65JI8_BACLD	Q6RSN8_ACETH	Q79DR3_ECOLX	Q7SID8_BACIU	Q7X4S4_BACLI	Q81DA0_BACCR	Q88JL2_PSEPK	Q8P6Z9_XANCP	Q9AJF8_ACETH	Q9AJM4_9BACI	Q9AJS0_ALIAC	Q9EYQ2_9FIRM	Q9JZ43_NEIMB	Q9RC94_9BACI	Q9XB24_KLEPN	W5JXE0_BACSP	W8FKE7_BACPU	XYN1_GEOSE	XYNA_HALH5	XYNC_BACSU	YKFC_BACC1
GO:0009251	0.0114738202973497	71/6188	15/182	1.29851797423244e-09	4.22018341625542e-07	T	T	T	T	glucan catabolic process	A3DJ82_ACET2	A8FDC4_BACP2	AMT6_BACS7	C7ED31_ACET1	GUNA_ACET2	GUNC_ACETH	GUNF_RUMCH	GUNG_RUMCH	GUNS_ACETH	GUN_ECOLI	Q65JI7_BACLD	Q65JI8_BACLD	Q6RSN8_ACETH	Q9AJF8_ACETH	Q9AJS0_ALIAC
GO:0006228	0.00323206205559147	20/6188	9/182	1.71910225996858e-09	5.58708234489789e-07	T	T	T	T	UTP biosynthetic process	D0CAF1_ACIB2	NDK_ACIBS	NDK_AQUAE	NDK_BURTA	NDK_CAMJE	NDK_HELPG	NDK_MYXXA	NDK_NEIG2	V5VIC4_ACIBA
GO:0046051	0.00339366515837104	21/6188	9/182	2.93272212853635e-09	9.53134691774313e-07	T	T	T	T	UTP metabolic process	D0CAF1_ACIB2	NDK_ACIBS	NDK_AQUAE	NDK_BURTA	NDK_CAMJE	NDK_HELPG	NDK_MYXXA	NDK_NEIG2	V5VIC4_ACIBA
GO:0006183	0.00339366515837104	21/6188	9/182	2.93272212853635e-09	9.53134691774313e-07	T	T	T	T	GTP biosynthetic process	D0CAF1_ACIB2	NDK_ACIBS	NDK_AQUAE	NDK_BURTA	NDK_CAMJE	NDK_HELPG	NDK_MYXXA	NDK_NEIG2	V5VIC4_ACIBA
GO:0046039	0.00339366515837104	21/6188	9/182	2.93272212853635e-09	9.53134691774313e-07	T	T	T	T	GTP metabolic process	D0CAF1_ACIB2	NDK_ACIBS	NDK_AQUAE	NDK_BURTA	NDK_CAMJE	NDK_HELPG	NDK_MYXXA	NDK_NEIG2	V5VIC4_ACIBA
GO:0009206	0.00404007756948933	25/6188	9/182	1.84089550726738e-08	5.982910398619e-06	T	T	T	T	purine ribonucleoside triphosphate biosynthetic process	D0CAF1_ACIB2	NDK_ACIBS	NDK_AQUAE	NDK_BURTA	NDK_CAMJE	NDK_HELPG	NDK_MYXXA	NDK_NEIG2	V5VIC4_ACIBA
GO:0009145	0.00404007756948933	25/6188	9/182	1.84089550726738e-08	5.982910398619e-06	T	T	T	T	purine nucleoside triphosphate biosynthetic process	D0CAF1_ACIB2	NDK_ACIBS	NDK_AQUAE	NDK_BURTA	NDK_CAMJE	NDK_HELPG	NDK_MYXXA	NDK_NEIG2	V5VIC4_ACIBA
GO:0141060	0.00210084033613445	13/6188	7/182	2.50955878851786e-08	8.15606606268305e-06	T	T	T	T	disruption of anatomical structure in another organism	PHL2_BACCE	PHLC1_CLOPE	PHLC_BACCE	PHLC_CLOP1	PHLC_CLOPF	PHLC_STAAU	PLYL_DICD3
GO:0009205	0.00420168067226891	26/6188	9/182	2.74468191201473e-08	8.92021621404786e-06	T	T	T	T	purine ribonucleoside triphosphate metabolic process	D0CAF1_ACIB2	NDK_ACIBS	NDK_AQUAE	NDK_BURTA	NDK_CAMJE	NDK_HELPG	NDK_MYXXA	NDK_NEIG2	V5VIC4_ACIBA
GO:0044042	0.0145442792501616	90/6188	15/182	3.98524396341457e-08	1.29520428810973e-05	T	T	T	T	glucan metabolic process	A3DJ82_ACET2	A8FDC4_BACP2	AMT6_BACS7	C7ED31_ACET1	GUNA_ACET2	GUNC_ACETH	GUNF_RUMCH	GUNG_RUMCH	GUNS_ACETH	GUN_ECOLI	Q65JI7_BACLD	Q65JI8_BACLD	Q6RSN8_ACETH	Q9AJF8_ACETH	Q9AJS0_ALIAC
GO:0019538	0.0648028442146089	401/6188	33/182	4.33619162675685e-08	1.40926227869598e-05	T	T	T	T	protein metabolic process	A0A0H2WX20_STAAC	A0A0M3KKW7_STRPY	A0A4V8H037_9RHOB	BSAP_BACSU	BXX_CLOBO	CBPM_STRAL	D0VXY8_STAPS	D8H130_BACAI	DACC_BACSU	DAC_STRSR	ETA_STAAU	ETB_STAAU	FLS_FERPE	GSEA_STAES	L0RUV7_STAAU	LYTM_STAA8	O68424_BACFG	O69771_9PSED	O86049_BACFG	PEPX_LACHE	PRZN_SERME	Q5MJ80_SERPR	RIPB_MYCTU	SFAS2_STRFR	SPLA_STAA8	SPLB_STAA8	SPLC_STAA8	SPLD_STAA8	SPLE_STAA8	SSL1_STAA8	SUBD_BACLI	V5IRV7_THETH	YKFC_BACC1
GO:0031640	0.00193923723335488	12/6188	6/182	4.75749347188518e-07	0.000154618537836268	T	T	T	T	killing of cells of another organism	PHL2_BACCE	PHLC1_CLOPE	PHLC_BACCE	PHLC_CLOP1	PHLC_CLOPF	PHLC_STAAU
GO:0001906	0.00193923723335488	12/6188	6/182	4.75749347188518e-07	0.000154618537836268	T	T	T	T	cell killing	PHL2_BACCE	PHLC1_CLOPE	PHLC_BACCE	PHLC_CLOP1	PHLC_CLOPF	PHLC_STAAU
GO:0141061	0.00193923723335488	12/6188	6/182	4.75749347188518e-07	0.000154618537836268	T	T	T	T	disruption of cell in another organism	PHL2_BACCE	PHLC1_CLOPE	PHLC_BACCE	PHLC_CLOP1	PHLC_CLOPF	PHLC_STAAU
GO:0009144	0.00565610859728507	35/6188	9/182	4.93253927597923e-07	0.000160307526469325	T	T	T	T	purine nucleoside triphosphate metabolic process	D0CAF1_ACIB2	NDK_ACIBS	NDK_AQUAE	NDK_BURTA	NDK_CAMJE	NDK_HELPG	NDK_MYXXA	NDK_NEIG2	V5VIC4_ACIBA
GO:0046036	0.00581771170006464	36/6188	9/182	6.41155563683908e-07	0.00020837555819727	T	T	T	T	CTP metabolic process	D0CAF1_ACIB2	NDK_ACIBS	NDK_AQUAE	NDK_BURTA	NDK_CAMJE	NDK_HELPG	NDK_MYXXA	NDK_NEIG2	V5VIC4_ACIBA
GO:0006241	0.00581771170006464	36/6188	9/182	6.41155563683908e-07	0.00020837555819727	T	T	T	T	CTP biosynthetic process	D0CAF1_ACIB2	NDK_ACIBS	NDK_AQUAE	NDK_BURTA	NDK_CAMJE	NDK_HELPG	NDK_MYXXA	NDK_NEIG2	V5VIC4_ACIBA
GO:0009209	0.00581771170006464	36/6188	9/182	6.41155563683908e-07	0.00020837555819727	T	T	T	T	pyrimidine ribonucleoside triphosphate biosynthetic process	D0CAF1_ACIB2	NDK_ACIBS	NDK_AQUAE	NDK_BURTA	NDK_CAMJE	NDK_HELPG	NDK_MYXXA	NDK_NEIG2	V5VIC4_ACIBA
GO:0009208	0.00597931480284421	37/6188	9/182	8.25967354029049e-07	0.000268439390059441	T	T	T	T	pyrimidine ribonucleoside triphosphate metabolic process	D0CAF1_ACIB2	NDK_ACIBS	NDK_AQUAE	NDK_BURTA	NDK_CAMJE	NDK_HELPG	NDK_MYXXA	NDK_NEIG2	V5VIC4_ACIBA
GO:0016042	0.012120232708468	75/6188	12/182	1.51087246376423e-06	0.000491033550723373	T	T	T	T	lipid catabolic process	CHOD_STRS0	ESTA_BACSU	H0B8D4_9ACTN	LIP_BACSP	LIP_PSEAE	NANH_VIBCH	PLC_BACCE	PLC_BACTU	PLC_LISMO	PLC_STAAE	PLD_STRAT	W8FKE7_BACPU
GO:0009201	0.00662572721396251	41/6188	9/182	2.10118303664191e-06	0.000682884486908619	T	T	T	T	ribonucleoside triphosphate biosynthetic process	D0CAF1_ACIB2	NDK_ACIBS	NDK_AQUAE	NDK_BURTA	NDK_CAMJE	NDK_HELPG	NDK_MYXXA	NDK_NEIG2	V5VIC4_ACIBA
GO:0009199	0.00694893341952165	43/6188	9/182	3.21454117923904e-06	0.00104472588325269	T	T	T	T	ribonucleoside triphosphate metabolic process	D0CAF1_ACIB2	NDK_ACIBS	NDK_AQUAE	NDK_BURTA	NDK_CAMJE	NDK_HELPG	NDK_MYXXA	NDK_NEIG2	V5VIC4_ACIBA
GO:0010393	0.0024240465416936	15/6188	5/182	4.92281977353478e-05	0.015999164263988	T	T	T	T	galacturonan metabolic process	A0A160EBC2_ACHDE	PLYL_DICD3	PLY_BACSU	PMEA_DICD3	Q9RHW0_BACSP
GO:0045488	0.0024240465416936	15/6188	5/182	4.92281977353478e-05	0.015999164263988	T	T	T	T	pectin metabolic process	A0A160EBC2_ACHDE	PLYL_DICD3	PLY_BACSU	PMEA_DICD3	Q9RHW0_BACSP
GO:0031667	0.00646412411118293	40/6188	7/182	0.000139012687316935	0.0451791233780039	T	T	T	T	response to nutrient levels	A0A0M3KKU6_ERWAE	B2IF78_BEII9	B2VCC3_ERWT9	D5DC07_PRIM3	D8J9C2_HALJB	SACB_BACSU	SACB_GLUDI
GO:0009148	0.0116354234001293	72/6188	9/182	0.000232668535948886	0.0756172741833881	T	T	T	T	pyrimidine nucleoside triphosphate biosynthetic process	D0CAF1_ACIB2	NDK_ACIBS	NDK_AQUAE	NDK_BURTA	NDK_CAMJE	NDK_HELPG	NDK_MYXXA	NDK_NEIG2	V5VIC4_ACIBA
GO:0009142	0.0124434389140271	77/6188	9/182	0.000388676283004261	0.126319791976385	T	T	T	T	nucleoside triphosphate biosynthetic process	D0CAF1_ACIB2	NDK_ACIBS	NDK_AQUAE	NDK_BURTA	NDK_CAMJE	NDK_HELPG	NDK_MYXXA	NDK_NEIG2	V5VIC4_ACIBA
GO:0006665	0.00210084033613445	13/6188	4/182	0.000420398550785285	0.136629529005218	T	T	T	T	sphingolipid metabolic process	NANH_VIBCH	PHL2_BACCE	PHLC_STAAU	XYNC_BACSU
GO:0009991	0.00775694893341952	48/6188	7/182	0.000450173128412999	0.146306266734225	T	T	T	T	response to extracellular stimulus	A0A0M3KKU6_ERWAE	B2IF78_BEII9	B2VCC3_ERWT9	D5DC07_PRIM3	D8J9C2_HALJB	SACB_BACSU	SACB_GLUDI
GO:0045490	0.00226244343891403	14/6188	4/182	0.000575111334996171	0.186911183873756	T	T	T	T	pectin catabolic process	A0A160EBC2_ACHDE	PLYL_DICD3	PLY_BACSU	PMEA_DICD3
GO:0044238	0.687621202327085	4255/6188	145/182	0.000577586206522079	0.187715517119676	T	T	T	T	primary metabolic process	A0A067XG64_PARTM	A0A0B7LH44_STREE	A0A0H2UQE4_STRPN	A0A0H2WX20_STAAC	A0A0M3KKW7_STRPY	A0A160EBC2_ACHDE	A0A182DW00_STREE	A0A243G6Q6_BACTU	A0A4P8ESF9_BACSP	A0A4V8H037_9RHOB	A0A6L7H1P2_BACAN	A1TSQ3_ACIAC	A3DJ82_ACET2	A85C_MYCTU	A8FDC4_BACP2	AMT6_BACS7	AMYB_BACCE	AMYM_GEOSE	AMYS_NEIPO	AMY_BACAM	AMY_GEOSE	B9MMA5_CALBD	BSAP_BACSU	BXX_CLOBO	C7ED31_ACET1	CBPM_STRAL	CDGT_BACS0	CDGT_GEOSE	CHIS_BACSU	CHIS_STRSN	CHOD_STRS0	D0CAF1_ACIB2	D0VP31_9BACI	D0VV09_BACCE	D0VXY8_STAPS	D8H130_BACAI	DACC_BACSU	DAC_STRSR	DRNE_VIBCH	E4Q2A4_CALOW	EBA1_ELIME	EBA3_ELIME	ENG1_ACET2	ESTA_BACSU	ESTA_PSEAE	ETA_STAAU	ETB_STAAU	FLS_FERPE	G0L2Y1_ZOBGA	G2NRC4_STREK	G8LZE0_ACECE	GSEA_STAES	GUB_BACLI	GUB_BACSU	GUNA_ACET2	GUNC_ACETH	GUNF_RUMCH	GUNG_RUMCH	GUNS_ACETH	GUN_ECOLI	H0B8D4_9ACTN	HYSA_STRA3	I3P686_BACLI	IABF_STRAW	K0IUV6_9ENTR	L0EGW1_THECK	L0RUV7_STAAU	LCHMO_ENTFA	LIP_BACSP	LIP_PSEAE	LYTM_STAA8	NANB_STRPN	NANH_VIBCH	NDK_ACIBS	NDK_AQUAE	NDK_BURTA	NDK_CAMJE	NDK_HELPG	NDK_MYXXA	NDK_NEIG2	O30700_9BACI	O52754_RHOMR	O68424_BACFG	O69771_9PSED	O82839_BACSP	O86049_BACFG	P84141_PAEAU	PEPX_LACHE	PGLR2_PECPM	PHL2_BACCE	PHLC_STAAU	PLC_BACCE	PLC_BACTU	PLC_LISMO	PLC_STAAE	PLD_STRAT	PLYL_DICD3	PLY_BACSU	PMEA_DICD3	PRZN_SERME	PTLY_THEMA	Q09LY9_GEOSE	Q17TM8_ALKHA	Q54276_SERMA	Q59962_9ACTN	Q5DZ44_ALIF1	Q5MJ80_SERPR	Q65GB9_BACLD	Q65JI7_BACLD	Q65JI8_BACLD	Q6RSN8_ACETH	Q7LYT7_PYRWO	Q7SID8_BACIU	Q7X4S4_BACLI	Q82L26_STRAW	Q88JL2_PSEPK	Q8P6Z9_XANCP	Q93I48_9BACI	Q9AJF8_ACETH	Q9AJM4_9BACI	Q9AJS0_ALIAC	Q9EYQ2_9FIRM	Q9KWY6_GEOSE	Q9RC94_9BACI	Q9REI6_ARTSP	Q9RHW0_BACSP	RHA78_STRAW	RIPB_MYCTU	SFAS2_STRFR	SPLA_STAA8	SPLB_STAA8	SPLC_STAA8	SPLD_STAA8	SPLE_STAA8	SSL1_STAA8	SUBD_BACLI	V5IRV7_THETH	V5VIC4_ACIBA	W5JXE0_BACSP	W8FKE7_BACPU	XANLY_BACGL	XYN1_GEOSE	XYNA_HALH5	XYNC_BACSU	YKFC_BACC1
GO:0030655	0.013251454427925	82/6188	9/182	0.000622367892719464	0.202269565133826	T	T	T	T	beta-lactam antibiotic catabolic process	A5N1B8_CLOK5	BLAC_BACSU	BLAC_STRAL	D2ARB3_STRRD	D5DH82_PRIM3	D9TA79_MICAI	P94458_BACLI	Q79DR3_ECOLX	Q81DA0_BACCR
GO:0030653	0.0134130575307046	83/6188	9/182	0.000680679429974636	0.221220814741757	T	T	T	T	beta-lactam antibiotic metabolic process	A5N1B8_CLOK5	BLAC_BACSU	BLAC_STRAL	D2ARB3_STRRD	D5DH82_PRIM3	D9TA79_MICAI	P94458_BACLI	Q79DR3_ECOLX	Q81DA0_BACCR
GO:0072340	0.0135746606334842	84/6188	9/182	0.000743382209634718	0.241599218131283	T	T	T	T	lactam catabolic process	A5N1B8_CLOK5	BLAC_BACSU	BLAC_STRAL	D2ARB3_STRRD	D5DH82_PRIM3	D9TA79_MICAI	P94458_BACLI	Q79DR3_ECOLX	Q81DA0_BACCR
GO:0009147	0.0135746606334842	84/6188	9/182	0.000743382209634718	0.241599218131283	T	T	T	T	pyrimidine nucleoside triphosphate metabolic process	D0CAF1_ACIB2	NDK_ACIBS	NDK_AQUAE	NDK_BURTA	NDK_CAMJE	NDK_HELPG	NDK_MYXXA	NDK_NEIG2	V5VIC4_ACIBA
GO:0098661	0.000323206205559147	2/6188	2/182	0.000860437920117035	0.279642324038036	T	T	T	T	inorganic anion transmembrane transport	C3K8K1_PSEFS	D0VWY2_PSEFS
GO:0035435	0.000323206205559147	2/6188	2/182	0.000860437920117035	0.279642324038036	T	T	T	T	phosphate ion transmembrane transport	C3K8K1_PSEFS	D0VWY2_PSEFS
GO:0006817	0.000323206205559147	2/6188	2/182	0.000860437920117035	0.279642324038036	T	T	T	T	phosphate ion transport	C3K8K1_PSEFS	D0VWY2_PSEFS
GO:0015698	0.000323206205559147	2/6188	2/182	0.000860437920117035	0.279642324038036	T	T	T	T	inorganic anion transport	C3K8K1_PSEFS	D0VWY2_PSEFS
GO:0072338	0.0142210730446025	88/6188	9/182	0.00104312485583572	0.339015578146608	T	T	T	T	lactam metabolic process	A5N1B8_CLOK5	BLAC_BACSU	BLAC_STRAL	D2ARB3_STRRD	D5DH82_PRIM3	D9TA79_MICAI	P94458_BACLI	Q79DR3_ECOLX	Q81DA0_BACCR
GO:0033212	0.00145442792501616	9/6188	3/182	0.0018444854802855	0.599457781092788	T	T	T	F	iron import into cell	EFEN_BACSU	Q9RKQ2_STRCO	Q9ZBW9_STRCO
GO:0009141	0.0159987071751778	99/6188	9/182	0.00239654962232586	0.778878627255904	T	T	T	F	nucleoside triphosphate metabolic process	D0CAF1_ACIB2	NDK_ACIBS	NDK_AQUAE	NDK_BURTA	NDK_CAMJE	NDK_HELPG	NDK_MYXXA	NDK_NEIG2	V5VIC4_ACIBA
GO:0009220	0.0159987071751778	99/6188	9/182	0.00239654962232586	0.778878627255904	T	T	T	F	pyrimidine ribonucleotide biosynthetic process	D0CAF1_ACIB2	NDK_ACIBS	NDK_AQUAE	NDK_BURTA	NDK_CAMJE	NDK_HELPG	NDK_MYXXA	NDK_NEIG2	V5VIC4_ACIBA
GO:0009218	0.0171299288946348	106/6188	9/182	0.00381398061120466	1	T	T	F	F	pyrimidine ribonucleotide metabolic process	D0CAF1_ACIB2	NDK_ACIBS	NDK_AQUAE	NDK_BURTA	NDK_CAMJE	NDK_HELPG	NDK_MYXXA	NDK_NEIG2	V5VIC4_ACIBA
GO:0017001	0.0277957336780866	172/6188	12/182	0.00456286156605778	1	T	T	F	F	antibiotic catabolic process	A0A4V8H037_9RHOB	A5N1B8_CLOK5	B4EPS2_BURCJ	BLAC_BACSU	BLAC_STRAL	D2ARB3_STRRD	D5DH82_PRIM3	D9TA79_MICAI	P94458_BACLI	Q79DR3_ECOLX	Q81DA0_BACCR	Q9XB24_KLEPN
GO:0046677	0.043956043956044	272/6188	16/182	0.00609138208541941	1	T	T	F	F	response to antibiotic	A0A4V8H037_9RHOB	A5N1B8_CLOK5	A85B_MYCTU	A85C_MYCTU	B4EPS2_BURCJ	BLAC_BACSU	BLAC_STRAL	D2ARB3_STRRD	D5DH82_PRIM3	D9TA79_MICAI	HCPB_HELPY	HCPC_HELPY	P94458_BACLI	Q79DR3_ECOLX	Q81DA0_BACCR	Q9XB24_KLEPN
GO:0051649	0.00226244343891403	14/6188	3/182	0.00717095184174768	1	T	T	F	F	establishment of localization in cell	EFEN_BACSU	Q9RKQ2_STRCO	Q9ZBW9_STRCO
GO:0006643	0.0096961861667744	60/6188	6/182	0.00799573891493561	1	T	T	F	F	membrane lipid metabolic process	A85C_MYCTU	ESTA_PSEAE	NANH_VIBCH	PHL2_BACCE	PHLC_STAAU	XYNC_BACSU
GO:0006026	0.00468648998060763	29/6188	4/182	0.00967335534314601	1	T	T	F	F	aminoglycan catabolic process	A0R5R2_MYCS2	LCHMO_ENTFA	O06496_CLOPF	O83009_SERMA
GO:0044419	0.0166451195862961	103/6188	8/182	0.0105735331045231	1	T	T	F	F	biological process involved in interspecies interaction between organisms	A85B_MYCTU	PHL2_BACCE	PHLC1_CLOPE	PHLC_BACCE	PHLC_CLOP1	PHLC_CLOPF	PHLC_STAAU	PLYL_DICD3
GO:0051234	0.0134130575307046	83/6188	7/182	0.0107292331162775	1	T	T	F	F	establishment of localization	A85C_MYCTU	C3K8K1_PSEFS	D0VWY2_PSEFS	EFEN_BACSU	LIP_PSEAE	Q9RKQ2_STRCO	Q9ZBW9_STRCO
GO:0006810	0.0134130575307046	83/6188	7/182	0.0107292331162775	1	T	T	F	F	transport	A85C_MYCTU	C3K8K1_PSEFS	D0VWY2_PSEFS	EFEN_BACSU	LIP_PSEAE	Q9RKQ2_STRCO	Q9ZBW9_STRCO
GO:0051179	0.0135746606334842	84/6188	7/182	0.0114222851205698	1	T	T	F	F	localization	A85C_MYCTU	C3K8K1_PSEFS	D0VWY2_PSEFS	EFEN_BACSU	LIP_PSEAE	Q9RKQ2_STRCO	Q9ZBW9_STRCO
GO:0098660	0.00129282482223659	8/6188	2/182	0.0214356946492661	1	T	F	F	F	inorganic ion transmembrane transport	C3K8K1_PSEFS	D0VWY2_PSEFS
GO:0006221	0.0235940530058177	146/6188	9/182	0.02768201343767	1	T	F	F	F	pyrimidine nucleotide biosynthetic process	D0CAF1_ACIB2	NDK_ACIBS	NDK_AQUAE	NDK_BURTA	NDK_CAMJE	NDK_HELPG	NDK_MYXXA	NDK_NEIG2	V5VIC4_ACIBA
GO:0009605	0.0198771816418875	123/6188	8/182	0.0279907300237027	1	T	F	F	F	response to external stimulus	A0A0M3KKU6_ERWAE	A85B_MYCTU	B2IF78_BEII9	B2VCC3_ERWT9	D5DC07_PRIM3	D8J9C2_HALJB	SACB_BACSU	SACB_GLUDI
GO:0006032	0.00161603102779573	10/6188	2/182	0.0331469148298428	1	T	F	F	F	chitin catabolic process	LCHMO_ENTFA	O83009_SERMA
GO:0006030	0.00161603102779573	10/6188	2/182	0.0331469148298428	1	T	F	F	F	chitin metabolic process	LCHMO_ENTFA	O83009_SERMA
GO:0031222	0.00161603102779573	10/6188	2/182	0.0331469148298428	1	T	F	F	F	arabinan catabolic process	IABF_STRAW	Q65GB9_BACLD
GO:0031221	0.00177763413057531	11/6188	2/182	0.0397420307637683	1	T	F	F	F	arabinan metabolic process	IABF_STRAW	Q65GB9_BACLD
GO:0006220	0.0255332902391726	158/6188	9/182	0.0427183348905895	1	T	F	F	F	pyrimidine nucleotide metabolic process	D0CAF1_ACIB2	NDK_ACIBS	NDK_AQUAE	NDK_BURTA	NDK_CAMJE	NDK_HELPG	NDK_MYXXA	NDK_NEIG2	V5VIC4_ACIBA
GO:0042221	0.0586619263089851	363/6188	16/182	0.0672834654010124	1	F	F	F	F	response to chemical	A0A4V8H037_9RHOB	A5N1B8_CLOK5	A85B_MYCTU	A85C_MYCTU	B4EPS2_BURCJ	BLAC_BACSU	BLAC_STRAL	D2ARB3_STRRD	D5DH82_PRIM3	D9TA79_MICAI	HCPB_HELPY	HCPC_HELPY	P94458_BACLI	Q79DR3_ECOLX	Q81DA0_BACCR	Q9XB24_KLEPN
GO:0071555	0.0321590174531351	199/6188	10/182	0.0679412391067792	1	F	F	F	F	cell wall organization	CBPM_STRAL	DACC_BACSU	DAC_STRSR	ENG1_ACET2	LYTM_STAA8	PGLR2_PECPM	PMEA_DICD3	PTLY_THEMA	RIPB_MYCTU	YKFC_BACC1
GO:0071554	0.0324822236586942	201/6188	10/182	0.0716326213236541	1	F	F	F	F	cell wall organization or biogenesis	CBPM_STRAL	DACC_BACSU	DAC_STRSR	ENG1_ACET2	LYTM_STAA8	PGLR2_PECPM	PMEA_DICD3	PTLY_THEMA	RIPB_MYCTU	YKFC_BACC1
GO:0055085	0.00549450549450549	34/6188	3/182	0.077007392149318	1	F	F	F	F	transmembrane transport	C3K8K1_PSEFS	D0VWY2_PSEFS	LIP_PSEAE
GO:0009253	0.00258564964447317	16/6188	2/182	0.0788257836571294	1	F	F	F	F	peptidoglycan catabolic process	A0R5R2_MYCS2	O06496_CLOPF
GO:0045229	0.0332902391725921	206/6188	10/182	0.0814093273668962	1	F	F	F	F	external encapsulating structure organization	CBPM_STRAL	DACC_BACSU	DAC_STRSR	ENG1_ACET2	LYTM_STAA8	PGLR2_PECPM	PMEA_DICD3	PTLY_THEMA	RIPB_MYCTU	YKFC_BACC1
GO:0006826	0.00565610859728507	35/6188	3/182	0.0824821305803831	1	F	F	F	F	iron ion transport	EFEN_BACSU	Q9RKQ2_STRCO	Q9ZBW9_STRCO
GO:1901072	0.00274725274725275	17/6188	2/182	0.0876616559099276	1	F	F	F	F	glucosamine-containing compound catabolic process	LCHMO_ENTFA	O83009_SERMA
GO:0000041	0.00614091790562379	38/6188	3/182	0.0998637553450399	1	F	F	F	F	transition metal ion transport	EFEN_BACSU	Q9RKQ2_STRCO	Q9ZBW9_STRCO
GO:0006879	0.00630252100840336	39/6188	3/182	0.105959915343356	1	F	F	F	F	intracellular iron ion homeostasis	EFEN_BACSU	Q9RKQ2_STRCO	Q9ZBW9_STRCO
GO:0006027	0.00307045895281189	19/6188	2/182	0.106144804818017	1	F	F	F	F	glycosaminoglycan catabolic process	A0R5R2_MYCS2	O06496_CLOPF
GO:0098771	0.00646412411118293	40/6188	3/182	0.112198543168553	1	F	F	F	F	inorganic ion homeostasis	EFEN_BACSU	Q9RKQ2_STRCO	Q9ZBW9_STRCO
GO:0030001	0.00678733031674208	42/6188	3/182	0.125081879197179	1	F	F	F	F	metal ion transport	EFEN_BACSU	Q9RKQ2_STRCO	Q9ZBW9_STRCO
GO:0072528	0.0319974143503555	198/6188	9/182	0.128431106716304	1	F	F	F	F	pyrimidine-containing compound biosynthetic process	D0CAF1_ACIB2	NDK_ACIBS	NDK_AQUAE	NDK_BURTA	NDK_CAMJE	NDK_HELPG	NDK_MYXXA	NDK_NEIG2	V5VIC4_ACIBA
GO:0055080	0.00694893341952165	43/6188	3/182	0.131715808282262	1	F	F	F	F	monoatomic cation homeostasis	EFEN_BACSU	Q9RKQ2_STRCO	Q9ZBW9_STRCO
GO:0006873	0.00694893341952165	43/6188	3/182	0.131715808282262	1	F	F	F	F	intracellular monoatomic ion homeostasis	EFEN_BACSU	Q9RKQ2_STRCO	Q9ZBW9_STRCO
GO:0050801	0.00694893341952165	43/6188	3/182	0.131715808282262	1	F	F	F	F	monoatomic ion homeostasis	EFEN_BACSU	Q9RKQ2_STRCO	Q9ZBW9_STRCO
GO:0030003	0.00694893341952165	43/6188	3/182	0.131715808282262	1	F	F	F	F	intracellular monoatomic cation homeostasis	EFEN_BACSU	Q9RKQ2_STRCO	Q9ZBW9_STRCO
GO:0006812	0.00711053652230123	44/6188	3/182	0.138470675017605	1	F	F	F	F	monoatomic cation transport	EFEN_BACSU	Q9RKQ2_STRCO	Q9ZBW9_STRCO
GO:0009308	0.0331286360698125	205/6188	9/182	0.149189168048985	1	F	F	F	F	amine metabolic process	A5N1B8_CLOK5	BLAC_BACSU	BLAC_STRAL	D2ARB3_STRRD	D5DH82_PRIM3	D9TA79_MICAI	P94458_BACLI	Q79DR3_ECOLX	Q81DA0_BACCR
GO:1901071	0.00387847446670976	24/6188	2/182	0.156052651844737	1	F	F	F	F	glucosamine-containing compound metabolic process	LCHMO_ENTFA	O83009_SERMA
GO:0006811	0.00759534583063995	47/6188	3/182	0.159406452713976	1	F	F	F	F	monoatomic ion transport	EFEN_BACSU	Q9RKQ2_STRCO	Q9ZBW9_STRCO
GO:0016999	0.0479961215255333	297/6188	12/182	0.163796032486451	1	F	F	F	F	antibiotic metabolic process	A0A4V8H037_9RHOB	A5N1B8_CLOK5	B4EPS2_BURCJ	BLAC_BACSU	BLAC_STRAL	D2ARB3_STRRD	D5DH82_PRIM3	D9TA79_MICAI	P94458_BACLI	Q79DR3_ECOLX	Q81DA0_BACCR	Q9XB24_KLEPN
GO:0006664	0.00791855203619909	49/6188	3/182	0.173868679627937	1	F	F	F	F	glycolipid metabolic process	A85C_MYCTU	ESTA_PSEAE	NANH_VIBCH
GO:0055082	0.00840336134453781	52/6188	3/182	0.196212348903429	1	F	F	F	F	intracellular chemical homeostasis	EFEN_BACSU	Q9RKQ2_STRCO	Q9ZBW9_STRCO
GO:0048878	0.00840336134453781	52/6188	3/182	0.196212348903429	1	F	F	F	F	chemical homeostasis	EFEN_BACSU	Q9RKQ2_STRCO	Q9ZBW9_STRCO
GO:0050896	0.105365223012282	652/6188	23/182	0.204644329282571	1	F	F	F	F	response to stimulus	A0A0M3KKU6_ERWAE	A0A4V8H037_9RHOB	A5N1B8_CLOK5	A85B_MYCTU	A85C_MYCTU	B2IF78_BEII9	B2VCC3_ERWT9	B4EPS2_BURCJ	BLAC_BACSU	BLAC_STRAL	D2ARB3_STRRD	D5DC07_PRIM3	D5DH82_PRIM3	D8J9C2_HALJB	D9TA79_MICAI	HCPB_HELPY	HCPC_HELPY	P94458_BACLI	Q79DR3_ECOLX	Q81DA0_BACCR	Q9XB24_KLEPN	SACB_BACSU	SACB_GLUDI
GO:0009152	0.0378151260504202	234/6188	9/182	0.250642992366663	1	F	F	F	F	purine ribonucleotide biosynthetic process	D0CAF1_ACIB2	NDK_ACIBS	NDK_AQUAE	NDK_BURTA	NDK_CAMJE	NDK_HELPG	NDK_MYXXA	NDK_NEIG2	V5VIC4_ACIBA
GO:0071702	0.00533290239172592	33/6188	2/182	0.253172308774662	1	F	F	F	F	organic substance transport	A85C_MYCTU	LIP_PSEAE
GO:0016043	0.0479961215255333	297/6188	11/182	0.257188518807028	1	F	F	F	F	cellular component organization	A85C_MYCTU	CBPM_STRAL	DACC_BACSU	DAC_STRSR	ENG1_ACET2	LYTM_STAA8	PGLR2_PECPM	PMEA_DICD3	PTLY_THEMA	RIPB_MYCTU	YKFC_BACC1
GO:0072527	0.0389463477698772	241/6188	9/182	0.278128101044524	1	F	F	F	F	pyrimidine-containing compound metabolic process	D0CAF1_ACIB2	NDK_ACIBS	NDK_AQUAE	NDK_BURTA	NDK_CAMJE	NDK_HELPG	NDK_MYXXA	NDK_NEIG2	V5VIC4_ACIBA
GO:0071840	0.0494505494505494	306/6188	11/182	0.289025083707853	1	F	F	F	F	cellular component organization or biogenesis	A85C_MYCTU	CBPM_STRAL	DACC_BACSU	DAC_STRSR	ENG1_ACET2	LYTM_STAA8	PGLR2_PECPM	PMEA_DICD3	PTLY_THEMA	RIPB_MYCTU	YKFC_BACC1
GO:0016311	0.00614091790562379	38/6188	2/182	0.30814922195251	1	F	F	F	F	dephosphorylation	A0A378K9X8_LEGPN	Q6MNP0_BDEBA
GO:0046348	0.00646412411118293	40/6188	2/182	0.329966785792412	1	F	F	F	F	amino sugar catabolic process	LCHMO_ENTFA	O83009_SERMA
GO:0071704	0.861829347123465	5333/6188	159/182	0.368019776144067	1	F	F	F	F	organic substance metabolic process	A0A067XG64_PARTM	A0A0B7LH44_STREE	A0A0H2UQE4_STRPN	A0A0H2WX20_STAAC	A0A0M3KKW7_STRPY	A0A160EBC2_ACHDE	A0A182DW00_STREE	A0A243G6Q6_BACTU	A0A4P8ESF9_BACSP	A0A4V8H037_9RHOB	A0A6L7H1P2_BACAN	A0R5R2_MYCS2	A1TSQ3_ACIAC	A3DJ82_ACET2	A5N1B8_CLOK5	A85C_MYCTU	A8FDC4_BACP2	AMT6_BACS7	AMYB_BACCE	AMYM_GEOSE	AMYS_NEIPO	AMY_BACAM	AMY_GEOSE	B9MMA5_CALBD	BLAC_BACSU	BLAC_STRAL	BSAP_BACSU	BXX_CLOBO	C7ED31_ACET1	CBPM_STRAL	CDGT_BACS0	CDGT_GEOSE	CHIS_BACSU	CHIS_STRSN	CHOD_STRS0	D0CAF1_ACIB2	D0VP31_9BACI	D0VV09_BACCE	D0VXY8_STAPS	D2ARB3_STRRD	D5DH82_PRIM3	D8H130_BACAI	D9TA79_MICAI	DACC_BACSU	DAC_STRSR	DRNE_VIBCH	E4Q2A4_CALOW	EBA1_ELIME	EBA3_ELIME	ENG1_ACET2	ESTA_BACSU	ESTA_PSEAE	ETA_STAAU	ETB_STAAU	FLS_FERPE	G0L2Y1_ZOBGA	G2NRC4_STREK	G8LZE0_ACECE	GSEA_STAES	GUB_BACLI	GUB_BACSU	GUNA_ACET2	GUNC_ACETH	GUNF_RUMCH	GUNG_RUMCH	GUNS_ACETH	GUN_ECOLI	H0B8D4_9ACTN	HYSA_STRA3	I3P686_BACLI	IABF_STRAW	K0IUV6_9ENTR	L0EGW1_THECK	L0RUV7_STAAU	LCHMO_ENTFA	LIP_BACSP	LIP_PSEAE	LYTM_STAA8	NANB_STRPN	NANH_VIBCH	NDK_ACIBS	NDK_AQUAE	NDK_BURTA	NDK_CAMJE	NDK_HELPG	NDK_MYXXA	NDK_NEIG2	O06496_CLOPF	O30700_9BACI	O52754_RHOMR	O68424_BACFG	O69771_9PSED	O82839_BACSP	O83009_SERMA	O86049_BACFG	P84141_PAEAU	P94458_BACLI	PEPX_LACHE	PGLR2_PECPM	PHL2_BACCE	PHLC_STAAU	PLC_BACCE	PLC_BACTU	PLC_LISMO	PLC_STAAE	PLD_STRAT	PLYL_DICD3	PLY_BACSU	PMEA_DICD3	PRZN_SERME	PTLY_THEMA	Q09LY9_GEOSE	Q17TM8_ALKHA	Q21KE5_SACD2	Q54276_SERMA	Q59962_9ACTN	Q5DZ44_ALIF1	Q5MJ80_SERPR	Q65GB9_BACLD	Q65JI7_BACLD	Q65JI8_BACLD	Q6RSN8_ACETH	Q79DR3_ECOLX	Q7LYT7_PYRWO	Q7SID8_BACIU	Q7X4S4_BACLI	Q81DA0_BACCR	Q82L26_STRAW	Q88JL2_PSEPK	Q8P6Z9_XANCP	Q93I48_9BACI	Q9AJF8_ACETH	Q9AJM4_9BACI	Q9AJS0_ALIAC	Q9EYQ2_9FIRM	Q9JZ43_NEIMB	Q9KWY6_GEOSE	Q9RC94_9BACI	Q9REI6_ARTSP	Q9RHW0_BACSP	RHA78_STRAW	RIPB_MYCTU	SFAS2_STRFR	SPLA_STAA8	SPLB_STAA8	SPLC_STAA8	SPLD_STAA8	SPLE_STAA8	SSL1_STAA8	SUBD_BACLI	V5IRV7_THETH	V5VIC4_ACIBA	W5JXE0_BACSP	W8FKE7_BACPU	XANLY_BACGL	XYN1_GEOSE	XYNA_HALH5	XYNC_BACSU	YKFC_BACC1
GO:0009247	0.0072721396250808	45/6188	2/182	0.383566727455598	1	F	F	F	F	glycolipid biosynthetic process	A85C_MYCTU	ESTA_PSEAE
GO:0046467	0.00775694893341952	48/6188	2/182	0.414851937882131	1	F	F	F	F	membrane lipid biosynthetic process	A85C_MYCTU	ESTA_PSEAE
GO:1903509	0.0134130575307046	83/6188	3/182	0.443447144789102	1	F	F	F	F	liposaccharide metabolic process	A85C_MYCTU	ESTA_PSEAE	NANH_VIBCH
GO:0042592	0.0138978668390433	86/6188	3/182	0.466627604035251	1	F	F	F	F	homeostatic process	EFEN_BACSU	Q9RKQ2_STRCO	Q9ZBW9_STRCO
GO:0019725	0.0138978668390433	86/6188	3/182	0.466627604035251	1	F	F	F	F	cellular homeostasis	EFEN_BACSU	Q9RKQ2_STRCO	Q9ZBW9_STRCO
GO:0046700	0.0517129928894635	320/6188	10/182	0.46881210590775	1	F	F	F	F	heterocycle catabolic process	A5N1B8_CLOK5	BLAC_BACSU	BLAC_STRAL	D2ARB3_STRRD	D5DH82_PRIM3	D9TA79_MICAI	DRNE_VIBCH	P94458_BACLI	Q79DR3_ECOLX	Q81DA0_BACCR
GO:0009150	0.0463800904977376	287/6188	9/182	0.471060062210109	1	F	F	F	F	purine ribonucleotide metabolic process	D0CAF1_ACIB2	NDK_ACIBS	NDK_AQUAE	NDK_BURTA	NDK_CAMJE	NDK_HELPG	NDK_MYXXA	NDK_NEIG2	V5VIC4_ACIBA
GO:0006022	0.0311893988364577	193/6188	6/182	0.504513145559986	1	F	F	F	F	aminoglycan metabolic process	A0R5R2_MYCS2	DACC_BACSU	DAC_STRSR	LCHMO_ENTFA	O06496_CLOPF	O83009_SERMA
GO:0006629	0.0953458306399483	590/6188	17/182	0.57415360948507	1	F	F	F	F	lipid metabolic process	A85C_MYCTU	CHOD_STRS0	ESTA_BACSU	ESTA_PSEAE	H0B8D4_9ACTN	LIP_BACSP	LIP_PSEAE	NANH_VIBCH	PHL2_BACCE	PHLC_STAAU	PLC_BACCE	PLC_BACTU	PLC_LISMO	PLC_STAAE	PLD_STRAT	W8FKE7_BACPU	XYNC_BACSU
GO:0006164	0.0505817711700065	313/6188	9/182	0.577464659784387	1	F	F	F	F	purine nucleotide biosynthetic process	D0CAF1_ACIB2	NDK_ACIBS	NDK_AQUAE	NDK_BURTA	NDK_CAMJE	NDK_HELPG	NDK_MYXXA	NDK_NEIG2	V5VIC4_ACIBA
GO:0009260	0.0509049773755656	315/6188	9/182	0.585283176148501	1	F	F	F	F	ribonucleotide biosynthetic process	D0CAF1_ACIB2	NDK_ACIBS	NDK_AQUAE	NDK_BURTA	NDK_CAMJE	NDK_HELPG	NDK_MYXXA	NDK_NEIG2	V5VIC4_ACIBA
GO:0072522	0.0520361990950226	322/6188	9/182	0.612122249081852	1	F	F	F	F	purine-containing compound biosynthetic process	D0CAF1_ACIB2	NDK_ACIBS	NDK_AQUAE	NDK_BURTA	NDK_CAMJE	NDK_HELPG	NDK_MYXXA	NDK_NEIG2	V5VIC4_ACIBA
GO:1901565	0.0866192630898513	536/6188	15/182	0.620499825810924	1	F	F	F	F	organonitrogen compound catabolic process	A0R5R2_MYCS2	A5N1B8_CLOK5	BLAC_BACSU	BLAC_STRAL	D2ARB3_STRRD	D5DH82_PRIM3	D9TA79_MICAI	LCHMO_ENTFA	LYTM_STAA8	NANH_VIBCH	O06496_CLOPF	O83009_SERMA	P94458_BACLI	Q79DR3_ECOLX	Q81DA0_BACCR
GO:0046390	0.0526826115061409	326/6188	9/182	0.62706783870466	1	F	F	F	F	ribose phosphate biosynthetic process	D0CAF1_ACIB2	NDK_ACIBS	NDK_AQUAE	NDK_BURTA	NDK_CAMJE	NDK_HELPG	NDK_MYXXA	NDK_NEIG2	V5VIC4_ACIBA
GO:0006040	0.012120232708468	75/6188	2/182	0.652997739638816	1	F	F	F	F	amino sugar metabolic process	LCHMO_ENTFA	O83009_SERMA
GO:1901361	0.0657724628312864	407/6188	11/182	0.659872167255217	1	F	F	F	F	organic cyclic compound catabolic process	A5N1B8_CLOK5	BLAC_BACSU	BLAC_STRAL	CHOD_STRS0	D2ARB3_STRRD	D5DH82_PRIM3	D9TA79_MICAI	DRNE_VIBCH	P94458_BACLI	Q79DR3_ECOLX	Q81DA0_BACCR
GO:1901136	0.031835811247576	197/6188	5/182	0.694405199193214	1	F	F	F	F	carbohydrate derivative catabolic process	A0R5R2_MYCS2	LCHMO_ENTFA	NANH_VIBCH	O06496_CLOPF	O83009_SERMA
GO:0050794	0.013251454427925	82/6188	2/182	0.700675574580981	1	F	F	F	F	regulation of cellular process	A85B_MYCTU	BXX_CLOBO
GO:0016310	0.057207498383969	354/6188	9/182	0.722620499557859	1	F	F	F	F	phosphorylation	D0CAF1_ACIB2	NDK_ACIBS	NDK_AQUAE	NDK_BURTA	NDK_CAMJE	NDK_HELPG	NDK_MYXXA	NDK_NEIG2	V5VIC4_ACIBA
GO:0000270	0.0290885585003232	180/6188	4/182	0.782271218351717	1	F	F	F	F	peptidoglycan metabolic process	A0R5R2_MYCS2	DACC_BACSU	DAC_STRSR	O06496_CLOPF
GO:0009259	0.0607627666451196	376/6188	9/182	0.785516402020737	1	F	F	F	F	ribonucleotide metabolic process	D0CAF1_ACIB2	NDK_ACIBS	NDK_AQUAE	NDK_BURTA	NDK_CAMJE	NDK_HELPG	NDK_MYXXA	NDK_NEIG2	V5VIC4_ACIBA
GO:0030203	0.0295733678086619	183/6188	4/182	0.793077180859677	1	F	F	F	F	glycosaminoglycan metabolic process	A0R5R2_MYCS2	DACC_BACSU	DAC_STRSR	O06496_CLOPF
GO:0043603	0.0740142210730446	458/6188	11/182	0.800644773655454	1	F	F	F	F	amide metabolic process	A5N1B8_CLOK5	BLAC_BACSU	BLAC_STRAL	D2ARB3_STRRD	D5DH82_PRIM3	D9TA79_MICAI	LYTM_STAA8	NANH_VIBCH	P94458_BACLI	Q79DR3_ECOLX	Q81DA0_BACCR
GO:0019693	0.0633484162895928	392/6188	9/182	0.824366419594751	1	F	F	F	F	ribose phosphate metabolic process	D0CAF1_ACIB2	NDK_ACIBS	NDK_AQUAE	NDK_BURTA	NDK_CAMJE	NDK_HELPG	NDK_MYXXA	NDK_NEIG2	V5VIC4_ACIBA
GO:0006163	0.0662572721396251	410/6188	9/182	0.861436907653621	1	F	F	F	F	purine nucleotide metabolic process	D0CAF1_ACIB2	NDK_ACIBS	NDK_AQUAE	NDK_BURTA	NDK_CAMJE	NDK_HELPG	NDK_MYXXA	NDK_NEIG2	V5VIC4_ACIBA
GO:0022604	0.0234324499030381	145/6188	2/182	0.93113026090472	1	F	F	F	F	regulation of cell morphogenesis	DACC_BACSU	DAC_STRSR
GO:0008360	0.0234324499030381	145/6188	2/182	0.93113026090472	1	F	F	F	F	regulation of cell shape	DACC_BACSU	DAC_STRSR
GO:0022603	0.0234324499030381	145/6188	2/182	0.93113026090472	1	F	F	F	F	regulation of anatomical structure morphogenesis	DACC_BACSU	DAC_STRSR
GO:0006024	0.0239172592113769	148/6188	2/182	0.936077695672031	1	F	F	F	F	glycosaminoglycan biosynthetic process	DACC_BACSU	DAC_STRSR
GO:0006023	0.0239172592113769	148/6188	2/182	0.936077695672031	1	F	F	F	F	aminoglycan biosynthetic process	DACC_BACSU	DAC_STRSR
GO:0009252	0.0239172592113769	148/6188	2/182	0.936077695672031	1	F	F	F	F	peptidoglycan biosynthetic process	DACC_BACSU	DAC_STRSR
GO:0050793	0.024240465416936	150/6188	2/182	0.939187772213501	1	F	F	F	F	regulation of developmental process	DACC_BACSU	DAC_STRSR
GO:0072521	0.0759534583063995	470/6188	9/182	0.942323119649703	1	F	F	F	F	purine-containing compound metabolic process	D0CAF1_ACIB2	NDK_ACIBS	NDK_AQUAE	NDK_BURTA	NDK_CAMJE	NDK_HELPG	NDK_MYXXA	NDK_NEIG2	V5VIC4_ACIBA
GO:0050789	0.0405623787976729	251/6188	4/182	0.942435351257278	1	F	F	F	F	regulation of biological process	A85B_MYCTU	BXX_CLOBO	DACC_BACSU	DAC_STRSR
GO:0009165	0.0764382676147382	473/6188	9/182	0.944974687276769	1	F	F	F	F	nucleotide biosynthetic process	D0CAF1_ACIB2	NDK_ACIBS	NDK_AQUAE	NDK_BURTA	NDK_CAMJE	NDK_HELPG	NDK_MYXXA	NDK_NEIG2	V5VIC4_ACIBA
GO:1901293	0.0769230769230769	476/6188	9/182	0.947519634389937	1	F	F	F	F	nucleoside phosphate biosynthetic process	D0CAF1_ACIB2	NDK_ACIBS	NDK_AQUAE	NDK_BURTA	NDK_CAMJE	NDK_HELPG	NDK_MYXXA	NDK_NEIG2	V5VIC4_ACIBA
GO:0065008	0.0266645119586296	165/6188	2/182	0.958344799007913	1	F	F	F	F	regulation of biological quality	DACC_BACSU	DAC_STRSR
GO:0065007	0.0437944408532644	271/6188	4/182	0.961965301870847	1	F	F	F	F	biological regulation	A85B_MYCTU	BXX_CLOBO	DACC_BACSU	DAC_STRSR
GO:0044038	0.0273109243697479	169/6188	2/182	0.962387810911378	1	F	F	F	F	cell wall macromolecule biosynthetic process	DACC_BACSU	DAC_STRSR
GO:1901137	0.122171945701357	756/6188	13/182	0.991278958266361	1	F	F	F	F	carbohydrate derivative biosynthetic process	A85C_MYCTU	D0CAF1_ACIB2	DACC_BACSU	DAC_STRSR	ESTA_PSEAE	NDK_ACIBS	NDK_AQUAE	NDK_BURTA	NDK_CAMJE	NDK_HELPG	NDK_MYXXA	NDK_NEIG2	V5VIC4_ACIBA
GO:0034654	0.0977698771816419	605/6188	9/182	0.994651637529841	1	F	F	F	F	nucleobase-containing compound biosynthetic process	D0CAF1_ACIB2	NDK_ACIBS	NDK_AQUAE	NDK_BURTA	NDK_CAMJE	NDK_HELPG	NDK_MYXXA	NDK_NEIG2	V5VIC4_ACIBA
GO:0009117	0.101809954751131	630/6188	9/182	0.996730769379855	1	F	F	F	F	nucleotide metabolic process	D0CAF1_ACIB2	NDK_ACIBS	NDK_AQUAE	NDK_BURTA	NDK_CAMJE	NDK_HELPG	NDK_MYXXA	NDK_NEIG2	V5VIC4_ACIBA
GO:0044255	0.0788623141564318	488/6188	6/182	0.996991200458938	1	F	F	F	F	cellular lipid metabolic process	A85C_MYCTU	ESTA_PSEAE	NANH_VIBCH	PHL2_BACCE	PHLC_STAAU	XYNC_BACSU
GO:0006753	0.102617970265029	635/6188	9/182	0.997042388725546	1	F	F	F	F	nucleoside phosphate metabolic process	D0CAF1_ACIB2	NDK_ACIBS	NDK_AQUAE	NDK_BURTA	NDK_CAMJE	NDK_HELPG	NDK_MYXXA	NDK_NEIG2	V5VIC4_ACIBA
GO:0044248	0.135585003232062	839/6188	13/182	0.998027259857876	1	F	F	F	F	cellular catabolic process	A5N1B8_CLOK5	BLAC_BACSU	BLAC_STRAL	D2ARB3_STRRD	D5DH82_PRIM3	D9TA79_MICAI	DRNE_VIBCH	LYTM_STAA8	NANH_VIBCH	P94458_BACLI	Q79DR3_ECOLX	Q81DA0_BACCR	Q9JZ43_NEIMB
GO:0009059	0.057207498383969	354/6188	3/182	0.998562957320008	1	F	F	F	F	macromolecule biosynthetic process	DACC_BACSU	DAC_STRSR	Q9RHW0_BACSP
GO:0008152	0.952003878474467	5891/6188	163/182	0.999586239531642	1	F	F	F	F	metabolic process	A0A067XG64_PARTM	A0A0B7LH44_STREE	A0A0H2UQE4_STRPN	A0A0H2WX20_STAAC	A0A0M3KKW7_STRPY	A0A160EBC2_ACHDE	A0A182DW00_STREE	A0A243G6Q6_BACTU	A0A378K9X8_LEGPN	A0A4P8ESF9_BACSP	A0A4V8H037_9RHOB	A0A6L7H1P2_BACAN	A0R5R2_MYCS2	A1TSQ3_ACIAC	A3DJ82_ACET2	A5N1B8_CLOK5	A85C_MYCTU	A8FDC4_BACP2	AMT6_BACS7	AMYB_BACCE	AMYM_GEOSE	AMYS_NEIPO	AMY_BACAM	AMY_GEOSE	B4EPS2_BURCJ	B9MMA5_CALBD	BLAC_BACSU	BLAC_STRAL	BSAP_BACSU	BXX_CLOBO	C7ED31_ACET1	CBPM_STRAL	CDGT_BACS0	CDGT_GEOSE	CHIS_BACSU	CHIS_STRSN	CHOD_STRS0	D0CAF1_ACIB2	D0VP31_9BACI	D0VV09_BACCE	D0VXY8_STAPS	D2ARB3_STRRD	D5DH82_PRIM3	D8H130_BACAI	D9TA79_MICAI	DACC_BACSU	DAC_STRSR	DRNE_VIBCH	E4Q2A4_CALOW	EBA1_ELIME	EBA3_ELIME	ENG1_ACET2	ESTA_BACSU	ESTA_PSEAE	ETA_STAAU	ETB_STAAU	FLS_FERPE	G0L2Y1_ZOBGA	G2NRC4_STREK	G8LZE0_ACECE	GSEA_STAES	GUB_BACLI	GUB_BACSU	GUNA_ACET2	GUNC_ACETH	GUNF_RUMCH	GUNG_RUMCH	GUNS_ACETH	GUN_ECOLI	H0B8D4_9ACTN	HYSA_STRA3	I3P686_BACLI	IABF_STRAW	K0IUV6_9ENTR	L0EGW1_THECK	L0RUV7_STAAU	LCHMO_ENTFA	LIP_BACSP	LIP_PSEAE	LYTM_STAA8	NANB_STRPN	NANH_VIBCH	NDK_ACIBS	NDK_AQUAE	NDK_BURTA	NDK_CAMJE	NDK_HELPG	NDK_MYXXA	NDK_NEIG2	O06496_CLOPF	O30700_9BACI	O52754_RHOMR	O68424_BACFG	O69771_9PSED	O82839_BACSP	O83009_SERMA	O86049_BACFG	P84141_PAEAU	P94458_BACLI	PEPX_LACHE	PGLR2_PECPM	PHL2_BACCE	PHLC_STAAU	PLC_BACCE	PLC_BACTU	PLC_LISMO	PLC_STAAE	PLD_STRAT	PLYL_DICD3	PLY_BACSU	PMEA_DICD3	PRZN_SERME	PTLY_THEMA	Q09LY9_GEOSE	Q17TM8_ALKHA	Q21KE5_SACD2	Q54276_SERMA	Q59962_9ACTN	Q5DZ44_ALIF1	Q5MJ80_SERPR	Q65GB9_BACLD	Q65JI7_BACLD	Q65JI8_BACLD	Q6MNP0_BDEBA	Q6RSN8_ACETH	Q79DR3_ECOLX	Q7LYT7_PYRWO	Q7SID8_BACIU	Q7X4S4_BACLI	Q81DA0_BACCR	Q82L26_STRAW	Q88JL2_PSEPK	Q8P6Z9_XANCP	Q93I48_9BACI	Q9AJF8_ACETH	Q9AJM4_9BACI	Q9AJS0_ALIAC	Q9EYQ2_9FIRM	Q9JZ43_NEIMB	Q9KWY6_GEOSE	Q9RC94_9BACI	Q9REI6_ARTSP	Q9RHW0_BACSP	Q9XB24_KLEPN	RHA78_STRAW	RIPB_MYCTU	SFAS2_STRFR	SPLA_STAA8	SPLB_STAA8	SPLC_STAA8	SPLD_STAA8	SPLE_STAA8	SSL1_STAA8	SUBD_BACLI	V5IRV7_THETH	V5VIC4_ACIBA	W5JXE0_BACSP	W8FKE7_BACPU	XANLY_BACGL	XYN1_GEOSE	XYNA_HALH5	XYNC_BACSU	YKFC_BACC1
GO:1901135	0.187782805429864	1162/6188	18/182	0.999717500291978	1	F	F	F	F	carbohydrate derivative metabolic process	A0R5R2_MYCS2	A85C_MYCTU	D0CAF1_ACIB2	DACC_BACSU	DAC_STRSR	ESTA_PSEAE	LCHMO_ENTFA	NANH_VIBCH	NDK_ACIBS	NDK_AQUAE	NDK_BURTA	NDK_CAMJE	NDK_HELPG	NDK_MYXXA	NDK_NEIG2	O06496_CLOPF	O83009_SERMA	V5VIC4_ACIBA
GO:0090407	0.122495151906917	758/6188	9/182	0.999786703148935	1	F	F	F	F	organophosphate biosynthetic process	D0CAF1_ACIB2	NDK_ACIBS	NDK_AQUAE	NDK_BURTA	NDK_CAMJE	NDK_HELPG	NDK_MYXXA	NDK_NEIG2	V5VIC4_ACIBA
GO:0008610	0.0709437621202327	439/6188	2/182	0.999980961523547	1	F	F	F	F	lipid biosynthetic process	A85C_MYCTU	ESTA_PSEAE
GO:1901564	0.471234647705236	2916/6188	59/182	0.999984212256213	1	F	F	F	F	organonitrogen compound metabolic process	A0A0H2WX20_STAAC	A0A0M3KKW7_STRPY	A0A4V8H037_9RHOB	A0R5R2_MYCS2	A5N1B8_CLOK5	BLAC_BACSU	BLAC_STRAL	BSAP_BACSU	BXX_CLOBO	CBPM_STRAL	D0CAF1_ACIB2	D0VXY8_STAPS	D2ARB3_STRRD	D5DH82_PRIM3	D8H130_BACAI	D9TA79_MICAI	DACC_BACSU	DAC_STRSR	ETA_STAAU	ETB_STAAU	FLS_FERPE	GSEA_STAES	L0RUV7_STAAU	LCHMO_ENTFA	LYTM_STAA8	NANH_VIBCH	NDK_ACIBS	NDK_AQUAE	NDK_BURTA	NDK_CAMJE	NDK_HELPG	NDK_MYXXA	NDK_NEIG2	O06496_CLOPF	O68424_BACFG	O69771_9PSED	O83009_SERMA	O86049_BACFG	P94458_BACLI	PEPX_LACHE	PHL2_BACCE	PHLC_STAAU	PRZN_SERME	Q5MJ80_SERPR	Q79DR3_ECOLX	Q81DA0_BACCR	RIPB_MYCTU	SFAS2_STRFR	SPLA_STAA8	SPLB_STAA8	SPLC_STAA8	SPLD_STAA8	SPLE_STAA8	SSL1_STAA8	SUBD_BACLI	V5IRV7_THETH	V5VIC4_ACIBA	XYNC_BACSU	YKFC_BACC1
GO:0055086	0.140433096315449	869/6188	9/182	0.999984369223997	1	F	F	F	F	nucleobase-containing small molecule metabolic process	D0CAF1_ACIB2	NDK_ACIBS	NDK_AQUAE	NDK_BURTA	NDK_CAMJE	NDK_HELPG	NDK_MYXXA	NDK_NEIG2	V5VIC4_ACIBA
GO:0019637	0.156916612798966	971/6188	9/182	0.999998809845163	1	F	F	F	F	organophosphate metabolic process	D0CAF1_ACIB2	NDK_ACIBS	NDK_AQUAE	NDK_BURTA	NDK_CAMJE	NDK_HELPG	NDK_MYXXA	NDK_NEIG2	V5VIC4_ACIBA
GO:0019438	0.167582417582418	1037/6188	9/182	0.999999792525869	1	F	F	F	F	aromatic compound biosynthetic process	D0CAF1_ACIB2	NDK_ACIBS	NDK_AQUAE	NDK_BURTA	NDK_CAMJE	NDK_HELPG	NDK_MYXXA	NDK_NEIG2	V5VIC4_ACIBA
GO:0018130	0.169036845507434	1046/6188	9/182	0.999999837263378	1	F	F	F	F	heterocycle biosynthetic process	D0CAF1_ACIB2	NDK_ACIBS	NDK_AQUAE	NDK_BURTA	NDK_CAMJE	NDK_HELPG	NDK_MYXXA	NDK_NEIG2	V5VIC4_ACIBA
GO:0044282	0.096961861667744	600/6188	2/182	0.999999862589704	1	F	F	F	F	small molecule catabolic process	CHOD_STRS0	Q9JZ43_NEIMB
GO:0006796	0.192469295410472	1191/6188	11/182	0.999999940092779	1	F	F	F	F	phosphate-containing compound metabolic process	A0A378K9X8_LEGPN	D0CAF1_ACIB2	NDK_ACIBS	NDK_AQUAE	NDK_BURTA	NDK_CAMJE	NDK_HELPG	NDK_MYXXA	NDK_NEIG2	Q6MNP0_BDEBA	V5VIC4_ACIBA
GO:0006793	0.204751131221719	1267/6188	11/182	0.999999992537889	1	F	F	F	F	phosphorus metabolic process	A0A378K9X8_LEGPN	D0CAF1_ACIB2	NDK_ACIBS	NDK_AQUAE	NDK_BURTA	NDK_CAMJE	NDK_HELPG	NDK_MYXXA	NDK_NEIG2	Q6MNP0_BDEBA	V5VIC4_ACIBA
GO:1901362	0.188267614738203	1165/6188	9/182	0.999999994068989	1	F	F	F	F	organic cyclic compound biosynthetic process	D0CAF1_ACIB2	NDK_ACIBS	NDK_AQUAE	NDK_BURTA	NDK_CAMJE	NDK_HELPG	NDK_MYXXA	NDK_NEIG2	V5VIC4_ACIBA
GO:0044271	0.188590820943762	1167/6188	9/182	0.999999994399044	1	F	F	F	F	cellular nitrogen compound biosynthetic process	D0CAF1_ACIB2	NDK_ACIBS	NDK_AQUAE	NDK_BURTA	NDK_CAMJE	NDK_HELPG	NDK_MYXXA	NDK_NEIG2	V5VIC4_ACIBA
GO:0006139	0.206851971557854	1280/6188	10/182	0.999999998915467	1	F	F	F	F	nucleobase-containing compound metabolic process	D0CAF1_ACIB2	DRNE_VIBCH	NDK_ACIBS	NDK_AQUAE	NDK_BURTA	NDK_CAMJE	NDK_HELPG	NDK_MYXXA	NDK_NEIG2	V5VIC4_ACIBA
GO:0006807	0.560116354234001	3466/6188	60/182	0.999999999936779	1	F	F	F	F	nitrogen compound metabolic process	A0A0H2WX20_STAAC	A0A0M3KKW7_STRPY	A0A4V8H037_9RHOB	A0R5R2_MYCS2	A5N1B8_CLOK5	BLAC_BACSU	BLAC_STRAL	BSAP_BACSU	BXX_CLOBO	CBPM_STRAL	D0CAF1_ACIB2	D0VXY8_STAPS	D2ARB3_STRRD	D5DH82_PRIM3	D8H130_BACAI	D9TA79_MICAI	DACC_BACSU	DAC_STRSR	DRNE_VIBCH	ETA_STAAU	ETB_STAAU	FLS_FERPE	GSEA_STAES	L0RUV7_STAAU	LCHMO_ENTFA	LYTM_STAA8	NANH_VIBCH	NDK_ACIBS	NDK_AQUAE	NDK_BURTA	NDK_CAMJE	NDK_HELPG	NDK_MYXXA	NDK_NEIG2	O06496_CLOPF	O68424_BACFG	O69771_9PSED	O83009_SERMA	O86049_BACFG	P94458_BACLI	PEPX_LACHE	PHL2_BACCE	PHLC_STAAU	PRZN_SERME	Q5MJ80_SERPR	Q79DR3_ECOLX	Q81DA0_BACCR	RIPB_MYCTU	SFAS2_STRFR	SPLA_STAA8	SPLB_STAA8	SPLC_STAA8	SPLD_STAA8	SPLE_STAA8	SSL1_STAA8	SUBD_BACLI	V5IRV7_THETH	V5VIC4_ACIBA	XYNC_BACSU	YKFC_BACC1
GO:0046483	0.307369101486749	1902/6188	19/182	0.999999999991292	1	F	F	F	F	heterocycle metabolic process	A5N1B8_CLOK5	BLAC_BACSU	BLAC_STRAL	D0CAF1_ACIB2	D2ARB3_STRRD	D5DH82_PRIM3	D9TA79_MICAI	DRNE_VIBCH	NDK_ACIBS	NDK_AQUAE	NDK_BURTA	NDK_CAMJE	NDK_HELPG	NDK_MYXXA	NDK_NEIG2	P94458_BACLI	Q79DR3_ECOLX	Q81DA0_BACCR	V5VIC4_ACIBA
GO:0009987	0.748545572074984	4632/6188	46/182	0.999999999999459	1	F	F	F	F	cellular process	A0A378K9X8_LEGPN	A5N1B8_CLOK5	A85C_MYCTU	BLAC_BACSU	BLAC_STRAL	C3K8K1_PSEFS	CBPM_STRAL	D0CAF1_ACIB2	D0VWY2_PSEFS	D2ARB3_STRRD	D5DH82_PRIM3	D9TA79_MICAI	DACC_BACSU	DAC_STRSR	DRNE_VIBCH	ENG1_ACET2	ESTA_PSEAE	LIP_PSEAE	LYTM_STAA8	NANH_VIBCH	NDK_ACIBS	NDK_AQUAE	NDK_BURTA	NDK_CAMJE	NDK_HELPG	NDK_MYXXA	NDK_NEIG2	P94458_BACLI	PGLR2_PECPM	PHL2_BACCE	PHLC1_CLOPE	PHLC_BACCE	PHLC_CLOP1	PHLC_CLOPF	PHLC_STAAU	PMEA_DICD3	PTLY_THEMA	Q6MNP0_BDEBA	Q79DR3_ECOLX	Q81DA0_BACCR	Q9JZ43_NEIMB	Q9RHW0_BACSP	RIPB_MYCTU	V5VIC4_ACIBA	XYNC_BACSU	YKFC_BACC1
GO:0044249	0.40530058177117	2508/6188	14/182	0.999999999999813	1	F	F	F	F	cellular biosynthetic process	A85C_MYCTU	D0CAF1_ACIB2	DACC_BACSU	DAC_STRSR	ESTA_PSEAE	NDK_ACIBS	NDK_AQUAE	NDK_BURTA	NDK_CAMJE	NDK_HELPG	NDK_MYXXA	NDK_NEIG2	Q9RHW0_BACSP	V5VIC4_ACIBA
GO:1901576	0.427440206851972	2645/6188	14/182	1	1	F	F	F	F	organic substance biosynthetic process	A85C_MYCTU	D0CAF1_ACIB2	DACC_BACSU	DAC_STRSR	ESTA_PSEAE	NDK_ACIBS	NDK_AQUAE	NDK_BURTA	NDK_CAMJE	NDK_HELPG	NDK_MYXXA	NDK_NEIG2	Q9RHW0_BACSP	V5VIC4_ACIBA
GO:0044281	0.542501616031028	3357/6188	21/182	1	1	F	F	F	F	small molecule metabolic process	A5N1B8_CLOK5	BLAC_BACSU	BLAC_STRAL	CHOD_STRS0	D0CAF1_ACIB2	D2ARB3_STRRD	D5DH82_PRIM3	D9TA79_MICAI	IABF_STRAW	NDK_ACIBS	NDK_AQUAE	NDK_BURTA	NDK_CAMJE	NDK_HELPG	NDK_MYXXA	NDK_NEIG2	P94458_BACLI	Q79DR3_ECOLX	Q81DA0_BACCR	Q9JZ43_NEIMB	V5VIC4_ACIBA
GO:0034641	0.305753070458953	1892/6188	10/182	1	1	F	F	F	F	cellular nitrogen compound metabolic process	D0CAF1_ACIB2	DRNE_VIBCH	NDK_ACIBS	NDK_AQUAE	NDK_BURTA	NDK_CAMJE	NDK_HELPG	NDK_MYXXA	NDK_NEIG2	V5VIC4_ACIBA
GO:1901360	0.342598577892696	2120/6188	20/182	1	1	F	F	F	F	organic cyclic compound metabolic process	A5N1B8_CLOK5	BLAC_BACSU	BLAC_STRAL	CHOD_STRS0	D0CAF1_ACIB2	D2ARB3_STRRD	D5DH82_PRIM3	D9TA79_MICAI	DRNE_VIBCH	NDK_ACIBS	NDK_AQUAE	NDK_BURTA	NDK_CAMJE	NDK_HELPG	NDK_MYXXA	NDK_NEIG2	P94458_BACLI	Q79DR3_ECOLX	Q81DA0_BACCR	V5VIC4_ACIBA
GO:0008150	1	6188/6188	182/182	1	1	F	F	F	F	biological_process	A0A067XG64_PARTM	A0A0B7LH44_STREE	A0A0H2UQE4_STRPN	A0A0H2WX20_STAAC	A0A0M3KKU6_ERWAE	A0A0M3KKW7_STRPY	A0A160EBC2_ACHDE	A0A182DW00_STREE	A0A243G6Q6_BACTU	A0A378K9X8_LEGPN	A0A4P8ESF9_BACSP	A0A4V8H037_9RHOB	A0A6L7H1P2_BACAN	A0R5R2_MYCS2	A1TSQ3_ACIAC	A3DJ82_ACET2	A5N1B8_CLOK5	A85B_MYCTU	A85C_MYCTU	A8FDC4_BACP2	AMT6_BACS7	AMYB_BACCE	AMYM_GEOSE	AMYS_NEIPO	AMY_BACAM	AMY_GEOSE	B2IF78_BEII9	B2VCC3_ERWT9	B4EPS2_BURCJ	B9MMA5_CALBD	BLAC_BACSU	BLAC_STRAL	BSAP_BACSU	BXX_CLOBO	C3K8K1_PSEFS	C7ED31_ACET1	CBPM_STRAL	CDGT_BACS0	CDGT_GEOSE	CHIS_BACSU	CHIS_STRSN	CHOD_STRS0	D0CAF1_ACIB2	D0VP31_9BACI	D0VV09_BACCE	D0VWY2_PSEFS	D0VXY8_STAPS	D2ARB3_STRRD	D5DC07_PRIM3	D5DH82_PRIM3	D8H130_BACAI	D8J9C2_HALJB	D9TA79_MICAI	DACC_BACSU	DAC_STRSR	DRNE_VIBCH	E4Q2A4_CALOW	EBA1_ELIME	EBA3_ELIME	EFEN_BACSU	ENG1_ACET2	ESTA_BACSU	ESTA_PSEAE	ETA_STAAU	ETB_STAAU	FLS_FERPE	G0L2Y1_ZOBGA	G2NRC4_STREK	G8LZE0_ACECE	GSEA_STAES	GUB_BACLI	GUB_BACSU	GUNA_ACET2	GUNC_ACETH	GUNF_RUMCH	GUNG_RUMCH	GUNS_ACETH	GUN_ECOLI	H0B8D4_9ACTN	HCPB_HELPY	HCPC_HELPY	HYSA_STRA3	I3P686_BACLI	IABF_STRAW	K0IUV6_9ENTR	L0EGW1_THECK	L0RUV7_STAAU	LCHMO_ENTFA	LIP_BACSP	LIP_PSEAE	LYTM_STAA8	NANB_STRPN	NANH_VIBCH	NDK_ACIBS	NDK_AQUAE	NDK_BURTA	NDK_CAMJE	NDK_HELPG	NDK_MYXXA	NDK_NEIG2	O06496_CLOPF	O30700_9BACI	O52754_RHOMR	O68424_BACFG	O69771_9PSED	O82839_BACSP	O83009_SERMA	O86049_BACFG	P84141_PAEAU	P94458_BACLI	PEPX_LACHE	PGLR2_PECPM	PHL2_BACCE	PHLC1_CLOPE	PHLC_BACCE	PHLC_CLOP1	PHLC_CLOPF	PHLC_STAAU	PLC_BACCE	PLC_BACTU	PLC_LISMO	PLC_STAAE	PLD_STRAT	PLYL_DICD3	PLY_BACSU	PMEA_DICD3	PRZN_SERME	PTLY_THEMA	Q09LY9_GEOSE	Q17TM8_ALKHA	Q21KE5_SACD2	Q54276_SERMA	Q59962_9ACTN	Q5DZ44_ALIF1	Q5MJ80_SERPR	Q65GB9_BACLD	Q65JI7_BACLD	Q65JI8_BACLD	Q6MNP0_BDEBA	Q6RSN8_ACETH	Q79DR3_ECOLX	Q7LYT7_PYRWO	Q7SID8_BACIU	Q7X4S4_BACLI	Q81DA0_BACCR	Q82L26_STRAW	Q88JL2_PSEPK	Q8P6Z9_XANCP	Q93I48_9BACI	Q9AJF8_ACETH	Q9AJM4_9BACI	Q9AJS0_ALIAC	Q9EYQ2_9FIRM	Q9JZ43_NEIMB	Q9KWY6_GEOSE	Q9RC94_9BACI	Q9REI6_ARTSP	Q9RHW0_BACSP	Q9RKQ2_STRCO	Q9XB24_KLEPN	Q9ZBW9_STRCO	RHA78_STRAW	RIPB_MYCTU	SACB_BACSU	SACB_GLUDI	SFAS2_STRFR	SPLA_STAA8	SPLB_STAA8	SPLC_STAA8	SPLD_STAA8	SPLE_STAA8	SSL1_STAA8	SUBD_BACLI	V5IRV7_THETH	V5VIC4_ACIBA	W5JXE0_BACSP	W8FKE7_BACPU	XANLY_BACGL	XYN1_GEOSE	XYNA_HALH5	XYNC_BACSU	YKFC_BACC1
GO:0006725	0.312540400775695	1934/6188	10/182	1	1	F	F	F	F	cellular aromatic compound metabolic process	D0CAF1_ACIB2	DRNE_VIBCH	NDK_ACIBS	NDK_AQUAE	NDK_BURTA	NDK_CAMJE	NDK_HELPG	NDK_MYXXA	NDK_NEIG2	V5VIC4_ACIBA
GO:0009058	0.454751131221719	2814/6188	14/182	1	1	F	F	F	F	biosynthetic process	A85C_MYCTU	D0CAF1_ACIB2	DACC_BACSU	DAC_STRSR	ESTA_PSEAE	NDK_ACIBS	NDK_AQUAE	NDK_BURTA	NDK_CAMJE	NDK_HELPG	NDK_MYXXA	NDK_NEIG2	Q9RHW0_BACSP	V5VIC4_ACIBA
GO:0044237	0.719457013574661	4452/6188	32/182	1	1	F	F	F	F	cellular metabolic process	A0A378K9X8_LEGPN	A5N1B8_CLOK5	A85C_MYCTU	BLAC_BACSU	BLAC_STRAL	D0CAF1_ACIB2	D2ARB3_STRRD	D5DH82_PRIM3	D9TA79_MICAI	DACC_BACSU	DAC_STRSR	DRNE_VIBCH	ESTA_PSEAE	LYTM_STAA8	NANH_VIBCH	NDK_ACIBS	NDK_AQUAE	NDK_BURTA	NDK_CAMJE	NDK_HELPG	NDK_MYXXA	NDK_NEIG2	P94458_BACLI	PHL2_BACCE	PHLC_STAAU	Q6MNP0_BDEBA	Q79DR3_ECOLX	Q81DA0_BACCR	Q9JZ43_NEIMB	Q9RHW0_BACSP	V5VIC4_ACIBA	XYNC_BACSU
GO:1901566	0.290562378797673	1798/6188	11/182	1	1	F	F	F	F	organonitrogen compound biosynthetic process	D0CAF1_ACIB2	DACC_BACSU	DAC_STRSR	NDK_ACIBS	NDK_AQUAE	NDK_BURTA	NDK_CAMJE	NDK_HELPG	NDK_MYXXA	NDK_NEIG2	V5VIC4_ACIBA
GO:0010468	0.00614091790562379	38/6188	1/182	NA	NA	NA	NA	NA	NA	regulation of gene expression	A85B_MYCTU
GO:0006706	0.00226244343891403	14/6188	1/182	NA	NA	NA	NA	NA	NA	steroid catabolic process	CHOD_STRS0
GO:0009306	0.00048480930833872	3/6188	1/182	NA	NA	NA	NA	NA	NA	protein secretion	LIP_PSEAE
GO:0046903	0.00048480930833872	3/6188	1/182	NA	NA	NA	NA	NA	NA	secretion	LIP_PSEAE
GO:0007049	0.0103425985778927	64/6188	1/182	NA	NA	NA	NA	NA	NA	cell cycle	DACC_BACSU
GO:0006869	0.000161603102779573	1/6188	1/182	NA	NA	NA	NA	NA	NA	lipid transport	A85C_MYCTU
GO:0010557	0.00113122171945701	7/6188	1/182	NA	NA	NA	NA	NA	NA	positive regulation of macromolecule biosynthetic process	A85B_MYCTU
GO:0005982	0.00048480930833872	3/6188	1/182	NA	NA	NA	NA	NA	NA	starch metabolic process	AMT6_BACS7
GO:0046466	0.000646412411118293	4/6188	1/182	NA	NA	NA	NA	NA	NA	membrane lipid catabolic process	NANH_VIBCH
GO:0043207	0.012120232708468	75/6188	1/182	NA	NA	NA	NA	NA	NA	response to external biotic stimulus	A85B_MYCTU
GO:0031323	0.00775694893341952	48/6188	1/182	NA	NA	NA	NA	NA	NA	regulation of cellular metabolic process	A85B_MYCTU
GO:0046929	0.000161603102779573	1/6188	1/182	NA	NA	NA	NA	NA	NA	negative regulation of neurotransmitter secretion	BXX_CLOBO
GO:1902652	0.00614091790562379	38/6188	1/182	NA	NA	NA	NA	NA	NA	secondary alcohol metabolic process	CHOD_STRS0
GO:0051604	0.00323206205559147	20/6188	1/182	NA	NA	NA	NA	NA	NA	protein maturation	FLS_FERPE
GO:0051048	0.000323206205559147	2/6188	1/182	NA	NA	NA	NA	NA	NA	negative regulation of secretion	BXX_CLOBO
GO:0016051	0.0381383322559793	236/6188	1/182	NA	NA	NA	NA	NA	NA	carbohydrate biosynthetic process	Q9RHW0_BACSP
GO:0098754	0.00711053652230123	44/6188	1/182	NA	NA	NA	NA	NA	NA	detoxification	Q9JZ43_NEIMB
GO:0044403	0.00662572721396251	41/6188	1/182	NA	NA	NA	NA	NA	NA	biological process involved in symbiotic interaction	A85B_MYCTU
GO:0071978	0.00048480930833872	3/6188	1/182	NA	NA	NA	NA	NA	NA	bacterial-type flagellum-dependent swarming motility	ESTA_PSEAE
GO:0009607	0.0138978668390433	86/6188	1/182	NA	NA	NA	NA	NA	NA	response to biotic stimulus	A85B_MYCTU
GO:0009313	0.00404007756948933	25/6188	1/182	NA	NA	NA	NA	NA	NA	oligosaccharide catabolic process	NANH_VIBCH
GO:0008203	0.00210084033613445	13/6188	1/182	NA	NA	NA	NA	NA	NA	cholesterol metabolic process	CHOD_STRS0
GO:0006687	0.00048480930833872	3/6188	1/182	NA	NA	NA	NA	NA	NA	glycosphingolipid metabolic process	NANH_VIBCH
GO:0140975	0.000323206205559147	2/6188	1/182	NA	NA	NA	NA	NA	NA	disruption of cellular anatomical structure in another organism	PLYL_DICD3
GO:0009891	0.00129282482223659	8/6188	1/182	NA	NA	NA	NA	NA	NA	positive regulation of biosynthetic process	A85B_MYCTU
GO:0071692	0.00048480930833872	3/6188	1/182	NA	NA	NA	NA	NA	NA	protein localization to extracellular region	LIP_PSEAE
GO:0006308	0.000323206205559147	2/6188	1/182	NA	NA	NA	NA	NA	NA	DNA catabolic process	DRNE_VIBCH
GO:0019321	0.0106658047834518	66/6188	1/182	NA	NA	NA	NA	NA	NA	pentose metabolic process	IABF_STRAW
GO:0045862	0.00048480930833872	3/6188	1/182	NA	NA	NA	NA	NA	NA	positive regulation of proteolysis	A85B_MYCTU
GO:0045184	0.00177763413057531	11/6188	1/182	NA	NA	NA	NA	NA	NA	establishment of protein localization	LIP_PSEAE
GO:0051171	0.00614091790562379	38/6188	1/182	NA	NA	NA	NA	NA	NA	regulation of nitrogen compound metabolic process	A85B_MYCTU
GO:0140352	0.00048480930833872	3/6188	1/182	NA	NA	NA	NA	NA	NA	export from cell	LIP_PSEAE
GO:0048519	0.00468648998060763	29/6188	1/182	NA	NA	NA	NA	NA	NA	negative regulation of biological process	BXX_CLOBO
GO:0032940	0.00048480930833872	3/6188	1/182	NA	NA	NA	NA	NA	NA	secretion by cell	LIP_PSEAE
GO:0044179	0.000161603102779573	1/6188	1/182	NA	NA	NA	NA	NA	NA	hemolysis in another organism	PHLC_CLOP1
GO:0042710	0.00096961861667744	6/6188	1/182	NA	NA	NA	NA	NA	NA	biofilm formation	ESTA_PSEAE
GO:0046479	0.00048480930833872	3/6188	1/182	NA	NA	NA	NA	NA	NA	glycosphingolipid catabolic process	NANH_VIBCH
GO:0010954	0.00048480930833872	3/6188	1/182	NA	NA	NA	NA	NA	NA	positive regulation of protein processing	A85B_MYCTU
GO:0030162	0.00048480930833872	3/6188	1/182	NA	NA	NA	NA	NA	NA	regulation of proteolysis	A85B_MYCTU
GO:0075136	0.00371687136393019	23/6188	1/182	NA	NA	NA	NA	NA	NA	response to host	A85B_MYCTU
GO:0051589	0.000161603102779573	1/6188	1/182	NA	NA	NA	NA	NA	NA	negative regulation of neurotransmitter transport	BXX_CLOBO
GO:0019439	0.0536522301228184	332/6188	1/182	NA	NA	NA	NA	NA	NA	aromatic compound catabolic process	DRNE_VIBCH
GO:0032502	0.00517129928894635	32/6188	1/182	NA	NA	NA	NA	NA	NA	developmental process	SUBD_BACLI
GO:0052173	0.00371687136393019	23/6188	1/182	NA	NA	NA	NA	NA	NA	response to defenses of other organism	A85B_MYCTU
GO:1903531	0.000323206205559147	2/6188	1/182	NA	NA	NA	NA	NA	NA	negative regulation of secretion by cell	BXX_CLOBO
GO:0042545	0.000646412411118293	4/6188	1/182	NA	NA	NA	NA	NA	NA	cell wall modification	PMEA_DICD3
GO:0051715	0.000161603102779573	1/6188	1/182	NA	NA	NA	NA	NA	NA	cytolysis in another organism	PHLC_CLOP1
GO:0051641	0.00177763413057531	11/6188	1/182	NA	NA	NA	NA	NA	NA	cellular localization	LIP_PSEAE
GO:0050804	0.000161603102779573	1/6188	1/182	NA	NA	NA	NA	NA	NA	modulation of chemical synaptic transmission	BXX_CLOBO
GO:0051703	0.00096961861667744	6/6188	1/182	NA	NA	NA	NA	NA	NA	biological process involved in intraspecies interaction between organisms	ESTA_PSEAE
GO:0022607	0.0119586296056884	74/6188	1/182	NA	NA	NA	NA	NA	NA	cellular component assembly	A85C_MYCTU
GO:0034655	0.023109243697479	143/6188	1/182	NA	NA	NA	NA	NA	NA	nucleobase-containing compound catabolic process	DRNE_VIBCH
GO:0023051	0.00048480930833872	3/6188	1/182	NA	NA	NA	NA	NA	NA	regulation of signaling	BXX_CLOBO
GO:0001539	0.00048480930833872	3/6188	1/182	NA	NA	NA	NA	NA	NA	cilium or flagellum-dependent cell motility	ESTA_PSEAE
GO:1903317	0.00048480930833872	3/6188	1/182	NA	NA	NA	NA	NA	NA	regulation of protein maturation	A85B_MYCTU
GO:0051707	0.012120232708468	75/6188	1/182	NA	NA	NA	NA	NA	NA	response to other organism	A85B_MYCTU
GO:0051246	0.00129282482223659	8/6188	1/182	NA	NA	NA	NA	NA	NA	regulation of protein metabolic process	A85B_MYCTU
GO:0044270	0.0366839043309632	227/6188	1/182	NA	NA	NA	NA	NA	NA	cellular nitrogen compound catabolic process	DRNE_VIBCH
GO:0048522	0.00210084033613445	13/6188	1/182	NA	NA	NA	NA	NA	NA	positive regulation of cellular process	A85B_MYCTU
GO:0052200	0.00371687136393019	23/6188	1/182	NA	NA	NA	NA	NA	NA	response to host defenses	A85B_MYCTU
GO:0006066	0.0281189398836458	174/6188	1/182	NA	NA	NA	NA	NA	NA	alcohol metabolic process	CHOD_STRS0
GO:0016127	0.00210084033613445	13/6188	1/182	NA	NA	NA	NA	NA	NA	sterol catabolic process	CHOD_STRS0
GO:0030149	0.000646412411118293	4/6188	1/182	NA	NA	NA	NA	NA	NA	sphingolipid catabolic process	NANH_VIBCH
GO:0005996	0.0421784098254687	261/6188	1/182	NA	NA	NA	NA	NA	NA	monosaccharide metabolic process	IABF_STRAW
GO:0015628	0.000161603102779573	1/6188	1/182	NA	NA	NA	NA	NA	NA	protein secretion by the type II secretion system	LIP_PSEAE
GO:0015031	0.00177763413057531	11/6188	1/182	NA	NA	NA	NA	NA	NA	protein transport	LIP_PSEAE
GO:0110095	0.00161603102779573	10/6188	1/182	NA	NA	NA	NA	NA	NA	cellular detoxification of aldehyde	Q9JZ43_NEIMB
GO:0006689	0.000323206205559147	2/6188	1/182	NA	NA	NA	NA	NA	NA	ganglioside catabolic process	NANH_VIBCH
GO:0098743	0.00096961861667744	6/6188	1/182	NA	NA	NA	NA	NA	NA	cell aggregation	ESTA_PSEAE
GO:0051046	0.000323206205559147	2/6188	1/182	NA	NA	NA	NA	NA	NA	regulation of secretion	BXX_CLOBO
GO:0040009	0.000161603102779573	1/6188	1/182	NA	NA	NA	NA	NA	NA	regulation of growth rate	A85B_MYCTU
GO:0019835	0.000161603102779573	1/6188	1/182	NA	NA	NA	NA	NA	NA	cytolysis	PHLC_CLOP1
GO:0001573	0.000323206205559147	2/6188	1/182	NA	NA	NA	NA	NA	NA	ganglioside metabolic process	NANH_VIBCH
GO:0043952	0.000646412411118293	4/6188	1/182	NA	NA	NA	NA	NA	NA	protein transport by the Sec complex	LIP_PSEAE
GO:1903319	0.00048480930833872	3/6188	1/182	NA	NA	NA	NA	NA	NA	positive regulation of protein maturation	A85B_MYCTU
GO:0052572	0.00371687136393019	23/6188	1/182	NA	NA	NA	NA	NA	NA	response to host immune response	A85B_MYCTU
GO:0019566	0.00339366515837104	21/6188	1/182	NA	NA	NA	NA	NA	NA	arabinose metabolic process	IABF_STRAW
GO:0046164	0.00937297996121525	58/6188	1/182	NA	NA	NA	NA	NA	NA	alcohol catabolic process	CHOD_STRS0
GO:0046292	0.00210084033613445	13/6188	1/182	NA	NA	NA	NA	NA	NA	formaldehyde metabolic process	Q9JZ43_NEIMB
GO:0031326	0.00630252100840336	39/6188	1/182	NA	NA	NA	NA	NA	NA	regulation of cellular biosynthetic process	A85B_MYCTU
GO:0006672	0.000646412411118293	4/6188	1/182	NA	NA	NA	NA	NA	NA	ceramide metabolic process	NANH_VIBCH
GO:0048523	0.00355526826115061	22/6188	1/182	NA	NA	NA	NA	NA	NA	negative regulation of cellular process	BXX_CLOBO
GO:0046514	0.000646412411118293	4/6188	1/182	NA	NA	NA	NA	NA	NA	ceramide catabolic process	NANH_VIBCH
GO:0071705	0.00193923723335488	12/6188	1/182	NA	NA	NA	NA	NA	NA	nitrogen compound transport	LIP_PSEAE
GO:0044010	0.00096961861667744	6/6188	1/182	NA	NA	NA	NA	NA	NA	single-species biofilm formation	ESTA_PSEAE
GO:0008104	0.00177763413057531	11/6188	1/182	NA	NA	NA	NA	NA	NA	protein localization	LIP_PSEAE
GO:0099177	0.000161603102779573	1/6188	1/182	NA	NA	NA	NA	NA	NA	regulation of trans-synaptic signaling	BXX_CLOBO
GO:1901615	0.0499353587588882	309/6188	1/182	NA	NA	NA	NA	NA	NA	organic hydroxy compound metabolic process	CHOD_STRS0
GO:0010604	0.00145442792501616	9/6188	1/182	NA	NA	NA	NA	NA	NA	positive regulation of macromolecule metabolic process	A85B_MYCTU
GO:0045489	0.000161603102779573	1/6188	1/182	NA	NA	NA	NA	NA	NA	pectin biosynthetic process	Q9RHW0_BACSP
GO:0051588	0.000161603102779573	1/6188	1/182	NA	NA	NA	NA	NA	NA	regulation of neurotransmitter transport	BXX_CLOBO
GO:0071973	0.00048480930833872	3/6188	1/182	NA	NA	NA	NA	NA	NA	bacterial-type flagellum-dependent cell motility	ESTA_PSEAE
GO:0070727	0.00177763413057531	11/6188	1/182	NA	NA	NA	NA	NA	NA	cellular macromolecule localization	LIP_PSEAE
GO:1990748	0.00597931480284421	37/6188	1/182	NA	NA	NA	NA	NA	NA	cellular detoxification	Q9JZ43_NEIMB
GO:0060255	0.0072721396250808	45/6188	1/182	NA	NA	NA	NA	NA	NA	regulation of macromolecule metabolic process	A85B_MYCTU
GO:0046928	0.000161603102779573	1/6188	1/182	NA	NA	NA	NA	NA	NA	regulation of neurotransmitter secretion	BXX_CLOBO
GO:0030435	0.00323206205559147	20/6188	1/182	NA	NA	NA	NA	NA	NA	sporulation resulting in formation of a cellular spore	SUBD_BACLI
GO:0046373	0.00258564964447317	16/6188	1/182	NA	NA	NA	NA	NA	NA	L-arabinose metabolic process	IABF_STRAW
GO:0051051	0.000323206205559147	2/6188	1/182	NA	NA	NA	NA	NA	NA	negative regulation of transport	BXX_CLOBO
GO:1901616	0.0127666451195863	79/6188	1/182	NA	NA	NA	NA	NA	NA	organic hydroxy compound catabolic process	CHOD_STRS0
GO:0040008	0.000646412411118293	4/6188	1/182	NA	NA	NA	NA	NA	NA	regulation of growth	A85B_MYCTU
GO:0016540	0.000161603102779573	1/6188	1/182	NA	NA	NA	NA	NA	NA	protein autoprocessing	FLS_FERPE
GO:0080090	0.00662572721396251	41/6188	1/182	NA	NA	NA	NA	NA	NA	regulation of primary metabolic process	A85B_MYCTU
GO:0048646	0.00323206205559147	20/6188	1/182	NA	NA	NA	NA	NA	NA	anatomical structure formation involved in morphogenesis	SUBD_BACLI
GO:0051247	0.000808015513897867	5/6188	1/182	NA	NA	NA	NA	NA	NA	positive regulation of protein metabolic process	A85B_MYCTU
GO:0006518	0.0172915319974144	107/6188	1/182	NA	NA	NA	NA	NA	NA	peptide metabolic process	LYTM_STAA8
GO:0031325	0.00177763413057531	11/6188	1/182	NA	NA	NA	NA	NA	NA	positive regulation of cellular metabolic process	A85B_MYCTU
GO:0032879	0.000646412411118293	4/6188	1/182	NA	NA	NA	NA	NA	NA	regulation of localization	BXX_CLOBO
GO:0009311	0.0127666451195863	79/6188	1/182	NA	NA	NA	NA	NA	NA	oligosaccharide metabolic process	NANH_VIBCH
GO:0051173	0.00129282482223659	8/6188	1/182	NA	NA	NA	NA	NA	NA	positive regulation of nitrogen compound metabolic process	A85B_MYCTU
GO:0009889	0.00630252100840336	39/6188	1/182	NA	NA	NA	NA	NA	NA	regulation of biosynthetic process	A85B_MYCTU
GO:0033036	0.00177763413057531	11/6188	1/182	NA	NA	NA	NA	NA	NA	macromolecule localization	LIP_PSEAE
GO:0071769	0.000646412411118293	4/6188	1/182	NA	NA	NA	NA	NA	NA	mycolate cell wall layer assembly	A85C_MYCTU
GO:0071806	0.00129282482223659	8/6188	1/182	NA	NA	NA	NA	NA	NA	protein transmembrane transport	LIP_PSEAE
GO:0070613	0.00048480930833872	3/6188	1/182	NA	NA	NA	NA	NA	NA	regulation of protein processing	A85B_MYCTU
GO:0006081	0.0244020685197156	151/6188	1/182	NA	NA	NA	NA	NA	NA	cellular aldehyde metabolic process	Q9JZ43_NEIMB
GO:0035592	0.00048480930833872	3/6188	1/182	NA	NA	NA	NA	NA	NA	establishment of protein localization to extracellular region	LIP_PSEAE
GO:0051301	0.0105042016806723	65/6188	1/182	NA	NA	NA	NA	NA	NA	cell division	DACC_BACSU
GO:0044242	0.00694893341952165	43/6188	1/182	NA	NA	NA	NA	NA	NA	cellular lipid catabolic process	NANH_VIBCH
GO:0031328	0.00129282482223659	8/6188	1/182	NA	NA	NA	NA	NA	NA	positive regulation of cellular biosynthetic process	A85B_MYCTU
GO:0046185	0.00420168067226891	26/6188	1/182	NA	NA	NA	NA	NA	NA	aldehyde catabolic process	Q9JZ43_NEIMB
GO:0010756	0.00048480930833872	3/6188	1/182	NA	NA	NA	NA	NA	NA	positive regulation of plasminogen activation	A85B_MYCTU
GO:0009893	0.00177763413057531	11/6188	1/182	NA	NA	NA	NA	NA	NA	positive regulation of metabolic process	A85B_MYCTU
GO:0016125	0.0024240465416936	15/6188	1/182	NA	NA	NA	NA	NA	NA	sterol metabolic process	CHOD_STRS0
GO:0016485	0.000646412411118293	4/6188	1/182	NA	NA	NA	NA	NA	NA	protein processing	FLS_FERPE
GO:0043934	0.00323206205559147	20/6188	1/182	NA	NA	NA	NA	NA	NA	sporulation	SUBD_BACLI
GO:0010628	0.00113122171945701	7/6188	1/182	NA	NA	NA	NA	NA	NA	positive regulation of gene expression	A85B_MYCTU
GO:0006259	0.0234324499030381	145/6188	1/182	NA	NA	NA	NA	NA	NA	DNA metabolic process	DRNE_VIBCH
GO:0051701	0.00565610859728507	35/6188	1/182	NA	NA	NA	NA	NA	NA	biological process involved in interaction with host	A85B_MYCTU
GO:0010646	0.00048480930833872	3/6188	1/182	NA	NA	NA	NA	NA	NA	regulation of cell communication	BXX_CLOBO
GO:1903530	0.000323206205559147	2/6188	1/182	NA	NA	NA	NA	NA	NA	regulation of secretion by cell	BXX_CLOBO
GO:0043171	0.00161603102779573	10/6188	1/182	NA	NA	NA	NA	NA	NA	peptide catabolic process	LYTM_STAA8
GO:0019377	0.00048480930833872	3/6188	1/182	NA	NA	NA	NA	NA	NA	glycolipid catabolic process	NANH_VIBCH
GO:0005983	0.00048480930833872	3/6188	1/182	NA	NA	NA	NA	NA	NA	starch catabolic process	AMT6_BACS7
GO:0010755	0.00048480930833872	3/6188	1/182	NA	NA	NA	NA	NA	NA	regulation of plasminogen activation	A85B_MYCTU
GO:0048518	0.0024240465416936	15/6188	1/182	NA	NA	NA	NA	NA	NA	positive regulation of biological process	A85B_MYCTU
GO:0097588	0.00048480930833872	3/6188	1/182	NA	NA	NA	NA	NA	NA	archaeal or bacterial-type flagellum-dependent cell motility	ESTA_PSEAE
GO:0000271	0.0174531351001939	108/6188	1/182	NA	NA	NA	NA	NA	NA	polysaccharide biosynthetic process	Q9RHW0_BACSP
GO:0044278	0.000161603102779573	1/6188	1/182	NA	NA	NA	NA	NA	NA	disruption of cell wall in another organism	PLYL_DICD3
GO:0046294	0.00161603102779573	10/6188	1/182	NA	NA	NA	NA	NA	NA	formaldehyde catabolic process	Q9JZ43_NEIMB
GO:0090304	0.0702973497091144	435/6188	1/182	NA	NA	NA	NA	NA	NA	nucleic acid metabolic process	DRNE_VIBCH
GO:0051049	0.000646412411118293	4/6188	1/182	NA	NA	NA	NA	NA	NA	regulation of transport	BXX_CLOBO
GO:0008202	0.00533290239172592	33/6188	1/182	NA	NA	NA	NA	NA	NA	steroid metabolic process	CHOD_STRS0
GO:0098630	0.00096961861667744	6/6188	1/182	NA	NA	NA	NA	NA	NA	aggregation of unicellular organisms	ESTA_PSEAE
GO:0098776	0.000161603102779573	1/6188	1/182	NA	NA	NA	NA	NA	NA	protein transport across the cell outer membrane	LIP_PSEAE
GO:0048870	0.00048480930833872	3/6188	1/182	NA	NA	NA	NA	NA	NA	cell motility	ESTA_PSEAE
GO:0010556	0.00614091790562379	38/6188	1/182	NA	NA	NA	NA	NA	NA	regulation of macromolecule biosynthetic process	A85B_MYCTU
GO:0006707	0.00210084033613445	13/6188	1/182	NA	NA	NA	NA	NA	NA	cholesterol catabolic process	CHOD_STRS0
GO:0019222	0.00824175824175824	51/6188	1/182	NA	NA	NA	NA	NA	NA	regulation of metabolic process	A85B_MYCTU

Total number of genes: 6188
Total number of Study genes: 182
Total number of Study gene GMRG terms (pop non-singletons): 341 (325)
FDR Threshold P-values: [10% = 0.0432], [5% = 0.0195], [1% = 0.00339], [0.5% = 0.00161]
Genes with GMRG information: 182
Genes with no GMRG information: 
These are:		
