# Supplementary material for: Cellular location shapes quaternary structure of enzymes
Source: Nat Commun. 2024 Oct 1;15:8505. doi: 10.1038/s41467-024-52662-2 (PMC11445431; doi:10.1038/s41467-024-52662-2)
Supplement: Supplementary file 5 — Supplementary Data 2 [file 41467_2024_52662_MOESM5_ESM.zip › GO/Prok_P/pvalues.P.txt]

GO:0000272	8.373881e-32
GO:0009057	5.679149e-31
GO:0005976	1.605358e-23
GO:0005975	3.166851e-15
GO:0043170	5.685767e-14
GO:0006508	5.582499e-13
GO:0016052	6.248208e-12
GO:0045493	1.835357e-10
GO:0045491	2.654266e-10
GO:0016998	4.572989e-10
GO:0044036	1.018958e-09
GO:0044347	1.991889e-09
GO:2000895	1.991889e-09
GO:0010410	2.707585e-09
GO:0010383	4.896233e-09
GO:1901575	1.405174e-08
GO:0030245	8.327660e-08
GO:0051273	8.327660e-08
GO:0030243	8.327660e-08
GO:0051275	8.327660e-08
GO:0009758	1.117432e-07
GO:0009056	2.126690e-07
GO:0009251	2.493155e-07
GO:0006228	3.300676e-07
GO:0046051	5.630826e-07
GO:0006183	5.630826e-07
GO:0046039	5.630826e-07
GO:0009206	3.534519e-06
GO:0009145	3.534519e-06
GO:0141060	4.818353e-06
GO:0009205	5.269789e-06
GO:0044042	7.651668e-06
GO:0019538	8.325488e-06
GO:0031640	9.134387e-05
GO:0001906	9.134387e-05
GO:0141061	9.134387e-05
GO:0009144	9.470475e-05
GO:0046036	1.231019e-04
GO:0006241	1.231019e-04
GO:0009209	1.231019e-04
GO:0009208	1.585857e-04
GO:0016042	2.900875e-04
GO:0009201	4.034271e-04
GO:0009199	6.171919e-04
GO:0010393	9.451814e-03
GO:0045488	9.451814e-03
GO:0031667	2.669044e-02
GO:0009148	4.467236e-02
