# Supplementary material for: Cellular location shapes quaternary structure of enzymes
Source: Nat Commun. 2024 Oct 1;15:8505. doi: 10.1038/s41467-024-52662-2 (PMC11445431; doi:10.1038/s41467-024-52662-2)
Supplement: Supplementary file 5 — Supplementary Data 2 [file 41467_2024_52662_MOESM5_ESM.zip › GO/Euk_F/output.F.txt]

GeneMerge v1.4

Castillo-Davis, C.I. 2015. GeneMerge v1.4 - post-genomic data analysis.

Output file name: output.F.txt
Gene Association File:  terms.txt
Description File:  descriptions.txt
Population File:  prot_all.txt
Study File:  prot_test.txt
Custom FDR: 0.5%

GMRG_Term	Pop_freq	Pop_frac	Study_frac	P	Bonf_Cor_P	FDR_10	FDR_5	FDR_1	FDR_0.5_perc	Description	Contributing_genes
GO:0016787	0.329991872121376	1218/3691	498/641	6.23961727112999e-147	2.50208652572313e-144	T	T	T	T	hydrolase activity	A0A059U759_9PEZI	A0A060N399_9PLEO	A0A068FT77_9PEZI	A0A075B5G4_HUMIN	A0A075B5H6_TRIHA	A0A075C6T6_RHIMI	A0A086SY89_ACRC1	A0A086T6R4_ACRC1	A0A088T0J9_GEOCN	A0A0J5Q413_ASPFM	A0A0M3KKZ6_RHIMI	A0A0M3KKZ8_RHIMI	A0A0R4I979_BRABE	A0A0S2GKZ1_9APHY	A0A173N065_EISFE	A0A1D3S5H0_FUSOX	A0A1L6CE30_9EURO	A0A1L8D5Z7_BOTAT	A0A1L9WG58_ASPA1	A0A1S6YJF3_MALCI	A0A1S9DRB1_ASPOZ	A0A2H5BN17_TALPI	A0A2N1LTK3_TRIHA	A0A2U8ZTY7_RHIZD	A0A2Z4HIN9_9EURO	A0A384E148_NICBE	A0A3B6UEQ2_RHIMI	A0A3B6UEQ6_EISFE	A0A3G2C3I4_9EURO	A0A3G4RHU4_9PEZI	A0A482LWB1_OSTFU	A0A5J6BJN2_MALCI	A0A6F8Z6Y2_BOMMO	A0A6M9BP13_9EURO	A0A6P6YAT6_DERPT	A0A7S6G7I6_9PEZI	A0A856TAI5_9BASI	A0NFU8_ANOGA	A1E266_9PEZI	A1HA_LOXIN	A1HB2_LOXIN	A2QIR3_ASPNC	A2QZC8_ASPNC	A2TBB4_9ASCO	A2TM14_HEVBR	A311_LOXLA	A4GX63_TOXGO	A5AB48_ASPNC	A6PZ97_SALSA	A6YRT4_9PEZI	A7KMF0_9CAEN	A8NI40_COPC7	A9LI60_BIOOC	A9ZSX9_9BRYO	ABFB_ASPKW	ADA2_HUMAN	ADPG2_ARATH	AGAL_HUMAN	AGAL_ORYSJ	AMPS2_LITPI	AMY1A_HUMAN	AMY1_HORVU	AMY1_ORYSJ	AMYA1_ASPOR	AMYG_SACFI	AMY_ORYLA	ANAG_HUMAN	ANG1_BOVIN	ANG2_MOUSE	ANG3_MOUSE	ANG4_MOUSE	ANGI_MOUSE	AOAH_MOUSE	ASAH1_BALAS	ASM3A_HUMAN	ASM3A_MOUSE	ATLE_CYCAE	AXE1_ASPAW	AXE2_TALPU	AXHA2_EMENI	B1Q4V2_HERER	B4F320_LIMPO	B7X9Z0_COPCI	B7X9Z2_COPCI	B9TU22_GADMO	BGALA_ASPNC	BGALA_ASPOR	BGALA_PENSQ	BGL1_ASPAC	BGLA_ASPFU	BGLA_ASPOR	BGLR_HUMAN	C3VEV9_PENCN	C7YSL3_FUSV7	CARP1_CANAL	CARP2_CANAX	CARP_RHIPU	CATD_RAT	CATH_HUMAN	CATLL_FASHE	CBHB_ASPFU	CBHRE_GEOS1	CBPA1_PIG	CBPD_LOPSP	CBPN_HUMAN	CDA_COLLN	CDA_EMENI	CEL2A_PIG	CFAD_MOUSE	CHI1_COCPS	CHI2_HORVU	CHI2_ORYSJ	CHI33_TRIHA	CHI42_TRIHA	CHI4_CRYJA	CHIA_HUMAN	CHIC_ARATH	CHIC_SECCE	CHIL3_MOUSE	CHIT_PUNGR	CHLY_HEVBR	CHYM_CAMDR	COGS_HYPLI	CONB_CANEN	CUCM1_CUCME	CUTI1_ASPOR	CUTI1_COLGL	CUTI1_FUSVN	CUTI1_HYPJR	CYSP_BLOTA	D0QF43_9HELO	D1M8S7_HEVBR	D6XHE1_TRYB2	D9MWI4_9ASPA	DDN1_BOVIN	DEXT_TALMI	DNAS1_HUMAN	DNSL3_HUMAN	DPP2_HUMAN	E0A7J0_YARLL	E0CX04_MOMBA	E0XN39_9EURO	E13B_HORVU	E13C_MUSAC	E3VTL0_9ASPA	E5D0X5_SCHOC	E7FH77_DANRE	E9G5J5_DAPPU	ECP_HUMAN	EGFB2_MOUSE	EGLB_ASPNG	ENDO2_ARATH	ENG1_RHIMI	ENPP2_HUMAN	ENPP2_RAT	ERVB_TABDI	EST6_DROME	EXG1_CANAL	EXG1_YEAST	F0ZJZ1_DICPU	F1CYZ0_TALFU	F2Z7L1_9ANNE	F6MIW5_WHEAT	FAEA_ASPNG	FAEB1_ASPOR	FAEB2_ASPOR	FUCO_HUMAN	G0RVK1_HYPJQ	G2Q665_MYCTT	G2QVH2_THETT	G3I1H5_CRIGR	G3JPF7_CORMM	G3YAL0_ASPNA	G3YFQ1_ASPNA	G8GLP2_LENED	G9NTY1_HYPAI	GALNS_HUMAN	GANA_ASPAC	GANA_EMENI	GANA_HUMIN	GBA1_HUMAN	GCE2_MYCTT	GCE_CERUI	GCE_HYPJQ	GGH_HUMAN	GH7B_LIMQU	GRAA_HUMAN	GRAC_MOUSE	GRAK_HUMAN	GRASS_DROME	GUB2_HORVU	GUN2_HYPJE	GUN6_HUMIN	GUN7_HYPJQ	GUNC_FUSOX	GUN_ASPAC	GUN_CRYAT	GUN_MYTED	GUX1_HUMGT	GUX1_HYPJE	GUX1_TRIHA	GUX2_HYPJE	H1AE14_PHACH	HE12_DANRE	HEXC_OSTFU	HYAL1_HUMAN	I1SB18_VIPAE	I2FI81_EISFE	I3RY46_TRIHA	IDUA_HUMAN	INU2_ASPFI	INUE_ASPAW	INV_SCHOC	IPUA_ASPNG	J7LCB0_DEIAC	J9UN47_GIBZA	K7CID1_PANTR	K9L8F3_MALCI	KLK10_HUMAN	KLK1_HUMAN	KLK2_HORSE	KLK2_HUMAN	KLK7_HUMAN	KLK7_MOUSE	KLK8_MOUSE	L7SVX1_RHIMI	LALBA_BOVIN	LAPA_ASPOR	LGMN_MOUSE	LICH_HUMAN	LIP1_DIURU	LIP2_DIURU	LIP2_GEOCN	LIP3_DIURU	LIPA_MOEAP	LIPB_PSEA2	LIPG_CANLF	LIPG_HUMAN	LIPP_HORSE	LIPR1_CANLF	LIPR1_HUMAN	LIPR2_HUMAN	LIPR2_RAT	LIP_THELA	LYG_STRCA	LYS1_MUSDO	LYSC1_ANAPL	LYSC1_CANLF	LYSC1_HORSE	LYSC2_BOVIN	LYSC2_ONCMY	LYSC_COTJA	LYSC_EQUAS	LYSC_NUMME	LYSC_OPIHO	LYSC_PELSI	LYS_BOMMO	LYS_RUDPH	M2RAI8_CERS8	M9TI89_RHIPU	MAN12_PENCI	MAN4_SOLLC	MANA_ASPNC	MANA_CANEN	MANA_CRYAT	MANA_HYPJR	MANA_MYTED	MANA_PODAN	MANBA_MOUSE	MCPT2_RAT	MDLA_PENCA	MDLA_PENCY	MEL1_YEASX	MMP1_PIG	NADA_APLCA	NADA_ASPFU	NAGAB_CHICK	NAGAB_HUMAN	NANL_MACDE	NTP1_TOXGO	NTP2_TOXGO	NUP1_PENCI	NUS1_ASPOR	O00095_HYPJE	O04358_IRIHO	O44049_TRYRA	O74705_ASPNG	O77044_9NEOP	O81100_SOLLC	O81934_CANEN	O97389_HELAM	P79074_9AGAR	PA1_VESBA	PA21B_BOVIN	PA21B_PIG	PA2A1_BUNCE	PA2A1_ECHCA	PA2A1_NAJAT	PA2A1_OPHHA	PA2A2_NAJNA	PA2A2_OPHHA	PA2A2_TROCA	PA2A4_NAJSG	PA2A5_TRIST	PA2A7_GLOHA	PA2A_BOTJR	PA2A_CROAT	PA2A_DEIAC	PA2A_GLOHA	PA2A_NAJAT	PA2B1_AGKPI	PA2B2_BOTJR	PA2B2_PROFL	PA2B3_BOTAS	PA2B3_BUNCE	PA2B5_BUNCE	PA2B5_NOTSC	PA2BA_VIPAA	PA2BB_GLOHA	PA2BB_PSEAU	PA2BC_VIPAA	PA2BD_CRODU	PA2B_BUNCE	PA2B_NOTSC	PA2GA_HUMAN	PA2GE_HUMAN	PA2GX_HUMAN	PA2H1_AGKCL	PA2H1_BOTBZ	PA2H1_BOTJR	PA2H1_BOTMO	PA2H1_BOTPI	PA2H2_BOTAS	PA2H2_BOTMO	PA2H2_BOTPI	PA2H2_CERGO	PA2H3_BOTPI	PA2HB_AGKPI	PA2HB_OXYSC	PA2HH_TRIST	PA2HS_ECHCA	PA2H_BOTPA	PA2H_DEIAC	PA2H_PROMB	PA2N_GLOHA	PA2_APIME	PAG15_HUMAN	PCP_HUMAN	PDE_NAJAT	PEPA_ASPPH	PGLR1_ASPAC	PGLR1_ASPNG	PGLR_GIBFU	PGPSA_DROME	PGRP1_CAMDR	PHAZ_TALFU	PHYA_ASPFU	PHYA_ASPNG	PHYB_ASPAW	PLA22_ORYSJ	PME_DAUCA	PME_SITOR	PPA5_HUMAN	PPA5_PIG	PPA5_RAT	PPAF1_HOLDI	PPAF1_IPOBA	PPAF_PHAVU	PPAP_RAT	PPT1_BOVIN	PPT1_HUMAN	PPT2_HUMAN	PRS57_HUMAN	PRTN3_HUMAN	Q02321_PHACH	Q07524_TROMA	Q0KFV0_SOLLC	Q12715_HYPJE	Q2QEH4_SAPOF	Q2U8V9_ASPOR	Q2Z1W1_PHACH	Q43576_TOBAC	Q45U61_ASPNG	Q4AE59_OSTFU	Q4WP32_ASPFU	Q50KB2_PHACH	Q55FE6_DICDI	Q588B8_CRYJA	Q5WRG2_RAT	Q69G21_TENMO	Q6ED33_ASPNG	Q6NY42_DANRE	Q6R7Z5_9TRYP	Q6S5M9_9ASCO	Q6VAY1_9PEZI	Q6WER3_GIBZA	Q6WSR8_PICAB	Q70C53_SOLTU	Q70SY0_HYPJE	Q7LHI2_PHACH	Q7LIJ0_PHACH	Q7LST4_PENEN	Q7RWP2_NEUCR	Q7X9A9_CAMSI	Q7XZV5_NICGU	Q7YXL2_TENMO	Q86RS6_MANSE	Q874E9_9TREE	Q8H0C9_VIGUN	Q8J0K6_MELAO	Q8J0K8_MELAO	Q8NJY6_9HYPO	Q8T0W7_9NEOP	Q8TFL9_TALEM	Q8TG26_THEAU	Q8TGI8_TALEM	Q8VX11_LUPLU	Q92456_HYPJE	Q92458_HYPJE	Q93X60_CICIN	Q94BW3_CINCA	Q95KP4_HORSE	Q95V66_PENVA	Q9FUH3_VIGUS	Q9GPG0_MANSE	Q9LYJ5_ARATH	Q9M7C7_CALSE	Q9P8F7_YARLL	Q9SSV1_NICGU	Q9STC1_GRALE	Q9XEI3_HORVV	RENI_RAT	RHA1_ASPAC	RHGA_ASPAC	RIP0_DIACA	RIP1_BRYDI	RIP1_HORVU	RIP1_MOMCH	RIP1_PHYAM	RIP2_PHYAM	RIP3_MOMCH	RIPA_PHYAM	RIPG_SURMU	RIPL1_PHYDI	RIPL2_PHYDI	RIPT_TRIKI	RNAS1_BISBI	RNAS4_HUMAN	RNAS4_PIG	RNAS6_HUMAN	RNF1_GIBFU	RNLE_SOLLC	RNRH_RHINI	RNS11_NICAL	RNS1B_RAT	RNS3_PYRPY	RNSL3_DANRE	RNS_BOVIN	RNT2_HUMAN	S6BC01_PSEA2	S7Q6I2_GLOTA	S7ZIW0_PENO1	SIA_ASPFU	TLP_PRUAV	TPP1_HUMAN	TRFL_BUBBU	TRFL_HORSE	TRY1_GADMO	TRY3_SALSA	TRYB2_HUMAN	V5NTD_NAJAT	VM11_BOTMO	VM12_CROAD	VM1A3_DEIAC	VM1BI_BOTMO	VM1T1_PROMU	VM1T2_PROFL	VSPP_DEIAC	VSPSX_GLOSA	W0T408_KLUMD	W4KMP1_HETIT	W8P1L2_TALEM	W8VR85_TALPI	X0BTD8_FUSOX	X0M5X0_FUSOX	XGHA_ASPTU	XTH34_POPPZ	XYLA_ASPNC	XYN1_HYPJR	XYN2_HYPJR	XYN3_ASPKW	XYN3_HYPJQ	XYNA_FUSO4	XYNA_PENSI	XYNA_THEAU	XYNA_THELA	XYNC_ASPNC	XYND_EMENI
GO:0004553	0.0853427255486318	315/3691	228/641	1.47071102417046e-116	5.89755120692355e-114	T	T	T	T	hydrolase activity, hydrolyzing O-glycosyl compounds	A0A059U759_9PEZI	A0A068FT77_9PEZI	A0A075B5H6_TRIHA	A0A075C6T6_RHIMI	A0A086SY89_ACRC1	A0A086T6R4_ACRC1	A0A088T0J9_GEOCN	A0A0J5Q413_ASPFM	A0A0M3KKZ6_RHIMI	A0A0M3KKZ8_RHIMI	A0A0S2GKZ1_9APHY	A0A173N065_EISFE	A0A1L6CE30_9EURO	A0A1L9WG58_ASPA1	A0A1S9DRB1_ASPOZ	A0A2H5BN17_TALPI	A0A2N1LTK3_TRIHA	A0A2U8ZTY7_RHIZD	A0A2Z4HIN9_9EURO	A0A384E148_NICBE	A0A3B6UEQ2_RHIMI	A0A3B6UEQ6_EISFE	A0A3G2C3I4_9EURO	A0A3G4RHU4_9PEZI	A0A482LWB1_OSTFU	A0A5J6BJN2_MALCI	A0A6F8Z6Y2_BOMMO	A0A6M9BP13_9EURO	A0A7S6G7I6_9PEZI	A0A856TAI5_9BASI	A1E266_9PEZI	A2TM14_HEVBR	A5AB48_ASPNC	A6PZ97_SALSA	A6YRT4_9PEZI	A7KMF0_9CAEN	A8NI40_COPC7	A9LI60_BIOOC	A9ZSX9_9BRYO	ABFB_ASPKW	ADPG2_ARATH	AGAL_HUMAN	AGAL_ORYSJ	AMY1A_HUMAN	AMY1_HORVU	AMY1_ORYSJ	AMYA1_ASPOR	AMYG_SACFI	AMY_ORYLA	ANAG_HUMAN	AXHA2_EMENI	B7X9Z0_COPCI	B7X9Z2_COPCI	B9TU22_GADMO	BGALA_ASPNC	BGALA_ASPOR	BGALA_PENSQ	BGL1_ASPAC	BGLA_ASPFU	BGLA_ASPOR	BGLR_HUMAN	C3VEV9_PENCN	C7YSL3_FUSV7	CBHB_ASPFU	CBHRE_GEOS1	CHI1_COCPS	CHI2_HORVU	CHI2_ORYSJ	CHI33_TRIHA	CHI42_TRIHA	CHI4_CRYJA	CHIA_HUMAN	CHIC_ARATH	CHIC_SECCE	CHIL3_MOUSE	CHIT_PUNGR	CHLY_HEVBR	D0QF43_9HELO	D1M8S7_HEVBR	DEXT_TALMI	E0XN39_9EURO	E13B_HORVU	E13C_MUSAC	E5D0X5_SCHOC	E9G5J5_DAPPU	EGLB_ASPNG	ENG1_RHIMI	EXG1_CANAL	EXG1_YEAST	F0ZJZ1_DICPU	F1CYZ0_TALFU	F2Z7L1_9ANNE	FUCO_HUMAN	G0RVK1_HYPJQ	G2Q665_MYCTT	G2QVH2_THETT	G3JPF7_CORMM	G3YFQ1_ASPNA	G8GLP2_LENED	G9NTY1_HYPAI	GANA_ASPAC	GANA_EMENI	GANA_HUMIN	GBA1_HUMAN	GH7B_LIMQU	GUB2_HORVU	GUN2_HYPJE	GUN6_HUMIN	GUN7_HYPJQ	GUNC_FUSOX	GUN_ASPAC	GUN_CRYAT	GUN_MYTED	GUX1_HUMGT	GUX1_HYPJE	GUX1_TRIHA	GUX2_HYPJE	H1AE14_PHACH	HEXC_OSTFU	HYAL1_HUMAN	I2FI81_EISFE	I3RY46_TRIHA	IDUA_HUMAN	INU2_ASPFI	INUE_ASPAW	INV_SCHOC	IPUA_ASPNG	J9UN47_GIBZA	K9L8F3_MALCI	L7SVX1_RHIMI	LALBA_BOVIN	LYG_STRCA	LYS1_MUSDO	LYSC1_ANAPL	LYSC1_CANLF	LYSC1_HORSE	LYSC2_BOVIN	LYSC2_ONCMY	LYSC_COTJA	LYSC_EQUAS	LYSC_NUMME	LYSC_OPIHO	LYSC_PELSI	LYS_BOMMO	LYS_RUDPH	M2RAI8_CERS8	M9TI89_RHIPU	MAN12_PENCI	MAN4_SOLLC	MANA_ASPNC	MANA_CANEN	MANA_CRYAT	MANA_HYPJR	MANA_MYTED	MANA_PODAN	MANBA_MOUSE	MEL1_YEASX	NAGAB_CHICK	NAGAB_HUMAN	NANL_MACDE	O00095_HYPJE	O44049_TRYRA	O74705_ASPNG	O77044_9NEOP	O81100_SOLLC	O81934_CANEN	P79074_9AGAR	PGLR1_ASPAC	PGLR1_ASPNG	PGLR_GIBFU	Q02321_PHACH	Q07524_TROMA	Q12715_HYPJE	Q2U8V9_ASPOR	Q2Z1W1_PHACH	Q43576_TOBAC	Q4AE59_OSTFU	Q4WP32_ASPFU	Q50KB2_PHACH	Q55FE6_DICDI	Q588B8_CRYJA	Q6VAY1_9PEZI	Q6WSR8_PICAB	Q70C53_SOLTU	Q70SY0_HYPJE	Q7LHI2_PHACH	Q7LIJ0_PHACH	Q7RWP2_NEUCR	Q7X9A9_CAMSI	Q8H0C9_VIGUN	Q8J0K6_MELAO	Q8J0K8_MELAO	Q8NJY6_9HYPO	Q8T0W7_9NEOP	Q8TFL9_TALEM	Q8TG26_THEAU	Q8TGI8_TALEM	Q92456_HYPJE	Q92458_HYPJE	Q93X60_CICIN	Q95V66_PENVA	Q9FUH3_VIGUS	Q9LYJ5_ARATH	Q9STC1_GRALE	Q9XEI3_HORVV	RHGA_ASPAC	S7Q6I2_GLOTA	S7ZIW0_PENO1	SIA_ASPFU	TLP_PRUAV	W0T408_KLUMD	W4KMP1_HETIT	W8P1L2_TALEM	W8VR85_TALPI	X0M5X0_FUSOX	XGHA_ASPTU	XTH34_POPPZ	XYLA_ASPNC	XYN1_HYPJR	XYN2_HYPJR	XYN3_ASPKW	XYN3_HYPJQ	XYNA_FUSO4	XYNA_PENSI	XYNA_THEAU	XYNA_THELA	XYNC_ASPNC	XYND_EMENI
GO:0016798	0.100514765646166	371/3691	248/641	2.91768455413683e-115	1.16999150620887e-112	T	T	T	T	hydrolase activity, acting on glycosyl bonds	A0A059U759_9PEZI	A0A068FT77_9PEZI	A0A075B5H6_TRIHA	A0A075C6T6_RHIMI	A0A086SY89_ACRC1	A0A086T6R4_ACRC1	A0A088T0J9_GEOCN	A0A0J5Q413_ASPFM	A0A0M3KKZ6_RHIMI	A0A0M3KKZ8_RHIMI	A0A0S2GKZ1_9APHY	A0A173N065_EISFE	A0A1L6CE30_9EURO	A0A1L9WG58_ASPA1	A0A1S9DRB1_ASPOZ	A0A2H5BN17_TALPI	A0A2N1LTK3_TRIHA	A0A2U8ZTY7_RHIZD	A0A2Z4HIN9_9EURO	A0A384E148_NICBE	A0A3B6UEQ2_RHIMI	A0A3B6UEQ6_EISFE	A0A3G2C3I4_9EURO	A0A3G4RHU4_9PEZI	A0A482LWB1_OSTFU	A0A5J6BJN2_MALCI	A0A6F8Z6Y2_BOMMO	A0A6M9BP13_9EURO	A0A7S6G7I6_9PEZI	A0A856TAI5_9BASI	A1E266_9PEZI	A2TM14_HEVBR	A5AB48_ASPNC	A6PZ97_SALSA	A6YRT4_9PEZI	A7KMF0_9CAEN	A8NI40_COPC7	A9LI60_BIOOC	A9ZSX9_9BRYO	ABFB_ASPKW	ADPG2_ARATH	AGAL_HUMAN	AGAL_ORYSJ	AMY1A_HUMAN	AMY1_HORVU	AMY1_ORYSJ	AMYA1_ASPOR	AMYG_SACFI	AMY_ORYLA	ANAG_HUMAN	AXHA2_EMENI	B7X9Z0_COPCI	B7X9Z2_COPCI	B9TU22_GADMO	BGALA_ASPNC	BGALA_ASPOR	BGALA_PENSQ	BGL1_ASPAC	BGLA_ASPFU	BGLA_ASPOR	BGLR_HUMAN	C3VEV9_PENCN	C7YSL3_FUSV7	CBHB_ASPFU	CBHRE_GEOS1	CHI1_COCPS	CHI2_HORVU	CHI2_ORYSJ	CHI33_TRIHA	CHI42_TRIHA	CHI4_CRYJA	CHIA_HUMAN	CHIC_ARATH	CHIC_SECCE	CHIL3_MOUSE	CHIT_PUNGR	CHLY_HEVBR	D0QF43_9HELO	D1M8S7_HEVBR	D9MWI4_9ASPA	DEXT_TALMI	E0CX04_MOMBA	E0XN39_9EURO	E13B_HORVU	E13C_MUSAC	E3VTL0_9ASPA	E5D0X5_SCHOC	E9G5J5_DAPPU	EGLB_ASPNG	ENG1_RHIMI	EXG1_CANAL	EXG1_YEAST	F0ZJZ1_DICPU	F1CYZ0_TALFU	F2Z7L1_9ANNE	FUCO_HUMAN	G0RVK1_HYPJQ	G2Q665_MYCTT	G2QVH2_THETT	G3JPF7_CORMM	G3YFQ1_ASPNA	G8GLP2_LENED	G9NTY1_HYPAI	GANA_ASPAC	GANA_EMENI	GANA_HUMIN	GBA1_HUMAN	GH7B_LIMQU	GUB2_HORVU	GUN2_HYPJE	GUN6_HUMIN	GUN7_HYPJQ	GUNC_FUSOX	GUN_ASPAC	GUN_CRYAT	GUN_MYTED	GUX1_HUMGT	GUX1_HYPJE	GUX1_TRIHA	GUX2_HYPJE	H1AE14_PHACH	HEXC_OSTFU	HYAL1_HUMAN	I2FI81_EISFE	I3RY46_TRIHA	IDUA_HUMAN	INU2_ASPFI	INUE_ASPAW	INV_SCHOC	IPUA_ASPNG	J9UN47_GIBZA	K9L8F3_MALCI	L7SVX1_RHIMI	LALBA_BOVIN	LYG_STRCA	LYS1_MUSDO	LYSC1_ANAPL	LYSC1_CANLF	LYSC1_HORSE	LYSC2_BOVIN	LYSC2_ONCMY	LYSC_COTJA	LYSC_EQUAS	LYSC_NUMME	LYSC_OPIHO	LYSC_PELSI	LYS_BOMMO	LYS_RUDPH	M2RAI8_CERS8	M9TI89_RHIPU	MAN12_PENCI	MAN4_SOLLC	MANA_ASPNC	MANA_CANEN	MANA_CRYAT	MANA_HYPJR	MANA_MYTED	MANA_PODAN	MANBA_MOUSE	MEL1_YEASX	NADA_APLCA	NADA_ASPFU	NAGAB_CHICK	NAGAB_HUMAN	NANL_MACDE	O00095_HYPJE	O04358_IRIHO	O44049_TRYRA	O74705_ASPNG	O77044_9NEOP	O81100_SOLLC	O81934_CANEN	P79074_9AGAR	PGLR1_ASPAC	PGLR1_ASPNG	PGLR_GIBFU	Q02321_PHACH	Q07524_TROMA	Q12715_HYPJE	Q2QEH4_SAPOF	Q2U8V9_ASPOR	Q2Z1W1_PHACH	Q43576_TOBAC	Q4AE59_OSTFU	Q4WP32_ASPFU	Q50KB2_PHACH	Q55FE6_DICDI	Q588B8_CRYJA	Q6VAY1_9PEZI	Q6WSR8_PICAB	Q70C53_SOLTU	Q70SY0_HYPJE	Q7LHI2_PHACH	Q7LIJ0_PHACH	Q7RWP2_NEUCR	Q7X9A9_CAMSI	Q8H0C9_VIGUN	Q8J0K6_MELAO	Q8J0K8_MELAO	Q8NJY6_9HYPO	Q8T0W7_9NEOP	Q8TFL9_TALEM	Q8TG26_THEAU	Q8TGI8_TALEM	Q92456_HYPJE	Q92458_HYPJE	Q93X60_CICIN	Q94BW3_CINCA	Q95V66_PENVA	Q9FUH3_VIGUS	Q9LYJ5_ARATH	Q9STC1_GRALE	Q9XEI3_HORVV	RHGA_ASPAC	RIP0_DIACA	RIP1_BRYDI	RIP1_HORVU	RIP1_MOMCH	RIP1_PHYAM	RIP2_PHYAM	RIP3_MOMCH	RIPA_PHYAM	RIPG_SURMU	RIPL1_PHYDI	RIPL2_PHYDI	RIPT_TRIKI	S7Q6I2_GLOTA	S7ZIW0_PENO1	SIA_ASPFU	TLP_PRUAV	W0T408_KLUMD	W4KMP1_HETIT	W8P1L2_TALEM	W8VR85_TALPI	X0M5X0_FUSOX	XGHA_ASPTU	XTH34_POPPZ	XYLA_ASPNC	XYN1_HYPJR	XYN2_HYPJR	XYN3_ASPKW	XYN3_HYPJQ	XYNA_FUSO4	XYNA_PENSI	XYNA_THEAU	XYNA_THELA	XYNC_ASPNC	XYND_EMENI
GO:0052689	0.0436196152804118	161/3691	108/641	7.1016768967591e-47	2.8477724356004e-44	T	T	T	T	carboxylic ester hydrolase activity	A0A060N399_9PLEO	A0A075B5G4_HUMIN	A0A1D3S5H0_FUSOX	A0A1L8D5Z7_BOTAT	A0A1S6YJF3_MALCI	A2QIR3_ASPNC	AOAH_MOUSE	AXE1_ASPAW	AXE2_TALPU	CUTI1_ASPOR	CUTI1_COLGL	CUTI1_FUSVN	CUTI1_HYPJR	E0A7J0_YARLL	ENPP2_HUMAN	ENPP2_RAT	EST6_DROME	FAEA_ASPNG	FAEB1_ASPOR	FAEB2_ASPOR	G3YAL0_ASPNA	GCE2_MYCTT	GCE_CERUI	GCE_HYPJQ	I1SB18_VIPAE	LICH_HUMAN	LIP1_DIURU	LIP2_DIURU	LIP2_GEOCN	LIP3_DIURU	LIPA_MOEAP	LIPB_PSEA2	LIPG_CANLF	LIPG_HUMAN	LIPP_HORSE	LIPR1_CANLF	LIPR1_HUMAN	LIPR2_HUMAN	LIPR2_RAT	LIP_THELA	PA1_VESBA	PA21B_BOVIN	PA21B_PIG	PA2A1_BUNCE	PA2A1_ECHCA	PA2A1_NAJAT	PA2A1_OPHHA	PA2A2_NAJNA	PA2A2_OPHHA	PA2A2_TROCA	PA2A4_NAJSG	PA2A5_TRIST	PA2A7_GLOHA	PA2A_BOTJR	PA2A_CROAT	PA2A_DEIAC	PA2A_GLOHA	PA2A_NAJAT	PA2B1_AGKPI	PA2B2_BOTJR	PA2B2_PROFL	PA2B3_BOTAS	PA2B3_BUNCE	PA2B5_BUNCE	PA2B5_NOTSC	PA2BA_VIPAA	PA2BB_GLOHA	PA2BB_PSEAU	PA2BC_VIPAA	PA2BD_CRODU	PA2B_BUNCE	PA2B_NOTSC	PA2GA_HUMAN	PA2GE_HUMAN	PA2GX_HUMAN	PA2H1_AGKCL	PA2H1_BOTBZ	PA2H1_BOTJR	PA2H1_BOTMO	PA2H1_BOTPI	PA2H2_BOTAS	PA2H2_BOTMO	PA2H2_BOTPI	PA2H2_CERGO	PA2H3_BOTPI	PA2HB_AGKPI	PA2HB_OXYSC	PA2HH_TRIST	PA2HS_ECHCA	PA2H_BOTPA	PA2H_DEIAC	PA2H_PROMB	PA2N_GLOHA	PA2_APIME	PAG15_HUMAN	PHAZ_TALFU	PLA22_ORYSJ	PME_DAUCA	PME_SITOR	Q6S5M9_9ASCO	Q6WER3_GIBZA	Q7LST4_PENEN	Q874E9_9TREE	Q95KP4_HORSE	Q9GPG0_MANSE	Q9P8F7_YARLL	S6BC01_PSEA2	X0BTD8_FUSOX
GO:0016298	0.0292603630452452	108/3691	81/641	7.45210702921526e-41	2.98829491871532e-38	T	T	T	T	lipase activity	A0A1L8D5Z7_BOTAT	E0A7J0_YARLL	ENPP2_HUMAN	ENPP2_RAT	I1SB18_VIPAE	LICH_HUMAN	LIP1_DIURU	LIP2_DIURU	LIP2_GEOCN	LIP3_DIURU	LIPA_MOEAP	LIPB_PSEA2	LIPG_CANLF	LIPG_HUMAN	LIPP_HORSE	LIPR1_CANLF	LIPR1_HUMAN	LIPR2_HUMAN	LIPR2_RAT	LIP_THELA	PA1_VESBA	PA21B_BOVIN	PA21B_PIG	PA2A1_BUNCE	PA2A1_ECHCA	PA2A1_NAJAT	PA2A1_OPHHA	PA2A2_NAJNA	PA2A2_OPHHA	PA2A2_TROCA	PA2A4_NAJSG	PA2A5_TRIST	PA2A7_GLOHA	PA2A_BOTJR	PA2A_CROAT	PA2A_DEIAC	PA2A_GLOHA	PA2A_NAJAT	PA2B1_AGKPI	PA2B2_BOTJR	PA2B2_PROFL	PA2B3_BOTAS	PA2B3_BUNCE	PA2B5_BUNCE	PA2B5_NOTSC	PA2BA_VIPAA	PA2BB_GLOHA	PA2BB_PSEAU	PA2BC_VIPAA	PA2BD_CRODU	PA2B_BUNCE	PA2B_NOTSC	PA2GA_HUMAN	PA2GE_HUMAN	PA2GX_HUMAN	PA2H1_AGKCL	PA2H1_BOTBZ	PA2H1_BOTJR	PA2H1_BOTMO	PA2H1_BOTPI	PA2H2_BOTAS	PA2H2_BOTMO	PA2H2_BOTPI	PA2H2_CERGO	PA2H3_BOTPI	PA2HB_AGKPI	PA2HB_OXYSC	PA2HH_TRIST	PA2HS_ECHCA	PA2H_BOTPA	PA2H_DEIAC	PA2H_PROMB	PA2N_GLOHA	PA2_APIME	PAG15_HUMAN	PLA22_ORYSJ	Q6S5M9_9ASCO	Q6WER3_GIBZA	Q7LST4_PENEN	Q95KP4_HORSE	Q9P8F7_YARLL
GO:0090729	0.0224871308588458	83/3691	68/641	8.89175742702576e-39	3.56559472823733e-36	T	T	T	T	toxin activity	A1HA_LOXIN	A1HB2_LOXIN	A311_LOXLA	E0CX04_MOMBA	O04358_IRIHO	OXLA_BOTAT	OXLA_CALRH	OXLA_GLOHA	PA2A1_BUNCE	PA2A1_ECHCA	PA2A1_NAJAT	PA2A1_OPHHA	PA2A2_OPHHA	PA2A2_TROCA	PA2A4_NAJSG	PA2A5_TRIST	PA2A_BOTJR	PA2A_CROAT	PA2A_DEIAC	PA2A_GLOHA	PA2A_NAJAT	PA2B2_BOTJR	PA2B2_PROFL	PA2B3_BOTAS	PA2B3_BUNCE	PA2B5_BUNCE	PA2B5_NOTSC	PA2BA_VIPAA	PA2BB_GLOHA	PA2BC_VIPAA	PA2BD_CRODU	PA2B_BUNCE	PA2B_NOTSC	PA2H1_AGKCL	PA2H1_BOTBZ	PA2H1_BOTJR	PA2H1_BOTMO	PA2H1_BOTPI	PA2H2_BOTAS	PA2H2_BOTMO	PA2H2_BOTPI	PA2H2_CERGO	PA2H3_BOTPI	PA2HB_AGKPI	PA2HH_TRIST	PA2H_BOTPA	PA2H_DEIAC	PA2H_PROMB	PA2N_GLOHA	PDE_NAJAT	Q2QEH4_SAPOF	Q94BW3_CINCA	RIP0_DIACA	RIP1_BRYDI	RIP1_HORVU	RIP1_MOMCH	RIP1_PHYAM	RIP2_PHYAM	RIP3_MOMCH	RIPA_PHYAM	RIPG_SURMU	RIPL1_PHYDI	RIPL2_PHYDI	RIPT_TRIKI	VM1A3_DEIAC	VM1BI_BOTMO	VSPP_DEIAC	VSPSX_GLOSA
GO:0004623	0.0170685451097264	63/3691	57/641	1.32388058862122e-37	5.30876116037108e-35	T	T	T	T	phospholipase A2 activity	A0A1L8D5Z7_BOTAT	I1SB18_VIPAE	PA21B_BOVIN	PA21B_PIG	PA2A1_BUNCE	PA2A1_ECHCA	PA2A1_NAJAT	PA2A1_OPHHA	PA2A2_NAJNA	PA2A2_OPHHA	PA2A2_TROCA	PA2A4_NAJSG	PA2A5_TRIST	PA2A7_GLOHA	PA2A_BOTJR	PA2A_CROAT	PA2A_DEIAC	PA2A_GLOHA	PA2A_NAJAT	PA2B1_AGKPI	PA2B2_BOTJR	PA2B2_PROFL	PA2B3_BOTAS	PA2B3_BUNCE	PA2B5_BUNCE	PA2B5_NOTSC	PA2BA_VIPAA	PA2BB_GLOHA	PA2BB_PSEAU	PA2BC_VIPAA	PA2BD_CRODU	PA2B_BUNCE	PA2B_NOTSC	PA2GA_HUMAN	PA2GE_HUMAN	PA2GX_HUMAN	PA2H1_AGKCL	PA2H1_BOTBZ	PA2H1_BOTJR	PA2H1_BOTMO	PA2H1_BOTPI	PA2H2_BOTAS	PA2H2_BOTMO	PA2H2_BOTPI	PA2H2_CERGO	PA2H3_BOTPI	PA2HB_AGKPI	PA2HB_OXYSC	PA2HH_TRIST	PA2HS_ECHCA	PA2H_BOTPA	PA2H_DEIAC	PA2H_PROMB	PA2N_GLOHA	PA2_APIME	PAG15_HUMAN	PLA22_ORYSJ
GO:0005509	0.0354917366567326	131/3691	84/641	4.69393970250281e-34	1.88226982070363e-31	T	T	T	T	calcium ion binding	A0A1L8D5Z7_BOTAT	AMY1A_HUMAN	AMY1_HORVU	AMY1_ORYSJ	AMYA1_ASPOR	AOAH_MOUSE	AOC1_HUMAN	CHIT_PUNGR	DNSL3_HUMAN	ENPP2_HUMAN	ENPP2_RAT	GRASS_DROME	I1SB18_VIPAE	K9L8F3_MALCI	LALBA_BOVIN	LALBA_CAPHI	LALBA_CAVPO	LALBA_PAPCY	LIPR1_CANLF	LIPR1_HUMAN	LIPR2_HUMAN	LIPR2_RAT	M9TI89_RHIPU	MAN12_PENCI	PA21B_BOVIN	PA21B_PIG	PA2A1_BUNCE	PA2A1_ECHCA	PA2A1_NAJAT	PA2A1_OPHHA	PA2A2_NAJNA	PA2A2_OPHHA	PA2A2_TROCA	PA2A4_NAJSG	PA2A5_TRIST	PA2A7_GLOHA	PA2A_BOTJR	PA2A_CROAT	PA2A_DEIAC	PA2A_GLOHA	PA2A_NAJAT	PA2B1_AGKPI	PA2B2_BOTJR	PA2B2_PROFL	PA2B3_BOTAS	PA2B3_BUNCE	PA2B5_BUNCE	PA2B5_NOTSC	PA2BA_VIPAA	PA2BB_GLOHA	PA2BB_PSEAU	PA2BC_VIPAA	PA2BD_CRODU	PA2B_BUNCE	PA2B_NOTSC	PA2GA_HUMAN	PA2GE_HUMAN	PA2GX_HUMAN	PA2H1_AGKCL	PA2H1_BOTBZ	PA2H1_BOTJR	PA2H1_BOTMO	PA2H1_BOTPI	PA2H2_BOTAS	PA2H2_BOTMO	PA2H2_BOTPI	PA2H2_CERGO	PA2H3_BOTPI	PA2HB_AGKPI	PA2HB_OXYSC	PA2HH_TRIST	PA2HS_ECHCA	PA2H_BOTPA	PA2H_DEIAC	PA2H_PROMB	PA2N_GLOHA	PA2_APIME	PER1_SORBI	PERL_BOVIN	PERL_BUBBU	PERL_CAPHI	PLA22_ORYSJ	PPAF1_HOLDI	VM1A3_DEIAC
GO:0016788	0.110268219994581	407/3691	167/641	1.28152449102492e-33	5.13891320900991e-31	T	T	T	T	hydrolase activity, acting on ester bonds	A0A060N399_9PLEO	A0A075B5G4_HUMIN	A0A1D3S5H0_FUSOX	A0A1L8D5Z7_BOTAT	A0A1S6YJF3_MALCI	A1HA_LOXIN	A1HB2_LOXIN	A2QIR3_ASPNC	A2TBB4_9ASCO	A311_LOXLA	A4GX63_TOXGO	AMPS2_LITPI	ANG1_BOVIN	ANG2_MOUSE	ANG3_MOUSE	ANG4_MOUSE	ANGI_MOUSE	AOAH_MOUSE	ASM3A_HUMAN	ASM3A_MOUSE	ATLE_CYCAE	AXE1_ASPAW	AXE2_TALPU	B1Q4V2_HERER	CUTI1_ASPOR	CUTI1_COLGL	CUTI1_FUSVN	CUTI1_HYPJR	DNAS1_HUMAN	DNSL3_HUMAN	E0A7J0_YARLL	E7FH77_DANRE	ECP_HUMAN	ENDO2_ARATH	ENPP2_HUMAN	ENPP2_RAT	EST6_DROME	F6MIW5_WHEAT	FAEA_ASPNG	FAEB1_ASPOR	FAEB2_ASPOR	G3YAL0_ASPNA	GALNS_HUMAN	GCE2_MYCTT	GCE_CERUI	GCE_HYPJQ	I1SB18_VIPAE	K7CID1_PANTR	LICH_HUMAN	LIP1_DIURU	LIP2_DIURU	LIP2_GEOCN	LIP3_DIURU	LIPA_MOEAP	LIPB_PSEA2	LIPG_CANLF	LIPG_HUMAN	LIPP_HORSE	LIPR1_CANLF	LIPR1_HUMAN	LIPR2_HUMAN	LIPR2_RAT	LIP_THELA	NUP1_PENCI	NUS1_ASPOR	PA1_VESBA	PA21B_BOVIN	PA21B_PIG	PA2A1_BUNCE	PA2A1_ECHCA	PA2A1_NAJAT	PA2A1_OPHHA	PA2A2_NAJNA	PA2A2_OPHHA	PA2A2_TROCA	PA2A4_NAJSG	PA2A5_TRIST	PA2A7_GLOHA	PA2A_BOTJR	PA2A_CROAT	PA2A_DEIAC	PA2A_GLOHA	PA2A_NAJAT	PA2B1_AGKPI	PA2B2_BOTJR	PA2B2_PROFL	PA2B3_BOTAS	PA2B3_BUNCE	PA2B5_BUNCE	PA2B5_NOTSC	PA2BA_VIPAA	PA2BB_GLOHA	PA2BB_PSEAU	PA2BC_VIPAA	PA2BD_CRODU	PA2B_BUNCE	PA2B_NOTSC	PA2GA_HUMAN	PA2GE_HUMAN	PA2GX_HUMAN	PA2H1_AGKCL	PA2H1_BOTBZ	PA2H1_BOTJR	PA2H1_BOTMO	PA2H1_BOTPI	PA2H2_BOTAS	PA2H2_BOTMO	PA2H2_BOTPI	PA2H2_CERGO	PA2H3_BOTPI	PA2HB_AGKPI	PA2HB_OXYSC	PA2HH_TRIST	PA2HS_ECHCA	PA2H_BOTPA	PA2H_DEIAC	PA2H_PROMB	PA2N_GLOHA	PA2_APIME	PAG15_HUMAN	PHAZ_TALFU	PHYA_ASPFU	PHYA_ASPNG	PHYB_ASPAW	PLA22_ORYSJ	PME_DAUCA	PME_SITOR	PPA5_HUMAN	PPA5_PIG	PPA5_RAT	PPAF1_IPOBA	PPAF_PHAVU	PPAP_RAT	PPT1_BOVIN	PPT1_HUMAN	PPT2_HUMAN	Q0KFV0_SOLLC	Q45U61_ASPNG	Q5WRG2_RAT	Q6S5M9_9ASCO	Q6WER3_GIBZA	Q7LST4_PENEN	Q7XZV5_NICGU	Q874E9_9TREE	Q8VX11_LUPLU	Q95KP4_HORSE	Q9GPG0_MANSE	Q9M7C7_CALSE	Q9P8F7_YARLL	Q9SSV1_NICGU	RHA1_ASPAC	RNAS1_BISBI	RNAS4_HUMAN	RNAS4_PIG	RNAS6_HUMAN	RNF1_GIBFU	RNLE_SOLLC	RNRH_RHINI	RNS11_NICAL	RNS1B_RAT	RNS3_PYRPY	RNSL3_DANRE	RNS_BOVIN	RNT2_HUMAN	S6BC01_PSEA2	V5NTD_NAJAT	X0BTD8_FUSOX
GO:0004620	0.0219452722839339	81/3691	62/641	3.38428835431093e-32	1.35709963007868e-29	T	T	T	T	phospholipase activity	A0A1L8D5Z7_BOTAT	ENPP2_HUMAN	ENPP2_RAT	I1SB18_VIPAE	LIPR2_HUMAN	LIPR2_RAT	PA1_VESBA	PA21B_BOVIN	PA21B_PIG	PA2A1_BUNCE	PA2A1_ECHCA	PA2A1_NAJAT	PA2A1_OPHHA	PA2A2_NAJNA	PA2A2_OPHHA	PA2A2_TROCA	PA2A4_NAJSG	PA2A5_TRIST	PA2A7_GLOHA	PA2A_BOTJR	PA2A_CROAT	PA2A_DEIAC	PA2A_GLOHA	PA2A_NAJAT	PA2B1_AGKPI	PA2B2_BOTJR	PA2B2_PROFL	PA2B3_BOTAS	PA2B3_BUNCE	PA2B5_BUNCE	PA2B5_NOTSC	PA2BA_VIPAA	PA2BB_GLOHA	PA2BB_PSEAU	PA2BC_VIPAA	PA2BD_CRODU	PA2B_BUNCE	PA2B_NOTSC	PA2GA_HUMAN	PA2GE_HUMAN	PA2GX_HUMAN	PA2H1_AGKCL	PA2H1_BOTBZ	PA2H1_BOTJR	PA2H1_BOTMO	PA2H1_BOTPI	PA2H2_BOTAS	PA2H2_BOTMO	PA2H2_BOTPI	PA2H2_CERGO	PA2H3_BOTPI	PA2HB_AGKPI	PA2HB_OXYSC	PA2HH_TRIST	PA2HS_ECHCA	PA2H_BOTPA	PA2H_DEIAC	PA2H_PROMB	PA2N_GLOHA	PA2_APIME	PAG15_HUMAN	PLA22_ORYSJ
GO:0030248	0.00839880791113519	31/3691	31/641	1.46497131982913e-24	5.8745349925148e-22	T	T	T	T	cellulose binding	A0A086SY89_ACRC1	A0A088T0J9_GEOCN	A0A0J5Q413_ASPFM	A0A0S2GKZ1_9APHY	A0A1L9WG58_ASPA1	A0A2N1LTK3_TRIHA	A0A5J6BJN2_MALCI	A8NI40_COPC7	B7X9Z0_COPCI	CBHB_ASPFU	F1CYZ0_TALFU	FAEA_ASPNG	G0RVK1_HYPJQ	G2Q665_MYCTT	G9NTY1_HYPAI	GCE_CERUI	GCE_HYPJQ	GUN2_HYPJE	GUX1_HUMGT	GUX1_HYPJE	GUX1_TRIHA	GUX2_HYPJE	H1AE14_PHACH	M2RAI8_CERS8	MANA_HYPJR	Q02321_PHACH	Q4WP32_ASPFU	Q55FE6_DICDI	Q7LHI2_PHACH	Q7LIJ0_PHACH	W4KMP1_HETIT
GO:0030247	0.0121918179355188	45/3691	39/641	2.3882592138199e-24	9.57691944741781e-22	T	T	T	T	polysaccharide binding	A0A086SY89_ACRC1	A0A088T0J9_GEOCN	A0A0J5Q413_ASPFM	A0A0S2GKZ1_9APHY	A0A1L9WG58_ASPA1	A0A2N1LTK3_TRIHA	A0A5J6BJN2_MALCI	A8NI40_COPC7	ATLE_CYCAE	B7X9Z0_COPCI	CBHB_ASPFU	ENPP2_HUMAN	ENPP2_RAT	F1CYZ0_TALFU	FAEA_ASPNG	G0RVK1_HYPJQ	G2Q665_MYCTT	G9NTY1_HYPAI	GANA_HUMIN	GCE_CERUI	GCE_HYPJQ	GUN2_HYPJE	GUX1_HUMGT	GUX1_HYPJE	GUX1_TRIHA	GUX2_HYPJE	H1AE14_PHACH	K7CID1_PANTR	M2RAI8_CERS8	MANA_CRYAT	MANA_HYPJR	Q02321_PHACH	Q4WP32_ASPFU	Q55FE6_DICDI	Q7LHI2_PHACH	Q7LIJ0_PHACH	S7ZIW0_PENO1	W4KMP1_HETIT	XTH34_POPPZ
GO:0008810	0.00758602004876727	28/3691	27/641	4.39675004312522e-20	1.76309676729321e-17	T	T	T	T	cellulase activity	A0A086T6R4_ACRC1	A0A0S2GKZ1_9APHY	A0A1L6CE30_9EURO	A0A3G2C3I4_9EURO	A0A5J6BJN2_MALCI	A7KMF0_9CAEN	EGLB_ASPNG	F2Z7L1_9ANNE	GUN2_HYPJE	GUN6_HUMIN	GUN7_HYPJQ	GUNC_FUSOX	GUN_ASPAC	GUN_CRYAT	GUN_MYTED	H1AE14_PHACH	I2FI81_EISFE	I3RY46_TRIHA	M2RAI8_CERS8	O00095_HYPJE	O74705_ASPNG	O77044_9NEOP	Q4WP32_ASPFU	Q8J0K8_MELAO	Q8NJY6_9HYPO	Q8TG26_THEAU	W4KMP1_HETIT
GO:0004175	0.0249254944459496	92/3691	52/641	9.08380235443639e-18	3.64260474412899e-15	T	T	T	T	endopeptidase activity	A0A6P6YAT6_DERPT	B4F320_LIMPO	CARP1_CANAL	CARP2_CANAX	CARP_RHIPU	CATD_RAT	CATH_HUMAN	CATLL_FASHE	CEL2A_PIG	CFAD_MOUSE	CHYM_CAMDR	COGS_HYPLI	CUCM1_CUCME	D6XHE1_TRYB2	DDN1_BOVIN	EGFB2_MOUSE	G3I1H5_CRIGR	GRAA_HUMAN	GRAC_MOUSE	GRAK_HUMAN	GRASS_DROME	HE12_DANRE	J7LCB0_DEIAC	KLK10_HUMAN	KLK1_HUMAN	KLK2_HORSE	KLK2_HUMAN	KLK7_HUMAN	KLK7_MOUSE	KLK8_MOUSE	LGMN_MOUSE	MCPT2_RAT	MMP1_PIG	PEPA_ASPPH	PPAF1_HOLDI	PRS57_HUMAN	PRTN3_HUMAN	Q69G21_TENMO	RENI_RAT	TPP1_HUMAN	TRFL_BUBBU	TRY1_GADMO	TRY3_SALSA	TRYB2_HUMAN	VM11_BOTMO	VM12_CROAD	VM1A3_DEIAC	VM1BI_BOTMO	VM1T1_PROMU	VM1T2_PROFL	VSPP_DEIAC	VSPSX_GLOSA
GO:0052716	0.0062313736114874	23/3691	22/641	2.67884580517042e-16	1.07421716787334e-13	T	T	T	T	hydroquinone:oxygen oxidoreductase activity	A0A0M3U1T9_9APHY	A0A2H4A2Q2_9APHY	A0A3F2YLU5_9APHY	A2QS62_ASPNC	B2L9C1_TRAHI	D7F485_9APHY	F6N9E7_9PEZI	I1SB14_9APHY	I1VE66_9APHY	LAC1_MELAO	LAC1_TRAMX	LAC2_TRAVE	M1GME7_9APHY	Q12571_9BASI	Q1W6B1_9APHY	Q5EBY5_9APHY	Q6H9H7_9APHY	Q8TG94_TRAPU	Q96UT7_TRAVE	Q9HDQ0_9APHY	Q9UVQ2_PYCCI	Q9Y780_COPCI
GO:0004568	0.00677323218639935	25/3691	23/641	4.94272294248894e-16	1.98203189993806e-13	T	T	T	T	chitinase activity	A0A3B6UEQ2_RHIMI	A5AB48_ASPNC	A9LI60_BIOOC	A9ZSX9_9BRYO	CHI1_COCPS	CHI2_HORVU	CHI2_ORYSJ	CHI33_TRIHA	CHI42_TRIHA	CHI4_CRYJA	CHIA_HUMAN	CHIC_ARATH	CHIC_SECCE	CHIT_PUNGR	CHLY_HEVBR	G3JPF7_CORMM	LYS_RUDPH	O81934_CANEN	Q43576_TOBAC	Q4AE59_OSTFU	Q6WSR8_PICAB	Q8H0C9_VIGUN	Q9FUH3_VIGUS
GO:0008236	0.0140883229477106	52/3691	35/641	1.2371000176383e-15	4.96077107072958e-13	T	T	T	T	serine-type peptidase activity	A0A6P6YAT6_DERPT	CATH_HUMAN	CEL2A_PIG	CFAD_MOUSE	COGS_HYPLI	CUCM1_CUCME	DDN1_BOVIN	DPP2_HUMAN	EGFB2_MOUSE	GRAA_HUMAN	GRAC_MOUSE	GRAK_HUMAN	GRASS_DROME	J7LCB0_DEIAC	KLK10_HUMAN	KLK1_HUMAN	KLK2_HORSE	KLK2_HUMAN	KLK7_HUMAN	KLK7_MOUSE	KLK8_MOUSE	MCPT2_RAT	MMP1_PIG	PCP_HUMAN	PPAF1_HOLDI	PRS57_HUMAN	PRTN3_HUMAN	TPP1_HUMAN	TRFL_BUBBU	TRFL_HORSE	TRY1_GADMO	TRY3_SALSA	TRYB2_HUMAN	VSPP_DEIAC	VSPSX_GLOSA
GO:0017171	0.0149011108100786	55/3691	36/641	1.84703822217271e-15	7.40662327091255e-13	T	T	T	T	serine hydrolase activity	A0A6P6YAT6_DERPT	CATH_HUMAN	CEL2A_PIG	CFAD_MOUSE	COGS_HYPLI	CUCM1_CUCME	DDN1_BOVIN	DPP2_HUMAN	EGFB2_MOUSE	EST6_DROME	GRAA_HUMAN	GRAC_MOUSE	GRAK_HUMAN	GRASS_DROME	J7LCB0_DEIAC	KLK10_HUMAN	KLK1_HUMAN	KLK2_HORSE	KLK2_HUMAN	KLK7_HUMAN	KLK7_MOUSE	KLK8_MOUSE	MCPT2_RAT	MMP1_PIG	PCP_HUMAN	PPAF1_HOLDI	PRS57_HUMAN	PRTN3_HUMAN	TPP1_HUMAN	TRFL_BUBBU	TRFL_HORSE	TRY1_GADMO	TRY3_SALSA	TRYB2_HUMAN	VSPP_DEIAC	VSPSX_GLOSA
GO:0008061	0.00704416147385532	26/3691	23/641	3.59213860145614e-15	1.44044757918391e-12	T	T	T	T	chitin binding	A0A0R4I979_BRABE	A0A3B6UEQ2_RHIMI	A0A482LWB1_OSTFU	A5AB48_ASPNC	A9LI60_BIOOC	CDA_COLLN	CDA_EMENI	CHI1_COCPS	CHI2_ORYSJ	CHI33_TRIHA	CHI42_TRIHA	CHI4_CRYJA	CHIA_HUMAN	CHIC_ARATH	CHIC_SECCE	CHIL3_MOUSE	O81934_CANEN	Q43576_TOBAC	Q4AE59_OSTFU	Q4W6L6_CYCRE	Q6WSR8_PICAB	Q8H0C9_VIGUN	Q9FUH3_VIGUS
GO:0004252	0.0127336765104308	47/3691	32/641	1.30723263922177e-14	5.24200288327928e-12	T	T	T	T	serine-type endopeptidase activity	A0A6P6YAT6_DERPT	CATH_HUMAN	CEL2A_PIG	CFAD_MOUSE	COGS_HYPLI	CUCM1_CUCME	DDN1_BOVIN	EGFB2_MOUSE	GRAA_HUMAN	GRAC_MOUSE	GRAK_HUMAN	GRASS_DROME	J7LCB0_DEIAC	KLK10_HUMAN	KLK1_HUMAN	KLK2_HORSE	KLK2_HUMAN	KLK7_HUMAN	KLK7_MOUSE	KLK8_MOUSE	MCPT2_RAT	MMP1_PIG	PPAF1_HOLDI	PRS57_HUMAN	PRTN3_HUMAN	TPP1_HUMAN	TRFL_BUBBU	TRY1_GADMO	TRY3_SALSA	TRYB2_HUMAN	VSPP_DEIAC	VSPSX_GLOSA
GO:0140825	0.0062313736114874	23/3691	21/641	1.46323924901514e-14	5.86758938855071e-12	T	T	T	T	lactoperoxidase activity	A0A087WNH2_FICBE	A0A0A0Y4H8_TRAFO	A0A1S4NYF8_PANVG	A0A3L6SKP5_PANMI	D1MPT2_ROYRE	DYP_AURAJ	K7N5L9_RAPSA	L8ICE9_9CETA	O22443_SOYBN	PER1A_ARMRU	PER1_ARAHY	PER1_SORBI	PER53_ARATH	PER59_ARATH	PERL_BOVIN	PERL_BUBBU	PERL_CAPHI	PER_ARTRA	PER_COPCI	POXA_DICDI	Q40069_HORVU
GO:0008233	0.0452451910051477	167/3691	69/641	7.07020099837636e-14	2.83515060034892e-11	T	T	T	T	peptidase activity	A0A6P6YAT6_DERPT	A0NFU8_ANOGA	B4F320_LIMPO	CARP1_CANAL	CARP2_CANAX	CARP_RHIPU	CATD_RAT	CATH_HUMAN	CATLL_FASHE	CBPA1_PIG	CBPD_LOPSP	CBPN_HUMAN	CEL2A_PIG	CFAD_MOUSE	CHYM_CAMDR	COGS_HYPLI	CUCM1_CUCME	CYSP_BLOTA	D6XHE1_TRYB2	DDN1_BOVIN	DPP2_HUMAN	EGFB2_MOUSE	ERVB_TABDI	G3I1H5_CRIGR	GGH_HUMAN	GRAA_HUMAN	GRAC_MOUSE	GRAK_HUMAN	GRASS_DROME	HE12_DANRE	J7LCB0_DEIAC	KLK10_HUMAN	KLK1_HUMAN	KLK2_HORSE	KLK2_HUMAN	KLK7_HUMAN	KLK7_MOUSE	KLK8_MOUSE	LAPA_ASPOR	LGMN_MOUSE	LYS_RUDPH	MCPT2_RAT	MMP1_PIG	O97389_HELAM	PCP_HUMAN	PEPA_ASPPH	PGPSA_DROME	PPAF1_HOLDI	PRS57_HUMAN	PRTN3_HUMAN	Q69G21_TENMO	Q6NY42_DANRE	Q6R7Z5_9TRYP	Q7YXL2_TENMO	RENI_RAT	TPP1_HUMAN	TRFL_BUBBU	TRFL_HORSE	TRY1_GADMO	TRY3_SALSA	TRYB2_HUMAN	VM11_BOTMO	VM12_CROAD	VM1A3_DEIAC	VM1BI_BOTMO	VM1T1_PROMU	VM1T2_PROFL	VSPP_DEIAC	VSPSX_GLOSA
GO:0004806	0.00596044432403143	22/3691	20/641	7.90056629711627e-14	3.16812708514362e-11	T	T	T	T	triglyceride lipase activity	E0A7J0_YARLL	LIP1_DIURU	LIP2_DIURU	LIP2_GEOCN	LIP3_DIURU	LIPA_MOEAP	LIPB_PSEA2	LIPG_CANLF	LIPG_HUMAN	LIPP_HORSE	LIPR1_CANLF	LIPR1_HUMAN	LIPR2_HUMAN	LIPR2_RAT	LIP_THELA	Q6S5M9_9ASCO	Q6WER3_GIBZA	Q7LST4_PENEN	Q95KP4_HORSE	Q9P8F7_YARLL
GO:0016682	0.00785694933622325	29/3691	23/641	3.87026391389371e-13	1.55197582947138e-10	T	T	T	T	oxidoreductase activity, acting on diphenols and related substances as donors, oxygen as acceptor	A0A0M3U1T9_9APHY	A0A2H4A2Q2_9APHY	A0A3F2YLU5_9APHY	A2QS62_ASPNC	B2L9C1_TRAHI	D7F485_9APHY	F6N9E7_9PEZI	I1SB14_9APHY	I1VE66_9APHY	LAC1_MELAO	LAC1_TRAMX	LAC2_TRAVE	M1GME7_9APHY	PPO8_ANOGA	Q12571_9BASI	Q1W6B1_9APHY	Q5EBY5_9APHY	Q6H9H7_9APHY	Q8TG94_TRAPU	Q96UT7_TRAVE	Q9HDQ0_9APHY	Q9UVQ2_PYCCI	Q9Y780_COPCI
GO:0004519	0.0146301815226226	54/3691	33/641	5.23876304831635e-13	2.10074398237486e-10	T	T	T	T	endonuclease activity	AMPS2_LITPI	ANG1_BOVIN	ANG2_MOUSE	ANG3_MOUSE	ANG4_MOUSE	ANGI_MOUSE	B1Q4V2_HERER	DNAS1_HUMAN	DNSL3_HUMAN	E7FH77_DANRE	ECP_HUMAN	ENDO2_ARATH	NUP1_PENCI	NUS1_ASPOR	Q0KFV0_SOLLC	Q45U61_ASPNG	Q5WRG2_RAT	Q7XZV5_NICGU	Q9M7C7_CALSE	Q9SSV1_NICGU	RNAS1_BISBI	RNAS4_HUMAN	RNAS4_PIG	RNAS6_HUMAN	RNF1_GIBFU	RNLE_SOLLC	RNRH_RHINI	RNS11_NICAL	RNS1B_RAT	RNS3_PYRPY	RNSL3_DANRE	RNS_BOVIN	RNT2_HUMAN
GO:0005507	0.021132484421566	78/3691	41/641	8.5039146313893e-13	3.41006976718711e-10	T	T	T	T	copper ion binding	A0A0A7M685_TRAHI	A0A0M3U1T9_9APHY	A0A2H4A2Q2_9APHY	A0A3F2YLU5_9APHY	A2QS62_ASPNC	ANG1_BOVIN	ANG2_MOUSE	ANG3_MOUSE	ANG4_MOUSE	ANGI_MOUSE	AOC1_HUMAN	AOCX_BOVIN	B2L9C1_TRAHI	BLRO_ALBVE	CERU_RAT	D7F485_9APHY	DOPO_HUMAN	F6N9E7_9PEZI	G2QG31_MYCTT	H8ZRU2_9HELO	I1SB14_9APHY	I1VE66_9APHY	LAC1_MELAO	LAC1_TRAMX	LAC2_TRAVE	M1GME7_9APHY	Q08J22_BOMMO	Q12571_9BASI	Q1W6B1_9APHY	Q5B038_EMENI	Q5EBY5_9APHY	Q5WRG2_RAT	Q6H9H7_9APHY	Q8TG94_TRAPU	Q96TR6_PYCCO	Q96UT7_TRAVE	Q96X16_PICPA	Q9HDQ0_9APHY	Q9UVQ2_PYCCI	Q9Y780_COPCI	SODE_ONCVO
GO:0061783	0.00812787862367922	30/3691	23/641	1.39100884368123e-12	5.57794546316171e-10	T	T	T	T	peptidoglycan muralytic activity	A0A0R4I979_BRABE	A0A7S6G7I6_9PEZI	A6PZ97_SALSA	B9TU22_GADMO	CHLY_HEVBR	LALBA_BOVIN	LYG_STRCA	LYS1_MUSDO	LYSC1_ANAPL	LYSC1_CANLF	LYSC1_HORSE	LYSC2_BOVIN	LYSC2_ONCMY	LYSC_COTJA	LYSC_EQUAS	LYSC_NUMME	LYSC_OPIHO	LYSC_PELSI	LYS_BOMMO	LYS_RUDPH	PGRP1_CAMDR	Q86RS6_MANSE	Q95V66_PENVA
GO:0097599	0.00704416147385532	26/3691	21/641	2.24534893516513e-12	9.00384923001217e-10	T	T	T	T	xylanase activity	A0A086SY89_ACRC1	A0A0J5Q413_ASPFM	A0A1L9WG58_ASPA1	C3VEV9_PENCN	C7YSL3_FUSV7	D0QF43_9HELO	Q6VAY1_9PEZI	Q92458_HYPJE	S7Q6I2_GLOTA	W8VR85_TALPI	X0M5X0_FUSOX	XYN1_HYPJR	XYN2_HYPJR	XYN3_ASPKW	XYN3_HYPJQ	XYNA_FUSO4	XYNA_PENSI	XYNA_THEAU	XYNA_THELA	XYNC_ASPNC	XYND_EMENI
GO:0016679	0.00839880791113519	31/3691	23/641	4.5203982888387e-12	1.81267971382432e-09	T	T	T	T	oxidoreductase activity, acting on diphenols and related substances as donors	A0A0M3U1T9_9APHY	A0A2H4A2Q2_9APHY	A0A3F2YLU5_9APHY	A2QS62_ASPNC	B2L9C1_TRAHI	D7F485_9APHY	F6N9E7_9PEZI	I1SB14_9APHY	I1VE66_9APHY	LAC1_MELAO	LAC1_TRAMX	LAC2_TRAVE	M1GME7_9APHY	PPO8_ANOGA	Q12571_9BASI	Q1W6B1_9APHY	Q5EBY5_9APHY	Q6H9H7_9APHY	Q8TG94_TRAPU	Q96UT7_TRAVE	Q9HDQ0_9APHY	Q9UVQ2_PYCCI	Q9Y780_COPCI
GO:0003796	0.00677323218639935	25/3691	20/641	1.07311014717952e-11	4.30317169018988e-09	T	T	T	T	lysozyme activity	A0A7S6G7I6_9PEZI	A6PZ97_SALSA	B9TU22_GADMO	CHLY_HEVBR	LALBA_BOVIN	LYG_STRCA	LYS1_MUSDO	LYSC1_ANAPL	LYSC1_CANLF	LYSC1_HORSE	LYSC2_BOVIN	LYSC2_ONCMY	LYSC_COTJA	LYSC_EQUAS	LYSC_NUMME	LYSC_OPIHO	LYSC_PELSI	LYS_BOMMO	LYS_RUDPH	Q95V66_PENVA
GO:0031176	0.0062313736114874	23/3691	19/641	1.25964329553986e-11	5.05116961511485e-09	T	T	T	T	endo-1,4-beta-xylanase activity	A0A086SY89_ACRC1	A0A0J5Q413_ASPFM	A0A1L9WG58_ASPA1	C3VEV9_PENCN	C7YSL3_FUSV7	D0QF43_9HELO	Q6VAY1_9PEZI	S7Q6I2_GLOTA	W8VR85_TALPI	X0M5X0_FUSOX	XYN1_HYPJR	XYN2_HYPJR	XYN3_ASPKW	XYN3_HYPJQ	XYNA_FUSO4	XYNA_PENSI	XYNA_THEAU	XYNA_THELA	XYNC_ASPNC
GO:0030246	0.0327824437821729	121/3691	52/641	1.77051265680031e-11	7.09975575376925e-09	T	T	T	T	carbohydrate binding	A0A086SY89_ACRC1	A0A088T0J9_GEOCN	A0A0J5Q413_ASPFM	A0A0S2GKZ1_9APHY	A0A1L9WG58_ASPA1	A0A2N1LTK3_TRIHA	A0A5J6BJN2_MALCI	A8NI40_COPC7	ATLE_CYCAE	B7X9Z0_COPCI	BGALA_ASPNC	BGALA_ASPOR	BGALA_PENSQ	BGLR_HUMAN	CBHB_ASPFU	CHIL3_MOUSE	DOPO_HUMAN	ENPP2_HUMAN	ENPP2_RAT	F1CYZ0_TALFU	FAEA_ASPNG	G0RVK1_HYPJQ	G2Q665_MYCTT	G9NTY1_HYPAI	GANA_HUMIN	GCE_CERUI	GCE_HYPJQ	GUN2_HYPJE	GUX1_HUMGT	GUX1_HYPJE	GUX1_TRIHA	GUX2_HYPJE	H1AE14_PHACH	K7CID1_PANTR	M2RAI8_CERS8	MANA_CANEN	MANA_CRYAT	MANA_HYPJR	MANBA_MOUSE	Q02321_PHACH	Q4WP32_ASPFU	Q50KB2_PHACH	Q55FE6_DICDI	Q7LHI2_PHACH	Q7LIJ0_PHACH	Q9STC1_GRALE	RGLA_ASPAC	RIPG_SURMU	S7ZIW0_PENO1	W4KMP1_HETIT	XTH34_POPPZ	XYLA_ASPNC
GO:0008201	0.00325115144947169	12/3691	12/641	6.90804357255504e-10	2.77012547259457e-07	T	T	T	T	heparin binding	ADA2_HUMAN	ANG1_BOVIN	ANG2_MOUSE	ANG3_MOUSE	ANG4_MOUSE	ANGI_MOUSE	AOC1_HUMAN	PA2H1_AGKCL	PA2H1_BOTJR	PA2H2_BOTAS	PRS57_HUMAN	Q5WRG2_RAT
GO:0004650	0.00298022216201571	11/3691	11/641	4.03517465825728e-09	1.61810503796117e-06	T	T	T	T	polygalacturonase activity	A0A6M9BP13_9EURO	A1E266_9PEZI	ADPG2_ARATH	P79074_9AGAR	PGLR1_ASPAC	PGLR1_ASPNG	PGLR_GIBFU	Q2Z1W1_PHACH	Q9LYJ5_ARATH	RHGA_ASPAC	XGHA_ASPTU
GO:0004518	0.0216743429964779	80/3691	36/641	5.82224759000793e-09	2.33472128359318e-06	T	T	T	T	nuclease activity	AMPS2_LITPI	ANG1_BOVIN	ANG2_MOUSE	ANG3_MOUSE	ANG4_MOUSE	ANGI_MOUSE	ATLE_CYCAE	B1Q4V2_HERER	DNAS1_HUMAN	DNSL3_HUMAN	E7FH77_DANRE	ECP_HUMAN	ENDO2_ARATH	ENPP2_HUMAN	ENPP2_RAT	NUP1_PENCI	NUS1_ASPOR	Q0KFV0_SOLLC	Q45U61_ASPNG	Q5WRG2_RAT	Q7XZV5_NICGU	Q9M7C7_CALSE	Q9SSV1_NICGU	RNAS1_BISBI	RNAS4_HUMAN	RNAS4_PIG	RNAS6_HUMAN	RNF1_GIBFU	RNLE_SOLLC	RNRH_RHINI	RNS11_NICAL	RNS1B_RAT	RNS3_PYRPY	RNSL3_DANRE	RNS_BOVIN	RNT2_HUMAN
GO:0005539	0.00541858574911948	20/3691	15/641	2.23645633514233e-08	8.96818990392075e-06	T	T	T	T	glycosaminoglycan binding	ADA2_HUMAN	ANG1_BOVIN	ANG2_MOUSE	ANG3_MOUSE	ANG4_MOUSE	ANGI_MOUSE	AOC1_HUMAN	PA2H1_AGKCL	PA2H1_BOTJR	PA2H2_BOTAS	PGPSA_DROME	PGRP1_CAMDR	PRS57_HUMAN	Q5WRG2_RAT	Q86RS6_MANSE
GO:0015925	0.00704416147385532	26/3691	17/641	6.46718707175934e-08	2.59334201577549e-05	T	T	T	T	galactosidase activity	A0A2Z4HIN9_9EURO	A0A384E148_NICBE	AGAL_HUMAN	AGAL_ORYSJ	BGALA_ASPNC	BGALA_ASPOR	BGALA_PENSQ	GANA_ASPAC	GANA_EMENI	GANA_HUMIN	MEL1_YEASX	NAGAB_CHICK	NAGAB_HUMAN	O81100_SOLLC	Q50KB2_PHACH	Q70SY0_HYPJE	Q92456_HYPJE
GO:0004540	0.0151720400975345	56/3691	27/641	8.3502718401457e-08	3.34845900789843e-05	T	T	T	T	RNA nuclease activity	ANG1_BOVIN	ANG2_MOUSE	ANG3_MOUSE	ANG4_MOUSE	ANGI_MOUSE	B1Q4V2_HERER	ECP_HUMAN	ENDO2_ARATH	Q0KFV0_SOLLC	Q45U61_ASPNG	Q5WRG2_RAT	Q7XZV5_NICGU	Q9M7C7_CALSE	Q9SSV1_NICGU	RNAS1_BISBI	RNAS4_HUMAN	RNAS4_PIG	RNAS6_HUMAN	RNF1_GIBFU	RNLE_SOLLC	RNRH_RHINI	RNS11_NICAL	RNS1B_RAT	RNS3_PYRPY	RNSL3_DANRE	RNS_BOVIN	RNT2_HUMAN
GO:0140102	0.00677323218639935	25/3691	16/641	2.49680843073009e-07	0.000100122018072276	T	T	T	T	catalytic activity, acting on a rRNA	E0CX04_MOMBA	O04358_IRIHO	Q2QEH4_SAPOF	Q94BW3_CINCA	RIP0_DIACA	RIP1_BRYDI	RIP1_HORVU	RIP1_MOMCH	RIP1_PHYAM	RIP2_PHYAM	RIP3_MOMCH	RIPA_PHYAM	RIPG_SURMU	RIPL1_PHYDI	RIPL2_PHYDI	RIPT_TRIKI
GO:0030598	0.00677323218639935	25/3691	16/641	2.49680843073009e-07	0.000100122018072276	T	T	T	T	rRNA N-glycosylase activity	E0CX04_MOMBA	O04358_IRIHO	Q2QEH4_SAPOF	Q94BW3_CINCA	RIP0_DIACA	RIP1_BRYDI	RIP1_HORVU	RIP1_MOMCH	RIP1_PHYAM	RIP2_PHYAM	RIP3_MOMCH	RIPA_PHYAM	RIPG_SURMU	RIPL1_PHYDI	RIPL2_PHYDI	RIPT_TRIKI
GO:0030597	0.00677323218639935	25/3691	16/641	2.49680843073009e-07	0.000100122018072276	T	T	T	T	RNA glycosylase activity	E0CX04_MOMBA	O04358_IRIHO	Q2QEH4_SAPOF	Q94BW3_CINCA	RIP0_DIACA	RIP1_BRYDI	RIP1_HORVU	RIP1_MOMCH	RIP1_PHYAM	RIP2_PHYAM	RIP3_MOMCH	RIPA_PHYAM	RIPG_SURMU	RIPL1_PHYDI	RIPL2_PHYDI	RIPT_TRIKI
GO:0015926	0.0132755350853427	49/3691	24/641	3.06577205516353e-07	0.000122937459412058	T	T	T	T	glucosidase activity	A0A068FT77_9PEZI	A2TM14_HEVBR	AMYG_SACFI	BGL1_ASPAC	BGLA_ASPFU	BGLA_ASPOR	D1M8S7_HEVBR	E13B_HORVU	E13C_MUSAC	ENG1_RHIMI	EXG1_CANAL	EXG1_YEAST	GANA_ASPAC	GANA_EMENI	GANA_HUMIN	GBA1_HUMAN	Q12715_HYPJE	Q2Z1W1_PHACH	Q70C53_SOLTU	Q7RWP2_NEUCR	Q8T0W7_9NEOP	Q8TGI8_TALEM	S7ZIW0_PENO1	TLP_PRUAV
GO:0050525	0.00216743429964779	8/3691	8/641	7.97927642183382e-07	0.000319968984515536	T	T	T	T	cutinase activity	A0A060N399_9PLEO	A0A075B5G4_HUMIN	A0A1S6YJF3_MALCI	CUTI1_ASPOR	CUTI1_COLGL	CUTI1_FUSVN	CUTI1_HYPJR	X0BTD8_FUSOX
GO:0004557	0.00216743429964779	8/3691	8/641	7.97927642183382e-07	0.000319968984515536	T	T	T	T	alpha-galactosidase activity	A0A2Z4HIN9_9EURO	A0A384E148_NICBE	AGAL_HUMAN	AGAL_ORYSJ	MEL1_YEASX	NAGAB_CHICK	NAGAB_HUMAN	Q92456_HYPJE
GO:0016162	0.00270929287455974	10/3691	9/641	1.15954802130682e-06	0.000464978756544036	T	T	T	T	cellulose 1,4-beta-cellobiosidase activity	CBHB_ASPFU	E9G5J5_DAPPU	F1CYZ0_TALFU	GH7B_LIMQU	GUX1_HUMGT	GUX1_HYPJE	GUX1_TRIHA	GUX2_HYPJE	Q55FE6_DICDI
GO:0004567	0.00460579788675156	17/3691	12/641	1.81409683351035e-06	0.000727452830237652	T	T	T	T	beta-mannosidase activity	A0A075B5H6_TRIHA	A0A075C6T6_RHIMI	A0A2U8ZTY7_RHIZD	A0A3G4RHU4_9PEZI	L7SVX1_RHIMI	MAN4_SOLLC	MANA_ASPNC	MANA_CRYAT	MANA_HYPJR	MANA_MYTED	MANA_PODAN	MANBA_MOUSE
GO:0015923	0.0062313736114874	23/3691	14/641	3.47772040187881e-06	0.0013945658811534	T	T	T	T	mannosidase activity	A0A075B5H6_TRIHA	A0A075C6T6_RHIMI	A0A2U8ZTY7_RHIZD	A0A3G4RHU4_9PEZI	L7SVX1_RHIMI	MAN12_PENCI	MAN4_SOLLC	MANA_ASPNC	MANA_CANEN	MANA_CRYAT	MANA_HYPJR	MANA_MYTED	MANA_PODAN	MANBA_MOUSE
GO:0016837	0.00189650501219182	7/3691	7/641	4.6365385391244e-06	0.00185925195418889	T	T	T	T	carbon-oxygen lyase activity, acting on polysaccharides	G2X3Y1_VERDV	NANL_MACDE	PELA_ASPNG	PELB_ASPNG	PLY1_JUNAS	Q9STC1_GRALE	RGLA_ASPAC
GO:0033897	0.00298022216201571	11/3691	9/641	5.39388753641341e-06	0.00216294890210178	T	T	T	T	ribonuclease T2 activity	Q45U61_ASPNG	Q7XZV5_NICGU	Q9M7C7_CALSE	Q9SSV1_NICGU	RNLE_SOLLC	RNRH_RHINI	RNS11_NICAL	RNS3_PYRPY	RNT2_HUMAN
GO:0008422	0.010566242210783	39/3691	19/641	5.97855427806898e-06	0.00239740026550566	T	T	T	T	beta-glucosidase activity	A0A068FT77_9PEZI	A2TM14_HEVBR	BGL1_ASPAC	BGLA_ASPFU	BGLA_ASPOR	D1M8S7_HEVBR	E13B_HORVU	E13C_MUSAC	ENG1_RHIMI	EXG1_CANAL	EXG1_YEAST	GBA1_HUMAN	Q12715_HYPJE	Q2Z1W1_PHACH	Q70C53_SOLTU	Q7RWP2_NEUCR	Q8T0W7_9NEOP	Q8TGI8_TALEM	TLP_PRUAV
GO:0004521	0.00894066648604714	33/3691	17/641	7.1489600681312e-06	0.00286673298732061	T	T	T	T	RNA endonuclease activity	B1Q4V2_HERER	ENDO2_ARATH	Q0KFV0_SOLLC	Q45U61_ASPNG	Q7XZV5_NICGU	Q9M7C7_CALSE	Q9SSV1_NICGU	RNAS1_BISBI	RNAS4_HUMAN	RNF1_GIBFU	RNLE_SOLLC	RNRH_RHINI	RNS11_NICAL	RNS1B_RAT	RNS3_PYRPY	RNS_BOVIN	RNT2_HUMAN
GO:0140098	0.0365754538065565	135/3691	43/641	2.09288247933187e-05	0.00839245874212081	T	T	T	T	catalytic activity, acting on RNA	ANG1_BOVIN	ANG2_MOUSE	ANG3_MOUSE	ANG4_MOUSE	ANGI_MOUSE	B1Q4V2_HERER	E0CX04_MOMBA	ECP_HUMAN	ENDO2_ARATH	O04358_IRIHO	Q0KFV0_SOLLC	Q2QEH4_SAPOF	Q45U61_ASPNG	Q5WRG2_RAT	Q7XZV5_NICGU	Q94BW3_CINCA	Q9M7C7_CALSE	Q9SSV1_NICGU	RIP0_DIACA	RIP1_BRYDI	RIP1_HORVU	RIP1_MOMCH	RIP1_PHYAM	RIP2_PHYAM	RIP3_MOMCH	RIPA_PHYAM	RIPG_SURMU	RIPL1_PHYDI	RIPL2_PHYDI	RIPT_TRIKI	RNAS1_BISBI	RNAS4_HUMAN	RNAS4_PIG	RNAS6_HUMAN	RNF1_GIBFU	RNLE_SOLLC	RNRH_RHINI	RNS11_NICAL	RNS1B_RAT	RNS3_PYRPY	RNSL3_DANRE	RNS_BOVIN	RNT2_HUMAN
GO:0004556	0.00270929287455974	10/3691	8/641	2.57829346802097e-05	0.0103389568067641	T	T	T	T	alpha-amylase activity	A0A173N065_EISFE	AMY1A_HUMAN	AMY1_HORVU	AMY1_ORYSJ	AMYA1_ASPOR	AMY_ORYLA	K9L8F3_MALCI	M9TI89_RHIPU
GO:0052692	0.00162557572473584	6/3691	6/641	2.69065267979074e-05	0.0107895172459609	T	T	T	T	raffinose alpha-galactosidase activity	A0A2Z4HIN9_9EURO	A0A384E148_NICBE	AGAL_HUMAN	AGAL_ORYSJ	MEL1_YEASX	Q92456_HYPJE
GO:0016849	0.00352208073692766	13/3691	9/641	5.02046660556929e-05	0.0201320710883329	T	T	T	T	phosphorus-oxygen lyase activity	Q45U61_ASPNG	Q7XZV5_NICGU	Q9M7C7_CALSE	Q9SSV1_NICGU	RNLE_SOLLC	RNRH_RHINI	RNS11_NICAL	RNS3_PYRPY	RNT2_HUMAN
GO:0016985	0.00352208073692766	13/3691	9/641	5.02046660556929e-05	0.0201320710883329	T	T	T	T	mannan endo-1,4-beta-mannosidase activity	A0A2U8ZTY7_RHIZD	A0A3G4RHU4_9PEZI	L7SVX1_RHIMI	MAN4_SOLLC	MANA_ASPNC	MANA_CRYAT	MANA_HYPJR	MANA_MYTED	MANA_PODAN
GO:0140640	0.041452180980764	153/3691	46/641	5.57693890433794e-05	0.0223635250063951	T	T	T	T	catalytic activity, acting on a nucleic acid	ANG1_BOVIN	ANG2_MOUSE	ANG3_MOUSE	ANG4_MOUSE	ANGI_MOUSE	ATLE_CYCAE	B1Q4V2_HERER	DNAS1_HUMAN	DNSL3_HUMAN	E0CX04_MOMBA	ECP_HUMAN	ENDO2_ARATH	O04358_IRIHO	Q0KFV0_SOLLC	Q2QEH4_SAPOF	Q45U61_ASPNG	Q5WRG2_RAT	Q7XZV5_NICGU	Q94BW3_CINCA	Q9M7C7_CALSE	Q9SSV1_NICGU	RIP0_DIACA	RIP1_BRYDI	RIP1_HORVU	RIP1_MOMCH	RIP1_PHYAM	RIP2_PHYAM	RIP3_MOMCH	RIPA_PHYAM	RIPG_SURMU	RIPL1_PHYDI	RIPL2_PHYDI	RIPT_TRIKI	RNAS1_BISBI	RNAS4_HUMAN	RNAS4_PIG	RNAS6_HUMAN	RNF1_GIBFU	RNLE_SOLLC	RNRH_RHINI	RNS11_NICAL	RNS1B_RAT	RNS3_PYRPY	RNSL3_DANRE	RNS_BOVIN	RNT2_HUMAN
GO:0070001	0.00243836358710377	9/3691	7/641	0.000120485877943708	0.0483148370554267	T	T	T	T	aspartic-type peptidase activity	CARP1_CANAL	CARP2_CANAX	CARP_RHIPU	CATD_RAT	CHYM_CAMDR	PEPA_ASPPH	RENI_RAT
GO:0046556	0.00243836358710377	9/3691	7/641	0.000120485877943708	0.0483148370554267	T	T	T	T	alpha-L-arabinofuranosidase activity	A0A059U759_9PEZI	A0A2H5BN17_TALPI	A8NI40_COPC7	ABFB_ASPKW	AXHA2_EMENI	G2QVH2_THETT	XYND_EMENI
GO:0004190	0.00243836358710377	9/3691	7/641	0.000120485877943708	0.0483148370554267	T	T	T	T	aspartic-type endopeptidase activity	CARP1_CANAL	CARP2_CANAX	CARP_RHIPU	CATD_RAT	CHYM_CAMDR	PEPA_ASPPH	RENI_RAT
GO:0042973	0.00243836358710377	9/3691	7/641	0.000120485877943708	0.0483148370554267	T	T	T	T	glucan endo-1,3-beta-D-glucosidase activity	A2TM14_HEVBR	D1M8S7_HEVBR	E13B_HORVU	E13C_MUSAC	ENG1_RHIMI	Q70C53_SOLTU	TLP_PRUAV
GO:0036393	0.00135464643727987	5/3691	5/641	0.000155939399020533	0.0625316990072339	T	T	T	T	thiocyanate peroxidase activity	L8ICE9_9CETA	PERL_BOVIN	PERL_BUBBU	PERL_CAPHI	POXA_DICDI
GO:0003993	0.00487672717420753	18/3691	10/641	0.00026752143047962	0.107276093622328	T	T	T	T	acid phosphatase activity	A2TBB4_9ASCO	F6MIW5_WHEAT	PHYA_ASPFU	PPA5_HUMAN	PPA5_PIG	PPA5_RAT	PPAF1_IPOBA	PPAF_PHAVU	PPAP_RAT	Q8VX11_LUPLU
GO:0004222	0.00487672717420753	18/3691	10/641	0.00026752143047962	0.107276093622328	T	T	T	T	metalloendopeptidase activity	B4F320_LIMPO	HE12_DANRE	KLK7_HUMAN	MMP1_PIG	VM11_BOTMO	VM12_CROAD	VM1A3_DEIAC	VM1BI_BOTMO	VM1T1_PROMU	VM1T2_PROFL
GO:0005102	0.0132755350853427	49/3691	19/641	0.000287525233564103	0.115297618659205	T	T	T	T	signaling receptor binding	ADA2_HUMAN	AGAL_HUMAN	ANG1_BOVIN	ANG2_MOUSE	ANG3_MOUSE	ANG4_MOUSE	ANGI_MOUSE	BGLR_HUMAN	GBA1_HUMAN	IDUA_HUMAN	PA21B_BOVIN	PA21B_PIG	PRTN3_HUMAN	Q5WRG2_RAT	Q9PTT3_SPAAU	RENI_RAT	TTHY_CHICK	TTHY_MOUSE	TTHY_RAT
GO:0003779	0.00270929287455974	10/3691	7/641	0.000341459412225271	0.136925224302334	T	T	T	T	actin binding	ANG1_BOVIN	ANG2_MOUSE	ANG3_MOUSE	ANG4_MOUSE	ANGI_MOUSE	DNAS1_HUMAN	Q5WRG2_RAT
GO:0004601	0.0373882416689244	138/3691	40/641	0.000401673408620525	0.161071036856831	T	T	T	T	peroxidase activity	A0A087WNH2_FICBE	A0A0A0Y4H8_TRAFO	A0A1S4NYF8_PANVG	A0A1Y2TH07_9PEZI	A0A2P1C6N4_IRPLA	A0A3L6SKP5_PANMI	APO1_CYCAE	CAT3_NEUCR	D1MPT2_ROYRE	DYP_AURAJ	GPX3_HUMAN	GPX5_HUMAN	GPX6_MOUSE	K7N5L9_RAPSA	K7ZUA3_ASCNO	KATG2_MAGO7	L8ICE9_9CETA	LIG2_PHACH	LIG4_PHACH	LIG8_PHACH	O22443_SOYBN	PEM1_PHACH	PER1A_ARMRU	PER1_ARAHY	PER1_SORBI	PER53_ARATH	PER59_ARATH	PERL_BOVIN	PERL_BUBBU	PERL_CAPHI	PER_ARTRA	PER_COPCI	PGH2_HUMAN	POXA_DICDI	PRXC_LEPFU	Q40069_HORVU	Q60FD2_9APHY	Q8WZK8_9APHY	VPL1_PLEER	VPL2_PLEER
GO:0016684	0.0373882416689244	138/3691	40/641	0.000401673408620525	0.161071036856831	T	T	T	T	oxidoreductase activity, acting on peroxide as acceptor	A0A087WNH2_FICBE	A0A0A0Y4H8_TRAFO	A0A1S4NYF8_PANVG	A0A1Y2TH07_9PEZI	A0A2P1C6N4_IRPLA	A0A3L6SKP5_PANMI	APO1_CYCAE	CAT3_NEUCR	D1MPT2_ROYRE	DYP_AURAJ	GPX3_HUMAN	GPX5_HUMAN	GPX6_MOUSE	K7N5L9_RAPSA	K7ZUA3_ASCNO	KATG2_MAGO7	L8ICE9_9CETA	LIG2_PHACH	LIG4_PHACH	LIG8_PHACH	O22443_SOYBN	PEM1_PHACH	PER1A_ARMRU	PER1_ARAHY	PER1_SORBI	PER53_ARATH	PER59_ARATH	PERL_BOVIN	PERL_BUBBU	PERL_CAPHI	PER_ARTRA	PER_COPCI	PGH2_HUMAN	POXA_DICDI	PRXC_LEPFU	Q40069_HORVU	Q60FD2_9APHY	Q8WZK8_9APHY	VPL1_PLEER	VPL2_PLEER
GO:0015929	0.00216743429964779	8/3691	6/641	0.00054758538094909	0.219581737760585	T	T	T	T	hexosaminidase activity	ANAG_HUMAN	CHIL3_MOUSE	HEXC_OSTFU	HYAL1_HUMAN	NAGAB_CHICK	NAGAB_HUMAN
GO:0030600	0.00162557572473584	6/3691	5/641	0.000801103760133867	0.321242607813681	T	T	T	T	feruloyl esterase activity	A0A1D3S5H0_FUSOX	A2QIR3_ASPNC	FAEA_ASPNG	FAEB1_ASPOR	FAEB2_ASPOR
GO:0005179	0.0010837171498239	4/3691	4/641	0.000902588012855664	0.361937793155121	T	T	T	T	hormone activity	Q9PTT3_SPAAU	TTHY_CHICK	TTHY_MOUSE	TTHY_RAT
GO:0030570	0.0010837171498239	4/3691	4/641	0.000902588012855664	0.361937793155121	T	T	T	T	pectate lyase activity	G2X3Y1_VERDV	PELA_ASPNG	PELB_ASPNG	PLY1_JUNAS
GO:0004461	0.0010837171498239	4/3691	4/641	0.000902588012855664	0.361937793155121	T	T	T	T	lactose synthase activity	LALBA_BOVIN	LALBA_CAPHI	LALBA_CAVPO	LALBA_PAPCY
GO:0051381	0.0010837171498239	4/3691	4/641	0.000902588012855664	0.361937793155121	T	T	T	T	histamine binding	NP1_RHOPR	NP2_RHOPR	NP4_RHOPR	Q86PT9_RHOPR
GO:0004522	0.0010837171498239	4/3691	4/641	0.000902588012855664	0.361937793155121	T	T	T	T	ribonuclease A activity	RNAS1_BISBI	RNAS4_HUMAN	RNS1B_RAT	RNS_BOVIN
GO:0016799	0.0140883229477106	52/3691	18/641	0.0019524247466888	0.782922323422209	T	T	T	F	hydrolase activity, hydrolyzing N-glycosyl compounds	E0CX04_MOMBA	NADA_APLCA	NADA_ASPFU	O04358_IRIHO	Q2QEH4_SAPOF	Q94BW3_CINCA	RIP0_DIACA	RIP1_BRYDI	RIP1_HORVU	RIP1_MOMCH	RIP1_PHYAM	RIP2_PHYAM	RIP3_MOMCH	RIPA_PHYAM	RIPG_SURMU	RIPL1_PHYDI	RIPL2_PHYDI	RIPT_TRIKI
GO:0042277	0.00514765646166351	19/3691	9/641	0.00239994712871343	0.962378798614085	T	T	T	F	peptide binding	ANG2_MOUSE	ANG3_MOUSE	ANG4_MOUSE	ANGI_MOUSE	CATD_RAT	CYP5_CAEEL	PGPSA_DROME	Q5WRG2_RAT	TPP1_HUMAN
GO:0016603	0.00189650501219182	7/3691	5/641	0.00240254701959248	0.963421354856583	T	T	T	F	glutaminyl-peptide cyclotransferase activity	O81226_CARPA	QPCT1_DROME	QPCT2_DROME	QPCT_IXOSC	QPCT_MOUSE
GO:0047498	0.00189650501219182	7/3691	5/641	0.00240254701959248	0.963421354856583	T	T	T	F	calcium-dependent phospholipase A2 activity	PA21B_BOVIN	PA21B_PIG	PA2GA_HUMAN	PA2GE_HUMAN	PA2GX_HUMAN
GO:0016160	0.00433486859929558	16/3691	8/641	0.00275582119538173	1	T	T	T	F	amylase activity	A0A173N065_EISFE	AMY1A_HUMAN	AMY1_HORVU	AMY1_ORYSJ	AMYA1_ASPOR	AMY_ORYLA	K9L8F3_MALCI	M9TI89_RHIPU
GO:0020037	0.0341370902194527	126/3691	34/641	0.00402213764010527	1	T	T	F	F	heme binding	A0A087WNH2_FICBE	A0A0A0Y4H8_TRAFO	A0A1S4NYF8_PANVG	A0A2P1C6N4_IRPLA	A0A3L6SKP5_PANMI	APO1_CYCAE	CAT3_NEUCR	D1MPT2_ROYRE	DYP_AURAJ	K7N5L9_RAPSA	KATG2_MAGO7	L8ICE9_9CETA	LIG2_PHACH	LIG4_PHACH	LIG8_PHACH	O22443_SOYBN	PEM1_PHACH	PER1A_ARMRU	PER1_ARAHY	PER1_SORBI	PER53_ARATH	PER59_ARATH	PERL_BOVIN	PERL_BUBBU	PERL_CAPHI	PER_ARTRA	PER_COPCI	PGH2_HUMAN	POXA_DICDI	Q40069_HORVU	Q60FD2_9APHY	Q8WZK8_9APHY	VPL1_PLEER	VPL2_PLEER
GO:0015066	0.000812787862367922	3/3691	3/641	0.00521746801161791	1	T	T	F	F	alpha-amylase inhibitor activity	B2ZGS7_9ASPA	D9MWI4_9ASPA	E3VTL0_9ASPA
GO:0030599	0.000812787862367922	3/3691	3/641	0.00521746801161791	1	T	T	F	F	pectinesterase activity	G3YAL0_ASPNA	PME_DAUCA	PME_SITOR
GO:0120146	0.000812787862367922	3/3691	3/641	0.00521746801161791	1	T	T	F	F	sulfatide binding	PPT1_BOVIN	PPT1_HUMAN	TPP1_HUMAN
GO:0004099	0.000812787862367922	3/3691	3/641	0.00521746801161791	1	T	T	F	F	chitin deacetylase activity	A2QZC8_ASPNC	CDA_COLLN	CDA_EMENI
GO:0016690	0.000812787862367922	3/3691	3/641	0.00521746801161791	1	T	T	F	F	diarylpropane peroxidase activity	LIG2_PHACH	LIG4_PHACH	LIG8_PHACH
GO:0070492	0.000812787862367922	3/3691	3/641	0.00521746801161791	1	T	T	F	F	oligosaccharide binding	BGALA_ASPNC	MANA_CRYAT	MANA_HYPJR
GO:0004338	0.000812787862367922	3/3691	3/641	0.00521746801161791	1	T	T	F	F	glucan exo-1,3-beta-glucosidase activity	EXG1_CANAL	EXG1_YEAST	Q2Z1W1_PHACH
GO:0016158	0.000812787862367922	3/3691	3/641	0.00521746801161791	1	T	T	F	F	3-phytase activity	PHYA_ASPFU	PHYA_ASPNG	PHYB_ASPAW
GO:0016689	0.000812787862367922	3/3691	3/641	0.00521746801161791	1	T	T	F	F	manganese peroxidase activity	PEM1_PHACH	VPL1_PLEER	VPL2_PLEER
GO:0045330	0.000812787862367922	3/3691	3/641	0.00521746801161791	1	T	T	F	F	aspartyl esterase activity	G3YAL0_ASPNA	PME_DAUCA	PME_SITOR
GO:0070324	0.00216743429964779	8/3691	5/641	0.00549414975066085	1	T	T	F	F	thyroid hormone binding	CATH_HUMAN	Q9PTT3_SPAAU	TTHY_CHICK	TTHY_MOUSE	TTHY_RAT
GO:0046872	0.338661609319967	1250/3691	245/641	0.00617942273781692	1	T	T	F	F	metal ion binding	A0A075B5H6_TRIHA	A0A087WNH2_FICBE	A0A0A0Y4H8_TRAFO	A0A0A7M685_TRAHI	A0A0M3U1T9_9APHY	A0A0R4I979_BRABE	A0A0S2GKZ1_9APHY	A0A173N065_EISFE	A0A183C5H8_GLOPA	A0A1D3S5H0_FUSOX	A0A1L8D5Z7_BOTAT	A0A1S4NYF8_PANVG	A0A1Y2TH07_9PEZI	A0A2H4A2Q2_9APHY	A0A3F2YLU5_9APHY	A0A3L6SKP5_PANMI	A0NFU8_ANOGA	A1HA_LOXIN	A1HB2_LOXIN	A2QIR3_ASPNC	A2QS62_ASPNC	A311_LOXLA	ADA2_HUMAN	AMY1A_HUMAN	AMY1_HORVU	AMY1_ORYSJ	AMYA1_ASPOR	AMY_ORYLA	ANG1_BOVIN	ANG2_MOUSE	ANG3_MOUSE	ANG4_MOUSE	ANGI_MOUSE	AOAH_MOUSE	AOC1_HUMAN	AOCX_BOVIN	APO1_CYCAE	ASM3A_HUMAN	ASM3A_MOUSE	B2L9C1_TRAHI	B4F320_LIMPO	B7X9Z0_COPCI	BLRO_ALBVE	CAH1_CHLRE	CAH6_HUMAN	CAT3_NEUCR	CBPA1_PIG	CBPD_LOPSP	CBPN_HUMAN	CDA_COLLN	CDA_EMENI	CERU_RAT	CHIT_PUNGR	D1MPT2_ROYRE	D7F485_9APHY	DABA_PSEMU	DNSL3_HUMAN	DOPO_HUMAN	DYP_AURAJ	ENDO2_ARATH	ENPP2_HUMAN	ENPP2_RAT	F2Z7L1_9ANNE	F6MIW5_WHEAT	F6N9E7_9PEZI	FAEB1_ASPOR	FAEB2_ASPOR	G2QG31_MYCTT	GALNS_HUMAN	GAOA_GIBZA	GOOX_SARSR	GRASS_DROME	GUN7_HYPJQ	H1AE14_PHACH	H8ZRU2_9HELO	HE12_DANRE	I1SB14_9APHY	I1SB18_VIPAE	I1VE66_9APHY	I2FI81_EISFE	IDH_OSTTA	K7CID1_PANTR	K7N5L9_RAPSA	K9L8F3_MALCI	KATG2_MAGO7	L8ICE9_9CETA	LAC1_MELAO	LAC1_TRAMX	LAC2_TRAVE	LALBA_BOVIN	LALBA_CAPHI	LALBA_CAVPO	LALBA_PAPCY	LAPA_ASPOR	LIG2_PHACH	LIG4_PHACH	LIG8_PHACH	LIPP_HORSE	LIPR1_CANLF	LIPR1_HUMAN	LIPR2_HUMAN	LIPR2_RAT	LYSC1_CANLF	LYSC1_HORSE	LYSC_EQUAS	M1GME7_9APHY	M9TI89_RHIPU	MAN12_PENCI	MANA_CANEN	MMP1_PIG	MNCO_MICNN	MNLOX_MAGO7	NADA_ASPFU	NP1_RHOPR	NP2_RHOPR	NP4_RHOPR	NUP1_PENCI	NUS1_ASPOR	O22443_SOYBN	O77044_9NEOP	O81226_CARPA	O97389_HELAM	OXLA_BOTAT	PA21B_BOVIN	PA21B_PIG	PA2A1_BUNCE	PA2A1_ECHCA	PA2A1_NAJAT	PA2A1_OPHHA	PA2A2_NAJNA	PA2A2_OPHHA	PA2A2_TROCA	PA2A4_NAJSG	PA2A5_TRIST	PA2A7_GLOHA	PA2A_BOTJR	PA2A_CROAT	PA2A_DEIAC	PA2A_GLOHA	PA2A_NAJAT	PA2B1_AGKPI	PA2B2_BOTJR	PA2B2_PROFL	PA2B3_BOTAS	PA2B3_BUNCE	PA2B5_BUNCE	PA2B5_NOTSC	PA2BA_VIPAA	PA2BB_GLOHA	PA2BB_PSEAU	PA2BC_VIPAA	PA2BD_CRODU	PA2B_BUNCE	PA2B_NOTSC	PA2GA_HUMAN	PA2GE_HUMAN	PA2GX_HUMAN	PA2H1_AGKCL	PA2H1_BOTBZ	PA2H1_BOTJR	PA2H1_BOTMO	PA2H1_BOTPI	PA2H2_BOTAS	PA2H2_BOTMO	PA2H2_BOTPI	PA2H2_CERGO	PA2H3_BOTPI	PA2HB_AGKPI	PA2HB_OXYSC	PA2HH_TRIST	PA2HS_ECHCA	PA2H_BOTPA	PA2H_DEIAC	PA2H_PROMB	PA2N_GLOHA	PA2_APIME	PAG15_HUMAN	PDE_NAJAT	PEM1_PHACH	PER1A_ARMRU	PER1_ARAHY	PER1_SORBI	PER53_ARATH	PER59_ARATH	PERL_BOVIN	PERL_BUBBU	PERL_CAPHI	PER_ARTRA	PER_COPCI	PGH2_HUMAN	PGPSA_DROME	PGRP1_CAMDR	PLA22_ORYSJ	PLY1_JUNAS	PPA5_HUMAN	PPA5_PIG	PPA5_RAT	PPAF1_HOLDI	PPAF1_IPOBA	PPAF_PHAVU	PPO8_ANOGA	PRXC_LEPFU	Q07524_TROMA	Q08J22_BOMMO	Q0KFV0_SOLLC	Q12571_9BASI	Q1K4Q1_NEUCR	Q1W6B1_9APHY	Q2TWF5_ASPOR	Q40069_HORVU	Q5B038_EMENI	Q5EBY5_9APHY	Q5WRG2_RAT	Q60FD2_9APHY	Q6H9H7_9APHY	Q86RS6_MANSE	Q8TG94_TRAPU	Q8VX11_LUPLU	Q8WZK8_9APHY	Q92458_HYPJE	Q95KP4_HORSE	Q96TR6_PYCCO	Q96UT7_TRAVE	Q96X16_PICPA	Q9HDQ0_9APHY	Q9UVQ2_PYCCI	Q9Y780_COPCI	QPCT1_DROME	QPCT2_DROME	QPCT_IXOSC	QPCT_MOUSE	SODE_ONCVO	TPP1_HUMAN	TRFL_BUBBU	TRFL_HORSE	TRY3_SALSA	V5NTD_NAJAT	VM11_BOTMO	VM12_CROAD	VM1A3_DEIAC	VM1BI_BOTMO	VM1T1_PROMU	VM1T2_PROFL	VPL1_PLEER	VPL2_PLEER
GO:0046906	0.0354917366567326	131/3691	34/641	0.00773768337898399	1	T	T	F	F	tetrapyrrole binding	A0A087WNH2_FICBE	A0A0A0Y4H8_TRAFO	A0A1S4NYF8_PANVG	A0A2P1C6N4_IRPLA	A0A3L6SKP5_PANMI	APO1_CYCAE	CAT3_NEUCR	D1MPT2_ROYRE	DYP_AURAJ	K7N5L9_RAPSA	KATG2_MAGO7	L8ICE9_9CETA	LIG2_PHACH	LIG4_PHACH	LIG8_PHACH	O22443_SOYBN	PEM1_PHACH	PER1A_ARMRU	PER1_ARAHY	PER1_SORBI	PER53_ARATH	PER59_ARATH	PERL_BOVIN	PERL_BUBBU	PERL_CAPHI	PER_ARTRA	PER_COPCI	PGH2_HUMAN	POXA_DICDI	Q40069_HORVU	Q60FD2_9APHY	Q8WZK8_9APHY	VPL1_PLEER	VPL2_PLEER
GO:0035250	0.00162557572473584	6/3691	4/641	0.0100653398843156	1	T	T	F	F	UDP-galactosyltransferase activity	LALBA_BOVIN	LALBA_CAPHI	LALBA_CAVPO	LALBA_PAPCY
GO:0008378	0.00162557572473584	6/3691	4/641	0.0100653398843156	1	T	T	F	F	galactosyltransferase activity	LALBA_BOVIN	LALBA_CAPHI	LALBA_CAVPO	LALBA_PAPCY
GO:0070026	0.00162557572473584	6/3691	4/641	0.0100653398843156	1	T	T	F	F	nitric oxide binding	NP1_RHOPR	NP2_RHOPR	NP4_RHOPR	Q86PT9_RHOPR
GO:0102483	0.00541858574911948	20/3691	8/641	0.014120069461014	1	T	T	F	F	scopolin beta-glucosidase activity	A0A068FT77_9PEZI	BGL1_ASPAC	BGLA_ASPFU	BGLA_ASPOR	Q12715_HYPJE	Q7RWP2_NEUCR	Q8T0W7_9NEOP	Q8TGI8_TALEM
GO:0043169	0.347331346518559	1282/3691	247/641	0.0151125785130647	1	T	T	F	F	cation binding	A0A075B5H6_TRIHA	A0A087WNH2_FICBE	A0A0A0Y4H8_TRAFO	A0A0A7M685_TRAHI	A0A0M3U1T9_9APHY	A0A0R4I979_BRABE	A0A0S2GKZ1_9APHY	A0A173N065_EISFE	A0A183C5H8_GLOPA	A0A1D3S5H0_FUSOX	A0A1L8D5Z7_BOTAT	A0A1S4NYF8_PANVG	A0A1Y2TH07_9PEZI	A0A2H4A2Q2_9APHY	A0A3F2YLU5_9APHY	A0A3L6SKP5_PANMI	A0NFU8_ANOGA	A1HA_LOXIN	A1HB2_LOXIN	A2QIR3_ASPNC	A2QS62_ASPNC	A311_LOXLA	ADA2_HUMAN	AMY1A_HUMAN	AMY1_HORVU	AMY1_ORYSJ	AMYA1_ASPOR	AMY_ORYLA	ANG1_BOVIN	ANG2_MOUSE	ANG3_MOUSE	ANG4_MOUSE	ANGI_MOUSE	AOAH_MOUSE	AOC1_HUMAN	AOCX_BOVIN	APO1_CYCAE	ASM3A_HUMAN	ASM3A_MOUSE	B2L9C1_TRAHI	B4F320_LIMPO	B7X9Z0_COPCI	BLRO_ALBVE	CAH1_CHLRE	CAH6_HUMAN	CAT3_NEUCR	CBPA1_PIG	CBPD_LOPSP	CBPN_HUMAN	CDA_COLLN	CDA_EMENI	CERU_RAT	CHIT_PUNGR	D1MPT2_ROYRE	D7F485_9APHY	DABA_PSEMU	DNSL3_HUMAN	DOPO_HUMAN	DYP_AURAJ	ENDO2_ARATH	ENPP2_HUMAN	ENPP2_RAT	F2Z7L1_9ANNE	F6MIW5_WHEAT	F6N9E7_9PEZI	FAEB1_ASPOR	FAEB2_ASPOR	G2QG31_MYCTT	GALNS_HUMAN	GAOA_GIBZA	GOOX_SARSR	GRASS_DROME	GUN7_HYPJQ	H1AE14_PHACH	H8ZRU2_9HELO	HE12_DANRE	I1SB14_9APHY	I1SB18_VIPAE	I1VE66_9APHY	I2FI81_EISFE	IDH_OSTTA	K7CID1_PANTR	K7N5L9_RAPSA	K9L8F3_MALCI	KATG2_MAGO7	L8ICE9_9CETA	LAC1_MELAO	LAC1_TRAMX	LAC2_TRAVE	LALBA_BOVIN	LALBA_CAPHI	LALBA_CAVPO	LALBA_PAPCY	LAPA_ASPOR	LIG2_PHACH	LIG4_PHACH	LIG8_PHACH	LIPP_HORSE	LIPR1_CANLF	LIPR1_HUMAN	LIPR2_HUMAN	LIPR2_RAT	LYSC1_CANLF	LYSC1_HORSE	LYSC_EQUAS	M1GME7_9APHY	M9TI89_RHIPU	MAN12_PENCI	MANA_CANEN	MMP1_PIG	MNCO_MICNN	MNLOX_MAGO7	NADA_ASPFU	NP1_RHOPR	NP2_RHOPR	NP4_RHOPR	NUP1_PENCI	NUS1_ASPOR	O22443_SOYBN	O77044_9NEOP	O81226_CARPA	O97389_HELAM	OXLA_BOTAT	PA21B_BOVIN	PA21B_PIG	PA2A1_BUNCE	PA2A1_ECHCA	PA2A1_NAJAT	PA2A1_OPHHA	PA2A2_NAJNA	PA2A2_OPHHA	PA2A2_TROCA	PA2A4_NAJSG	PA2A5_TRIST	PA2A7_GLOHA	PA2A_BOTJR	PA2A_CROAT	PA2A_DEIAC	PA2A_GLOHA	PA2A_NAJAT	PA2B1_AGKPI	PA2B2_BOTJR	PA2B2_PROFL	PA2B3_BOTAS	PA2B3_BUNCE	PA2B5_BUNCE	PA2B5_NOTSC	PA2BA_VIPAA	PA2BB_GLOHA	PA2BB_PSEAU	PA2BC_VIPAA	PA2BD_CRODU	PA2B_BUNCE	PA2B_NOTSC	PA2GA_HUMAN	PA2GE_HUMAN	PA2GX_HUMAN	PA2H1_AGKCL	PA2H1_BOTBZ	PA2H1_BOTJR	PA2H1_BOTMO	PA2H1_BOTPI	PA2H2_BOTAS	PA2H2_BOTMO	PA2H2_BOTPI	PA2H2_CERGO	PA2H3_BOTPI	PA2HB_AGKPI	PA2HB_OXYSC	PA2HH_TRIST	PA2HS_ECHCA	PA2H_BOTPA	PA2H_DEIAC	PA2H_PROMB	PA2N_GLOHA	PA2_APIME	PAG15_HUMAN	PDE_NAJAT	PEM1_PHACH	PER1A_ARMRU	PER1_ARAHY	PER1_SORBI	PER53_ARATH	PER59_ARATH	PERL_BOVIN	PERL_BUBBU	PERL_CAPHI	PER_ARTRA	PER_COPCI	PGH2_HUMAN	PGPSA_DROME	PGRP1_CAMDR	PLA22_ORYSJ	PLY1_JUNAS	PPA5_HUMAN	PPA5_PIG	PPA5_RAT	PPAF1_HOLDI	PPAF1_IPOBA	PPAF_PHAVU	PPAP_RAT	PPO8_ANOGA	PRXC_LEPFU	Q07524_TROMA	Q08J22_BOMMO	Q0KFV0_SOLLC	Q12571_9BASI	Q1K4Q1_NEUCR	Q1W6B1_9APHY	Q2TWF5_ASPOR	Q40069_HORVU	Q5B038_EMENI	Q5EBY5_9APHY	Q5WRG2_RAT	Q60FD2_9APHY	Q6H9H7_9APHY	Q86PT9_RHOPR	Q86RS6_MANSE	Q8TG94_TRAPU	Q8VX11_LUPLU	Q8WZK8_9APHY	Q92458_HYPJE	Q95KP4_HORSE	Q96TR6_PYCCO	Q96UT7_TRAVE	Q96X16_PICPA	Q9HDQ0_9APHY	Q9UVQ2_PYCCI	Q9Y780_COPCI	QPCT1_DROME	QPCT2_DROME	QPCT_IXOSC	QPCT_MOUSE	SODE_ONCVO	TPP1_HUMAN	TRFL_BUBBU	TRFL_HORSE	TRY3_SALSA	V5NTD_NAJAT	VM11_BOTMO	VM12_CROAD	VM1A3_DEIAC	VM1BI_BOTMO	VM1T1_PROMU	VM1T2_PROFL	VPL1_PLEER	VPL2_PLEER
GO:0004565	0.00352208073692766	13/3691	6/641	0.0152812993314463	1	T	T	F	F	beta-galactosidase activity	BGALA_ASPNC	BGALA_ASPOR	BGALA_PENSQ	O81100_SOLLC	Q50KB2_PHACH	Q70SY0_HYPJE
GO:0004180	0.00460579788675156	17/3691	7/641	0.018031685467733	1	T	T	F	F	carboxypeptidase activity	A0NFU8_ANOGA	CBPA1_PIG	CBPD_LOPSP	CBPN_HUMAN	O97389_HELAM	PCP_HUMAN	PGPSA_DROME
GO:0051861	0.0010837171498239	4/3691	3/641	0.0181621080078996	1	T	T	F	F	glycolipid binding	PPT1_BOVIN	PPT1_HUMAN	TPP1_HUMAN
GO:0004564	0.0010837171498239	4/3691	3/641	0.0181621080078996	1	T	T	F	F	beta-fructofuranosidase activity	A0A6F8Z6Y2_BOMMO	E5D0X5_SCHOC	INV_SCHOC
GO:0004308	0.0010837171498239	4/3691	3/641	0.0181621080078996	1	T	T	F	F	exo-alpha-sialidase activity	NANL_MACDE	O44049_TRYRA	SIA_ASPFU
GO:0038024	0.0010837171498239	4/3691	3/641	0.0181621080078996	1	T	T	F	F	cargo receptor activity	ENPP2_HUMAN	ENPP2_RAT	K7CID1_PANTR
GO:0016997	0.0010837171498239	4/3691	3/641	0.0181621080078996	1	T	T	F	F	alpha-sialidase activity	NANL_MACDE	O44049_TRYRA	SIA_ASPFU
GO:0031218	0.0010837171498239	4/3691	3/641	0.0181621080078996	1	T	T	F	F	arabinogalactan endo-1,4-beta-galactosidase activity	GANA_ASPAC	GANA_EMENI	GANA_HUMIN
GO:0005044	0.0010837171498239	4/3691	3/641	0.0181621080078996	1	T	T	F	F	scavenger receptor activity	ENPP2_HUMAN	ENPP2_RAT	K7CID1_PANTR
GO:0140096	0.105391492820374	389/3691	83/641	0.0189056839839763	1	T	T	F	F	catalytic activity, acting on a protein	A0A0R3QSA7_9BILA	A0A3S5H5N2_LEIDO	A0A6P6YAT6_DERPT	A0NFU8_ANOGA	A4GX63_TOXGO	B4F320_LIMPO	CARP1_CANAL	CARP2_CANAX	CARP_RHIPU	CATD_RAT	CATH_HUMAN	CATLL_FASHE	CBPA1_PIG	CBPD_LOPSP	CBPN_HUMAN	CEL2A_PIG	CFAD_MOUSE	CHYM_CAMDR	COGS_HYPLI	CUCM1_CUCME	CYP5_CAEEL	CYSP_BLOTA	D6XHE1_TRYB2	DDN1_BOVIN	DPP2_HUMAN	EGFB2_MOUSE	ERVB_TABDI	G3I1H5_CRIGR	GGH_HUMAN	GRAA_HUMAN	GRAC_MOUSE	GRAK_HUMAN	GRASS_DROME	HE12_DANRE	J7LCB0_DEIAC	KLK10_HUMAN	KLK1_HUMAN	KLK2_HORSE	KLK2_HUMAN	KLK7_HUMAN	KLK7_MOUSE	KLK8_MOUSE	LAPA_ASPOR	LGMN_MOUSE	LYS_RUDPH	MCPT2_RAT	MMP1_PIG	O81226_CARPA	O97389_HELAM	OFUT1_CAEEL	PCP_HUMAN	PEPA_ASPPH	PGPSA_DROME	PPAF1_HOLDI	PPAP_RAT	PPT1_BOVIN	PPT1_HUMAN	PRS57_HUMAN	PRTN3_HUMAN	Q06AK3_TOXGO	Q69G21_TENMO	Q6NY42_DANRE	Q6R7Z5_9TRYP	Q7YXL2_TENMO	QPCT1_DROME	QPCT2_DROME	QPCT_IXOSC	QPCT_MOUSE	RENI_RAT	TPP1_HUMAN	TRFL_BUBBU	TRFL_HORSE	TRY1_GADMO	TRY3_SALSA	TRYB2_HUMAN	VM11_BOTMO	VM12_CROAD	VM1A3_DEIAC	VM1BI_BOTMO	VM1T1_PROMU	VM1T2_PROFL	VSPP_DEIAC	VSPSX_GLOSA
GO:0005543	0.00568951503657545	21/3691	8/641	0.0194257264487057	1	T	F	F	F	phospholipid binding	PA21B_BOVIN	PA21B_PIG	PA2GA_HUMAN	PA2GE_HUMAN	PA2GX_HUMAN	PAG15_HUMAN	PPT1_HUMAN	TPP1_HUMAN
GO:0008237	0.0151720400975345	56/3691	16/641	0.024958627684899	1	T	F	F	F	metallopeptidase activity	A0NFU8_ANOGA	B4F320_LIMPO	CBPA1_PIG	CBPD_LOPSP	CBPN_HUMAN	HE12_DANRE	KLK7_HUMAN	LAPA_ASPOR	MMP1_PIG	O97389_HELAM	VM11_BOTMO	VM12_CROAD	VM1A3_DEIAC	VM1BI_BOTMO	VM1T1_PROMU	VM1T2_PROFL
GO:0008131	0.00487672717420753	18/3691	7/641	0.0251965166799598	1	T	F	F	F	primary amine oxidase activity	AOC1_HUMAN	AOCX_BOVIN	OXLA_BOTAT	OXLA_CALRH	OXLA_GLOHA	Q5B038_EMENI	Q96X16_PICPA
GO:0047490	0.000541858574911948	2/3691	2/641	0.0301208755788104	1	T	F	F	F	pectin lyase activity	PELA_ASPNG	PELB_ASPNG
GO:0004549	0.000541858574911948	2/3691	2/641	0.0301208755788104	1	T	F	F	F	tRNA-specific ribonuclease activity	ANGI_MOUSE	Q5WRG2_RAT
GO:0004339	0.000541858574911948	2/3691	2/641	0.0301208755788104	1	T	F	F	F	glucan 1,4-alpha-glucosidase activity	AMYG_SACFI	S7ZIW0_PENO1
GO:0047714	0.000541858574911948	2/3691	2/641	0.0301208755788104	1	T	F	F	F	galactolipase activity	LIPR2_HUMAN	LIPR2_RAT
GO:0051669	0.000541858574911948	2/3691	2/641	0.0301208755788104	1	T	F	F	F	fructan beta-fructosidase activity	INUE_ASPAW	Q93X60_CICIN
GO:0052739	0.000541858574911948	2/3691	2/641	0.0301208755788104	1	T	F	F	F	phosphatidylserine 1-acylhydrolase activity	PA1_VESBA	PAG15_HUMAN
GO:0106329	0.000541858574911948	2/3691	2/641	0.0301208755788104	1	T	F	F	F	L-phenylalaine oxidase activity	OXLA_BOTAT	OXLA_CALRH
GO:0004560	0.000541858574911948	2/3691	2/641	0.0301208755788104	1	T	F	F	F	alpha-L-fucosidase activity	FUCO_HUMAN	J9UN47_GIBZA
GO:0070008	0.000541858574911948	2/3691	2/641	0.0301208755788104	1	T	F	F	F	serine-type exopeptidase activity	PCP_HUMAN	TPP1_HUMAN
GO:0102549	0.000541858574911948	2/3691	2/641	0.0301208755788104	1	T	F	F	F	1-18:1-2-16:0-monogalactosyldiacylglycerol lipase activity	LIPR2_HUMAN	LIPR2_RAT
GO:0046555	0.000541858574911948	2/3691	2/641	0.0301208755788104	1	T	F	F	F	acetylxylan esterase activity	AXE1_ASPAW	AXE2_TALPU
GO:0052740	0.000541858574911948	2/3691	2/641	0.0301208755788104	1	T	F	F	F	1-acyl-2-lysophosphatidylserine acylhydrolase activity	PA1_VESBA	PAG15_HUMAN
GO:0016762	0.000541858574911948	2/3691	2/641	0.0301208755788104	1	T	F	F	F	xyloglucan:xyloglucosyl transferase activity	Q07524_TROMA	XTH34_POPPZ
GO:0052750	0.000541858574911948	2/3691	2/641	0.0301208755788104	1	T	F	F	F	reactive-black-5:hydrogen-peroxide oxidoreductase activity	VPL1_PLEER	VPL2_PLEER
GO:0008456	0.000541858574911948	2/3691	2/641	0.0301208755788104	1	T	F	F	F	alpha-N-acetylgalactosaminidase activity	NAGAB_CHICK	NAGAB_HUMAN
GO:0008843	0.000541858574911948	2/3691	2/641	0.0301208755788104	1	T	F	F	F	endochitinase activity	CHI4_CRYJA	CHIC_ARATH
GO:0009044	0.000541858574911948	2/3691	2/641	0.0301208755788104	1	T	F	F	F	xylan 1,4-beta-xylosidase activity	Q92458_HYPJE	XYND_EMENI
GO:0035727	0.000541858574911948	2/3691	2/641	0.0301208755788104	1	T	F	F	F	lysophosphatidic acid binding	PPT1_HUMAN	TPP1_HUMAN
GO:0047391	0.000541858574911948	2/3691	2/641	0.0301208755788104	1	T	F	F	F	alkylglycerophosphoethanolamine phosphodiesterase activity	ENPP2_HUMAN	ENPP2_RAT
GO:0034722	0.000541858574911948	2/3691	2/641	0.0301208755788104	1	T	F	F	F	gamma-glutamyl-peptidase activity	GGH_HUMAN	Q6NY42_DANRE
GO:0042972	0.000541858574911948	2/3691	2/641	0.0301208755788104	1	T	F	F	F	licheninase activity	E0XN39_9EURO	GUB2_HORVU
GO:0016892	0.00216743429964779	8/3691	4/641	0.0350706443238774	1	T	F	F	F	RNA endonuclease activity, producing 3'-phosphomonoesters	RNAS1_BISBI	RNAS4_HUMAN	RNS1B_RAT	RNS_BOVIN
GO:0004181	0.00216743429964779	8/3691	4/641	0.0350706443238774	1	T	F	F	F	metallocarboxypeptidase activity	CBPA1_PIG	CBPD_LOPSP	CBPN_HUMAN	O97389_HELAM
GO:0001716	0.00135464643727987	5/3691	3/641	0.0395714963174343	1	T	F	F	F	L-amino-acid oxidase activity	OXLA_BOTAT	OXLA_CALRH	OXLA_GLOHA
GO:0008745	0.00135464643727987	5/3691	3/641	0.0395714963174343	1	T	F	F	F	N-acetylmuramoyl-L-alanine amidase activity	A0A0R4I979_BRABE	PGRP1_CAMDR	Q86RS6_MANSE
GO:0004520	0.00243836358710377	9/3691	4/641	0.0546394746187242	1	F	F	F	F	DNA endonuclease activity	DNAS1_HUMAN	DNSL3_HUMAN	ENDO2_ARATH	Q0KFV0_SOLLC
GO:0016894	0.00243836358710377	9/3691	4/641	0.0546394746187242	1	F	F	F	F	endonuclease activity, active with either ribo- or deoxyribonucleic acids and producing 3'-phosphomonoesters	RNAS1_BISBI	RNAS4_HUMAN	RNS1B_RAT	RNS_BOVIN
GO:0008234	0.0116499593606069	43/3691	12/641	0.0572068952082312	1	F	F	F	F	cysteine-type peptidase activity	CATH_HUMAN	CATLL_FASHE	CYSP_BLOTA	D6XHE1_TRYB2	ERVB_TABDI	G3I1H5_CRIGR	GGH_HUMAN	LGMN_MOUSE	Q69G21_TENMO	Q6NY42_DANRE	Q6R7Z5_9TRYP	Q7YXL2_TENMO
GO:0042834	0.00162557572473584	6/3691	3/641	0.0690776527505828	1	F	F	F	F	peptidoglycan binding	PGPSA_DROME	PGRP1_CAMDR	Q86RS6_MANSE
GO:0016641	0.00596044432403143	22/3691	7/641	0.0722659395881394	1	F	F	F	F	oxidoreductase activity, acting on the CH-NH2 group of donors, oxygen as acceptor	AOC1_HUMAN	AOCX_BOVIN	OXLA_BOTAT	OXLA_CALRH	OXLA_GLOHA	Q5B038_EMENI	Q96X16_PICPA
GO:0046562	0.000812787862367922	3/3691	2/641	0.0799276907132	1	F	F	F	F	glucose oxidase activity	GOX_ASPNG	MNCO_MICNN
GO:0005534	0.000812787862367922	3/3691	2/641	0.0799276907132	1	F	F	F	F	galactose binding	BGALA_ASPOR	BGALA_PENSQ
GO:0052794	0.000812787862367922	3/3691	2/641	0.0799276907132	1	F	F	F	F	exo-alpha-(2->3)-sialidase activity	O44049_TRYRA	SIA_ASPFU
GO:0102148	0.000812787862367922	3/3691	2/641	0.0799276907132	1	F	F	F	F	N-acetyl-beta-D-galactosaminidase activity	CHIL3_MOUSE	HEXC_OSTFU
GO:0000014	0.000812787862367922	3/3691	2/641	0.0799276907132	1	F	F	F	F	single-stranded DNA endodeoxyribonuclease activity	ENDO2_ARATH	Q0KFV0_SOLLC
GO:0015928	0.000812787862367922	3/3691	2/641	0.0799276907132	1	F	F	F	F	fucosidase activity	FUCO_HUMAN	J9UN47_GIBZA
GO:0052796	0.000812787862367922	3/3691	2/641	0.0799276907132	1	F	F	F	F	exo-alpha-(2->8)-sialidase activity	O44049_TRYRA	SIA_ASPFU
GO:0047979	0.000812787862367922	3/3691	2/641	0.0799276907132	1	F	F	F	F	hexose oxidase activity	GOX_ASPNG	MNCO_MICNN
GO:0004563	0.000812787862367922	3/3691	2/641	0.0799276907132	1	F	F	F	F	beta-N-acetylhexosaminidase activity	CHIL3_MOUSE	HEXC_OSTFU
GO:0052795	0.000812787862367922	3/3691	2/641	0.0799276907132	1	F	F	F	F	exo-alpha-(2->6)-sialidase activity	O44049_TRYRA	SIA_ASPFU
GO:0052597	0.000812787862367922	3/3691	2/641	0.0799276907132	1	F	F	F	F	diamine oxidase activity	AOC1_HUMAN	Q96X16_PICPA
GO:0004197	0.00514765646166351	19/3691	6/641	0.0962658892185284	1	F	F	F	F	cysteine-type endopeptidase activity	CATH_HUMAN	CATLL_FASHE	D6XHE1_TRYB2	G3I1H5_CRIGR	LGMN_MOUSE	Q69G21_TENMO
GO:0042562	0.00406393931183961	15/3691	5/641	0.102977983835401	1	F	F	F	F	hormone binding	CATH_HUMAN	Q9PTT3_SPAAU	TTHY_CHICK	TTHY_MOUSE	TTHY_RAT
GO:0004857	0.00406393931183961	15/3691	5/641	0.102977983835401	1	F	F	F	F	enzyme inhibitor activity	A0A097P6E1_9FABA	A0A158RFS0_MUCPR	B2ZGS7_9ASPA	D9MWI4_9ASPA	E3VTL0_9ASPA
GO:0061134	0.00189650501219182	7/3691	3/641	0.105674094535567	1	F	F	F	F	peptidase regulator activity	A0A097P6E1_9FABA	A0A158RFS0_MUCPR	CATH_HUMAN
GO:0048038	0.00298022216201571	11/3691	4/641	0.107591940270007	1	F	F	F	F	quinone binding	AOC1_HUMAN	AOCX_BOVIN	Q5B038_EMENI	Q96X16_PICPA
GO:0008081	0.00650230289894338	24/3691	7/641	0.10773842419561	1	F	F	F	F	phosphoric diester hydrolase activity	A1HA_LOXIN	A1HB2_LOXIN	A311_LOXLA	ASM3A_HUMAN	ASM3A_MOUSE	ENPP2_HUMAN	ENPP2_RAT
GO:1901681	0.0186941208344622	69/3691	16/641	0.130929800828764	1	F	F	F	F	sulfur compound binding	ADA2_HUMAN	ANG1_BOVIN	ANG2_MOUSE	ANG3_MOUSE	ANG4_MOUSE	ANGI_MOUSE	AOC1_HUMAN	PA2H1_AGKCL	PA2H1_BOTJR	PA2H2_BOTAS	PPA5_HUMAN	PPA5_PIG	PPA5_RAT	PPAF_PHAVU	PRS57_HUMAN	Q5WRG2_RAT
GO:0008242	0.0010837171498239	4/3691	2/641	0.14169327341846	1	F	F	F	F	omega peptidase activity	GGH_HUMAN	Q6NY42_DANRE
GO:0004622	0.00216743429964779	8/3691	3/641	0.14803616466245	1	F	F	F	F	lysophospholipase activity	ENPP2_HUMAN	ENPP2_RAT	PAG15_HUMAN
GO:0098599	0.00216743429964779	8/3691	3/641	0.14803616466245	1	F	F	F	F	palmitoyl hydrolase activity	PPT1_BOVIN	PPT1_HUMAN	PPT2_HUMAN
GO:0016209	0.0563532917908426	208/3691	42/641	0.155459669687337	1	F	F	F	F	antioxidant activity	A0A087WNH2_FICBE	A0A0A0Y4H8_TRAFO	A0A1S4NYF8_PANVG	A0A1Y2TH07_9PEZI	A0A2P1C6N4_IRPLA	A0A3L6SKP5_PANMI	APO1_CYCAE	CAT3_NEUCR	D1MPT2_ROYRE	DYP_AURAJ	GPX3_HUMAN	GPX5_HUMAN	GPX6_MOUSE	K7N5L9_RAPSA	K7ZUA3_ASCNO	KATG2_MAGO7	L8ICE9_9CETA	LIG2_PHACH	LIG4_PHACH	LIG8_PHACH	O22443_SOYBN	PEM1_PHACH	PER1A_ARMRU	PER1_ARAHY	PER1_SORBI	PER53_ARATH	PER59_ARATH	PERL_BOVIN	PERL_BUBBU	PERL_CAPHI	PER_ARTRA	PER_COPCI	PGH2_HUMAN	POXA_DICDI	PRXC_LEPFU	Q08J22_BOMMO	Q40069_HORVU	Q60FD2_9APHY	Q8WZK8_9APHY	SODE_ONCVO	VPL1_PLEER	VPL2_PLEER
GO:0003676	0.0495800596044432	183/3691	37/641	0.171784210134598	1	F	F	F	F	nucleic acid binding	AMPS2_LITPI	ANG1_BOVIN	ANG2_MOUSE	ANG3_MOUSE	ANG4_MOUSE	ANGI_MOUSE	B1Q4V2_HERER	DNAS1_HUMAN	DNSL3_HUMAN	E7FH77_DANRE	ECP_HUMAN	ENDO2_ARATH	ENPP2_HUMAN	ENPP2_RAT	K7CID1_PANTR	NUP1_PENCI	NUS1_ASPOR	PDE_NAJAT	Q0KFV0_SOLLC	Q45U61_ASPNG	Q5WRG2_RAT	Q7XZV5_NICGU	Q9M7C7_CALSE	Q9SSV1_NICGU	RNAS1_BISBI	RNAS4_HUMAN	RNAS4_PIG	RNAS6_HUMAN	RNF1_GIBFU	RNLE_SOLLC	RNRH_RHINI	RNS11_NICAL	RNS1B_RAT	RNS3_PYRPY	RNSL3_DANRE	RNS_BOVIN	RNT2_HUMAN
GO:0008092	0.0073150907613113	27/3691	7/641	0.175049638504582	1	F	F	F	F	cytoskeletal protein binding	ANG1_BOVIN	ANG2_MOUSE	ANG3_MOUSE	ANG4_MOUSE	ANGI_MOUSE	DNAS1_HUMAN	Q5WRG2_RAT
GO:0004536	0.00487672717420753	18/3691	5/641	0.190025676463613	1	F	F	F	F	DNA nuclease activity	ATLE_CYCAE	DNAS1_HUMAN	DNSL3_HUMAN	ENDO2_ARATH	Q0KFV0_SOLLC
GO:0008238	0.0143592522351666	53/3691	12/641	0.197457294919039	1	F	F	F	F	exopeptidase activity	A0NFU8_ANOGA	CATH_HUMAN	CBPA1_PIG	CBPD_LOPSP	CBPN_HUMAN	DPP2_HUMAN	GGH_HUMAN	LAPA_ASPOR	O97389_HELAM	PCP_HUMAN	PGPSA_DROME	TPP1_HUMAN
GO:0004559	0.00135464643727987	5/3691	2/641	0.209774458152293	1	F	F	F	F	alpha-mannosidase activity	MAN12_PENCI	MANA_CANEN
GO:0016247	0.00135464643727987	5/3691	2/641	0.209774458152293	1	F	F	F	F	channel regulator activity	PA2A_NAJAT	PA2BD_CRODU
GO:0099106	0.00135464643727987	5/3691	2/641	0.209774458152293	1	F	F	F	F	ion channel regulator activity	PA2A_NAJAT	PA2BD_CRODU
GO:0004866	0.00135464643727987	5/3691	2/641	0.209774458152293	1	F	F	F	F	endopeptidase inhibitor activity	A0A097P6E1_9FABA	A0A158RFS0_MUCPR
GO:0008970	0.00135464643727987	5/3691	2/641	0.209774458152293	1	F	F	F	F	phospholipase A1 activity	PA1_VESBA	PAG15_HUMAN
GO:0004528	0.00135464643727987	5/3691	2/641	0.209774458152293	1	F	F	F	F	phosphodiesterase I activity	ENPP2_HUMAN	ENPP2_RAT
GO:0061135	0.00135464643727987	5/3691	2/641	0.209774458152293	1	F	F	F	F	endopeptidase regulator activity	A0A097P6E1_9FABA	A0A158RFS0_MUCPR
GO:0140678	0.00514765646166351	19/3691	5/641	0.223511314765564	1	F	F	F	F	molecular function inhibitor activity	A0A097P6E1_9FABA	A0A158RFS0_MUCPR	B2ZGS7_9ASPA	D9MWI4_9ASPA	E3VTL0_9ASPA
GO:0016899	0.00406393931183961	15/3691	4/641	0.255439431547781	1	F	F	F	F	oxidoreductase activity, acting on the CH-OH group of donors, oxygen as acceptor	GAOA_GIBZA	GOX_ASPNG	MNCO_MICNN	O94219_PLEER
GO:0048018	0.00541858574911948	20/3691	5/641	0.258580043156787	1	F	F	F	F	receptor ligand activity	ADA2_HUMAN	Q9PTT3_SPAAU	TTHY_CHICK	TTHY_MOUSE	TTHY_RAT
GO:0030546	0.00541858574911948	20/3691	5/641	0.258580043156787	1	F	F	F	F	signaling receptor activator activity	ADA2_HUMAN	Q9PTT3_SPAAU	TTHY_CHICK	TTHY_MOUSE	TTHY_RAT
GO:0004667	0.00162557572473584	6/3691	2/641	0.28012286085327	1	F	F	F	F	prostaglandin-D synthase activity	PTGDS_HUMAN	PTGDS_MOUSE
GO:0030414	0.00162557572473584	6/3691	2/641	0.28012286085327	1	F	F	F	F	peptidase inhibitor activity	A0A097P6E1_9FABA	A0A158RFS0_MUCPR
GO:0140905	0.00162557572473584	6/3691	2/641	0.28012286085327	1	F	F	F	F	haloperoxidase activity	POXA_DICDI	PRXC_LEPFU
GO:0106411	0.00162557572473584	6/3691	2/641	0.28012286085327	1	F	F	F	F	XMP 5'-nucleosidase activity	PPAP_RAT	V5NTD_NAJAT
GO:0140906	0.00162557572473584	6/3691	2/641	0.28012286085327	1	F	F	F	F	halogenase activity	POXA_DICDI	PRXC_LEPFU
GO:0030545	0.00568951503657545	21/3691	5/641	0.294821391109647	1	F	F	F	F	signaling receptor regulator activity	ADA2_HUMAN	Q9PTT3_SPAAU	TTHY_CHICK	TTHY_MOUSE	TTHY_RAT
GO:0019213	0.00298022216201571	11/3691	3/641	0.295664052123882	1	F	F	F	F	deacetylase activity	A2QZC8_ASPNC	CDA_COLLN	CDA_EMENI
GO:0016638	0.00894066648604714	33/3691	7/641	0.345417304281489	1	F	F	F	F	oxidoreductase activity, acting on the CH-NH2 group of donors	AOC1_HUMAN	AOCX_BOVIN	OXLA_BOTAT	OXLA_CALRH	OXLA_GLOHA	Q5B038_EMENI	Q96X16_PICPA
GO:0047372	0.00189650501219182	7/3691	2/641	0.349902367380414	1	F	F	F	F	acylglycerol lipase activity	LIPR2_HUMAN	LIPR2_RAT
GO:0008239	0.00189650501219182	7/3691	2/641	0.349902367380414	1	F	F	F	F	dipeptidyl-peptidase activity	DPP2_HUMAN	PCP_HUMAN
GO:0003953	0.00189650501219182	7/3691	2/641	0.349902367380414	1	F	F	F	F	NAD+ nucleosidase activity	NADA_APLCA	NADA_ASPFU
GO:0008474	0.00189650501219182	7/3691	2/641	0.349902367380414	1	F	F	F	F	palmitoyl-(protein) hydrolase activity	PPT1_BOVIN	PPT1_HUMAN
GO:0008235	0.00758602004876727	28/3691	6/641	0.356768088874459	1	F	F	F	F	metalloexopeptidase activity	A0NFU8_ANOGA	CBPA1_PIG	CBPD_LOPSP	CBPN_HUMAN	LAPA_ASPOR	O97389_HELAM
GO:0033218	0.0124627472229748	46/3691	9/641	0.405101167574308	1	F	F	F	F	amide binding	ANG2_MOUSE	ANG3_MOUSE	ANG4_MOUSE	ANGI_MOUSE	CATD_RAT	CYP5_CAEEL	PGPSA_DROME	Q5WRG2_RAT	TPP1_HUMAN
GO:0016755	0.00677323218639935	25/3691	5/641	0.443756244116687	1	F	F	F	F	aminoacyltransferase activity	O81226_CARPA	QPCT1_DROME	QPCT2_DROME	QPCT_IXOSC	QPCT_MOUSE
GO:0005501	0.00243836358710377	9/3691	2/641	0.480750127886325	1	F	F	F	F	retinoid binding	PTGDS_HUMAN	PTGDS_MOUSE
GO:0038023	0.00243836358710377	9/3691	2/641	0.480750127886325	1	F	F	F	F	signaling receptor activity	CATH_HUMAN	PGPSA_DROME
GO:0060089	0.00243836358710377	9/3691	2/641	0.480750127886325	1	F	F	F	F	molecular transducer activity	CATH_HUMAN	PGPSA_DROME
GO:0032052	0.00243836358710377	9/3691	2/641	0.480750127886325	1	F	F	F	F	bile acid binding	PA21B_BOVIN	PA21B_PIG
GO:0016290	0.00243836358710377	9/3691	2/641	0.480750127886325	1	F	F	F	F	palmitoyl-CoA hydrolase activity	PPT1_BOVIN	PPT1_HUMAN
GO:0008289	0.0216743429964779	80/3691	14/641	0.53432969391536	1	F	F	F	F	lipid binding	ECP_HUMAN	LIPG_HUMAN	PA21B_BOVIN	PA21B_PIG	PA2GA_HUMAN	PA2GE_HUMAN	PA2GX_HUMAN	PAG15_HUMAN	PLA22_ORYSJ	PPT1_BOVIN	PPT1_HUMAN	PTGDS_HUMAN	PTGDS_MOUSE	TPP1_HUMAN
GO:0047617	0.00270929287455974	10/3691	2/641	0.539844745362411	1	F	F	F	F	acyl-CoA hydrolase activity	PPT1_BOVIN	PPT1_HUMAN
GO:0140097	0.00785694933622325	29/3691	5/641	0.583905084133439	1	F	F	F	F	catalytic activity, acting on DNA	ATLE_CYCAE	DNAS1_HUMAN	DNSL3_HUMAN	ENDO2_ARATH	Q0KFV0_SOLLC
GO:0008253	0.00298022216201571	11/3691	2/641	0.594107121638481	1	F	F	F	F	5'-nucleotidase activity	PPAP_RAT	V5NTD_NAJAT
GO:0046914	0.116770522893525	431/3691	73/641	0.620836448295018	1	F	F	F	F	transition metal ion binding	A0A0A7M685_TRAHI	A0A0M3U1T9_9APHY	A0A0R4I979_BRABE	A0A2H4A2Q2_9APHY	A0A3F2YLU5_9APHY	A0NFU8_ANOGA	A2QS62_ASPNC	ADA2_HUMAN	ANG1_BOVIN	ANG2_MOUSE	ANG3_MOUSE	ANG4_MOUSE	ANGI_MOUSE	AOC1_HUMAN	AOCX_BOVIN	ASM3A_HUMAN	ASM3A_MOUSE	B2L9C1_TRAHI	B4F320_LIMPO	BLRO_ALBVE	CAH1_CHLRE	CAH6_HUMAN	CBPA1_PIG	CBPD_LOPSP	CBPN_HUMAN	CDA_COLLN	CERU_RAT	D7F485_9APHY	DOPO_HUMAN	ENPP2_HUMAN	ENPP2_RAT	F6N9E7_9PEZI	G2QG31_MYCTT	H8ZRU2_9HELO	HE12_DANRE	I1SB14_9APHY	I1VE66_9APHY	LAC1_MELAO	LAC1_TRAMX	LAC2_TRAVE	M1GME7_9APHY	MMP1_PIG	O97389_HELAM	PAG15_HUMAN	PGPSA_DROME	PGRP1_CAMDR	PPA5_HUMAN	PPA5_PIG	PPA5_RAT	PPAF_PHAVU	Q08J22_BOMMO	Q12571_9BASI	Q1W6B1_9APHY	Q2TWF5_ASPOR	Q5B038_EMENI	Q5EBY5_9APHY	Q5WRG2_RAT	Q6H9H7_9APHY	Q86RS6_MANSE	Q8TG94_TRAPU	Q96TR6_PYCCO	Q96UT7_TRAVE	Q96X16_PICPA	Q9HDQ0_9APHY	Q9UVQ2_PYCCI	Q9Y780_COPCI	QPCT1_DROME	QPCT2_DROME	QPCT_IXOSC	QPCT_MOUSE	SODE_ONCVO	TRFL_BUBBU	VM1A3_DEIAC
GO:0019840	0.00352208073692766	13/3691	2/641	0.687893680746689	1	F	F	F	F	isoprenoid binding	PTGDS_HUMAN	PTGDS_MOUSE
GO:0016289	0.00352208073692766	13/3691	2/641	0.687893680746689	1	F	F	F	F	CoA hydrolase activity	PPT1_BOVIN	PPT1_HUMAN
GO:0016758	0.0157138986724465	58/3691	9/641	0.699276534897854	1	F	F	F	F	hexosyltransferase activity	GBA1_HUMAN	HYAL1_HUMAN	LALBA_BOVIN	LALBA_CAPHI	LALBA_CAVPO	LALBA_PAPCY	OFUT1_CAEEL	Q07524_TROMA	XTH34_POPPZ
GO:0008199	0.0073150907613113	27/3691	4/641	0.714976137339146	1	F	F	F	F	ferric iron binding	PPA5_HUMAN	PPA5_PIG	PPA5_RAT	PPAF_PHAVU
GO:0098772	0.0230289894337578	85/3691	13/641	0.738029844654235	1	F	F	F	F	molecular function regulator activity	A0A097P6E1_9FABA	A0A158RFS0_MUCPR	ADA2_HUMAN	B2ZGS7_9ASPA	CATH_HUMAN	D9MWI4_9ASPA	E3VTL0_9ASPA	PA2A_NAJAT	PA2BD_CRODU	Q9PTT3_SPAAU	TTHY_CHICK	TTHY_MOUSE	TTHY_RAT
GO:0003677	0.0111081007856949	41/3691	6/641	0.740783561173049	1	F	F	F	F	DNA binding	ANG1_BOVIN	ANG2_MOUSE	ANG3_MOUSE	ANGI_MOUSE	DNAS1_HUMAN	DNSL3_HUMAN
GO:0016811	0.0130046057978868	48/3691	7/641	0.752506247699232	1	F	F	F	F	hydrolase activity, acting on carbon-nitrogen (but not peptide) bonds, in linear amides	A0A0R4I979_BRABE	A2QZC8_ASPNC	ASAH1_BALAS	CDA_COLLN	CDA_EMENI	PGRP1_CAMDR	Q86RS6_MANSE
GO:0140677	0.0113790300731509	42/3691	6/641	0.762264135354217	1	F	F	F	F	molecular function activator activity	ADA2_HUMAN	CATH_HUMAN	Q9PTT3_SPAAU	TTHY_CHICK	TTHY_MOUSE	TTHY_RAT
GO:0008252	0.00406393931183961	15/3691	2/641	0.763104961590509	1	F	F	F	F	nucleotidase activity	PPAP_RAT	V5NTD_NAJAT
GO:0008198	0.00650230289894338	24/3691	3/641	0.81356162257179	1	F	F	F	F	ferrous iron binding	PPA5_HUMAN	PPA5_PIG	PPA5_RAT
GO:0030234	0.0121918179355188	45/3691	6/641	0.81876620404083	1	F	F	F	F	enzyme regulator activity	A0A097P6E1_9FABA	A0A158RFS0_MUCPR	B2ZGS7_9ASPA	CATH_HUMAN	D9MWI4_9ASPA	E3VTL0_9ASPA
GO:0042578	0.0387428881062043	143/3691	21/641	0.835312271583439	1	F	F	F	F	phosphoric ester hydrolase activity	A1HA_LOXIN	A1HB2_LOXIN	A2TBB4_9ASCO	A311_LOXLA	A4GX63_TOXGO	ASM3A_HUMAN	ASM3A_MOUSE	ENPP2_HUMAN	ENPP2_RAT	F6MIW5_WHEAT	PHYA_ASPFU	PHYA_ASPNG	PHYB_ASPAW	PPA5_HUMAN	PPA5_PIG	PPA5_RAT	PPAF1_IPOBA	PPAF_PHAVU	PPAP_RAT	Q8VX11_LUPLU	V5NTD_NAJAT
GO:0016790	0.00677323218639935	25/3691	3/641	0.835331227167959	1	F	F	F	F	thiolester hydrolase activity	PPT1_BOVIN	PPT1_HUMAN	PPT2_HUMAN
GO:0008270	0.052560281766459	194/3691	29/641	0.844165257581068	1	F	F	F	F	zinc ion binding	A0A0R4I979_BRABE	A0NFU8_ANOGA	ADA2_HUMAN	AOC1_HUMAN	ASM3A_HUMAN	ASM3A_MOUSE	B4F320_LIMPO	CAH1_CHLRE	CAH6_HUMAN	CBPA1_PIG	CBPD_LOPSP	CBPN_HUMAN	CDA_COLLN	ENPP2_HUMAN	ENPP2_RAT	HE12_DANRE	MMP1_PIG	O97389_HELAM	PAG15_HUMAN	PGPSA_DROME	PGRP1_CAMDR	PPAF_PHAVU	Q2TWF5_ASPOR	Q86RS6_MANSE	QPCT1_DROME	QPCT2_DROME	QPCT_IXOSC	QPCT_MOUSE	VM1A3_DEIAC
GO:0004527	0.00487672717420753	18/3691	2/641	0.846317467594966	1	F	F	F	F	exonuclease activity	ENPP2_HUMAN	ENPP2_RAT
GO:0004089	0.00704416147385532	26/3691	3/641	0.854875797341026	1	F	F	F	F	carbonate dehydratase activity	CAH1_CHLRE	CAH6_HUMAN	Q2TWF5_ASPOR
GO:0071949	0.0149011108100786	55/3691	7/641	0.86550563800295	1	F	F	F	F	FAD binding	A0A098DND1_GIBZE	CKX1_MAIZE	CYND4_CYNDA	GOOX_SARSR	MNCO_MICNN	THCAS_CANSA	XYLO_MYCTT
GO:0004096	0.00541858574911948	20/3691	2/641	0.886009194522145	1	F	F	F	F	catalase activity	CAT3_NEUCR	KATG2_MAGO7
GO:0050660	0.031698726632349	117/3691	16/641	0.886565450696542	1	F	F	F	F	flavin adenine dinucleotide binding	A0A060SC37_PYCCI	A0A098DND1_GIBZE	A0A1S9DW10_ASPOZ	B8MX95_ASPFN	CKX1_MAIZE	CYND4_CYNDA	G0SAW6_CHATD	G2PZJ2_MYCTT	GOOX_SARSR	GOX_ASPNG	MDL1_PRUDU	MNCO_MICNN	O94219_PLEER	PDH1_LEUMG	THCAS_CANSA	XYLO_MYCTT
GO:0046527	0.00758602004876727	28/3691	3/641	0.887961074192607	1	F	F	F	F	glucosyltransferase activity	GBA1_HUMAN	Q07524_TROMA	XTH34_POPPZ
GO:0003755	0.00758602004876727	28/3691	3/641	0.887961074192607	1	F	F	F	F	peptidyl-prolyl cis-trans isomerase activity	A0A0R3QSA7_9BILA	A0A3S5H5N2_LEIDO	CYP5_CAEEL
GO:0005504	0.00568951503657545	21/3691	2/641	0.902082188098677	1	F	F	F	F	fatty acid binding	PTGDS_HUMAN	PTGDS_MOUSE
GO:0008194	0.0121918179355188	45/3691	5/641	0.912178798385261	1	F	F	F	F	UDP-glycosyltransferase activity	HYAL1_HUMAN	LALBA_BOVIN	LALBA_CAPHI	LALBA_CAVPO	LALBA_PAPCY
GO:0004177	0.00812787862367922	30/3691	3/641	0.914136679732304	1	F	F	F	F	aminopeptidase activity	CATH_HUMAN	DPP2_HUMAN	LAPA_ASPOR
GO:0003824	0.986453535627201	3641/3691	629/641	0.919593971061657	1	F	F	F	F	catalytic activity	A0A059U759_9PEZI	A0A060N399_9PLEO	A0A060SC37_PYCCI	A0A068FT77_9PEZI	A0A075B5G4_HUMIN	A0A075B5H6_TRIHA	A0A075C6T6_RHIMI	A0A086SY89_ACRC1	A0A086T6R4_ACRC1	A0A087WNH2_FICBE	A0A088T0J9_GEOCN	A0A097P6E1_9FABA	A0A098DND1_GIBZE	A0A0A0Y4H8_TRAFO	A0A0A7M685_TRAHI	A0A0J5Q413_ASPFM	A0A0M3KKZ6_RHIMI	A0A0M3KKZ8_RHIMI	A0A0M3U1T9_9APHY	A0A0R3QSA7_9BILA	A0A0R4I979_BRABE	A0A0S2GKZ1_9APHY	A0A173N065_EISFE	A0A183C5H8_GLOPA	A0A1D3S5H0_FUSOX	A0A1L6CE30_9EURO	A0A1L8D5Z7_BOTAT	A0A1L9WG58_ASPA1	A0A1S4NYF8_PANVG	A0A1S6YJF3_MALCI	A0A1S9DRB1_ASPOZ	A0A1S9DW10_ASPOZ	A0A1Y2TH07_9PEZI	A0A2H4A2Q2_9APHY	A0A2H5BN17_TALPI	A0A2N1LTK3_TRIHA	A0A2P1C6N4_IRPLA	A0A2U8ZTY7_RHIZD	A0A2Z4HIN9_9EURO	A0A384E148_NICBE	A0A3B6UEQ2_RHIMI	A0A3B6UEQ6_EISFE	A0A3F2YLU5_9APHY	A0A3G2C3I4_9EURO	A0A3G4RHU4_9PEZI	A0A3L6SKP5_PANMI	A0A3S5H5N2_LEIDO	A0A482LWB1_OSTFU	A0A5J6BJN2_MALCI	A0A6F8Z6Y2_BOMMO	A0A6M9BP13_9EURO	A0A6P6YAT6_DERPT	A0A7S6G7I6_9PEZI	A0A856TAI5_9BASI	A0NFU8_ANOGA	A1E266_9PEZI	A1HA_LOXIN	A1HB2_LOXIN	A2QIR3_ASPNC	A2QS62_ASPNC	A2QZC8_ASPNC	A2TBB4_9ASCO	A2TM14_HEVBR	A311_LOXLA	A4GX63_TOXGO	A5AB48_ASPNC	A6PZ97_SALSA	A6YRT4_9PEZI	A7KMF0_9CAEN	A8NI40_COPC7	A9LI60_BIOOC	A9ZSX9_9BRYO	ABFB_ASPKW	ADA2_HUMAN	ADPG2_ARATH	AGAL_HUMAN	AGAL_ORYSJ	AMPS2_LITPI	AMY1A_HUMAN	AMY1_HORVU	AMY1_ORYSJ	AMYA1_ASPOR	AMYG_SACFI	AMY_ORYLA	ANAG_HUMAN	ANG1_BOVIN	ANG2_MOUSE	ANG3_MOUSE	ANG4_MOUSE	ANGI_MOUSE	AOAH_MOUSE	AOC1_HUMAN	AOCX_BOVIN	APO1_CYCAE	ASAH1_BALAS	ASM3A_HUMAN	ASM3A_MOUSE	ATLE_CYCAE	AXE1_ASPAW	AXE2_TALPU	AXHA2_EMENI	B1Q4V2_HERER	B2L9C1_TRAHI	B4F320_LIMPO	B7X9Z0_COPCI	B7X9Z2_COPCI	B8MX95_ASPFN	B9TU22_GADMO	BGALA_ASPNC	BGALA_ASPOR	BGALA_PENSQ	BGL1_ASPAC	BGLA_ASPFU	BGLA_ASPOR	BGLR_HUMAN	BLRO_ALBVE	C3VEV9_PENCN	C7YSL3_FUSV7	CAH1_CHLRE	CAH6_HUMAN	CARP1_CANAL	CARP2_CANAX	CARP_RHIPU	CAT3_NEUCR	CATD_RAT	CATH_HUMAN	CATLL_FASHE	CBHB_ASPFU	CBHRE_GEOS1	CBPA1_PIG	CBPD_LOPSP	CBPN_HUMAN	CDA_COLLN	CDA_EMENI	CEL2A_PIG	CERU_RAT	CFAD_MOUSE	CHI1_COCPS	CHI2_HORVU	CHI2_ORYSJ	CHI33_TRIHA	CHI42_TRIHA	CHI4_CRYJA	CHIA_HUMAN	CHIC_ARATH	CHIC_SECCE	CHIL3_MOUSE	CHIT_PUNGR	CHLY_HEVBR	CHYM_CAMDR	CKX1_MAIZE	COGS_HYPLI	CONB_CANEN	CUCM1_CUCME	CUTI1_ASPOR	CUTI1_COLGL	CUTI1_FUSVN	CUTI1_HYPJR	CYND4_CYNDA	CYP5_CAEEL	CYSP_BLOTA	D0QF43_9HELO	D1M8S7_HEVBR	D1MPT2_ROYRE	D6XHE1_TRYB2	D7F485_9APHY	D9MWI4_9ASPA	DABA_PSEMU	DDN1_BOVIN	DEXT_TALMI	DIR_GLYEC	DNAS1_HUMAN	DNSL3_HUMAN	DOPO_HUMAN	DPP2_HUMAN	DYP_AURAJ	E0A7J0_YARLL	E0CX04_MOMBA	E0XN39_9EURO	E13B_HORVU	E13C_MUSAC	E3VTL0_9ASPA	E5D0X5_SCHOC	E7FH77_DANRE	E9G5J5_DAPPU	ECP_HUMAN	EGFB2_MOUSE	EGLB_ASPNG	ENDO2_ARATH	ENG1_RHIMI	ENPP2_HUMAN	ENPP2_RAT	ERVB_TABDI	EST6_DROME	EXG1_CANAL	EXG1_YEAST	F0ZJZ1_DICPU	F1CYZ0_TALFU	F2Z7L1_9ANNE	F6MIW5_WHEAT	F6N9E7_9PEZI	FAEA_ASPNG	FAEB1_ASPOR	FAEB2_ASPOR	FUCO_HUMAN	G0RVK1_HYPJQ	G0SAW6_CHATD	G2PZJ2_MYCTT	G2Q665_MYCTT	G2QG31_MYCTT	G2QVH2_THETT	G2X3Y1_VERDV	G3I1H5_CRIGR	G3JPF7_CORMM	G3YAL0_ASPNA	G3YFQ1_ASPNA	G8GLP2_LENED	G9NTY1_HYPAI	GALNS_HUMAN	GANA_ASPAC	GANA_EMENI	GANA_HUMIN	GAOA_GIBZA	GBA1_HUMAN	GCE2_MYCTT	GCE_CERUI	GCE_HYPJQ	GGH_HUMAN	GH7B_LIMQU	GILT_MOUSE	GOOX_SARSR	GOX_ASPNG	GPX3_HUMAN	GPX5_HUMAN	GPX6_MOUSE	GRAA_HUMAN	GRAC_MOUSE	GRAK_HUMAN	GRASS_DROME	GUB2_HORVU	GUN2_HYPJE	GUN6_HUMIN	GUN7_HYPJQ	GUNC_FUSOX	GUN_ASPAC	GUN_CRYAT	GUN_MYTED	GUX1_HUMGT	GUX1_HYPJE	GUX1_TRIHA	GUX2_HYPJE	H1AE14_PHACH	H8ZRU2_9HELO	HE12_DANRE	HEXC_OSTFU	HS3S1_MOUSE	HYAL1_HUMAN	I1SB14_9APHY	I1SB18_VIPAE	I1VE66_9APHY	I2FI81_EISFE	I3RY46_TRIHA	IDH_OSTTA	IDUA_HUMAN	INU2_ASPFI	INUE_ASPAW	INV_SCHOC	IPUA_ASPNG	J7LCB0_DEIAC	J9UN47_GIBZA	K7CID1_PANTR	K7N5L9_RAPSA	K7ZUA3_ASCNO	K9L8F3_MALCI	KATG2_MAGO7	KLK10_HUMAN	KLK1_HUMAN	KLK2_HORSE	KLK2_HUMAN	KLK7_HUMAN	KLK7_MOUSE	KLK8_MOUSE	L7SVX1_RHIMI	L8ICE9_9CETA	LAC1_MELAO	LAC1_TRAMX	LAC2_TRAVE	LALBA_BOVIN	LALBA_CAPHI	LALBA_CAVPO	LALBA_PAPCY	LAPA_ASPOR	LGMN_MOUSE	LICH_HUMAN	LIG2_PHACH	LIG4_PHACH	LIG8_PHACH	LIP1_DIURU	LIP2_DIURU	LIP2_GEOCN	LIP3_DIURU	LIPA_MOEAP	LIPB_PSEA2	LIPG_CANLF	LIPG_HUMAN	LIPP_HORSE	LIPR1_CANLF	LIPR1_HUMAN	LIPR2_HUMAN	LIPR2_RAT	LIP_THELA	LUCI_OPLGR	LYG_STRCA	LYS1_MUSDO	LYSC1_ANAPL	LYSC1_CANLF	LYSC1_HORSE	LYSC2_BOVIN	LYSC2_ONCMY	LYSC_COTJA	LYSC_EQUAS	LYSC_NUMME	LYSC_OPIHO	LYSC_PELSI	LYS_BOMMO	LYS_RUDPH	M1GME7_9APHY	M2RAI8_CERS8	M9TI89_RHIPU	MAN12_PENCI	MAN4_SOLLC	MANA_ASPNC	MANA_CANEN	MANA_CRYAT	MANA_HYPJR	MANA_MYTED	MANA_PODAN	MANBA_MOUSE	MCPT2_RAT	MDL1_PRUDU	MDLA_PENCA	MDLA_PENCY	MEL1_YEASX	MMP1_PIG	MNCO_MICNN	MNLOX_MAGO7	NADA_APLCA	NADA_ASPFU	NAGAB_CHICK	NAGAB_HUMAN	NANL_MACDE	NCS_THLFG	NP4_RHOPR	NTP1_TOXGO	NTP2_TOXGO	NUP1_PENCI	NUS1_ASPOR	O00095_HYPJE	O04358_IRIHO	O22443_SOYBN	O44049_TRYRA	O74705_ASPNG	O77044_9NEOP	O81100_SOLLC	O81226_CARPA	O81934_CANEN	O94219_PLEER	O97389_HELAM	OFUT1_CAEEL	OXLA_BOTAT	OXLA_CALRH	OXLA_GLOHA	P79074_9AGAR	PA1_VESBA	PA21B_BOVIN	PA21B_PIG	PA2A1_BUNCE	PA2A1_ECHCA	PA2A1_NAJAT	PA2A1_OPHHA	PA2A2_NAJNA	PA2A2_OPHHA	PA2A2_TROCA	PA2A4_NAJSG	PA2A5_TRIST	PA2A7_GLOHA	PA2A_BOTJR	PA2A_CROAT	PA2A_DEIAC	PA2A_GLOHA	PA2A_NAJAT	PA2B1_AGKPI	PA2B2_BOTJR	PA2B2_PROFL	PA2B3_BOTAS	PA2B3_BUNCE	PA2B5_BUNCE	PA2B5_NOTSC	PA2BA_VIPAA	PA2BB_GLOHA	PA2BB_PSEAU	PA2BC_VIPAA	PA2BD_CRODU	PA2B_BUNCE	PA2B_NOTSC	PA2GA_HUMAN	PA2GE_HUMAN	PA2GX_HUMAN	PA2H1_AGKCL	PA2H1_BOTBZ	PA2H1_BOTJR	PA2H1_BOTMO	PA2H1_BOTPI	PA2H2_BOTAS	PA2H2_BOTMO	PA2H2_BOTPI	PA2H2_CERGO	PA2H3_BOTPI	PA2HB_AGKPI	PA2HB_OXYSC	PA2HH_TRIST	PA2HS_ECHCA	PA2H_BOTPA	PA2H_DEIAC	PA2H_PROMB	PA2N_GLOHA	PA2_APIME	PAG15_HUMAN	PCP_HUMAN	PDE_NAJAT	PDH1_LEUMG	PELA_ASPNG	PELB_ASPNG	PEM1_PHACH	PEPA_ASPPH	PER1A_ARMRU	PER1_ARAHY	PER1_SORBI	PER53_ARATH	PER59_ARATH	PERL_BOVIN	PERL_BUBBU	PERL_CAPHI	PER_ARTRA	PER_COPCI	PGH2_HUMAN	PGLR1_ASPAC	PGLR1_ASPNG	PGLR_GIBFU	PGPSA_DROME	PGRP1_CAMDR	PHAZ_TALFU	PHNH_PENHR	PHYA_ASPFU	PHYA_ASPNG	PHYB_ASPAW	PLA22_ORYSJ	PLY1_JUNAS	PME_DAUCA	PME_SITOR	POXA_DICDI	PPA5_HUMAN	PPA5_PIG	PPA5_RAT	PPAF1_HOLDI	PPAF1_IPOBA	PPAF_PHAVU	PPAP_RAT	PPO8_ANOGA	PPT1_BOVIN	PPT1_HUMAN	PPT2_HUMAN	PRS57_HUMAN	PRTN3_HUMAN	PRXC_LEPFU	PTGDS_HUMAN	PTGDS_MOUSE	Q02321_PHACH	Q06AK3_TOXGO	Q07524_TROMA	Q08J22_BOMMO	Q0KFV0_SOLLC	Q12571_9BASI	Q12715_HYPJE	Q1W6B1_9APHY	Q2QEH4_SAPOF	Q2TWF5_ASPOR	Q2U8V9_ASPOR	Q2Z1W1_PHACH	Q40069_HORVU	Q43576_TOBAC	Q45U61_ASPNG	Q4AE59_OSTFU	Q4WP32_ASPFU	Q50KB2_PHACH	Q55FE6_DICDI	Q588B8_CRYJA	Q5B038_EMENI	Q5EBY5_9APHY	Q5WRG2_RAT	Q60FD2_9APHY	Q69G21_TENMO	Q6ED33_ASPNG	Q6H9H7_9APHY	Q6NY42_DANRE	Q6R7Z5_9TRYP	Q6S5M9_9ASCO	Q6VAY1_9PEZI	Q6WER3_GIBZA	Q6WSR8_PICAB	Q70C53_SOLTU	Q70SY0_HYPJE	Q7LHI2_PHACH	Q7LIJ0_PHACH	Q7LST4_PENEN	Q7RWP2_NEUCR	Q7X9A9_CAMSI	Q7XZV5_NICGU	Q7YXL2_TENMO	Q86RS6_MANSE	Q874E9_9TREE	Q8H0C9_VIGUN	Q8J0K6_MELAO	Q8J0K8_MELAO	Q8NJY6_9HYPO	Q8T0W7_9NEOP	Q8TFL9_TALEM	Q8TG26_THEAU	Q8TG94_TRAPU	Q8TGI8_TALEM	Q8VX11_LUPLU	Q8WZK8_9APHY	Q92456_HYPJE	Q92458_HYPJE	Q93X60_CICIN	Q94BW3_CINCA	Q95KP4_HORSE	Q95V66_PENVA	Q96TR6_PYCCO	Q96UT7_TRAVE	Q96X16_PICPA	Q9FUH3_VIGUS	Q9GPG0_MANSE	Q9HDQ0_9APHY	Q9LYJ5_ARATH	Q9M7C7_CALSE	Q9P8F7_YARLL	Q9SSV1_NICGU	Q9STC1_GRALE	Q9UVQ2_PYCCI	Q9XEI3_HORVV	Q9Y780_COPCI	QPCT1_DROME	QPCT2_DROME	QPCT_IXOSC	QPCT_MOUSE	RENI_RAT	RGLA_ASPAC	RHA1_ASPAC	RHGA_ASPAC	RIP0_DIACA	RIP1_BRYDI	RIP1_HORVU	RIP1_MOMCH	RIP1_PHYAM	RIP2_PHYAM	RIP3_MOMCH	RIPA_PHYAM	RIPG_SURMU	RIPL1_PHYDI	RIPL2_PHYDI	RIPT_TRIKI	RNAS1_BISBI	RNAS4_HUMAN	RNAS4_PIG	RNAS6_HUMAN	RNF1_GIBFU	RNLE_SOLLC	RNRH_RHINI	RNS11_NICAL	RNS1B_RAT	RNS3_PYRPY	RNSL3_DANRE	RNS_BOVIN	RNT2_HUMAN	S6BC01_PSEA2	S7Q6I2_GLOTA	S7ZIW0_PENO1	SIA_ASPFU	SODE_ONCVO	THCAS_CANSA	TLP_PRUAV	TPP1_HUMAN	TRFL_BUBBU	TRFL_HORSE	TRY1_GADMO	TRY3_SALSA	TRYB2_HUMAN	V5NTD_NAJAT	VM11_BOTMO	VM12_CROAD	VM1A3_DEIAC	VM1BI_BOTMO	VM1T1_PROMU	VM1T2_PROFL	VPL1_PLEER	VPL2_PLEER	VSPP_DEIAC	VSPSX_GLOSA	W0T408_KLUMD	W4KMP1_HETIT	W8P1L2_TALEM	W8VR85_TALPI	X0BTD8_FUSOX	X0M5X0_FUSOX	XGHA_ASPTU	XTH34_POPPZ	XYLA_ASPNC	XYLO_MYCTT	XYN1_HYPJR	XYN2_HYPJR	XYN3_ASPKW	XYN3_HYPJQ	XYNA_FUSO4	XYNA_PENSI	XYNA_THEAU	XYNA_THELA	XYNC_ASPNC	XYND_EMENI
GO:0019900	0.0062313736114874	23/3691	2/641	0.928079168286155	1	F	F	F	F	kinase binding	CHIA_HUMAN	CHIL3_MOUSE
GO:0016859	0.00866973719859117	32/3691	3/641	0.934629445229816	1	F	F	F	F	cis-trans isomerase activity	A0A0R3QSA7_9BILA	A0A3S5H5N2_LEIDO	CYP5_CAEEL
GO:0033293	0.010837171498239	40/3691	4/641	0.935193518739489	1	F	F	F	F	monocarboxylic acid binding	PA21B_BOVIN	PA21B_PIG	PTGDS_HUMAN	PTGDS_MOUSE
GO:0019904	0.00650230289894338	24/3691	2/641	0.938489854259169	1	F	F	F	F	protein domain specific binding	BGLR_HUMAN	TTHY_CHICK
GO:0016791	0.031698726632349	117/3691	14/641	0.959859517067836	1	F	F	F	F	phosphatase activity	A2TBB4_9ASCO	A4GX63_TOXGO	F6MIW5_WHEAT	PHYA_ASPFU	PHYA_ASPNG	PHYB_ASPAW	PPA5_HUMAN	PPA5_PIG	PPA5_RAT	PPAF1_IPOBA	PPAF_PHAVU	PPAP_RAT	Q8VX11_LUPLU	V5NTD_NAJAT
GO:0044877	0.0124627472229748	46/3691	4/641	0.970239008082891	1	F	F	F	F	protein-containing complex binding	AOC1_HUMAN	TLP_PRUAV	TTHY_MOUSE	TTHY_RAT
GO:0048029	0.0132755350853427	49/3691	4/641	0.980164234782791	1	F	F	F	F	monosaccharide binding	BGALA_ASPOR	BGALA_PENSQ	DOPO_HUMAN	MANBA_MOUSE
GO:0003723	0.0330533730696288	122/3691	13/641	0.98680715891657	1	F	F	F	F	RNA binding	ANGI_MOUSE	B1Q4V2_HERER	Q45U61_ASPNG	Q7XZV5_NICGU	Q9M7C7_CALSE	Q9SSV1_NICGU	RNF1_GIBFU	RNLE_SOLLC	RNRH_RHINI	RNS11_NICAL	RNS3_PYRPY	RNSL3_DANRE	RNT2_HUMAN
GO:0004602	0.0119208886480629	44/3691	3/641	0.988574765503654	1	F	F	F	F	glutathione peroxidase activity	GPX3_HUMAN	GPX5_HUMAN	GPX6_MOUSE
GO:0016701	0.0135464643727987	50/3691	3/641	0.995468363343307	1	F	F	F	F	oxidoreductase activity, acting on single donors with incorporation of molecular oxygen	LUCI_OPLGR	MNLOX_MAGO7	PGH2_HUMAN
GO:0016721	0.010837171498239	40/3691	2/641	0.995582067284525	1	F	F	F	F	oxidoreductase activity, acting on superoxide radicals as acceptor	Q08J22_BOMMO	SODE_ONCVO
GO:0004784	0.010837171498239	40/3691	2/641	0.995582067284525	1	F	F	F	F	superoxide dismutase activity	Q08J22_BOMMO	SODE_ONCVO
GO:0016702	0.0111081007856949	41/3691	2/641	0.996275118731983	1	F	F	F	F	oxidoreductase activity, acting on single donors with incorporation of molecular oxygen, incorporation of two atoms of oxygen	MNLOX_MAGO7	PGH2_HUMAN
GO:0004721	0.0113790300731509	42/3691	2/641	0.996861131705774	1	F	F	F	F	phosphoprotein phosphatase activity	A4GX63_TOXGO	PPAP_RAT
GO:0140101	0.0124627472229748	46/3691	2/641	0.998425088159911	1	F	F	F	F	catalytic activity, acting on a tRNA	ANGI_MOUSE	Q5WRG2_RAT
GO:0016757	0.0327824437821729	121/3691	9/641	0.999599922673683	1	F	F	F	F	glycosyltransferase activity	GBA1_HUMAN	HYAL1_HUMAN	LALBA_BOVIN	LALBA_CAPHI	LALBA_CAVPO	LALBA_PAPCY	OFUT1_CAEEL	Q07524_TROMA	XTH34_POPPZ
GO:0016835	0.041181251693308	152/3691	12/641	0.999809966539234	1	F	F	F	F	carbon-oxygen lyase activity	CAH1_CHLRE	CAH6_HUMAN	DIR_GLYEC	G2X3Y1_VERDV	NANL_MACDE	NCS_THLFG	PELA_ASPNG	PELB_ASPNG	PLY1_JUNAS	Q2TWF5_ASPOR	Q9STC1_GRALE	RGLA_ASPAC
GO:0016810	0.0322405852072609	119/3691	8/641	0.999837787669143	1	F	F	F	F	hydrolase activity, acting on carbon-nitrogen (but not peptide) bonds	A0A0R4I979_BRABE	A2QZC8_ASPNC	ADA2_HUMAN	ASAH1_BALAS	CDA_COLLN	CDA_EMENI	PGRP1_CAMDR	Q86RS6_MANSE
GO:0019899	0.0222162015713899	82/3691	4/641	0.999859287292638	1	F	F	F	F	enzyme binding	CHIA_HUMAN	CHIL3_MOUSE	PGH2_HUMAN	PRTN3_HUMAN
GO:0016836	0.0270929287455974	100/3691	5/641	0.999958953822304	1	F	F	F	F	hydro-lyase activity	CAH1_CHLRE	CAH6_HUMAN	DIR_GLYEC	NCS_THLFG	Q2TWF5_ASPOR
GO:0043177	0.0273638580330534	101/3691	5/641	0.999964919119617	1	F	F	F	F	organic acid binding	DOPO_HUMAN	PA21B_BOVIN	PA21B_PIG	PTGDS_HUMAN	PTGDS_MOUSE
GO:0031406	0.0273638580330534	101/3691	5/641	0.999964919119617	1	F	F	F	F	carboxylic acid binding	DOPO_HUMAN	PA21B_BOVIN	PA21B_PIG	PTGDS_HUMAN	PTGDS_MOUSE
GO:0017111	0.0192359794093742	71/3691	2/641	0.999981499766243	1	F	F	F	F	ribonucleoside triphosphate phosphatase activity	NTP1_TOXGO	NTP2_TOXGO
GO:0051213	0.0200487672717421	74/3691	2/641	0.999989272779103	1	F	F	F	F	dioxygenase activity	MNLOX_MAGO7	PGH2_HUMAN
GO:0004497	0.0249254944459496	92/3691	3/641	0.999995932390723	1	F	F	F	F	monooxygenase activity	DOPO_HUMAN	LUCI_OPLGR	PPO8_ANOGA
GO:0016705	0.0284475751828773	105/3691	4/641	0.999996791890505	1	F	F	F	F	oxidoreductase activity, acting on paired donors, with incorporation or reduction of molecular oxygen	DOPO_HUMAN	PGH2_HUMAN	POXA_DICDI	PRXC_LEPFU
GO:0042803	0.0585207260904904	216/3691	15/641	0.999998737075004	1	F	F	F	F	protein homodimerization activity	ADA2_HUMAN	AGAL_HUMAN	ANG2_MOUSE	ANG3_MOUSE	ANG4_MOUSE	ANGI_MOUSE	AOC1_HUMAN	GRAA_HUMAN	IDH_OSTTA	LYS_RUDPH	NAGAB_HUMAN	PGH2_HUMAN	PPAP_RAT	Q5WRG2_RAT	RIPG_SURMU
GO:0005506	0.0338661609319967	125/3691	5/641	0.99999927661792	1	F	F	F	F	iron ion binding	PPA5_HUMAN	PPA5_PIG	PPA5_RAT	PPAF_PHAVU	TRFL_BUBBU
GO:0005488	0.665673259279328	2457/3691	374/641	0.999999338876902	1	F	F	F	F	binding	A0A060SC37_PYCCI	A0A075B5H6_TRIHA	A0A086SY89_ACRC1	A0A087WNH2_FICBE	A0A088T0J9_GEOCN	A0A098DND1_GIBZE	A0A0A0Y4H8_TRAFO	A0A0A7M685_TRAHI	A0A0J5Q413_ASPFM	A0A0M3U1T9_9APHY	A0A0R4I979_BRABE	A0A0S2GKZ1_9APHY	A0A173N065_EISFE	A0A183C5H8_GLOPA	A0A1D3S5H0_FUSOX	A0A1L8D5Z7_BOTAT	A0A1L9WG58_ASPA1	A0A1S4NYF8_PANVG	A0A1S9DW10_ASPOZ	A0A1Y2TH07_9PEZI	A0A2H4A2Q2_9APHY	A0A2N1LTK3_TRIHA	A0A2P1C6N4_IRPLA	A0A3B6UEQ2_RHIMI	A0A3F2YLU5_9APHY	A0A3L6SKP5_PANMI	A0A482LWB1_OSTFU	A0A5J6BJN2_MALCI	A0NFU8_ANOGA	A1HA_LOXIN	A1HB2_LOXIN	A2QIR3_ASPNC	A2QS62_ASPNC	A311_LOXLA	A5AB48_ASPNC	A8NI40_COPC7	A9LI60_BIOOC	ADA2_HUMAN	AGAL_HUMAN	AMPS2_LITPI	AMY1A_HUMAN	AMY1_HORVU	AMY1_ORYSJ	AMYA1_ASPOR	AMY_ORYLA	ANG1_BOVIN	ANG2_MOUSE	ANG3_MOUSE	ANG4_MOUSE	ANGI_MOUSE	AOAH_MOUSE	AOC1_HUMAN	AOCX_BOVIN	APO1_CYCAE	ASM3A_HUMAN	ASM3A_MOUSE	ATLE_CYCAE	B1Q4V2_HERER	B2L9C1_TRAHI	B4F320_LIMPO	B7X9Z0_COPCI	B8MX95_ASPFN	BGALA_ASPNC	BGALA_ASPOR	BGALA_PENSQ	BGLR_HUMAN	BLRO_ALBVE	CAH1_CHLRE	CAH6_HUMAN	CAT3_NEUCR	CATD_RAT	CATH_HUMAN	CBHB_ASPFU	CBPA1_PIG	CBPD_LOPSP	CBPN_HUMAN	CDA_COLLN	CDA_EMENI	CERU_RAT	CHI1_COCPS	CHI2_ORYSJ	CHI33_TRIHA	CHI42_TRIHA	CHI4_CRYJA	CHIA_HUMAN	CHIC_ARATH	CHIC_SECCE	CHIL3_MOUSE	CHIT_PUNGR	CKX1_MAIZE	CYND4_CYNDA	CYP5_CAEEL	D1MPT2_ROYRE	D7F485_9APHY	DABA_PSEMU	DNAS1_HUMAN	DNSL3_HUMAN	DOPO_HUMAN	DYP_AURAJ	E7FH77_DANRE	ECP_HUMAN	ENDO2_ARATH	ENPP2_HUMAN	ENPP2_RAT	EXG1_CANAL	F1CYZ0_TALFU	F2Z7L1_9ANNE	F6MIW5_WHEAT	F6N9E7_9PEZI	FAEA_ASPNG	FAEB1_ASPOR	FAEB2_ASPOR	G0RVK1_HYPJQ	G0SAW6_CHATD	G2PZJ2_MYCTT	G2Q665_MYCTT	G2QG31_MYCTT	G9NTY1_HYPAI	GALNS_HUMAN	GANA_HUMIN	GAOA_GIBZA	GBA1_HUMAN	GCE_CERUI	GCE_HYPJQ	GOOX_SARSR	GOX_ASPNG	GPX3_HUMAN	GRAA_HUMAN	GRASS_DROME	GUN2_HYPJE	GUN7_HYPJQ	GUX1_HUMGT	GUX1_HYPJE	GUX1_TRIHA	GUX2_HYPJE	H1AE14_PHACH	H8ZRU2_9HELO	HE12_DANRE	I1SB14_9APHY	I1SB18_VIPAE	I1VE66_9APHY	I2FI81_EISFE	IDH_OSTTA	IDUA_HUMAN	K7CID1_PANTR	K7N5L9_RAPSA	K9L8F3_MALCI	KATG2_MAGO7	L8ICE9_9CETA	LAC1_MELAO	LAC1_TRAMX	LAC2_TRAVE	LALBA_BOVIN	LALBA_CAPHI	LALBA_CAVPO	LALBA_PAPCY	LAPA_ASPOR	LCN15_HUMAN	LIG2_PHACH	LIG4_PHACH	LIG8_PHACH	LIPG_HUMAN	LIPP_HORSE	LIPR1_CANLF	LIPR1_HUMAN	LIPR2_HUMAN	LIPR2_RAT	LYSC1_CANLF	LYSC1_HORSE	LYSC_EQUAS	LYS_RUDPH	M1GME7_9APHY	M2RAI8_CERS8	M9TI89_RHIPU	MAN12_PENCI	MANA_CANEN	MANA_CRYAT	MANA_HYPJR	MANBA_MOUSE	MDL1_PRUDU	MMP1_PIG	MNCO_MICNN	MNLOX_MAGO7	NADA_ASPFU	NAGAB_HUMAN	NP1_RHOPR	NP2_RHOPR	NP4_RHOPR	NUP1_PENCI	NUS1_ASPOR	O22443_SOYBN	O77044_9NEOP	O81226_CARPA	O81934_CANEN	O94219_PLEER	O97389_HELAM	OXLA_BOTAT	PA21B_BOVIN	PA21B_PIG	PA2A1_BUNCE	PA2A1_ECHCA	PA2A1_NAJAT	PA2A1_OPHHA	PA2A2_NAJNA	PA2A2_OPHHA	PA2A2_TROCA	PA2A4_NAJSG	PA2A5_TRIST	PA2A7_GLOHA	PA2A_BOTJR	PA2A_CROAT	PA2A_DEIAC	PA2A_GLOHA	PA2A_NAJAT	PA2B1_AGKPI	PA2B2_BOTJR	PA2B2_PROFL	PA2B3_BOTAS	PA2B3_BUNCE	PA2B5_BUNCE	PA2B5_NOTSC	PA2BA_VIPAA	PA2BB_GLOHA	PA2BB_PSEAU	PA2BC_VIPAA	PA2BD_CRODU	PA2B_BUNCE	PA2B_NOTSC	PA2GA_HUMAN	PA2GE_HUMAN	PA2GX_HUMAN	PA2H1_AGKCL	PA2H1_BOTBZ	PA2H1_BOTJR	PA2H1_BOTMO	PA2H1_BOTPI	PA2H2_BOTAS	PA2H2_BOTMO	PA2H2_BOTPI	PA2H2_CERGO	PA2H3_BOTPI	PA2HB_AGKPI	PA2HB_OXYSC	PA2HH_TRIST	PA2HS_ECHCA	PA2H_BOTPA	PA2H_DEIAC	PA2H_PROMB	PA2N_GLOHA	PA2_APIME	PAG15_HUMAN	PDE_NAJAT	PDH1_LEUMG	PEM1_PHACH	PER1A_ARMRU	PER1_ARAHY	PER1_SORBI	PER53_ARATH	PER59_ARATH	PERL_BOVIN	PERL_BUBBU	PERL_CAPHI	PER_ARTRA	PER_COPCI	PGH2_HUMAN	PGPSA_DROME	PGRP1_CAMDR	PLA22_ORYSJ	PLY1_JUNAS	POXA_DICDI	PPA5_HUMAN	PPA5_PIG	PPA5_RAT	PPAF1_HOLDI	PPAF1_IPOBA	PPAF_PHAVU	PPAP_RAT	PPO8_ANOGA	PPT1_BOVIN	PPT1_HUMAN	PRS57_HUMAN	PRTN3_HUMAN	PRXC_LEPFU	PTGDS_HUMAN	PTGDS_MOUSE	Q02321_PHACH	Q06AK3_TOXGO	Q07524_TROMA	Q08J22_BOMMO	Q0KFV0_SOLLC	Q12571_9BASI	Q1K4Q1_NEUCR	Q1W6B1_9APHY	Q2TWF5_ASPOR	Q40069_HORVU	Q43576_TOBAC	Q45U61_ASPNG	Q4AE59_OSTFU	Q4W6L6_CYCRE	Q4WP32_ASPFU	Q50KB2_PHACH	Q55FE6_DICDI	Q5B038_EMENI	Q5EBY5_9APHY	Q5WRG2_RAT	Q60FD2_9APHY	Q6H9H7_9APHY	Q6WSR8_PICAB	Q7LHI2_PHACH	Q7LIJ0_PHACH	Q7XZV5_NICGU	Q86PT9_RHOPR	Q86RS6_MANSE	Q8H0C9_VIGUN	Q8TG94_TRAPU	Q8VX11_LUPLU	Q8WZK8_9APHY	Q92458_HYPJE	Q95KP4_HORSE	Q96TR6_PYCCO	Q96UT7_TRAVE	Q96X16_PICPA	Q9FUH3_VIGUS	Q9HDQ0_9APHY	Q9M7C7_CALSE	Q9PTT3_SPAAU	Q9SSV1_NICGU	Q9STC1_GRALE	Q9UVQ2_PYCCI	Q9Y780_COPCI	QPCT1_DROME	QPCT2_DROME	QPCT_IXOSC	QPCT_MOUSE	RENI_RAT	RGLA_ASPAC	RIPG_SURMU	RNAS1_BISBI	RNAS4_HUMAN	RNAS4_PIG	RNAS6_HUMAN	RNF1_GIBFU	RNLE_SOLLC	RNRH_RHINI	RNS11_NICAL	RNS1B_RAT	RNS3_PYRPY	RNSL3_DANRE	RNS_BOVIN	RNT2_HUMAN	S7ZIW0_PENO1	SODE_ONCVO	THCAS_CANSA	TLP_PRUAV	TPP1_HUMAN	TRFL_BUBBU	TRFL_HORSE	TRY3_SALSA	TTHY_CHICK	TTHY_MOUSE	TTHY_RAT	V5NTD_NAJAT	VM11_BOTMO	VM12_CROAD	VM1A3_DEIAC	VM1BI_BOTMO	VM1T1_PROMU	VM1T2_PROFL	VPL1_PLEER	VPL2_PLEER	W4KMP1_HETIT	XTH34_POPPZ	XYLA_ASPNC	XYLO_MYCTT
GO:0016860	0.0243836358710377	90/3691	2/641	0.999999431693945	1	F	F	F	F	intramolecular oxidoreductase activity	PTGDS_HUMAN	PTGDS_MOUSE
GO:0046983	0.0658358168518017	243/3691	16/641	0.99999989617175	1	F	F	F	F	protein dimerization activity	ADA2_HUMAN	AGAL_HUMAN	ANG2_MOUSE	ANG3_MOUSE	ANG4_MOUSE	ANGI_MOUSE	AOC1_HUMAN	GRAA_HUMAN	IDH_OSTTA	LYS_RUDPH	NAGAB_HUMAN	PGH2_HUMAN	PPAP_RAT	Q5WRG2_RAT	RIPG_SURMU	TTHY_CHICK
GO:0043167	0.507992413979951	1875/3691	265/641	0.99999994846902	1	F	F	F	F	ion binding	A0A060SC37_PYCCI	A0A075B5H6_TRIHA	A0A087WNH2_FICBE	A0A098DND1_GIBZE	A0A0A0Y4H8_TRAFO	A0A0A7M685_TRAHI	A0A0M3U1T9_9APHY	A0A0R4I979_BRABE	A0A0S2GKZ1_9APHY	A0A173N065_EISFE	A0A183C5H8_GLOPA	A0A1D3S5H0_FUSOX	A0A1L8D5Z7_BOTAT	A0A1S4NYF8_PANVG	A0A1S9DW10_ASPOZ	A0A1Y2TH07_9PEZI	A0A2H4A2Q2_9APHY	A0A3F2YLU5_9APHY	A0A3L6SKP5_PANMI	A0NFU8_ANOGA	A1HA_LOXIN	A1HB2_LOXIN	A2QIR3_ASPNC	A2QS62_ASPNC	A311_LOXLA	ADA2_HUMAN	AMY1A_HUMAN	AMY1_HORVU	AMY1_ORYSJ	AMYA1_ASPOR	AMY_ORYLA	ANG1_BOVIN	ANG2_MOUSE	ANG3_MOUSE	ANG4_MOUSE	ANGI_MOUSE	AOAH_MOUSE	AOC1_HUMAN	AOCX_BOVIN	APO1_CYCAE	ASM3A_HUMAN	ASM3A_MOUSE	B2L9C1_TRAHI	B4F320_LIMPO	B7X9Z0_COPCI	B8MX95_ASPFN	BLRO_ALBVE	CAH1_CHLRE	CAH6_HUMAN	CAT3_NEUCR	CBPA1_PIG	CBPD_LOPSP	CBPN_HUMAN	CDA_COLLN	CDA_EMENI	CERU_RAT	CHIT_PUNGR	CKX1_MAIZE	CYND4_CYNDA	D1MPT2_ROYRE	D7F485_9APHY	DABA_PSEMU	DNSL3_HUMAN	DOPO_HUMAN	DYP_AURAJ	ENDO2_ARATH	ENPP2_HUMAN	ENPP2_RAT	F2Z7L1_9ANNE	F6MIW5_WHEAT	F6N9E7_9PEZI	FAEB1_ASPOR	FAEB2_ASPOR	G0SAW6_CHATD	G2PZJ2_MYCTT	G2QG31_MYCTT	GALNS_HUMAN	GAOA_GIBZA	GOOX_SARSR	GOX_ASPNG	GRASS_DROME	GUN7_HYPJQ	H1AE14_PHACH	H8ZRU2_9HELO	HE12_DANRE	I1SB14_9APHY	I1SB18_VIPAE	I1VE66_9APHY	I2FI81_EISFE	IDH_OSTTA	K7CID1_PANTR	K7N5L9_RAPSA	K9L8F3_MALCI	KATG2_MAGO7	L8ICE9_9CETA	LAC1_MELAO	LAC1_TRAMX	LAC2_TRAVE	LALBA_BOVIN	LALBA_CAPHI	LALBA_CAVPO	LALBA_PAPCY	LAPA_ASPOR	LIG2_PHACH	LIG4_PHACH	LIG8_PHACH	LIPP_HORSE	LIPR1_CANLF	LIPR1_HUMAN	LIPR2_HUMAN	LIPR2_RAT	LYSC1_CANLF	LYSC1_HORSE	LYSC_EQUAS	M1GME7_9APHY	M9TI89_RHIPU	MAN12_PENCI	MANA_CANEN	MDL1_PRUDU	MMP1_PIG	MNCO_MICNN	MNLOX_MAGO7	NADA_ASPFU	NP1_RHOPR	NP2_RHOPR	NP4_RHOPR	NUP1_PENCI	NUS1_ASPOR	O22443_SOYBN	O77044_9NEOP	O81226_CARPA	O94219_PLEER	O97389_HELAM	OXLA_BOTAT	PA21B_BOVIN	PA21B_PIG	PA2A1_BUNCE	PA2A1_ECHCA	PA2A1_NAJAT	PA2A1_OPHHA	PA2A2_NAJNA	PA2A2_OPHHA	PA2A2_TROCA	PA2A4_NAJSG	PA2A5_TRIST	PA2A7_GLOHA	PA2A_BOTJR	PA2A_CROAT	PA2A_DEIAC	PA2A_GLOHA	PA2A_NAJAT	PA2B1_AGKPI	PA2B2_BOTJR	PA2B2_PROFL	PA2B3_BOTAS	PA2B3_BUNCE	PA2B5_BUNCE	PA2B5_NOTSC	PA2BA_VIPAA	PA2BB_GLOHA	PA2BB_PSEAU	PA2BC_VIPAA	PA2BD_CRODU	PA2B_BUNCE	PA2B_NOTSC	PA2GA_HUMAN	PA2GE_HUMAN	PA2GX_HUMAN	PA2H1_AGKCL	PA2H1_BOTBZ	PA2H1_BOTJR	PA2H1_BOTMO	PA2H1_BOTPI	PA2H2_BOTAS	PA2H2_BOTMO	PA2H2_BOTPI	PA2H2_CERGO	PA2H3_BOTPI	PA2HB_AGKPI	PA2HB_OXYSC	PA2HH_TRIST	PA2HS_ECHCA	PA2H_BOTPA	PA2H_DEIAC	PA2H_PROMB	PA2N_GLOHA	PA2_APIME	PAG15_HUMAN	PDE_NAJAT	PDH1_LEUMG	PEM1_PHACH	PER1A_ARMRU	PER1_ARAHY	PER1_SORBI	PER53_ARATH	PER59_ARATH	PERL_BOVIN	PERL_BUBBU	PERL_CAPHI	PER_ARTRA	PER_COPCI	PGH2_HUMAN	PGPSA_DROME	PGRP1_CAMDR	PLA22_ORYSJ	PLY1_JUNAS	PPA5_HUMAN	PPA5_PIG	PPA5_RAT	PPAF1_HOLDI	PPAF1_IPOBA	PPAF_PHAVU	PPAP_RAT	PPO8_ANOGA	PPT1_HUMAN	PRXC_LEPFU	PTGDS_HUMAN	PTGDS_MOUSE	Q06AK3_TOXGO	Q07524_TROMA	Q08J22_BOMMO	Q0KFV0_SOLLC	Q12571_9BASI	Q1K4Q1_NEUCR	Q1W6B1_9APHY	Q2TWF5_ASPOR	Q40069_HORVU	Q5B038_EMENI	Q5EBY5_9APHY	Q5WRG2_RAT	Q60FD2_9APHY	Q6H9H7_9APHY	Q86PT9_RHOPR	Q86RS6_MANSE	Q8TG94_TRAPU	Q8VX11_LUPLU	Q8WZK8_9APHY	Q92458_HYPJE	Q95KP4_HORSE	Q96TR6_PYCCO	Q96UT7_TRAVE	Q96X16_PICPA	Q9HDQ0_9APHY	Q9UVQ2_PYCCI	Q9Y780_COPCI	QPCT1_DROME	QPCT2_DROME	QPCT_IXOSC	QPCT_MOUSE	SODE_ONCVO	THCAS_CANSA	TPP1_HUMAN	TRFL_BUBBU	TRFL_HORSE	TRY3_SALSA	V5NTD_NAJAT	VM11_BOTMO	VM12_CROAD	VM1A3_DEIAC	VM1BI_BOTMO	VM1T1_PROMU	VM1T2_PROFL	VPL1_PLEER	VPL2_PLEER	XYLO_MYCTT
GO:0016829	0.103494987808182	382/3691	32/641	0.999999960382072	1	F	F	F	F	lyase activity	A1HA_LOXIN	A1HB2_LOXIN	A311_LOXLA	CAH1_CHLRE	CAH6_HUMAN	DIR_GLYEC	G2X3Y1_VERDV	LYS_RUDPH	MDL1_PRUDU	NANL_MACDE	NCS_THLFG	PELA_ASPNG	PELB_ASPNG	PHNH_PENHR	PLY1_JUNAS	Q2TWF5_ASPOR	Q45U61_ASPNG	Q7XZV5_NICGU	Q9LYJ5_ARATH	Q9M7C7_CALSE	Q9SSV1_NICGU	Q9STC1_GRALE	RGLA_ASPAC	RNAS1_BISBI	RNF1_GIBFU	RNLE_SOLLC	RNRH_RHINI	RNS11_NICAL	RNS1B_RAT	RNS3_PYRPY	RNS_BOVIN	RNT2_HUMAN
GO:0016746	0.0430777567054999	159/3691	6/641	0.999999984375126	1	F	F	F	F	acyltransferase activity	O81226_CARPA	PAG15_HUMAN	QPCT1_DROME	QPCT2_DROME	QPCT_IXOSC	QPCT_MOUSE
GO:0016462	0.0344080195069087	127/3691	3/641	0.999999992205	1	F	F	F	F	pyrophosphatase activity	NTP1_TOXGO	NTP2_TOXGO	PDE_NAJAT
GO:0016818	0.0346789487943647	128/3691	3/641	0.999999993503469	1	F	F	F	F	hydrolase activity, acting on acid anhydrides, in phosphorus-containing anhydrides	NTP1_TOXGO	NTP2_TOXGO	PDE_NAJAT
GO:0016817	0.0346789487943647	128/3691	3/641	0.999999993503469	1	F	F	F	F	hydrolase activity, acting on acid anhydrides	NTP1_TOXGO	NTP2_TOXGO	PDE_NAJAT
GO:0016614	0.0755892712002167	279/3691	13/641	0.999999999988333	1	F	F	F	F	oxidoreductase activity, acting on CH-OH group of donors	A0A060SC37_PYCCI	A0A1S9DW10_ASPOZ	B8MX95_ASPFN	G0SAW6_CHATD	G2PZJ2_MYCTT	GAOA_GIBZA	GOX_ASPNG	IDH_OSTTA	LIPG_HUMAN	MDL1_PRUDU	MNCO_MICNN	O94219_PLEER	PDH1_LEUMG
GO:0097367	0.149823895963154	553/3691	45/641	0.999999999989283	1	F	F	F	F	carbohydrate derivative binding	A0A0R4I979_BRABE	A0A183C5H8_GLOPA	A0A3B6UEQ2_RHIMI	A0A482LWB1_OSTFU	A5AB48_ASPNC	A9LI60_BIOOC	ADA2_HUMAN	AGAL_HUMAN	ANG1_BOVIN	ANG2_MOUSE	ANG3_MOUSE	ANG4_MOUSE	ANGI_MOUSE	AOC1_HUMAN	CDA_COLLN	CDA_EMENI	CHI1_COCPS	CHI2_ORYSJ	CHI33_TRIHA	CHI42_TRIHA	CHI4_CRYJA	CHIA_HUMAN	CHIC_ARATH	CHIC_SECCE	CHIL3_MOUSE	ECP_HUMAN	O81934_CANEN	PA2H1_AGKCL	PA2H1_BOTJR	PA2H2_BOTAS	PGPSA_DROME	PGRP1_CAMDR	PPT1_BOVIN	PPT1_HUMAN	PRS57_HUMAN	Q06AK3_TOXGO	Q43576_TOBAC	Q4AE59_OSTFU	Q4W6L6_CYCRE	Q5WRG2_RAT	Q6WSR8_PICAB	Q86RS6_MANSE	Q8H0C9_VIGUN	Q9FUH3_VIGUS	TPP1_HUMAN
GO:0097159	0.352749932267678	1302/3691	95/641	0.999999999991876	1	F	F	F	F	organic cyclic compound binding	A0A060SC37_PYCCI	A0A087WNH2_FICBE	A0A098DND1_GIBZE	A0A0A0Y4H8_TRAFO	A0A183C5H8_GLOPA	A0A1S4NYF8_PANVG	A0A1S9DW10_ASPOZ	A0A2P1C6N4_IRPLA	A0A3L6SKP5_PANMI	AMPS2_LITPI	ANG1_BOVIN	ANG2_MOUSE	ANG3_MOUSE	ANG4_MOUSE	ANGI_MOUSE	APO1_CYCAE	B1Q4V2_HERER	B8MX95_ASPFN	CAT3_NEUCR	CKX1_MAIZE	CYND4_CYNDA	D1MPT2_ROYRE	DNAS1_HUMAN	DNSL3_HUMAN	DOPO_HUMAN	DYP_AURAJ	E7FH77_DANRE	ECP_HUMAN	ENDO2_ARATH	ENPP2_HUMAN	ENPP2_RAT	G0SAW6_CHATD	G2PZJ2_MYCTT	GOOX_SARSR	GOX_ASPNG	K7CID1_PANTR	K7N5L9_RAPSA	KATG2_MAGO7	L8ICE9_9CETA	LIG2_PHACH	LIG4_PHACH	LIG8_PHACH	MDL1_PRUDU	MNCO_MICNN	NP1_RHOPR	NP2_RHOPR	NP4_RHOPR	NUP1_PENCI	NUS1_ASPOR	O22443_SOYBN	O94219_PLEER	PDE_NAJAT	PDH1_LEUMG	PEM1_PHACH	PER1A_ARMRU	PER1_ARAHY	PER1_SORBI	PER53_ARATH	PER59_ARATH	PERL_BOVIN	PERL_BUBBU	PERL_CAPHI	PER_ARTRA	PER_COPCI	PGH2_HUMAN	POXA_DICDI	Q06AK3_TOXGO	Q0KFV0_SOLLC	Q40069_HORVU	Q45U61_ASPNG	Q5WRG2_RAT	Q60FD2_9APHY	Q7XZV5_NICGU	Q86PT9_RHOPR	Q8WZK8_9APHY	Q9M7C7_CALSE	Q9SSV1_NICGU	RNAS1_BISBI	RNAS4_HUMAN	RNAS4_PIG	RNAS6_HUMAN	RNF1_GIBFU	RNLE_SOLLC	RNRH_RHINI	RNS11_NICAL	RNS1B_RAT	RNS3_PYRPY	RNSL3_DANRE	RNS_BOVIN	RNT2_HUMAN	THCAS_CANSA	V5NTD_NAJAT	VPL1_PLEER	VPL2_PLEER	XYLO_MYCTT
GO:0016853	0.0579788675155784	214/3691	5/641	0.999999999993223	1	F	F	F	F	isomerase activity	A0A0R3QSA7_9BILA	A0A3S5H5N2_LEIDO	CYP5_CAEEL	PTGDS_HUMAN	PTGDS_MOUSE
GO:0036094	0.302357084800867	1116/3691	30/641	0.999999999993292	1	F	F	F	F	small molecule binding	A0A060SC37_PYCCI	A0A098DND1_GIBZE	A0A183C5H8_GLOPA	A0A1S9DW10_ASPOZ	B8MX95_ASPFN	BGALA_ASPOR	BGALA_PENSQ	CKX1_MAIZE	CYND4_CYNDA	DOPO_HUMAN	G0SAW6_CHATD	G2PZJ2_MYCTT	GOOX_SARSR	GOX_ASPNG	LCN15_HUMAN	MANBA_MOUSE	MDL1_PRUDU	MNCO_MICNN	O94219_PLEER	PA21B_BOVIN	PA21B_PIG	PDH1_LEUMG	PTGDS_HUMAN	PTGDS_MOUSE	Q06AK3_TOXGO	Q9SSV1_NICGU	THCAS_CANSA	TTHY_CHICK	V5NTD_NAJAT	XYLO_MYCTT
GO:0016491	0.278244378217285	1027/3691	103/641	0.999999999994259	1	F	F	F	F	oxidoreductase activity	A0A060SC37_PYCCI	A0A087WNH2_FICBE	A0A097P6E1_9FABA	A0A098DND1_GIBZE	A0A0A0Y4H8_TRAFO	A0A0A7M685_TRAHI	A0A0M3U1T9_9APHY	A0A1S4NYF8_PANVG	A0A1S9DW10_ASPOZ	A0A1Y2TH07_9PEZI	A0A2H4A2Q2_9APHY	A0A2P1C6N4_IRPLA	A0A3F2YLU5_9APHY	A0A3L6SKP5_PANMI	A2QS62_ASPNC	AOC1_HUMAN	AOCX_BOVIN	APO1_CYCAE	B2L9C1_TRAHI	B8MX95_ASPFN	BLRO_ALBVE	CAT3_NEUCR	CERU_RAT	CKX1_MAIZE	CYND4_CYNDA	D1MPT2_ROYRE	D7F485_9APHY	DOPO_HUMAN	DYP_AURAJ	F6N9E7_9PEZI	G0SAW6_CHATD	G2PZJ2_MYCTT	G2QG31_MYCTT	GAOA_GIBZA	GILT_MOUSE	GOOX_SARSR	GOX_ASPNG	GPX3_HUMAN	GPX5_HUMAN	GPX6_MOUSE	H8ZRU2_9HELO	I1SB14_9APHY	I1VE66_9APHY	IDH_OSTTA	K7N5L9_RAPSA	K7ZUA3_ASCNO	KATG2_MAGO7	L8ICE9_9CETA	LAC1_MELAO	LAC1_TRAMX	LAC2_TRAVE	LIG2_PHACH	LIG4_PHACH	LIG8_PHACH	LIPG_HUMAN	LUCI_OPLGR	M1GME7_9APHY	MDL1_PRUDU	MNCO_MICNN	MNLOX_MAGO7	NP4_RHOPR	O22443_SOYBN	O94219_PLEER	OXLA_BOTAT	OXLA_CALRH	OXLA_GLOHA	PDH1_LEUMG	PEM1_PHACH	PER1A_ARMRU	PER1_ARAHY	PER1_SORBI	PER53_ARATH	PER59_ARATH	PERL_BOVIN	PERL_BUBBU	PERL_CAPHI	PER_ARTRA	PER_COPCI	PGH2_HUMAN	POXA_DICDI	PPO8_ANOGA	PRXC_LEPFU	Q08J22_BOMMO	Q12571_9BASI	Q1W6B1_9APHY	Q40069_HORVU	Q5B038_EMENI	Q5EBY5_9APHY	Q60FD2_9APHY	Q6H9H7_9APHY	Q8TG94_TRAPU	Q8WZK8_9APHY	Q96TR6_PYCCO	Q96UT7_TRAVE	Q96X16_PICPA	Q9HDQ0_9APHY	Q9UVQ2_PYCCI	Q9Y780_COPCI	SODE_ONCVO	THCAS_CANSA	VPL1_PLEER	VPL2_PLEER	XYLO_MYCTT
GO:0000287	0.0484963424546193	179/3691	2/641	0.999999999995481	1	F	F	F	F	magnesium ion binding	A0A183C5H8_GLOPA	IDH_OSTTA
GO:0035639	0.118937957193173	439/3691	2/641	0.99999999999626	1	F	F	F	F	purine ribonucleoside triphosphate binding	A0A183C5H8_GLOPA	Q06AK3_TOXGO
GO:0043168	0.22541316716337	832/3691	26/641	0.99999999999695	1	F	F	F	F	anion binding	A0A060SC37_PYCCI	A0A098DND1_GIBZE	A0A183C5H8_GLOPA	A0A1S9DW10_ASPOZ	AMY1A_HUMAN	B8MX95_ASPFN	CKX1_MAIZE	CYND4_CYNDA	DOPO_HUMAN	G0SAW6_CHATD	G2PZJ2_MYCTT	GOOX_SARSR	GOX_ASPNG	MDL1_PRUDU	MNCO_MICNN	O94219_PLEER	PA21B_BOVIN	PA21B_PIG	PDH1_LEUMG	PPT1_HUMAN	PTGDS_HUMAN	PTGDS_MOUSE	Q06AK3_TOXGO	THCAS_CANSA	TPP1_HUMAN	XYLO_MYCTT
GO:0042802	0.1292332701165	477/3691	23/641	0.999999999997112	1	F	F	F	F	identical protein binding	ADA2_HUMAN	AGAL_HUMAN	ANG2_MOUSE	ANG3_MOUSE	ANG4_MOUSE	ANGI_MOUSE	AOC1_HUMAN	GPX3_HUMAN	GRAA_HUMAN	GUX2_HYPJE	IDH_OSTTA	LALBA_BOVIN	LYS_RUDPH	NAGAB_HUMAN	PA2A5_TRIST	PGH2_HUMAN	PPAP_RAT	Q2TWF5_ASPOR	Q5WRG2_RAT	RIPG_SURMU	RNS_BOVIN	TTHY_MOUSE	TTHY_RAT
GO:0016740	0.280411812516933	1035/3691	21/641	0.999999999997161	1	F	F	F	F	transferase activity	DABA_PSEMU	EXG1_CANAL	GBA1_HUMAN	HS3S1_MOUSE	HYAL1_HUMAN	LALBA_BOVIN	LALBA_CAPHI	LALBA_CAVPO	LALBA_PAPCY	NADA_APLCA	O74705_ASPNG	O81226_CARPA	OFUT1_CAEEL	PAG15_HUMAN	Q06AK3_TOXGO	Q07524_TROMA	QPCT1_DROME	QPCT2_DROME	QPCT_IXOSC	QPCT_MOUSE	XTH34_POPPZ
GO:0032553	0.131129775128691	484/3691	2/641	0.99999999999746	1	F	F	F	F	ribonucleotide binding	A0A183C5H8_GLOPA	Q06AK3_TOXGO
GO:0032559	0.106204280682742	392/3691	2/641	0.999999999997575	1	F	F	F	F	adenyl ribonucleotide binding	A0A183C5H8_GLOPA	Q06AK3_TOXGO
GO:0030554	0.154158764562449	569/3691	2/641	0.999999999997637	1	F	F	F	F	adenyl nucleotide binding	A0A183C5H8_GLOPA	Q06AK3_TOXGO
GO:0005515	0.167434299647792	618/3691	38/641	0.999999999997964	1	F	F	F	F	protein binding	ADA2_HUMAN	AGAL_HUMAN	ANG1_BOVIN	ANG2_MOUSE	ANG3_MOUSE	ANG4_MOUSE	ANGI_MOUSE	AOC1_HUMAN	BGLR_HUMAN	CERU_RAT	CHIA_HUMAN	CHIL3_MOUSE	DNAS1_HUMAN	EXG1_CANAL	GBA1_HUMAN	GPX3_HUMAN	GRAA_HUMAN	GUX2_HYPJE	IDH_OSTTA	IDUA_HUMAN	LALBA_BOVIN	LYS_RUDPH	NAGAB_HUMAN	PA21B_BOVIN	PA21B_PIG	PA2A5_TRIST	PGH2_HUMAN	PPAP_RAT	PRTN3_HUMAN	Q2TWF5_ASPOR	Q5WRG2_RAT	Q9PTT3_SPAAU	RENI_RAT	RIPG_SURMU	RNS_BOVIN	TTHY_CHICK	TTHY_MOUSE	TTHY_RAT
GO:1901265	0.244649146572745	903/3691	20/641	0.999999999998431	1	F	F	F	F	nucleoside phosphate binding	A0A060SC37_PYCCI	A0A098DND1_GIBZE	A0A183C5H8_GLOPA	A0A1S9DW10_ASPOZ	B8MX95_ASPFN	CKX1_MAIZE	CYND4_CYNDA	G0SAW6_CHATD	G2PZJ2_MYCTT	GOOX_SARSR	GOX_ASPNG	MDL1_PRUDU	MNCO_MICNN	O94219_PLEER	PDH1_LEUMG	Q06AK3_TOXGO	Q9SSV1_NICGU	THCAS_CANSA	V5NTD_NAJAT	XYLO_MYCTT
GO:0000166	0.244649146572745	903/3691	20/641	0.999999999998431	1	F	F	F	F	nucleotide binding	A0A060SC37_PYCCI	A0A098DND1_GIBZE	A0A183C5H8_GLOPA	A0A1S9DW10_ASPOZ	B8MX95_ASPFN	CKX1_MAIZE	CYND4_CYNDA	G0SAW6_CHATD	G2PZJ2_MYCTT	GOOX_SARSR	GOX_ASPNG	MDL1_PRUDU	MNCO_MICNN	O94219_PLEER	PDH1_LEUMG	Q06AK3_TOXGO	Q9SSV1_NICGU	THCAS_CANSA	V5NTD_NAJAT	XYLO_MYCTT
GO:0005524	0.101327553508534	374/3691	2/641	0.999999999998692	1	F	F	F	F	ATP binding	A0A183C5H8_GLOPA	Q06AK3_TOXGO
GO:0017076	0.171498238959632	633/3691	2/641	0.999999999998991	1	F	F	F	F	purine nucleotide binding	A0A183C5H8_GLOPA	Q06AK3_TOXGO
GO:0032555	0.123543755079924	456/3691	2/641	0.999999999999074	1	F	F	F	F	purine ribonucleotide binding	A0A183C5H8_GLOPA	Q06AK3_TOXGO
GO:1901363	0.280140883229477	1034/3691	21/641	1	1	F	F	F	F	heterocyclic compound binding	A0A060SC37_PYCCI	A0A098DND1_GIBZE	A0A183C5H8_GLOPA	A0A1S9DW10_ASPOZ	B8MX95_ASPFN	CKX1_MAIZE	CYND4_CYNDA	DOPO_HUMAN	G0SAW6_CHATD	G2PZJ2_MYCTT	GOOX_SARSR	GOX_ASPNG	MDL1_PRUDU	MNCO_MICNN	O94219_PLEER	PDH1_LEUMG	Q06AK3_TOXGO	Q9SSV1_NICGU	THCAS_CANSA	V5NTD_NAJAT	XYLO_MYCTT
GO:0003674	1	3691/3691	641/641	1	1	F	F	F	F	molecular_function	A0A059U759_9PEZI	A0A060N399_9PLEO	A0A060SC37_PYCCI	A0A068FT77_9PEZI	A0A075B5G4_HUMIN	A0A075B5H6_TRIHA	A0A075C6T6_RHIMI	A0A086SY89_ACRC1	A0A086T6R4_ACRC1	A0A087WNH2_FICBE	A0A088T0J9_GEOCN	A0A097P6E1_9FABA	A0A098DND1_GIBZE	A0A0A0Y4H8_TRAFO	A0A0A7M685_TRAHI	A0A0J5Q413_ASPFM	A0A0M3KKZ6_RHIMI	A0A0M3KKZ8_RHIMI	A0A0M3U1T9_9APHY	A0A0R3QSA7_9BILA	A0A0R4I979_BRABE	A0A0S2GKZ1_9APHY	A0A158RFS0_MUCPR	A0A173N065_EISFE	A0A183C5H8_GLOPA	A0A1D3S5H0_FUSOX	A0A1L6CE30_9EURO	A0A1L8D5Z7_BOTAT	A0A1L9WG58_ASPA1	A0A1S4NYF8_PANVG	A0A1S6YJF3_MALCI	A0A1S9DRB1_ASPOZ	A0A1S9DW10_ASPOZ	A0A1Y2TH07_9PEZI	A0A2H4A2Q2_9APHY	A0A2H5BN17_TALPI	A0A2N1LTK3_TRIHA	A0A2P1C6N4_IRPLA	A0A2U8ZTY7_RHIZD	A0A2Z4HIN9_9EURO	A0A384E148_NICBE	A0A3B6UEQ2_RHIMI	A0A3B6UEQ6_EISFE	A0A3F2YLU5_9APHY	A0A3G2C3I4_9EURO	A0A3G4RHU4_9PEZI	A0A3L6SKP5_PANMI	A0A3S5H5N2_LEIDO	A0A482LWB1_OSTFU	A0A5J6BJN2_MALCI	A0A6F8Z6Y2_BOMMO	A0A6M9BP13_9EURO	A0A6P6YAT6_DERPT	A0A7S6G7I6_9PEZI	A0A856TAI5_9BASI	A0NFU8_ANOGA	A1E266_9PEZI	A1HA_LOXIN	A1HB2_LOXIN	A2QIR3_ASPNC	A2QS62_ASPNC	A2QZC8_ASPNC	A2TBB4_9ASCO	A2TM14_HEVBR	A311_LOXLA	A4GX63_TOXGO	A5AB48_ASPNC	A6PZ97_SALSA	A6YRT4_9PEZI	A7KMF0_9CAEN	A8NI40_COPC7	A9LI60_BIOOC	A9ZSX9_9BRYO	ABFB_ASPKW	ADA2_HUMAN	ADPG2_ARATH	AGAL_HUMAN	AGAL_ORYSJ	AMPS2_LITPI	AMY1A_HUMAN	AMY1_HORVU	AMY1_ORYSJ	AMYA1_ASPOR	AMYG_SACFI	AMY_ORYLA	ANAG_HUMAN	ANG1_BOVIN	ANG2_MOUSE	ANG3_MOUSE	ANG4_MOUSE	ANGI_MOUSE	AOAH_MOUSE	AOC1_HUMAN	AOCX_BOVIN	APO1_CYCAE	ASAH1_BALAS	ASM3A_HUMAN	ASM3A_MOUSE	ATLE_CYCAE	AXE1_ASPAW	AXE2_TALPU	AXHA2_EMENI	B1Q4V2_HERER	B2L9C1_TRAHI	B2ZGS7_9ASPA	B4F320_LIMPO	B7X9Z0_COPCI	B7X9Z2_COPCI	B8MX95_ASPFN	B9TU22_GADMO	BGALA_ASPNC	BGALA_ASPOR	BGALA_PENSQ	BGL1_ASPAC	BGLA_ASPFU	BGLA_ASPOR	BGLR_HUMAN	BLRO_ALBVE	C3VEV9_PENCN	C7YSL3_FUSV7	CAH1_CHLRE	CAH6_HUMAN	CARP1_CANAL	CARP2_CANAX	CARP_RHIPU	CAT3_NEUCR	CATD_RAT	CATH_HUMAN	CATLL_FASHE	CBHB_ASPFU	CBHRE_GEOS1	CBPA1_PIG	CBPD_LOPSP	CBPN_HUMAN	CDA_COLLN	CDA_EMENI	CEL2A_PIG	CERU_RAT	CFAD_MOUSE	CHI1_COCPS	CHI2_HORVU	CHI2_ORYSJ	CHI33_TRIHA	CHI42_TRIHA	CHI4_CRYJA	CHIA_HUMAN	CHIC_ARATH	CHIC_SECCE	CHIL3_MOUSE	CHIT_PUNGR	CHLY_HEVBR	CHYM_CAMDR	CKX1_MAIZE	COGS_HYPLI	CONB_CANEN	CUCM1_CUCME	CUTI1_ASPOR	CUTI1_COLGL	CUTI1_FUSVN	CUTI1_HYPJR	CYND4_CYNDA	CYP5_CAEEL	CYSP_BLOTA	D0QF43_9HELO	D1M8S7_HEVBR	D1MPT2_ROYRE	D6XHE1_TRYB2	D7F485_9APHY	D9MWI4_9ASPA	DABA_PSEMU	DDN1_BOVIN	DEXT_TALMI	DIR_GLYEC	DNAS1_HUMAN	DNSL3_HUMAN	DOPO_HUMAN	DPP2_HUMAN	DYP_AURAJ	E0A7J0_YARLL	E0CX04_MOMBA	E0XN39_9EURO	E13B_HORVU	E13C_MUSAC	E3VTL0_9ASPA	E5D0X5_SCHOC	E7FH77_DANRE	E9G5J5_DAPPU	ECP_HUMAN	EGFB2_MOUSE	EGLB_ASPNG	ENDO2_ARATH	ENG1_RHIMI	ENPP2_HUMAN	ENPP2_RAT	ERVB_TABDI	EST6_DROME	EXG1_CANAL	EXG1_YEAST	F0ZJZ1_DICPU	F1CYZ0_TALFU	F2Z7L1_9ANNE	F6MIW5_WHEAT	F6N9E7_9PEZI	FAEA_ASPNG	FAEB1_ASPOR	FAEB2_ASPOR	FUCO_HUMAN	G0RVK1_HYPJQ	G0SAW6_CHATD	G2PZJ2_MYCTT	G2Q665_MYCTT	G2QG31_MYCTT	G2QVH2_THETT	G2X3Y1_VERDV	G3I1H5_CRIGR	G3JPF7_CORMM	G3YAL0_ASPNA	G3YFQ1_ASPNA	G8GLP2_LENED	G9NTY1_HYPAI	GALNS_HUMAN	GANA_ASPAC	GANA_EMENI	GANA_HUMIN	GAOA_GIBZA	GBA1_HUMAN	GCE2_MYCTT	GCE_CERUI	GCE_HYPJQ	GGH_HUMAN	GH7B_LIMQU	GILT_MOUSE	GOOX_SARSR	GOX_ASPNG	GPX3_HUMAN	GPX5_HUMAN	GPX6_MOUSE	GRAA_HUMAN	GRAC_MOUSE	GRAK_HUMAN	GRASS_DROME	GUB2_HORVU	GUN2_HYPJE	GUN6_HUMIN	GUN7_HYPJQ	GUNC_FUSOX	GUN_ASPAC	GUN_CRYAT	GUN_MYTED	GUX1_HUMGT	GUX1_HYPJE	GUX1_TRIHA	GUX2_HYPJE	H1AE14_PHACH	H8ZRU2_9HELO	HE12_DANRE	HEXC_OSTFU	HS3S1_MOUSE	HYAL1_HUMAN	I1SB14_9APHY	I1SB18_VIPAE	I1VE66_9APHY	I2FI81_EISFE	I3RY46_TRIHA	IDH_OSTTA	IDUA_HUMAN	INU2_ASPFI	INUE_ASPAW	INV_SCHOC	IPUA_ASPNG	J7LCB0_DEIAC	J9UN47_GIBZA	K7CID1_PANTR	K7N5L9_RAPSA	K7ZUA3_ASCNO	K9L8F3_MALCI	KATG2_MAGO7	KLK10_HUMAN	KLK1_HUMAN	KLK2_HORSE	KLK2_HUMAN	KLK7_HUMAN	KLK7_MOUSE	KLK8_MOUSE	L7SVX1_RHIMI	L8ICE9_9CETA	LAC1_MELAO	LAC1_TRAMX	LAC2_TRAVE	LALBA_BOVIN	LALBA_CAPHI	LALBA_CAVPO	LALBA_PAPCY	LAPA_ASPOR	LCN15_HUMAN	LGMN_MOUSE	LICH_HUMAN	LIG2_PHACH	LIG4_PHACH	LIG8_PHACH	LIP1_DIURU	LIP2_DIURU	LIP2_GEOCN	LIP3_DIURU	LIPA_MOEAP	LIPB_PSEA2	LIPG_CANLF	LIPG_HUMAN	LIPP_HORSE	LIPR1_CANLF	LIPR1_HUMAN	LIPR2_HUMAN	LIPR2_RAT	LIP_THELA	LUCI_OPLGR	LYG_STRCA	LYS1_MUSDO	LYSC1_ANAPL	LYSC1_CANLF	LYSC1_HORSE	LYSC2_BOVIN	LYSC2_ONCMY	LYSC_COTJA	LYSC_EQUAS	LYSC_NUMME	LYSC_OPIHO	LYSC_PELSI	LYS_BOMMO	LYS_RUDPH	M1GME7_9APHY	M2RAI8_CERS8	M9TI89_RHIPU	MAN12_PENCI	MAN4_SOLLC	MANA_ASPNC	MANA_CANEN	MANA_CRYAT	MANA_HYPJR	MANA_MYTED	MANA_PODAN	MANBA_MOUSE	MCPT2_RAT	MDL1_PRUDU	MDLA_PENCA	MDLA_PENCY	MEL1_YEASX	MMP1_PIG	MNCO_MICNN	MNLOX_MAGO7	NADA_APLCA	NADA_ASPFU	NAGAB_CHICK	NAGAB_HUMAN	NANL_MACDE	NCS_THLFG	NP1_RHOPR	NP2_RHOPR	NP4_RHOPR	NTP1_TOXGO	NTP2_TOXGO	NUP1_PENCI	NUS1_ASPOR	O00095_HYPJE	O04358_IRIHO	O22443_SOYBN	O44049_TRYRA	O74705_ASPNG	O77044_9NEOP	O81100_SOLLC	O81226_CARPA	O81934_CANEN	O94219_PLEER	O97389_HELAM	OFUT1_CAEEL	OXLA_BOTAT	OXLA_CALRH	OXLA_GLOHA	P79074_9AGAR	PA1_VESBA	PA21B_BOVIN	PA21B_PIG	PA2A1_BUNCE	PA2A1_ECHCA	PA2A1_NAJAT	PA2A1_OPHHA	PA2A2_NAJNA	PA2A2_OPHHA	PA2A2_TROCA	PA2A4_NAJSG	PA2A5_TRIST	PA2A7_GLOHA	PA2A_BOTJR	PA2A_CROAT	PA2A_DEIAC	PA2A_GLOHA	PA2A_NAJAT	PA2B1_AGKPI	PA2B2_BOTJR	PA2B2_PROFL	PA2B3_BOTAS	PA2B3_BUNCE	PA2B5_BUNCE	PA2B5_NOTSC	PA2BA_VIPAA	PA2BB_GLOHA	PA2BB_PSEAU	PA2BC_VIPAA	PA2BD_CRODU	PA2B_BUNCE	PA2B_NOTSC	PA2GA_HUMAN	PA2GE_HUMAN	PA2GX_HUMAN	PA2H1_AGKCL	PA2H1_BOTBZ	PA2H1_BOTJR	PA2H1_BOTMO	PA2H1_BOTPI	PA2H2_BOTAS	PA2H2_BOTMO	PA2H2_BOTPI	PA2H2_CERGO	PA2H3_BOTPI	PA2HB_AGKPI	PA2HB_OXYSC	PA2HH_TRIST	PA2HS_ECHCA	PA2H_BOTPA	PA2H_DEIAC	PA2H_PROMB	PA2N_GLOHA	PA2_APIME	PAG15_HUMAN	PCP_HUMAN	PDE_NAJAT	PDH1_LEUMG	PELA_ASPNG	PELB_ASPNG	PEM1_PHACH	PEPA_ASPPH	PER1A_ARMRU	PER1_ARAHY	PER1_SORBI	PER53_ARATH	PER59_ARATH	PERL_BOVIN	PERL_BUBBU	PERL_CAPHI	PER_ARTRA	PER_COPCI	PGH2_HUMAN	PGLR1_ASPAC	PGLR1_ASPNG	PGLR_GIBFU	PGPSA_DROME	PGRP1_CAMDR	PHAZ_TALFU	PHNH_PENHR	PHYA_ASPFU	PHYA_ASPNG	PHYB_ASPAW	PLA22_ORYSJ	PLY1_JUNAS	PME_DAUCA	PME_SITOR	POXA_DICDI	PPA5_HUMAN	PPA5_PIG	PPA5_RAT	PPAF1_HOLDI	PPAF1_IPOBA	PPAF_PHAVU	PPAP_RAT	PPO8_ANOGA	PPT1_BOVIN	PPT1_HUMAN	PPT2_HUMAN	PRS57_HUMAN	PRTN3_HUMAN	PRXC_LEPFU	PTGDS_HUMAN	PTGDS_MOUSE	Q02321_PHACH	Q06AK3_TOXGO	Q07524_TROMA	Q08J22_BOMMO	Q0KFV0_SOLLC	Q12571_9BASI	Q12715_HYPJE	Q1K4Q1_NEUCR	Q1W6B1_9APHY	Q2QEH4_SAPOF	Q2TWF5_ASPOR	Q2U8V9_ASPOR	Q2Z1W1_PHACH	Q40069_HORVU	Q43576_TOBAC	Q45U61_ASPNG	Q4AE59_OSTFU	Q4W6L6_CYCRE	Q4WP32_ASPFU	Q50KB2_PHACH	Q55FE6_DICDI	Q588B8_CRYJA	Q5B038_EMENI	Q5EBY5_9APHY	Q5WRG2_RAT	Q60FD2_9APHY	Q69G21_TENMO	Q6ED33_ASPNG	Q6H9H7_9APHY	Q6NY42_DANRE	Q6R7Z5_9TRYP	Q6S5M9_9ASCO	Q6VAY1_9PEZI	Q6WER3_GIBZA	Q6WSR8_PICAB	Q70C53_SOLTU	Q70SY0_HYPJE	Q7LHI2_PHACH	Q7LIJ0_PHACH	Q7LST4_PENEN	Q7RWP2_NEUCR	Q7X9A9_CAMSI	Q7XZV5_NICGU	Q7YXL2_TENMO	Q86PT9_RHOPR	Q86RS6_MANSE	Q874E9_9TREE	Q8H0C9_VIGUN	Q8J0K6_MELAO	Q8J0K8_MELAO	Q8NJY6_9HYPO	Q8T0W7_9NEOP	Q8TFL9_TALEM	Q8TG26_THEAU	Q8TG94_TRAPU	Q8TGI8_TALEM	Q8VX11_LUPLU	Q8WZK8_9APHY	Q92456_HYPJE	Q92458_HYPJE	Q93X60_CICIN	Q94BW3_CINCA	Q95KP4_HORSE	Q95V66_PENVA	Q96TR6_PYCCO	Q96UT7_TRAVE	Q96X16_PICPA	Q9FUH3_VIGUS	Q9GPG0_MANSE	Q9HDQ0_9APHY	Q9LYJ5_ARATH	Q9M7C7_CALSE	Q9P8F7_YARLL	Q9PTT3_SPAAU	Q9SSV1_NICGU	Q9STC1_GRALE	Q9UVQ2_PYCCI	Q9XEI3_HORVV	Q9Y780_COPCI	QPCT1_DROME	QPCT2_DROME	QPCT_IXOSC	QPCT_MOUSE	RENI_RAT	RGLA_ASPAC	RHA1_ASPAC	RHGA_ASPAC	RIP0_DIACA	RIP1_BRYDI	RIP1_HORVU	RIP1_MOMCH	RIP1_PHYAM	RIP2_PHYAM	RIP3_MOMCH	RIPA_PHYAM	RIPG_SURMU	RIPL1_PHYDI	RIPL2_PHYDI	RIPT_TRIKI	RNAS1_BISBI	RNAS4_HUMAN	RNAS4_PIG	RNAS6_HUMAN	RNF1_GIBFU	RNLE_SOLLC	RNRH_RHINI	RNS11_NICAL	RNS1B_RAT	RNS3_PYRPY	RNSL3_DANRE	RNS_BOVIN	RNT2_HUMAN	S6BC01_PSEA2	S7Q6I2_GLOTA	S7ZIW0_PENO1	SIA_ASPFU	SODE_ONCVO	THCAS_CANSA	TLP_PRUAV	TPP1_HUMAN	TRFL_BUBBU	TRFL_HORSE	TRY1_GADMO	TRY3_SALSA	TRYB2_HUMAN	TTHY_CHICK	TTHY_MOUSE	TTHY_RAT	V5NTD_NAJAT	VM11_BOTMO	VM12_CROAD	VM1A3_DEIAC	VM1BI_BOTMO	VM1T1_PROMU	VM1T2_PROFL	VPL1_PLEER	VPL2_PLEER	VSPP_DEIAC	VSPSX_GLOSA	W0T408_KLUMD	W4KMP1_HETIT	W8P1L2_TALEM	W8VR85_TALPI	X0BTD8_FUSOX	X0M5X0_FUSOX	XGHA_ASPTU	XTH34_POPPZ	XYLA_ASPNC	XYLO_MYCTT	XYN1_HYPJR	XYN2_HYPJR	XYN3_ASPKW	XYN3_HYPJQ	XYNA_FUSO4	XYNA_PENSI	XYNA_THEAU	XYNA_THELA	XYNC_ASPNC	XYND_EMENI
GO:0102210	0.000270929287455974	1/3691	1/641	NA	NA	NA	NA	NA	NA	rhamnogalacturonan endolyase activity	RGLA_ASPAC
GO:0045289	0.00162557572473584	6/3691	1/641	NA	NA	NA	NA	NA	NA	luciferin monooxygenase activity	LUCI_OPLGR
GO:0046936	0.00135464643727987	5/3691	1/641	NA	NA	NA	NA	NA	NA	2'-deoxyadenosine deaminase activity	ADA2_HUMAN
GO:0052599	0.000270929287455974	1/3691	1/641	NA	NA	NA	NA	NA	NA	methylputrescine oxidase activity	AOC1_HUMAN
GO:0047705	0.000270929287455974	1/3691	1/641	NA	NA	NA	NA	NA	NA	bilirubin oxidase activity	BLRO_ALBVE
GO:0016634	0.00514765646166351	19/3691	1/641	NA	NA	NA	NA	NA	NA	oxidoreductase activity, acting on the CH-CH group of donors, oxygen as acceptor	BLRO_ALBVE
GO:0046993	0.000812787862367922	3/3691	1/641	NA	NA	NA	NA	NA	NA	oxidoreductase activity, acting on X-H and Y-H to form an X-Y bond, with oxygen as acceptor	THCAS_CANSA
GO:0008083	0.0010837171498239	4/3691	1/641	NA	NA	NA	NA	NA	NA	growth factor activity	ADA2_HUMAN
GO:0016722	0.00568951503657545	21/3691	1/641	NA	NA	NA	NA	NA	NA	oxidoreductase activity, acting on metal ions	CERU_RAT
GO:0102778	0.000270929287455974	1/3691	1/641	NA	NA	NA	NA	NA	NA	delta9-tetrahydrocannabinolate synthase activity	THCAS_CANSA
GO:0015036	0.00812787862367922	30/3691	1/641	NA	NA	NA	NA	NA	NA	disulfide oxidoreductase activity	GILT_MOUSE
GO:0016747	0.0322405852072609	119/3691	1/641	NA	NA	NA	NA	NA	NA	acyltransferase activity, transferring groups other than amino-acyl groups	PAG15_HUMAN
GO:0045480	0.000270929287455974	1/3691	1/641	NA	NA	NA	NA	NA	NA	galactose oxidase activity	GAOA_GIBZA
GO:0016879	0.0124627472229748	46/3691	1/641	NA	NA	NA	NA	NA	NA	ligase activity, forming carbon-nitrogen bonds	A0A183C5H8_GLOPA
GO:0008240	0.000270929287455974	1/3691	1/641	NA	NA	NA	NA	NA	NA	tripeptidyl-peptidase activity	TPP1_HUMAN
GO:0004771	0.000812787862367922	3/3691	1/641	NA	NA	NA	NA	NA	NA	sterol esterase activity	LICH_HUMAN
GO:0052600	0.000270929287455974	1/3691	1/641	NA	NA	NA	NA	NA	NA	propane-1,3-diamine oxidase activity	AOC1_HUMAN
GO:0035885	0.000270929287455974	1/3691	1/641	NA	NA	NA	NA	NA	NA	exochitinase activity	CHIC_ARATH
GO:0004450	0.00216743429964779	8/3691	1/641	NA	NA	NA	NA	NA	NA	isocitrate dehydrogenase (NADP+) activity	IDH_OSTTA
GO:0031418	0.00270929287455974	10/3691	1/641	NA	NA	NA	NA	NA	NA	L-ascorbic acid binding	DOPO_HUMAN
GO:0061809	0.00135464643727987	5/3691	1/641	NA	NA	NA	NA	NA	NA	NAD+ nucleotidase, cyclic ADP-ribose generating	NADA_APLCA
GO:0046589	0.000812787862367922	3/3691	1/641	NA	NA	NA	NA	NA	NA	ribonuclease T1 activity	RNF1_GIBFU
GO:0004530	0.000270929287455974	1/3691	1/641	NA	NA	NA	NA	NA	NA	deoxyribonuclease I activity	DNAS1_HUMAN
GO:0016874	0.0238417772961257	88/3691	1/641	NA	NA	NA	NA	NA	NA	ligase activity	A0A183C5H8_GLOPA
GO:0046593	0.000812787862367922	3/3691	1/641	NA	NA	NA	NA	NA	NA	mandelonitrile lyase activity	MDL1_PRUDU
GO:0043295	0.00704416147385532	26/3691	1/641	NA	NA	NA	NA	NA	NA	glutathione binding	A0A183C5H8_GLOPA
GO:0001664	0.000541858574911948	2/3691	1/641	NA	NA	NA	NA	NA	NA	G protein-coupled receptor binding	ADA2_HUMAN
GO:0004449	0.000812787862367922	3/3691	1/641	NA	NA	NA	NA	NA	NA	isocitrate dehydrogenase (NAD+) activity	IDH_OSTTA
GO:0043028	0.0010837171498239	4/3691	1/641	NA	NA	NA	NA	NA	NA	cysteine-type endopeptidase regulator activity involved in apoptotic process	CATH_HUMAN
GO:0047376	0.000541858574911948	2/3691	1/641	NA	NA	NA	NA	NA	NA	all-trans-retinyl-palmitate hydrolase, all-trans-retinol forming activity	LIPP_HORSE
GO:0061634	0.000270929287455974	1/3691	1/641	NA	NA	NA	NA	NA	NA	alpha-D-xyloside xylohydrolase	XYLA_ASPNC
GO:0017040	0.000812787862367922	3/3691	1/641	NA	NA	NA	NA	NA	NA	N-acylsphingosine amidohydrolase activity	ASAH1_BALAS
GO:0004571	0.000541858574911948	2/3691	1/641	NA	NA	NA	NA	NA	NA	mannosyl-oligosaccharide 1,2-alpha-mannosidase activity	MAN12_PENCI
GO:0050839	0.00433486859929558	16/3691	1/641	NA	NA	NA	NA	NA	NA	cell adhesion molecule binding	EXG1_CANAL
GO:0016671	0.00325115144947169	12/3691	1/641	NA	NA	NA	NA	NA	NA	oxidoreductase activity, acting on a sulfur group of donors, disulfide as acceptor	GILT_MOUSE
GO:0031685	0.000270929287455974	1/3691	1/641	NA	NA	NA	NA	NA	NA	adenosine receptor binding	ADA2_HUMAN
GO:0046992	0.000812787862367922	3/3691	1/641	NA	NA	NA	NA	NA	NA	oxidoreductase activity, acting on X-H and Y-H to form an X-Y bond	THCAS_CANSA
GO:0051675	0.000270929287455974	1/3691	1/641	NA	NA	NA	NA	NA	NA	isopullulanase activity	IPUA_ASPNG
GO:0102121	0.000812787862367922	3/3691	1/641	NA	NA	NA	NA	NA	NA	ceramidase activity	ASAH1_BALAS
GO:0052594	0.000812787862367922	3/3691	1/641	NA	NA	NA	NA	NA	NA	aminoacetone:oxygen oxidoreductase(deaminating) activity	AOCX_BOVIN
GO:0060090	0.00270929287455974	10/3691	1/641	NA	NA	NA	NA	NA	NA	molecular adaptor activity	PPAP_RAT
GO:0050135	0.00135464643727987	5/3691	1/641	NA	NA	NA	NA	NA	NA	NAD(P)+ nucleosidase activity	NADA_APLCA
GO:0019239	0.00839880791113519	31/3691	1/641	NA	NA	NA	NA	NA	NA	deaminase activity	ADA2_HUMAN
GO:0047499	0.0010837171498239	4/3691	1/641	NA	NA	NA	NA	NA	NA	calcium-independent phospholipase A2 activity	PAG15_HUMAN
GO:0016936	0.000541858574911948	2/3691	1/641	NA	NA	NA	NA	NA	NA	galactoside binding	AGAL_HUMAN
GO:0016893	0.00162557572473584	6/3691	1/641	NA	NA	NA	NA	NA	NA	endonuclease activity, active with either ribo- or deoxyribonucleic acids and producing 5'-phosphomonoesters	DNAS1_HUMAN
GO:0016842	0.00460579788675156	17/3691	1/641	NA	NA	NA	NA	NA	NA	amidine-lyase activity	LYS_RUDPH
GO:0046922	0.000541858574911948	2/3691	1/641	NA	NA	NA	NA	NA	NA	peptide-O-fucosyltransferase activity	OFUT1_CAEEL
GO:0016411	0.000541858574911948	2/3691	1/641	NA	NA	NA	NA	NA	NA	acylglycerol O-acyltransferase activity	PAG15_HUMAN
GO:0052642	0.0010837171498239	4/3691	1/641	NA	NA	NA	NA	NA	NA	lysophosphatidic acid phosphatase activity	PPAP_RAT
GO:0043262	0.000541858574911948	2/3691	1/641	NA	NA	NA	NA	NA	NA	ADP phosphatase activity	PDE_NAJAT
GO:0003940	0.000270929287455974	1/3691	1/641	NA	NA	NA	NA	NA	NA	L-iduronidase activity	IDUA_HUMAN
GO:0017064	0.000812787862367922	3/3691	1/641	NA	NA	NA	NA	NA	NA	fatty acid amide hydrolase activity	ASAH1_BALAS
GO:0050162	0.000541858574911948	2/3691	1/641	NA	NA	NA	NA	NA	NA	oxalate oxidase activity	A0A097P6E1_9FABA
GO:0008430	0.000812787862367922	3/3691	1/641	NA	NA	NA	NA	NA	NA	selenium binding	GPX3_HUMAN
GO:0016018	0.00162557572473584	6/3691	1/641	NA	NA	NA	NA	NA	NA	cyclosporin A binding	CYP5_CAEEL
GO:0043765	0.000270929287455974	1/3691	1/641	NA	NA	NA	NA	NA	NA	T/G mismatch-specific endonuclease activity	ENDO2_ARATH
GO:0016715	0.000812787862367922	3/3691	1/641	NA	NA	NA	NA	NA	NA	oxidoreductase activity, acting on paired donors, with incorporation or reduction of molecular oxygen, reduced ascorbate as one donor, and incorporation of one atom of oxygen	DOPO_HUMAN
GO:0070573	0.00162557572473584	6/3691	1/641	NA	NA	NA	NA	NA	NA	metallodipeptidase activity	A0NFU8_ANOGA
GO:0008146	0.00541858574911948	20/3691	1/641	NA	NA	NA	NA	NA	NA	sulfotransferase activity	HS3S1_MOUSE
GO:0102402	0.000270929287455974	1/3691	1/641	NA	NA	NA	NA	NA	NA	2-phenylethyl 6-O-beta-D-xylopyranosyl-beta-D-glucopyranoside glucosidase (Yabukita) activity	Q7X9A9_CAMSI
GO:0016773	0.0384719588187483	142/3691	1/641	NA	NA	NA	NA	NA	NA	phosphotransferase activity, alcohol group as acceptor	Q06AK3_TOXGO
GO:0004415	0.000541858574911948	2/3691	1/641	NA	NA	NA	NA	NA	NA	hyalurononglucosaminidase activity	HYAL1_HUMAN
GO:0051670	0.000270929287455974	1/3691	1/641	NA	NA	NA	NA	NA	NA	inulinase activity	INU2_ASPFI
GO:0004363	0.00135464643727987	5/3691	1/641	NA	NA	NA	NA	NA	NA	glutathione synthase activity	A0A183C5H8_GLOPA
GO:0048030	0.000270929287455974	1/3691	1/641	NA	NA	NA	NA	NA	NA	disaccharide binding	MANA_HYPJR
GO:0016724	0.00487672717420753	18/3691	1/641	NA	NA	NA	NA	NA	NA	oxidoreductase activity, acting on metal ions, oxygen as acceptor	CERU_RAT
GO:0004000	0.00243836358710377	9/3691	1/641	NA	NA	NA	NA	NA	NA	adenosine deaminase activity	ADA2_HUMAN
GO:0052593	0.0010837171498239	4/3691	1/641	NA	NA	NA	NA	NA	NA	tryptamine:oxygen oxidoreductase (deaminating) activity	AOCX_BOVIN
GO:0016505	0.000270929287455974	1/3691	1/641	NA	NA	NA	NA	NA	NA	peptidase activator activity involved in apoptotic process	CATH_HUMAN
GO:0032393	0.000270929287455974	1/3691	1/641	NA	NA	NA	NA	NA	NA	MHC class I receptor activity	CATH_HUMAN
GO:0033904	0.000270929287455974	1/3691	1/641	NA	NA	NA	NA	NA	NA	dextranase activity	DEXT_TALMI
GO:0016840	0.010024383635871	37/3691	1/641	NA	NA	NA	NA	NA	NA	carbon-nitrogen lyase activity	LYS_RUDPH
GO:0016782	0.00975345434841506	36/3691	1/641	NA	NA	NA	NA	NA	NA	transferase activity, transferring sulphur-containing groups	HS3S1_MOUSE
GO:0019863	0.00162557572473584	6/3691	1/641	NA	NA	NA	NA	NA	NA	IgE binding	TLP_PRUAV
GO:0008656	0.000270929287455974	1/3691	1/641	NA	NA	NA	NA	NA	NA	cysteine-type endopeptidase activator activity involved in apoptotic process	CATH_HUMAN
GO:0004666	0.000541858574911948	2/3691	1/641	NA	NA	NA	NA	NA	NA	prostaglandin-endoperoxide synthase activity	PGH2_HUMAN
GO:0031404	0.000812787862367922	3/3691	1/641	NA	NA	NA	NA	NA	NA	chloride ion binding	AMY1A_HUMAN
GO:1990136	0.0010837171498239	4/3691	1/641	NA	NA	NA	NA	NA	NA	linoleate 9S-lipoxygenase activity	MNLOX_MAGO7
GO:0004888	0.0010837171498239	4/3691	1/641	NA	NA	NA	NA	NA	NA	transmembrane signaling receptor activity	CATH_HUMAN
GO:0016504	0.000270929287455974	1/3691	1/641	NA	NA	NA	NA	NA	NA	peptidase activator activity	CATH_HUMAN
GO:0050501	0.000270929287455974	1/3691	1/641	NA	NA	NA	NA	NA	NA	hyaluronan synthase activity	HYAL1_HUMAN
GO:0034483	0.000541858574911948	2/3691	1/641	NA	NA	NA	NA	NA	NA	heparan sulfate sulfotransferase activity	HS3S1_MOUSE
GO:0016832	0.010024383635871	37/3691	1/641	NA	NA	NA	NA	NA	NA	aldehyde-lyase activity	MDL1_PRUDU
GO:0005159	0.000270929287455974	1/3691	1/641	NA	NA	NA	NA	NA	NA	insulin-like growth factor receptor binding	RENI_RAT
GO:0050253	0.0010837171498239	4/3691	1/641	NA	NA	NA	NA	NA	NA	retinyl-palmitate esterase activity	LIPP_HORSE
GO:0016691	0.000541858574911948	2/3691	1/641	NA	NA	NA	NA	NA	NA	chloride peroxidase activity	PRXC_LEPFU
GO:0038187	0.000270929287455974	1/3691	1/641	NA	NA	NA	NA	NA	NA	pattern recognition receptor activity	PGPSA_DROME
GO:0033945	0.000270929287455974	1/3691	1/641	NA	NA	NA	NA	NA	NA	oligoxyloglucan reducing-end-specific cellobiohydrolase activity	CBHRE_GEOS1
GO:0004500	0.000270929287455974	1/3691	1/641	NA	NA	NA	NA	NA	NA	dopamine beta-monooxygenase activity	DOPO_HUMAN
GO:1904091	0.00135464643727987	5/3691	1/641	NA	NA	NA	NA	NA	NA	non-ribosomal peptide synthetase activity	A0A183C5H8_GLOPA
GO:0016903	0.0260092115957735	96/3691	1/641	NA	NA	NA	NA	NA	NA	oxidoreductase activity, acting on the aldehyde or oxo group of donors	A0A097P6E1_9FABA
GO:0015459	0.000270929287455974	1/3691	1/641	NA	NA	NA	NA	NA	NA	potassium channel regulator activity	PA2A_NAJAT
GO:0004867	0.000270929287455974	1/3691	1/641	NA	NA	NA	NA	NA	NA	serine-type endopeptidase inhibitor activity	A0A097P6E1_9FABA
GO:0032500	0.000270929287455974	1/3691	1/641	NA	NA	NA	NA	NA	NA	muramyl dipeptide binding	PGPSA_DROME
GO:0016881	0.00460579788675156	17/3691	1/641	NA	NA	NA	NA	NA	NA	acid-amino acid ligase activity	A0A183C5H8_GLOPA
GO:0008484	0.0010837171498239	4/3691	1/641	NA	NA	NA	NA	NA	NA	sulfuric ester hydrolase activity	GALNS_HUMAN
GO:0052757	0.000270929287455974	1/3691	1/641	NA	NA	NA	NA	NA	NA	chondroitin hydrolase activity	HYAL1_HUMAN
GO:0004561	0.000270929287455974	1/3691	1/641	NA	NA	NA	NA	NA	NA	alpha-N-acetylglucosaminidase activity	ANAG_HUMAN
GO:0032397	0.000270929287455974	1/3691	1/641	NA	NA	NA	NA	NA	NA	activating MHC class I receptor activity	CATH_HUMAN
GO:0140859	0.000270929287455974	1/3691	1/641	NA	NA	NA	NA	NA	NA	pterocarpan synthase activity	DIR_GLYEC
GO:0016616	0.0682741804389054	252/3691	1/641	NA	NA	NA	NA	NA	NA	oxidoreductase activity, acting on the CH-OH group of donors, NAD or NADP as acceptor	IDH_OSTTA
GO:0043890	0.000270929287455974	1/3691	1/641	NA	NA	NA	NA	NA	NA	N-acetylgalactosamine-6-sulfatase activity	GALNS_HUMAN
GO:0004185	0.000270929287455974	1/3691	1/641	NA	NA	NA	NA	NA	NA	serine-type carboxypeptidase activity	PCP_HUMAN
GO:0030108	0.000270929287455974	1/3691	1/641	NA	NA	NA	NA	NA	NA	HLA-A specific activating MHC class I receptor activity	CATH_HUMAN
GO:0016703	0.00189650501219182	7/3691	1/641	NA	NA	NA	NA	NA	NA	oxidoreductase activity, acting on single donors with incorporation of molecular oxygen, incorporation of one atom of oxygen (internal monooxygenases or internal mixed function oxidases)	LUCI_OPLGR
GO:1990238	0.000270929287455974	1/3691	1/641	NA	NA	NA	NA	NA	NA	double-stranded DNA endonuclease activity	ENDO2_ARATH
GO:0050584	0.000541858574911948	2/3691	1/641	NA	NA	NA	NA	NA	NA	linoleate 11-lipoxygenase activity	MNLOX_MAGO7
GO:0061810	0.000541858574911948	2/3691	1/641	NA	NA	NA	NA	NA	NA	NAD glycohydrolase activity	NADA_ASPFU
GO:0106415	0.000270929287455974	1/3691	1/641	NA	NA	NA	NA	NA	NA	muramoyltetrapeptide carboxypeptidase activity	PGPSA_DROME
GO:0019865	0.00162557572473584	6/3691	1/641	NA	NA	NA	NA	NA	NA	immunoglobulin binding	TLP_PRUAV
GO:0008467	0.000541858574911948	2/3691	1/641	NA	NA	NA	NA	NA	NA	[heparan sulfate]-glucosamine 3-sulfotransferase 1 activity	HS3S1_MOUSE
GO:0052595	0.00162557572473584	6/3691	1/641	NA	NA	NA	NA	NA	NA	aliphatic amine oxidase activity	AOCX_BOVIN
GO:0050528	0.000270929287455974	1/3691	1/641	NA	NA	NA	NA	NA	NA	acyloxyacyl hydrolase activity	AOAH_MOUSE
GO:0052861	0.000270929287455974	1/3691	1/641	NA	NA	NA	NA	NA	NA	glucan endo-1,3-beta-glucanase activity, C-3 substituted reducing group	ENG1_RHIMI
GO:0008374	0.00514765646166351	19/3691	1/641	NA	NA	NA	NA	NA	NA	O-acyltransferase activity	PAG15_HUMAN
GO:0004322	0.00487672717420753	18/3691	1/641	NA	NA	NA	NA	NA	NA	ferroxidase activity	CERU_RAT
GO:0033931	0.000270929287455974	1/3691	1/641	NA	NA	NA	NA	NA	NA	endogalactosaminidase activity	HYAL1_HUMAN
GO:0102404	0.000270929287455974	1/3691	1/641	NA	NA	NA	NA	NA	NA	linalyl 6-O-alpha-L-arabinopyranosyl-beta-D-glucopyranoside glucosidase (Yabukita) activity	Q7X9A9_CAMSI
GO:0046982	0.00135464643727987	5/3691	1/641	NA	NA	NA	NA	NA	NA	protein heterodimerization activity	TTHY_CHICK
GO:0019139	0.00162557572473584	6/3691	1/641	NA	NA	NA	NA	NA	NA	cytokinin dehydrogenase activity	CKX1_MAIZE
GO:0004447	0.000270929287455974	1/3691	1/641	NA	NA	NA	NA	NA	NA	iodide peroxidase activity	POXA_DICDI
GO:0016623	0.00216743429964779	8/3691	1/641	NA	NA	NA	NA	NA	NA	oxidoreductase activity, acting on the aldehyde or oxo group of donors, oxygen as acceptor	A0A097P6E1_9FABA
GO:0017110	0.00135464643727987	5/3691	1/641	NA	NA	NA	NA	NA	NA	nucleoside diphosphate phosphatase activity	PDE_NAJAT
GO:0033995	0.000270929287455974	1/3691	1/641	NA	NA	NA	NA	NA	NA	anhydrosialidase activity	NANL_MACDE
GO:0016645	0.0146301815226226	54/3691	1/641	NA	NA	NA	NA	NA	NA	oxidoreductase activity, acting on the CH-NH group of donors	CKX1_MAIZE
GO:0004722	0.00568951503657545	21/3691	1/641	NA	NA	NA	NA	NA	NA	protein serine/threonine phosphatase activity	A4GX63_TOXGO
GO:0033718	0.000270929287455974	1/3691	1/641	NA	NA	NA	NA	NA	NA	pyranose dehydrogenase (acceptor) activity	PDH1_LEUMG
GO:0050535	0.000270929287455974	1/3691	1/641	NA	NA	NA	NA	NA	NA	beta-primeverosidase activity	Q7X9A9_CAMSI
GO:0005537	0.000270929287455974	1/3691	1/641	NA	NA	NA	NA	NA	NA	mannose binding	MANBA_MOUSE
GO:0050474	0.000270929287455974	1/3691	1/641	NA	NA	NA	NA	NA	NA	(S)-norcoclaurine synthase activity	NCS_THLFG
GO:0016667	0.0162557572473584	60/3691	1/641	NA	NA	NA	NA	NA	NA	oxidoreductase activity, acting on a sulfur group of donors	GILT_MOUSE
GO:0016627	0.0230289894337578	85/3691	1/641	NA	NA	NA	NA	NA	NA	oxidoreductase activity, acting on the CH-CH group of donors	BLRO_ALBVE
GO:0004348	0.000541858574911948	2/3691	1/641	NA	NA	NA	NA	NA	NA	glucosylceramidase activity	GBA1_HUMAN
GO:0003943	0.000541858574911948	2/3691	1/641	NA	NA	NA	NA	NA	NA	N-acetylgalactosamine-4-sulfatase activity	GALNS_HUMAN
GO:0004065	0.000541858574911948	2/3691	1/641	NA	NA	NA	NA	NA	NA	arylsulfatase activity	GALNS_HUMAN
GO:0017041	0.000270929287455974	1/3691	1/641	NA	NA	NA	NA	NA	NA	obsolete galactosylgalactosylglucosylceramidase activity	AGAL_HUMAN
GO:0008241	0.000270929287455974	1/3691	1/641	NA	NA	NA	NA	NA	NA	peptidyl-dipeptidase activity	A0NFU8_ANOGA
GO:0016814	0.0073150907613113	27/3691	1/641	NA	NA	NA	NA	NA	NA	hydrolase activity, acting on carbon-nitrogen (but not peptide) bonds, in cyclic amidines	ADA2_HUMAN
GO:0016888	0.000812787862367922	3/3691	1/641	NA	NA	NA	NA	NA	NA	endodeoxyribonuclease activity, producing 5'-phosphomonoesters	DNAS1_HUMAN
GO:0016805	0.00243836358710377	9/3691	1/641	NA	NA	NA	NA	NA	NA	dipeptidase activity	A0NFU8_ANOGA
GO:0016615	0.00596044432403143	22/3691	1/641	NA	NA	NA	NA	NA	NA	malate dehydrogenase activity	LIPG_HUMAN
GO:0043394	0.000270929287455974	1/3691	1/641	NA	NA	NA	NA	NA	NA	proteoglycan binding	ADA2_HUMAN
GO:0004566	0.000270929287455974	1/3691	1/641	NA	NA	NA	NA	NA	NA	beta-glucuronidase activity	BGLR_HUMAN
GO:0034338	0.000812787862367922	3/3691	1/641	NA	NA	NA	NA	NA	NA	short-chain carboxylesterase activity	EST6_DROME
GO:0106435	0.00270929287455974	10/3691	1/641	NA	NA	NA	NA	NA	NA	carboxylesterase activity	EST6_DROME
GO:0051087	0.00352208073692766	13/3691	1/641	NA	NA	NA	NA	NA	NA	protein-folding chaperone binding	CERU_RAT
GO:0050295	0.000541858574911948	2/3691	1/641	NA	NA	NA	NA	NA	NA	steryl-beta-glucosidase activity	GBA1_HUMAN
GO:0015924	0.000812787862367922	3/3691	1/641	NA	NA	NA	NA	NA	NA	mannosyl-oligosaccharide mannosidase activity	MAN12_PENCI
GO:0042131	0.000270929287455974	1/3691	1/641	NA	NA	NA	NA	NA	NA	thiamine phosphate phosphatase activity	PPAP_RAT
GO:0008417	0.0010837171498239	4/3691	1/641	NA	NA	NA	NA	NA	NA	fucosyltransferase activity	OFUT1_CAEEL
GO:0052598	0.000270929287455974	1/3691	1/641	NA	NA	NA	NA	NA	NA	histamine oxidase activity	AOC1_HUMAN
GO:0052596	0.00135464643727987	5/3691	1/641	NA	NA	NA	NA	NA	NA	phenethylamine:oxygen oxidoreductase (deaminating) activity	AOCX_BOVIN
GO:0019842	0.041994039555676	155/3691	1/641	NA	NA	NA	NA	NA	NA	vitamin binding	DOPO_HUMAN
GO:0102545	0.000541858574911948	2/3691	1/641	NA	NA	NA	NA	NA	NA	phosphatidyl phospholipase B activity	PAG15_HUMAN
GO:0004336	0.000812787862367922	3/3691	1/641	NA	NA	NA	NA	NA	NA	galactosylceramidase activity	GBA1_HUMAN
GO:2001070	0.0010837171498239	4/3691	1/641	NA	NA	NA	NA	NA	NA	starch binding	S7ZIW0_PENO1
GO:0005124	0.000270929287455974	1/3691	1/641	NA	NA	NA	NA	NA	NA	scavenger receptor binding	GBA1_HUMAN
GO:0052862	0.000270929287455974	1/3691	1/641	NA	NA	NA	NA	NA	NA	glucan endo-1,4-beta-glucanase activity, C-3 substituted reducing group	ENG1_RHIMI
GO:0004672	0.0146301815226226	54/3691	1/641	NA	NA	NA	NA	NA	NA	protein kinase activity	Q06AK3_TOXGO
GO:0061929	0.000812787862367922	3/3691	1/641	NA	NA	NA	NA	NA	NA	gamma-glutamylaminecyclotransferase activity	LYS_RUDPH
GO:0016019	0.000270929287455974	1/3691	1/641	NA	NA	NA	NA	NA	NA	peptidoglycan immune receptor activity	PGPSA_DROME
GO:0140375	0.000270929287455974	1/3691	1/641	NA	NA	NA	NA	NA	NA	immune receptor activity	CATH_HUMAN
GO:0047682	0.000270929287455974	1/3691	1/641	NA	NA	NA	NA	NA	NA	aryl-alcohol oxidase activity	O94219_PLEER
GO:0008047	0.00541858574911948	20/3691	1/641	NA	NA	NA	NA	NA	NA	enzyme activator activity	CATH_HUMAN
GO:0003847	0.000541858574911948	2/3691	1/641	NA	NA	NA	NA	NA	NA	1-alkyl-2-acetylglycerophosphocholine esterase activity	PA2GX_HUMAN
GO:0016301	0.0658358168518017	243/3691	1/641	NA	NA	NA	NA	NA	NA	kinase activity	Q06AK3_TOXGO
GO:0001530	0.000270929287455974	1/3691	1/641	NA	NA	NA	NA	NA	NA	lipopolysaccharide binding	ECP_HUMAN
GO:0052736	0.000270929287455974	1/3691	1/641	NA	NA	NA	NA	NA	NA	beta-glucanase activity	ENG1_RHIMI
GO:0033265	0.000812787862367922	3/3691	1/641	NA	NA	NA	NA	NA	NA	choline binding	PPAP_RAT
GO:0004448	0.00243836358710377	9/3691	1/641	NA	NA	NA	NA	NA	NA	isocitrate dehydrogenase [NAD(P)+] activity	IDH_OSTTA
GO:0033756	0.000270929287455974	1/3691	1/641	NA	NA	NA	NA	NA	NA	Oplophorus-luciferin 2-monooxygenase activity	LUCI_OPLGR
GO:0004097	0.0010837171498239	4/3691	1/641	NA	NA	NA	NA	NA	NA	catechol oxidase activity	PPO8_ANOGA
GO:0016830	0.0338661609319967	125/3691	1/641	NA	NA	NA	NA	NA	NA	carbon-carbon lyase activity	MDL1_PRUDU
GO:0033943	0.000270929287455974	1/3691	1/641	NA	NA	NA	NA	NA	NA	galactan 1,3-beta-galactosidase activity	Q50KB2_PHACH
GO:0016772	0.0780276347873205	288/3691	1/641	NA	NA	NA	NA	NA	NA	transferase activity, transferring phosphorus-containing groups	Q06AK3_TOXGO
GO:0047457	0.000270929287455974	1/3691	1/641	NA	NA	NA	NA	NA	NA	exo-(1,4)-alpha-D-glucan lyase activity	Q9STC1_GRALE
GO:0004725	0.00650230289894338	24/3691	1/641	NA	NA	NA	NA	NA	NA	protein tyrosine phosphatase activity	PPAP_RAT

Total number of genes: 3691
Total number of Study genes: 641
Total number of Study gene GMRG terms (pop non-singletons): 466 (401)
FDR Threshold P-values: [10% = 0.0476], [5% = 0.0189], [1% = 0.00278], [0.5% = 0.0013]
Genes with GMRG information: 641
Genes with no GMRG information: 
These are:		
