# Supplementary material for: Cellular location shapes quaternary structure of enzymes
Source: Nat Commun. 2024 Oct 1;15:8505. doi: 10.1038/s41467-024-52662-2 (PMC11445431; doi:10.1038/s41467-024-52662-2)
Supplement: Supplementary file 5 — Supplementary Data 2 [file 41467_2024_52662_MOESM5_ESM.zip › GO/Euk_F/pvalues.F.txt]

GO:0016787	1.797010e-144
GO:0004553	4.235648e-114
GO:0016798	8.402932e-113
GO:0052689	2.045283e-44
GO:0016298	2.146207e-38
GO:0090729	2.560826e-36
GO:0004623	3.812776e-35
GO:0005509	1.351855e-31
GO:0016788	3.690791e-31
GO:0004620	9.746750e-30
GO:0030248	4.219117e-22
GO:0030247	6.878187e-22
GO:0008810	1.266264e-17
GO:0004175	2.616135e-15
GO:0052716	7.715076e-14
GO:0004568	1.423504e-13
GO:0008236	3.562848e-13
GO:0017171	5.319470e-13
GO:0008061	1.034536e-12
GO:0004252	3.764830e-12
GO:0140825	4.214129e-12
GO:0008233	2.036218e-11
GO:0004806	2.275363e-11
GO:0016682	1.114636e-10
GO:0004519	1.508764e-10
GO:0005507	2.449127e-10
GO:0061783	4.006105e-10
GO:0097599	6.466605e-10
GO:0016679	1.301875e-09
GO:0003796	3.090557e-09
GO:0031176	3.627773e-09
GO:0030246	5.099076e-09
GO:0008201	1.989517e-07
GO:0004650	1.162130e-06
GO:0004518	1.676807e-06
GO:0005539	6.440994e-06
GO:0015925	1.862550e-05
GO:0004540	2.404878e-05
GO:0140102	7.190808e-05
GO:0030598	7.190808e-05
GO:0030597	7.190808e-05
GO:0015926	8.829424e-05
GO:0050525	2.298032e-04
GO:0004557	2.298032e-04
GO:0016162	3.339498e-04
GO:0004567	5.224599e-04
GO:0015923	1.001583e-03
GO:0016837	1.335323e-03
GO:0033897	1.553440e-03
GO:0008422	1.721824e-03
GO:0004521	2.058900e-03
GO:0140098	6.027502e-03
GO:0004556	7.425485e-03
GO:0052692	7.749080e-03
GO:0016849	1.445894e-02
GO:0016985	1.445894e-02
GO:0140640	1.606158e-02
GO:0070001	3.469993e-02
GO:0046556	3.469993e-02
GO:0004190	3.469993e-02
GO:0042973	3.469993e-02
GO:0036393	4.491055e-02
