# Supplementary material for: Cellular location shapes quaternary structure of enzymes
Source: Nat Commun. 2024 Oct 1;15:8505. doi: 10.1038/s41467-024-52662-2 (PMC11445431; doi:10.1038/s41467-024-52662-2)
Supplement: Supplementary file 5 — Supplementary Data 2 [file 41467_2024_52662_MOESM5_ESM.zip › GO/Prok_F/output.F.txt]

GeneMerge v1.4

Castillo-Davis, C.I. 2015. GeneMerge v1.4 - post-genomic data analysis.

Output file name: output.F.txt
Gene Association File:  terms.txt
Description File:  descriptions.txt
Population File:  prot_all.txt
Study File:  prot_test.txt
Custom FDR: 0.5%

GMRG_Term	Pop_freq	Pop_frac	Study_frac	P	Bonf_Cor_P	FDR_10	FDR_5	FDR_1	FDR_0.5_perc	Description	Contributing_genes
GO:0016787	0.274441687344913	2212/8060	172/235	1.51629688165421e-49	2.92645298159262e-47	T	T	T	T	hydrolase activity	A0A067XG64_PARTM	A0A0B7LH44_STREE	A0A0H2UQE4_STRPN	A0A0H2WX20_STAAC	A0A0M3KKW7_STRPY	A0A182DW00_STREE	A0A1L1QK12_STRSQ	A0A1L1QK13_9ACTN	A0A1L1QK16_9ACTN	A0A243G6Q6_BACTU	A0A378K9X8_LEGPN	A0A4P8ESF9_BACSP	A0A4V8H037_9RHOB	A0A6L7H1P2_BACAN	A0Q436_FRATN	A0R5R2_MYCS2	A3DJ82_ACET2	A5N1B8_CLOK5	A8FDC4_BACP2	AMT6_BACS7	AMYB_BACCE	AMYM_GEOSE	AMY_BACAM	AMY_GEOSE	B4EPS2_BURCJ	B4SL31_STRM5	B9MMA5_CALBD	BLAC_BACSU	BLAC_STRAL	BSAP_BACSU	BXX_CLOBO	C3X8T5_OXAFO	C3X9F9_OXAFO	C3X9N1_OXAFO	C7ED31_ACET1	CBPM_STRAL	CDGT_BACS0	CDGT_GEOSE	CDTB_ECOLX	CHIS_BACSU	CHIS_STRSN	CRAX_BACCE	D0VV09_BACCE	D0VXY8_STAPS	D2ARB3_STRRD	D5DH82_PRIM3	D8H130_BACAI	D9TA79_MICAI	DACC_BACSU	DAC_STRSR	DRNE_VIBCH	E4Q2A4_CALOW	EBA1_ELIME	EBA3_ELIME	ENG1_ACET2	ESTA_BACSU	ESTA_PSEAE	ESTA_STRSC	ETA_STAAU	ETB_STAAU	FLS_FERPE	G0L2Y1_ZOBGA	G2NRC4_STREK	G7CF24_MYCT3	G8LZE0_ACECE	GSEA_STAES	GUB_BACLI	GUB_BACSU	GUNA_ACET2	GUNC_ACETH	GUNF_RUMCH	GUNG_RUMCH	GUNS_ACETH	GUN_ECOLI	H0B8D4_9ACTN	HCPB_HELPY	HCPC_HELPY	I3P686_BACLI	IABF_STRAW	K0IUV6_9ENTR	L0EGW1_THECK	L0RUV7_STAAU	LIP_BACSP	LIP_PSEAE	LYTM_STAA8	NANB_STRPN	NANH_VIBCH	NUCA_SERMA	O06496_CLOPF	O30700_9BACI	O31243_RHIRD	O52754_RHOMR	O66015_GEOSE	O68424_BACFG	O69771_9PSED	O82839_BACSP	O86049_BACFG	P84147_STRSM	P94458_BACLI	PEPX_LACHE	PGLR2_PECPM	PHL2_BACCE	PHLC1_CLOPE	PHLC_BACCE	PHLC_CLOP1	PHLC_CLOPF	PHLC_STAAU	PHYC_BACIU	PHYT_BACSD	PLC_BACCE	PLC_BACTU	PLC_LISMO	PLC_STAAE	PLD_STRAT	PMEA_DICD3	PRZN_SERME	Q09LY9_GEOSE	Q17TM8_ALKHA	Q21KE5_SACD2	Q2XSK9_VIBCL	Q2XSL7_ALISL	Q52NH3_BACAN	Q54276_SERMA	Q59962_9ACTN	Q5DZ44_ALIF1	Q5I4I3_9BACI	Q5MJ80_SERPR	Q5ZWG6_LEGPH	Q65GB9_BACLD	Q65JI7_BACLD	Q65JI8_BACLD	Q6MNP0_BDEBA	Q6RSN8_ACETH	Q79DR3_ECOLX	Q7LYT7_PYRWO	Q7SID8_BACIU	Q7X4S4_BACLI	Q81DA0_BACCR	Q82L26_STRAW	Q88JL2_PSEPK	Q8L1V2_GEOTH	Q8ZRI7_SALTY	Q93A71_GEOSE	Q93I48_9BACI	Q9AJF8_ACETH	Q9AJS0_ALIAC	Q9EYQ2_9FIRM	Q9I229_PSEAE	Q9JZ43_NEIMB	Q9KWY6_GEOSE	Q9RC94_9BACI	Q9REI6_ARTSP	Q9RHW0_BACSP	Q9XB24_KLEPN	RHA78_STRAW	RIPB_MYCTU	RNS3_KITAU	SFAS2_STRFR	SPLA_STAA8	SPLB_STAA8	SPLC_STAA8	SPLD_STAA8	SPLE_STAA8	SSL1_STAA8	SUBD_BACLI	V5IRV7_THETH	W5JXE0_BACSP	W8FKE7_BACPU	XYN1_GEOSE	XYNA_HALH5	XYNC_BACSU	YKFC_BACC1
GO:0004553	0.0560794044665012	452/8060	78/235	7.02125639316332e-41	1.35510248388052e-38	T	T	T	T	hydrolase activity, hydrolyzing O-glycosyl compounds	A0A067XG64_PARTM	A0A0B7LH44_STREE	A0A0H2UQE4_STRPN	A0A182DW00_STREE	A0A1L1QK12_STRSQ	A0A1L1QK13_9ACTN	A0A1L1QK16_9ACTN	A0A243G6Q6_BACTU	A0A4P8ESF9_BACSP	A0A6L7H1P2_BACAN	A3DJ82_ACET2	A8FDC4_BACP2	AMT6_BACS7	AMYB_BACCE	AMYM_GEOSE	AMY_BACAM	AMY_GEOSE	B9MMA5_CALBD	C7ED31_ACET1	CDGT_BACS0	CDGT_GEOSE	CHIS_BACSU	CHIS_STRSN	D0VV09_BACCE	E4Q2A4_CALOW	EBA1_ELIME	EBA3_ELIME	ENG1_ACET2	G0L2Y1_ZOBGA	G2NRC4_STREK	G8LZE0_ACECE	GUB_BACLI	GUB_BACSU	GUNA_ACET2	GUNC_ACETH	GUNF_RUMCH	GUNG_RUMCH	GUNS_ACETH	GUN_ECOLI	I3P686_BACLI	IABF_STRAW	K0IUV6_9ENTR	L0EGW1_THECK	NANB_STRPN	NANH_VIBCH	O06496_CLOPF	O30700_9BACI	O52754_RHOMR	O82839_BACSP	PGLR2_PECPM	Q09LY9_GEOSE	Q17TM8_ALKHA	Q21KE5_SACD2	Q54276_SERMA	Q59962_9ACTN	Q5DZ44_ALIF1	Q65GB9_BACLD	Q65JI7_BACLD	Q65JI8_BACLD	Q6RSN8_ACETH	Q7LYT7_PYRWO	Q7SID8_BACIU	Q7X4S4_BACLI	Q82L26_STRAW	Q88JL2_PSEPK	Q93I48_9BACI	Q9AJF8_ACETH	Q9AJS0_ALIAC	Q9EYQ2_9FIRM	Q9KWY6_GEOSE	Q9RC94_9BACI	Q9REI6_ARTSP	Q9RHW0_BACSP	RHA78_STRAW	W5JXE0_BACSP	XYN1_GEOSE	XYNA_HALH5	XYNC_BACSU
GO:0016798	0.0653846153846154	527/8060	78/235	6.83608431482954e-36	1.3193642727621e-33	T	T	T	T	hydrolase activity, acting on glycosyl bonds	A0A067XG64_PARTM	A0A0B7LH44_STREE	A0A0H2UQE4_STRPN	A0A182DW00_STREE	A0A1L1QK12_STRSQ	A0A1L1QK13_9ACTN	A0A1L1QK16_9ACTN	A0A243G6Q6_BACTU	A0A4P8ESF9_BACSP	A0A6L7H1P2_BACAN	A3DJ82_ACET2	A8FDC4_BACP2	AMT6_BACS7	AMYB_BACCE	AMYM_GEOSE	AMY_BACAM	AMY_GEOSE	B9MMA5_CALBD	C7ED31_ACET1	CDGT_BACS0	CDGT_GEOSE	CHIS_BACSU	CHIS_STRSN	D0VV09_BACCE	E4Q2A4_CALOW	EBA1_ELIME	EBA3_ELIME	ENG1_ACET2	G0L2Y1_ZOBGA	G2NRC4_STREK	G8LZE0_ACECE	GUB_BACLI	GUB_BACSU	GUNA_ACET2	GUNC_ACETH	GUNF_RUMCH	GUNG_RUMCH	GUNS_ACETH	GUN_ECOLI	I3P686_BACLI	IABF_STRAW	K0IUV6_9ENTR	L0EGW1_THECK	NANB_STRPN	NANH_VIBCH	O06496_CLOPF	O30700_9BACI	O52754_RHOMR	O82839_BACSP	PGLR2_PECPM	Q09LY9_GEOSE	Q17TM8_ALKHA	Q21KE5_SACD2	Q54276_SERMA	Q59962_9ACTN	Q5DZ44_ALIF1	Q65GB9_BACLD	Q65JI7_BACLD	Q65JI8_BACLD	Q6RSN8_ACETH	Q7LYT7_PYRWO	Q7SID8_BACIU	Q7X4S4_BACLI	Q82L26_STRAW	Q88JL2_PSEPK	Q93I48_9BACI	Q9AJF8_ACETH	Q9AJS0_ALIAC	Q9EYQ2_9FIRM	Q9KWY6_GEOSE	Q9RC94_9BACI	Q9REI6_ARTSP	Q9RHW0_BACSP	RHA78_STRAW	W5JXE0_BACSP	XYN1_GEOSE	XYNA_HALH5	XYNC_BACSU
GO:0008810	0.00471464019851117	38/8060	17/235	7.46239322333496e-17	1.44024189210365e-14	T	T	T	T	cellulase activity	A8FDC4_BACP2	C7ED31_ACET1	GUNA_ACET2	GUNC_ACETH	GUNF_RUMCH	GUNG_RUMCH	GUNS_ACETH	GUN_ECOLI	K0IUV6_9ENTR	Q5DZ44_ALIF1	Q65JI7_BACLD	Q65JI8_BACLD	Q6RSN8_ACETH	Q7X4S4_BACLI	Q88JL2_PSEPK	Q9AJS0_ALIAC	Q9EYQ2_9FIRM
GO:0016298	0.00446650124069479	36/8060	16/235	7.13931677484851e-16	1.37788813754576e-13	T	T	T	T	lipase activity	ESTA_BACSU	ESTA_PSEAE	LIP_BACSP	LIP_PSEAE	O66015_GEOSE	P84147_STRSM	PHL2_BACCE	PHLC1_CLOPE	PHLC_BACCE	PHLC_CLOP1	PHLC_CLOPF	PHLC_STAAU	PLD_STRAT	Q5I4I3_9BACI	Q8L1V2_GEOTH	Q93A71_GEOSE
GO:0004175	0.00843672456575682	68/8060	20/235	2.08711073369238e-15	4.02812371602629e-13	T	T	T	T	endopeptidase activity	A0A0H2WX20_STAAC	BXX_CLOBO	D0VXY8_STAPS	ETA_STAAU	ETB_STAAU	FLS_FERPE	GSEA_STAES	L0RUV7_STAAU	LYTM_STAA8	O68424_BACFG	O69771_9PSED	PRZN_SERME	Q5MJ80_SERPR	SFAS2_STRFR	SPLA_STAA8	SPLB_STAA8	SPLC_STAA8	SPLE_STAA8	SUBD_BACLI	V5IRV7_THETH
GO:0008233	0.0306451612903226	247/8060	35/235	3.08228109713875e-15	5.9488025174778e-13	T	T	T	T	peptidase activity	A0A0H2WX20_STAAC	A0A0M3KKW7_STRPY	A0A4V8H037_9RHOB	BSAP_BACSU	BXX_CLOBO	CBPM_STRAL	CRAX_BACCE	D0VXY8_STAPS	D8H130_BACAI	DACC_BACSU	DAC_STRSR	ETA_STAAU	ETB_STAAU	FLS_FERPE	GSEA_STAES	L0RUV7_STAAU	LYTM_STAA8	O68424_BACFG	O69771_9PSED	O86049_BACFG	PEPX_LACHE	PRZN_SERME	Q52NH3_BACAN	Q5MJ80_SERPR	RIPB_MYCTU	SFAS2_STRFR	SPLA_STAA8	SPLB_STAA8	SPLC_STAA8	SPLD_STAA8	SPLE_STAA8	SSL1_STAA8	SUBD_BACLI	V5IRV7_THETH	YKFC_BACC1
GO:0097599	0.0054590570719603	44/8060	16/235	3.30726684902284e-14	6.38302501861408e-12	T	T	T	T	xylanase activity	A0A067XG64_PARTM	A0A4P8ESF9_BACSP	B9MMA5_CALBD	E4Q2A4_CALOW	G8LZE0_ACECE	L0EGW1_THECK	O30700_9BACI	Q09LY9_GEOSE	Q17TM8_ALKHA	Q59962_9ACTN	Q7SID8_BACIU	Q9RC94_9BACI	W5JXE0_BACSP	XYN1_GEOSE	XYNA_HALH5	XYNC_BACSU
GO:0031176	0.00397022332506203	32/8060	14/235	6.45783133936456e-14	1.24636144849736e-11	T	T	T	T	endo-1,4-beta-xylanase activity	A0A4P8ESF9_BACSP	B9MMA5_CALBD	E4Q2A4_CALOW	G8LZE0_ACECE	L0EGW1_THECK	O30700_9BACI	Q09LY9_GEOSE	Q17TM8_ALKHA	Q59962_9ACTN	Q7SID8_BACIU	Q9RC94_9BACI	W5JXE0_BACSP	XYN1_GEOSE	XYNA_HALH5
GO:0090729	0.00334987593052109	27/8060	13/235	1.10531588959137e-13	2.13325966691135e-11	T	T	T	T	toxin activity	A0A0M3KKW7_STRPY	BXX_CLOBO	CDTB_ECOLX	CHXA_VIBCL	CRAX_BACCE	ENTC2_STAAU	ETA_STAAU	ETB_STAAU	PHLC1_CLOPE	PHLC_CLOP1	PHLC_CLOPF	PHLC_STAAU	Q9RQQ5_STRPY
GO:0030570	0.00186104218362283	15/8060	10/235	9.70790789462867e-13	1.87362622366333e-10	T	T	T	T	pectate lyase activity	A0A160EBC2_ACHDE	A1TSQ3_ACIAC	D0VP31_9BACI	PLYL_DICD3	PLY_BACSU	PTLY_THEMA	Q47465_PECCA	Q8P6Z9_XANCP	Q9AJM4_9BACI	Q9RHW0_BACSP
GO:0140096	0.045409429280397	366/8060	38/235	4.39785891823247e-12	8.48786771218868e-10	T	T	T	T	catalytic activity, acting on a protein	A0A0H2WX20_STAAC	A0A0M3KKW7_STRPY	A0A378K9X8_LEGPN	A0A4V8H037_9RHOB	BSAP_BACSU	BXX_CLOBO	CBPM_STRAL	CRAX_BACCE	D0VXY8_STAPS	D8H130_BACAI	DACC_BACSU	DAC_STRSR	ETA_STAAU	ETB_STAAU	FLS_FERPE	GSEA_STAES	L0RUV7_STAAU	LYTM_STAA8	O68424_BACFG	O69771_9PSED	O86049_BACFG	PEPX_LACHE	PRZN_SERME	Q52NH3_BACAN	Q5MJ80_SERPR	Q6MNP0_BDEBA	Q9ADS9_STAAU	RIPB_MYCTU	SFAS2_STRFR	SPLA_STAA8	SPLB_STAA8	SPLC_STAA8	SPLD_STAA8	SPLE_STAA8	SSL1_STAA8	SUBD_BACLI	V5IRV7_THETH	YKFC_BACC1
GO:0016837	0.00558312655086849	45/8060	14/235	1.63096052052448e-11	3.14775380461224e-09	T	T	T	T	carbon-oxygen lyase activity, acting on polysaccharides	A0A160EBC2_ACHDE	A1TSQ3_ACIAC	ALYA_KLEPN	D0VP31_9BACI	G0L2Y1_ZOBGA	HYSA_STRA3	PLYL_DICD3	PLY_BACSU	PTLY_THEMA	Q47465_PECCA	Q8P6Z9_XANCP	Q9AJM4_9BACI	Q9RHW0_BACSP	XANLY_BACGL
GO:0005509	0.00657568238213399	53/8060	14/235	1.90892069637304e-10	3.68421694399996e-08	T	T	T	T	calcium ion binding	AMT6_BACS7	AMY_BACAM	AMY_GEOSE	ENG1_ACET2	FLS_FERPE	I3P686_BACLI	O69771_9PSED	O82839_BACSP	PRZN_SERME	Q7LYT7_PYRWO	Q93I48_9BACI	Q9KWY6_GEOSE	Q9RHW0_BACSP	XANLY_BACGL
GO:0004252	0.00558312655086849	45/8060	13/235	2.52230449114538e-10	4.86804766791059e-08	T	T	T	T	serine-type endopeptidase activity	A0A0H2WX20_STAAC	D0VXY8_STAPS	ETA_STAAU	ETB_STAAU	FLS_FERPE	GSEA_STAES	L0RUV7_STAAU	SFAS2_STRFR	SPLA_STAA8	SPLB_STAA8	SPLC_STAA8	SPLE_STAA8	SUBD_BACLI
GO:0050053	0.0011166253101737	9/8060	7/235	5.61831785467373e-10	1.08433534595203e-07	T	T	T	T	levansucrase activity	A0A0M3KKU6_ERWAE	B2IF78_BEII9	B2VCC3_ERWT9	D5DC07_PRIM3	D8J9C2_HALJB	SACB_BACSU	SACB_GLUDI
GO:0016160	0.00334987593052109	27/8060	10/235	2.00328685495797e-09	3.86634363006888e-07	T	T	T	T	amylase activity	AMT6_BACS7	AMYB_BACCE	AMYM_GEOSE	AMY_BACAM	AMY_GEOSE	CDGT_BACS0	CDGT_GEOSE	I3P686_BACLI	Q7LYT7_PYRWO	Q9KWY6_GEOSE
GO:0008236	0.0121588089330025	98/8060	17/235	2.49526787549748e-09	4.81586699971013e-07	T	T	T	T	serine-type peptidase activity	A0A0H2WX20_STAAC	D0VXY8_STAPS	DACC_BACSU	DAC_STRSR	ETA_STAAU	ETB_STAAU	FLS_FERPE	GSEA_STAES	L0RUV7_STAAU	PEPX_LACHE	SFAS2_STRFR	SPLA_STAA8	SPLB_STAA8	SPLC_STAA8	SPLD_STAA8	SPLE_STAA8	SUBD_BACLI
GO:0017171	0.0121588089330025	98/8060	17/235	2.49526787549748e-09	4.81586699971013e-07	T	T	T	T	serine hydrolase activity	A0A0H2WX20_STAAC	D0VXY8_STAPS	DACC_BACSU	DAC_STRSR	ETA_STAAU	ETB_STAAU	FLS_FERPE	GSEA_STAES	L0RUV7_STAAU	PEPX_LACHE	SFAS2_STRFR	SPLA_STAA8	SPLB_STAA8	SPLC_STAA8	SPLD_STAA8	SPLE_STAA8	SUBD_BACLI
GO:0004620	0.00186104218362283	15/8060	8/235	2.50329620826061e-09	4.83136168194298e-07	T	T	T	T	phospholipase activity	P84147_STRSM	PHL2_BACCE	PHLC1_CLOPE	PHLC_BACCE	PHLC_CLOP1	PHLC_CLOPF	PHLC_STAAU	PLD_STRAT
GO:0008081	0.00558312655086849	45/8060	12/235	3.50007727281443e-09	6.75514913653184e-07	T	T	T	T	phosphoric diester hydrolase activity	P84147_STRSM	PHL2_BACCE	PHLC1_CLOPE	PHLC_BACCE	PHLC_CLOP1	PHLC_CLOPF	PHLC_STAAU	PLC_BACCE	PLC_BACTU	PLC_LISMO	PLC_STAAE	PLD_STRAT
GO:0004550	0.0032258064516129	26/8060	9/235	2.65028771592968e-08	5.11505529174429e-06	T	T	T	T	nucleoside diphosphate kinase activity	D0CAF1_ACIB2	NDK_ACIBS	NDK_AQUAE	NDK_BURTA	NDK_CAMJE	NDK_HELPG	NDK_MYXXA	NDK_NEIG2	V5VIC4_ACIBA
GO:0004556	0.0032258064516129	26/8060	9/235	2.65028771592968e-08	5.11505529174429e-06	T	T	T	T	alpha-amylase activity	AMT6_BACS7	AMYM_GEOSE	AMY_BACAM	AMY_GEOSE	CDGT_BACS0	CDGT_GEOSE	I3P686_BACLI	Q7LYT7_PYRWO	Q9KWY6_GEOSE
GO:0030247	0.00173697270471464	14/8060	7/235	4.72546215965465e-08	9.12014196813347e-06	T	T	T	T	polysaccharide binding	A0A243G6Q6_BACTU	AMYB_BACCE	AMYM_GEOSE	CDGT_BACS0	CDGT_GEOSE	GUNG_RUMCH	Q9AJF8_ACETH
GO:0034480	0.000744416873449132	6/8060	5/235	1.18384737489299e-07	2.28482543354347e-05	T	T	T	T	phosphatidylcholine phospholipase C activity	PHLC1_CLOPE	PHLC_BACCE	PHLC_CLOP1	PHLC_CLOPF	PHLC_STAAU
GO:0004222	0.00223325062034739	18/8060	7/235	3.96448528477095e-07	7.65145659960794e-05	T	T	T	T	metalloendopeptidase activity	BXX_CLOBO	LYTM_STAA8	O68424_BACFG	O69771_9PSED	PRZN_SERME	Q5MJ80_SERPR	V5IRV7_THETH
GO:0004629	0.00086848635235732	7/8060	5/235	4.04493132243197e-07	7.80671745229371e-05	T	T	T	T	phospholipase C activity	PHLC1_CLOPE	PHLC_BACCE	PHLC_CLOP1	PHLC_CLOPF	PHLC_STAAU
GO:0016997	0.00086848635235732	7/8060	5/235	4.04493132243197e-07	7.80671745229371e-05	T	T	T	T	alpha-sialidase activity	A0A0B7LH44_STREE	A0A0H2UQE4_STRPN	A0A182DW00_STREE	NANB_STRPN	NANH_VIBCH
GO:0052795	0.00086848635235732	7/8060	5/235	4.04493132243197e-07	7.80671745229371e-05	T	T	T	T	exo-alpha-(2->6)-sialidase activity	A0A0B7LH44_STREE	A0A0H2UQE4_STRPN	A0A182DW00_STREE	NANB_STRPN	NANH_VIBCH
GO:0052796	0.00086848635235732	7/8060	5/235	4.04493132243197e-07	7.80671745229371e-05	T	T	T	T	exo-alpha-(2->8)-sialidase activity	A0A0B7LH44_STREE	A0A0H2UQE4_STRPN	A0A182DW00_STREE	NANB_STRPN	NANH_VIBCH
GO:0004308	0.00086848635235732	7/8060	5/235	4.04493132243197e-07	7.80671745229371e-05	T	T	T	T	exo-alpha-sialidase activity	A0A0B7LH44_STREE	A0A0H2UQE4_STRPN	A0A182DW00_STREE	NANB_STRPN	NANH_VIBCH
GO:0052794	0.00086848635235732	7/8060	5/235	4.04493132243197e-07	7.80671745229371e-05	T	T	T	T	exo-alpha-(2->3)-sialidase activity	A0A0B7LH44_STREE	A0A0H2UQE4_STRPN	A0A182DW00_STREE	NANB_STRPN	NANH_VIBCH
GO:0004806	0.00235732009925558	19/8060	7/235	6.12211535880472e-07	0.000118156826424931	T	T	T	T	triglyceride lipase activity	ESTA_BACSU	LIP_BACSP	LIP_PSEAE	O66015_GEOSE	Q5I4I3_9BACI	Q8L1V2_GEOTH	Q93A71_GEOSE
GO:0004436	0.000496277915632754	4/8060	4/235	7.0487287987927e-07	0.000136040465816699	T	T	T	T	phosphatidylinositol diacylglycerol-lyase activity	PLC_BACCE	PLC_BACTU	PLC_LISMO	PLC_STAAE
GO:0004784	0.00620347394540943	50/8060	10/235	1.35214649660265e-06	0.000260964273844311	T	T	T	T	superoxide dismutase activity	Q186I6_CLOD6	Q5M4Z1_STRT2	SODF_METTH	SODM1_STAA8	SODM2_BACAN	SODM2_STAA8	SODM_BACSU	SODM_GEOSE	SODM_PROFR	SODM_STRMU
GO:0008237	0.011166253101737	90/8060	13/235	1.76984819279311e-06	0.00034158070120907	T	T	T	T	metallopeptidase activity	BSAP_BACSU	BXX_CLOBO	CBPM_STRAL	CRAX_BACCE	D8H130_BACAI	LYTM_STAA8	O68424_BACFG	O69771_9PSED	O86049_BACFG	PRZN_SERME	Q52NH3_BACAN	Q5MJ80_SERPR	V5IRV7_THETH
GO:0016788	0.0681141439205955	549/8060	36/235	3.14797914390884e-06	0.000607559974774407	T	T	T	T	hydrolase activity, acting on ester bonds	A0A378K9X8_LEGPN	A0Q436_FRATN	B4SL31_STRM5	CDTB_ECOLX	DRNE_VIBCH	ESTA_BACSU	ESTA_PSEAE	ESTA_STRSC	LIP_BACSP	LIP_PSEAE	NUCA_SERMA	O66015_GEOSE	P84147_STRSM	PHL2_BACCE	PHLC1_CLOPE	PHLC_BACCE	PHLC_CLOP1	PHLC_CLOPF	PHLC_STAAU	PHYC_BACIU	PHYT_BACSD	PLC_BACCE	PLC_BACTU	PLC_LISMO	PLC_STAAE	PLD_STRAT	PMEA_DICD3	Q2XSK9_VIBCL	Q2XSL7_ALISL	Q5I4I3_9BACI	Q5ZWG6_LEGPH	Q6MNP0_BDEBA	Q8L1V2_GEOTH	Q93A71_GEOSE	Q9JZ43_NEIMB	RNS3_KITAU
GO:0016721	0.00694789081885856	56/8060	10/235	4.01960284540676e-06	0.000775783349163504	T	T	T	T	oxidoreductase activity, acting on superoxide radicals as acceptor	Q186I6_CLOD6	Q5M4Z1_STRT2	SODF_METTH	SODM1_STAA8	SODM2_BACAN	SODM2_STAA8	SODM_BACSU	SODM_GEOSE	SODM_PROFR	SODM_STRMU
GO:0030246	0.0127791563275434	103/8060	13/235	8.23629849839111e-06	0.00158960561018948	T	T	T	T	carbohydrate binding	A0A243G6Q6_BACTU	AMYB_BACCE	AMYM_GEOSE	CDGT_BACS0	CDGT_GEOSE	GUNG_RUMCH	HYSA_STRA3	P84141_PAEAU	Q54276_SERMA	Q9AJF8_ACETH	Q9RC94_9BACI	Q9REI6_ARTSP	XANLY_BACGL
GO:0008061	0.00235732009925558	19/8060	6/235	1.13711538133311e-05	0.0021946326859729	T	T	T	T	chitin binding	A0A243G6Q6_BACTU	A0A6L7H1P2_BACAN	D0VV09_BACCE	LCHMO_ENTFA	Q54276_SERMA	Q9REI6_ARTSP
GO:0008800	0.0227047146401985	183/8060	17/235	2.26569725734198e-05	0.00437279570667002	T	T	T	T	beta-lactamase activity	A0A4V8H037_9RHOB	A5N1B8_CLOK5	B4EPS2_BURCJ	BLAC_BACSU	BLAC_STRAL	C3X8T5_OXAFO	C3X9F9_OXAFO	C3X9N1_OXAFO	D2ARB3_STRRD	D5DH82_PRIM3	D9TA79_MICAI	HCPB_HELPY	HCPC_HELPY	P94458_BACLI	Q79DR3_ECOLX	Q81DA0_BACCR	Q9XB24_KLEPN
GO:0042578	0.0255583126550868	206/8060	18/235	2.97966032386178e-05	0.00575074442505323	T	T	T	T	phosphoric ester hydrolase activity	A0A378K9X8_LEGPN	B4SL31_STRM5	P84147_STRSM	PHL2_BACCE	PHLC1_CLOPE	PHLC_BACCE	PHLC_CLOP1	PHLC_CLOPF	PHLC_STAAU	PHYC_BACIU	PHYT_BACSD	PLC_BACCE	PLC_BACTU	PLC_LISMO	PLC_STAAE	PLD_STRAT	Q5ZWG6_LEGPH	Q6MNP0_BDEBA
GO:2001070	0.00124069478908189	10/8060	4/235	0.000128823181375421	0.0248628740054563	T	T	T	T	starch binding	AMYB_BACCE	AMYM_GEOSE	CDGT_BACS0	CDGT_GEOSE
GO:0016812	0.0272952853598015	220/8060	17/235	0.000226366244928713	0.0436886852712416	T	T	T	T	hydrolase activity, acting on carbon-nitrogen (but not peptide) bonds, in cyclic amides	A0A4V8H037_9RHOB	A5N1B8_CLOK5	B4EPS2_BURCJ	BLAC_BACSU	BLAC_STRAL	C3X8T5_OXAFO	C3X9F9_OXAFO	C3X9N1_OXAFO	D2ARB3_STRRD	D5DH82_PRIM3	D9TA79_MICAI	HCPB_HELPY	HCPC_HELPY	P94458_BACLI	Q79DR3_ECOLX	Q81DA0_BACCR	Q9XB24_KLEPN
GO:0016758	0.0122828784119107	99/8060	10/235	0.000587559394369577	0.113398963113328	T	T	T	T	hexosyltransferase activity	A0A0M3KKU6_ERWAE	AMYS_NEIPO	B2IF78_BEII9	B2VCC3_ERWT9	CDGT_BACS0	CDGT_GEOSE	D5DC07_PRIM3	D8J9C2_HALJB	SACB_BACSU	SACB_GLUDI
GO:0016977	0.00086848635235732	7/8060	3/235	0.000785264819663794	0.151556110195112	T	T	T	T	chitosanase activity	CHIS_BACSU	CHIS_STRSN	G2NRC4_STREK
GO:0004630	0.000248138957816377	2/8060	2/235	0.000846579060077079	0.163389758594876	T	T	T	T	phospholipase D activity	P84147_STRSM	PLD_STRAT
GO:0030248	0.000248138957816377	2/8060	2/235	0.000846579060077079	0.163389758594876	T	T	T	T	cellulose binding	GUNG_RUMCH	Q9AJF8_ACETH
GO:0050348	0.000248138957816377	2/8060	2/235	0.000846579060077079	0.163389758594876	T	T	T	T	trehalose O-mycolyltransferase activity	A85B_MYCTU	A85C_MYCTU
GO:0004650	0.000248138957816377	2/8060	2/235	0.000846579060077079	0.163389758594876	T	T	T	T	polygalacturonase activity	PGLR2_PECPM	Q9RHW0_BACSP
GO:0070290	0.000248138957816377	2/8060	2/235	0.000846579060077079	0.163389758594876	T	T	T	T	N-acylphosphatidylethanolamine-specific phospholipase D activity	P84147_STRSM	PLD_STRAT
GO:0016209	0.0228287841191067	184/8060	14/235	0.000941063028125171	0.181625164428158	T	T	T	T	antioxidant activity	D1A807_THECD	EFEN_BACSU	Q186I6_CLOD6	Q5M4Z1_STRT2	Q9RKQ2_STRCO	Q9ZBW9_STRCO	SODF_METTH	SODM1_STAA8	SODM2_BACAN	SODM2_STAA8	SODM_BACSU	SODM_GEOSE	SODM_PROFR	SODM_STRMU
GO:0019205	0.0114143920595534	92/8060	9/235	0.00138271008551396	0.266863046504194	T	T	T	T	nucleobase-containing compound kinase activity	D0CAF1_ACIB2	NDK_ACIBS	NDK_AQUAE	NDK_BURTA	NDK_CAMJE	NDK_HELPG	NDK_MYXXA	NDK_NEIG2	V5VIC4_ACIBA
GO:0035375	0.0011166253101737	9/8060	3/235	0.00180460998023712	0.348289726185764	T	T	T	T	zymogen binding	A85B_MYCTU	A85C_MYCTU	MPT51_MYCTU
GO:0004767	0.000372208436724566	3/8060	2/235	0.00249077889753077	0.480720327223439	T	T	T	F	sphingomyelin phosphodiesterase activity	PHL2_BACCE	PHLC_STAAU
GO:0042972	0.000372208436724566	3/8060	2/235	0.00249077889753077	0.480720327223439	T	T	T	F	licheninase activity	GUB_BACLI	GUB_BACSU
GO:0016776	0.0127791563275434	103/8060	9/235	0.00303017164853757	0.584823128167751	T	T	T	F	phosphotransferase activity, phosphate group as acceptor	D0CAF1_ACIB2	NDK_ACIBS	NDK_AQUAE	NDK_BURTA	NDK_CAMJE	NDK_HELPG	NDK_MYXXA	NDK_NEIG2	V5VIC4_ACIBA
GO:0004567	0.00136476426799007	11/8060	3/235	0.00339467441090547	0.655172161304755	T	T	T	F	beta-mannosidase activity	A0A1L1QK12_STRSQ	A0A1L1QK13_9ACTN	A0A1L1QK16_9ACTN
GO:0016985	0.00136476426799007	11/8060	3/235	0.00339467441090547	0.655172161304755	T	T	T	F	mannan endo-1,4-beta-mannosidase activity	A0A1L1QK12_STRSQ	A0A1L1QK13_9ACTN	A0A1L1QK16_9ACTN
GO:0052689	0.0181141439205955	146/8060	11/235	0.00352125445126535	0.679602109094212	T	T	T	F	carboxylic ester hydrolase activity	ESTA_BACSU	ESTA_PSEAE	ESTA_STRSC	LIP_BACSP	LIP_PSEAE	O66015_GEOSE	PMEA_DICD3	Q5I4I3_9BACI	Q8L1V2_GEOTH	Q93A71_GEOSE	Q9JZ43_NEIMB
GO:0001968	0.000496277915632754	4/8060	2/235	0.00488575584830055	0.942950878722005	T	T	F	F	fibronectin binding	A85B_MYCTU	MPT51_MYCTU
GO:0004144	0.000496277915632754	4/8060	2/235	0.00488575584830055	0.942950878722005	T	T	F	F	diacylglycerol O-acyltransferase activity	A85B_MYCTU	A85C_MYCTU
GO:0004325	0.00161290322580645	13/8060	3/235	0.00563566372805825	1	T	T	F	F	ferrochelatase activity	EFEN_BACSU	Q9RKQ2_STRCO	Q9ZBW9_STRCO
GO:0016158	0.000620347394540943	5/8060	2/235	0.00798670002007734	1	T	T	F	F	3-phytase activity	PHYC_BACIU	PHYT_BACSD
GO:0016411	0.000620347394540943	5/8060	2/235	0.00798670002007734	1	T	T	F	F	acylglycerol O-acyltransferase activity	A85B_MYCTU	A85C_MYCTU
GO:0008234	0.00186104218362283	15/8060	3/235	0.00858836778236447	1	T	T	F	F	cysteine-type peptidase activity	A0A0M3KKW7_STRPY	RIPB_MYCTU	YKFC_BACC1
GO:0015923	0.00186104218362283	15/8060	3/235	0.00858836778236447	1	T	T	F	F	mannosidase activity	A0A1L1QK12_STRSQ	A0A1L1QK13_9ACTN	A0A1L1QK16_9ACTN
GO:0043895	0.000744416873449132	6/8060	2/235	0.0117507573310081	1	T	T	F	F	cyclomaltodextrin glucanotransferase activity	CDGT_BACS0	CDGT_GEOSE
GO:0045135	0.000744416873449132	6/8060	2/235	0.0117507573310081	1	T	T	F	F	poly(beta-D-mannuronate) lyase activity	ALYA_KLEPN	G0L2Y1_ZOBGA
GO:0033925	0.000744416873449132	6/8060	2/235	0.0117507573310081	1	T	T	F	F	mannosyl-glycoprotein endo-beta-N-acetylglucosaminidase activity	EBA1_ELIME	EBA3_ELIME
GO:0019899	0.00210918114143921	17/8060	3/235	0.0122965786976489	1	T	T	F	F	enzyme binding	A85B_MYCTU	A85C_MYCTU	MPT51_MYCTU
GO:0042301	0.00086848635235732	7/8060	2/235	0.0161369543355479	1	T	T	F	F	phosphate ion binding	C3K8K1_PSEFS	D0VWY2_PSEFS
GO:0016849	0.00459057071960298	37/8060	4/235	0.0218966917952681	1	T	T	F	F	phosphorus-oxygen lyase activity	PLC_BACCE	PLC_BACTU	PLC_LISMO	PLC_STAAE
GO:0004519	0.012531017369727	101/8060	6/235	0.0742403493415461	1	F	F	F	F	endonuclease activity	CDTB_ECOLX	DRNE_VIBCH	NUCA_SERMA	Q2XSK9_VIBCL	Q2XSL7_ALISL	RNS3_KITAU
GO:0016757	0.0358560794044665	289/8060	13/235	0.0796394053950256	1	F	F	F	F	glycosyltransferase activity	A0A0M3KKU6_ERWAE	AMYS_NEIPO	B2IF78_BEII9	B2VCC3_ERWT9	CDGT_BACS0	CDGT_GEOSE	CHXA_VIBCL	CRAX_BACCE	D5DC07_PRIM3	D8J9C2_HALJB	Q9ADS9_STAAU	SACB_BACSU	SACB_GLUDI
GO:0004725	0.00223325062034739	18/8060	2/235	0.0954052467126399	1	F	F	F	F	protein tyrosine phosphatase activity	A0A378K9X8_LEGPN	Q6MNP0_BDEBA
GO:0016151	0.00223325062034739	18/8060	2/235	0.0954052467126399	1	F	F	F	F	nickel cation binding	ENG1_ACET2	LYTM_STAA8
GO:0046872	0.350992555831265	2829/8060	92/235	0.106114903087648	1	F	F	F	F	metal ion binding	A0A0H2WX20_STAAC	A0A160EBC2_ACHDE	A0A6L7H1P2_BACAN	A1TSQ3_ACIAC	A3DJ82_ACET2	A5I055_CLOBH	A8FDC4_BACP2	AMT6_BACS7	AMYB_BACCE	AMYM_GEOSE	AMY_BACAM	AMY_GEOSE	B9ZZP0_9BACI	BSAP_BACSU	BXX_CLOBO	CBPM_STRAL	CDGT_BACS0	CDGT_GEOSE	CRAX_BACCE	D0CAF1_ACIB2	D0VV09_BACCE	D1A807_THECD	D5DC07_PRIM3	D8H130_BACAI	EFEN_BACSU	ENG1_ACET2	ENTC2_STAAU	FLS_FERPE	GUNS_ACETH	I3P686_BACLI	LCHMO_ENTFA	LIP_BACSP	LIP_PSEAE	LYTM_STAA8	NDK_ACIBS	NDK_AQUAE	NDK_BURTA	NDK_CAMJE	NDK_HELPG	NDK_MYXXA	NDK_NEIG2	NUCA_SERMA	O06496_CLOPF	O30700_9BACI	O52754_RHOMR	O66015_GEOSE	O68424_BACFG	O69771_9PSED	O82839_BACSP	O86049_BACFG	PHLC1_CLOPE	PHLC_BACCE	PHLC_CLOP1	PHLC_CLOPF	PLYL_DICD3	PLY_BACSU	PRZN_SERME	PTLY_THEMA	Q186I6_CLOD6	Q2XSL7_ALISL	Q47465_PECCA	Q52NH3_BACAN	Q5I4I3_9BACI	Q5M4Z1_STRT2	Q5MJ80_SERPR	Q7LYT7_PYRWO	Q8ZRI7_SALTY	Q93A71_GEOSE	Q93I48_9BACI	Q9AJS0_ALIAC	Q9EYQ2_9FIRM	Q9KWY6_GEOSE	Q9L6D3_GEOSE	Q9RC94_9BACI	Q9RHW0_BACSP	Q9RKQ2_STRCO	Q9RQQ5_STRPY	Q9ZBW9_STRCO	RHA78_STRAW	SODF_METTH	SODM1_STAA8	SODM2_BACAN	SODM2_STAA8	SODM_BACSU	SODM_GEOSE	SODM_PROFR	SODM_STRMU	SUBD_BACLI	UL25_PSEXP	V5IRV7_THETH	V5VIC4_ACIBA	XANLY_BACGL
GO:0061783	0.00248138957816377	20/8060	2/235	0.11413406237719	1	F	F	F	F	peptidoglycan muralytic activity	A0R5R2_MYCS2	O06496_CLOPF
GO:0043169	0.353846153846154	2852/8060	92/235	0.124313540852113	1	F	F	F	F	cation binding	A0A0H2WX20_STAAC	A0A160EBC2_ACHDE	A0A6L7H1P2_BACAN	A1TSQ3_ACIAC	A3DJ82_ACET2	A5I055_CLOBH	A8FDC4_BACP2	AMT6_BACS7	AMYB_BACCE	AMYM_GEOSE	AMY_BACAM	AMY_GEOSE	B9ZZP0_9BACI	BSAP_BACSU	BXX_CLOBO	CBPM_STRAL	CDGT_BACS0	CDGT_GEOSE	CRAX_BACCE	D0CAF1_ACIB2	D0VV09_BACCE	D1A807_THECD	D5DC07_PRIM3	D8H130_BACAI	EFEN_BACSU	ENG1_ACET2	ENTC2_STAAU	FLS_FERPE	GUNS_ACETH	I3P686_BACLI	LCHMO_ENTFA	LIP_BACSP	LIP_PSEAE	LYTM_STAA8	NDK_ACIBS	NDK_AQUAE	NDK_BURTA	NDK_CAMJE	NDK_HELPG	NDK_MYXXA	NDK_NEIG2	NUCA_SERMA	O06496_CLOPF	O30700_9BACI	O52754_RHOMR	O66015_GEOSE	O68424_BACFG	O69771_9PSED	O82839_BACSP	O86049_BACFG	PHLC1_CLOPE	PHLC_BACCE	PHLC_CLOP1	PHLC_CLOPF	PLYL_DICD3	PLY_BACSU	PRZN_SERME	PTLY_THEMA	Q186I6_CLOD6	Q2XSL7_ALISL	Q47465_PECCA	Q52NH3_BACAN	Q5I4I3_9BACI	Q5M4Z1_STRT2	Q5MJ80_SERPR	Q7LYT7_PYRWO	Q8ZRI7_SALTY	Q93A71_GEOSE	Q93I48_9BACI	Q9AJS0_ALIAC	Q9EYQ2_9FIRM	Q9KWY6_GEOSE	Q9L6D3_GEOSE	Q9RC94_9BACI	Q9RHW0_BACSP	Q9RKQ2_STRCO	Q9RQQ5_STRPY	Q9ZBW9_STRCO	RHA78_STRAW	SODF_METTH	SODM1_STAA8	SODM2_BACAN	SODM2_STAA8	SODM_BACSU	SODM_GEOSE	SODM_PROFR	SODM_STRMU	SUBD_BACLI	UL25_PSEXP	V5IRV7_THETH	V5VIC4_ACIBA	XANLY_BACGL
GO:0004721	0.00310173697270471	25/8060	2/235	0.16429122359833	1	F	F	F	F	phosphoprotein phosphatase activity	A0A378K9X8_LEGPN	Q6MNP0_BDEBA
GO:0009002	0.00334987593052109	27/8060	2/235	0.185304550261387	1	F	F	F	F	serine-type D-Ala-D-Ala carboxypeptidase activity	DACC_BACSU	DAC_STRSR
GO:0004180	0.00682382133995037	55/8060	3/235	0.215637815020869	1	F	F	F	F	carboxypeptidase activity	CBPM_STRAL	DACC_BACSU	DAC_STRSR
GO:0004518	0.0172456575682382	139/8060	6/235	0.21955270916072	1	F	F	F	F	nuclease activity	CDTB_ECOLX	DRNE_VIBCH	NUCA_SERMA	Q2XSK9_VIBCL	Q2XSL7_ALISL	RNS3_KITAU
GO:0004185	0.00409429280397022	33/8060	2/235	0.25003645696508	1	F	F	F	F	serine-type carboxypeptidase activity	DACC_BACSU	DAC_STRSR
GO:0070008	0.0043424317617866	35/8060	2/235	0.271849952725948	1	F	F	F	F	serine-type exopeptidase activity	DACC_BACSU	DAC_STRSR
GO:0016791	0.019106699751861	154/8060	6/235	0.293156390910017	1	F	F	F	F	phosphatase activity	A0A378K9X8_LEGPN	B4SL31_STRM5	PHYC_BACIU	PHYT_BACSD	Q5ZWG6_LEGPH	Q6MNP0_BDEBA
GO:0016684	0.0119106699751861	96/8060	4/235	0.306843267273949	1	F	F	F	F	oxidoreductase activity, acting on peroxide as acceptor	D1A807_THECD	EFEN_BACSU	Q9RKQ2_STRCO	Q9ZBW9_STRCO
GO:0004601	0.0119106699751861	96/8060	4/235	0.306843267273949	1	F	F	F	F	peroxidase activity	D1A807_THECD	EFEN_BACSU	Q9RKQ2_STRCO	Q9ZBW9_STRCO
GO:0016810	0.0673697270471464	543/8060	18/235	0.319426334533674	1	F	F	F	F	hydrolase activity, acting on carbon-nitrogen (but not peptide) bonds	A0A4V8H037_9RHOB	A0R5R2_MYCS2	A5N1B8_CLOK5	B4EPS2_BURCJ	BLAC_BACSU	BLAC_STRAL	C3X8T5_OXAFO	C3X9F9_OXAFO	C3X9N1_OXAFO	D2ARB3_STRRD	D5DH82_PRIM3	D9TA79_MICAI	HCPB_HELPY	HCPC_HELPY	P94458_BACLI	Q79DR3_ECOLX	Q81DA0_BACCR	Q9XB24_KLEPN
GO:0008235	0.00521091811414392	42/8060	2/235	0.3476015285745	1	F	F	F	F	metalloexopeptidase activity	BSAP_BACSU	CBPM_STRAL
GO:0016835	0.0523573200992556	422/8060	14/235	0.34760754433686	1	F	F	F	F	carbon-oxygen lyase activity	A0A160EBC2_ACHDE	A1TSQ3_ACIAC	ALYA_KLEPN	D0VP31_9BACI	G0L2Y1_ZOBGA	HYSA_STRA3	PLYL_DICD3	PLY_BACSU	PTLY_THEMA	Q47465_PECCA	Q8P6Z9_XANCP	Q9AJM4_9BACI	Q9RHW0_BACSP	XANLY_BACGL
GO:0008238	0.0166253101736973	134/8060	5/235	0.352497015035945	1	F	F	F	F	exopeptidase activity	BSAP_BACSU	CBPM_STRAL	DACC_BACSU	DAC_STRSR	PEPX_LACHE
GO:0008374	0.00570719602977668	46/8060	2/235	0.389779868579173	1	F	F	F	F	O-acyltransferase activity	A85B_MYCTU	A85C_MYCTU
GO:0008270	0.0409429280397022	330/8060	10/235	0.496734988521121	1	F	F	F	F	zinc ion binding	BXX_CLOBO	LYTM_STAA8	O68424_BACFG	O69771_9PSED	O86049_BACFG	PHLC1_CLOPE	PHLC_BACCE	PHLC_CLOP1	PHLC_CLOPF	PRZN_SERME
GO:0004177	0.00794044665012407	64/8060	2/235	0.56119153892107	1	F	F	F	F	aminopeptidase activity	BSAP_BACSU	PEPX_LACHE
GO:0020037	0.0204714640198511	165/8060	4/235	0.714262155563495	1	F	F	F	F	heme binding	D1A807_THECD	EFEN_BACSU	Q9RKQ2_STRCO	Q9ZBW9_STRCO
GO:0046906	0.0210918114143921	170/8060	4/235	0.73591533478811	1	F	F	F	F	tetrapyrrole binding	D1A807_THECD	EFEN_BACSU	Q9RKQ2_STRCO	Q9ZBW9_STRCO
GO:0016829	0.129776674937965	1046/8060	25/235	0.883456827597633	1	F	F	F	F	lyase activity	A0A160EBC2_ACHDE	A1TSQ3_ACIAC	ALYA_KLEPN	D0VP31_9BACI	EFEN_BACSU	G0L2Y1_ZOBGA	HYSA_STRA3	P84141_PAEAU	PLC_BACCE	PLC_BACTU	PLC_LISMO	PLC_STAAE	PLYL_DICD3	PLY_BACSU	PTLY_THEMA	Q47465_PECCA	Q5E1U2_ALIF1	Q8P6Z9_XANCP	Q9AJM4_9BACI	Q9RHW0_BACSP	Q9RKQ2_STRCO	Q9ZBW9_STRCO	RNS3_KITAU	UL25_PSEXP	XANLY_BACGL
GO:0016301	0.053970223325062	435/8060	9/235	0.894909445827214	1	F	F	F	F	kinase activity	D0CAF1_ACIB2	NDK_ACIBS	NDK_AQUAE	NDK_BURTA	NDK_CAMJE	NDK_HELPG	NDK_MYXXA	NDK_NEIG2	V5VIC4_ACIBA
GO:0003674	0.999751861042184	8058/8060	235/235	0.942533923973208	1	F	F	F	F	molecular_function	A0A067XG64_PARTM	A0A0B7LH44_STREE	A0A0H2UQE4_STRPN	A0A0H2WX20_STAAC	A0A0H3KHT8_BURM1	A0A0M3KKU6_ERWAE	A0A0M3KKW7_STRPY	A0A160EBC2_ACHDE	A0A182DW00_STREE	A0A1L1QK12_STRSQ	A0A1L1QK13_9ACTN	A0A1L1QK16_9ACTN	A0A243G6Q6_BACTU	A0A378K9X8_LEGPN	A0A4P8ESF9_BACSP	A0A4V8H037_9RHOB	A0A6L7H1P2_BACAN	A0Q436_FRATN	A0R5R2_MYCS2	A1TSQ3_ACIAC	A3DJ82_ACET2	A5I055_CLOBH	A5N1B8_CLOK5	A85B_MYCTU	A85C_MYCTU	A8FDC4_BACP2	ALYA_KLEPN	AMT6_BACS7	AMYB_BACCE	AMYM_GEOSE	AMYS_NEIPO	AMY_BACAM	AMY_GEOSE	B2IF78_BEII9	B2VCC3_ERWT9	B4EPS2_BURCJ	B4SL31_STRM5	B9MMA5_CALBD	B9ZZP0_9BACI	BLAC_BACSU	BLAC_STRAL	BSAP_BACSU	BXX_CLOBO	C3K8K1_PSEFS	C3X8T5_OXAFO	C3X9F9_OXAFO	C3X9N1_OXAFO	C7ED31_ACET1	CBPM_STRAL	CDGT_BACS0	CDGT_GEOSE	CDTB_ECOLX	CHIS_BACSU	CHIS_STRSN	CHOD_STRS0	CHXA_VIBCL	CRAX_BACCE	D0CAF1_ACIB2	D0VP31_9BACI	D0VV09_BACCE	D0VWY2_PSEFS	D0VXY8_STAPS	D1A807_THECD	D2ARB3_STRRD	D5DC07_PRIM3	D5DH82_PRIM3	D8H130_BACAI	D8J9C2_HALJB	D9TA79_MICAI	DACC_BACSU	DAC_STRSR	DRNE_VIBCH	E4Q2A4_CALOW	EBA1_ELIME	EBA3_ELIME	EFEN_BACSU	ENG1_ACET2	ENTC2_STAAU	ESTA_BACSU	ESTA_PSEAE	ESTA_STRSC	ETA_STAAU	ETB_STAAU	FLS_FERPE	G0L2Y1_ZOBGA	G2NRC4_STREK	G7CF24_MYCT3	G8LZE0_ACECE	GSEA_STAES	GUB_BACLI	GUB_BACSU	GUNA_ACET2	GUNC_ACETH	GUNF_RUMCH	GUNG_RUMCH	GUNS_ACETH	GUN_ECOLI	H0B8D4_9ACTN	HCPB_HELPY	HCPC_HELPY	HYSA_STRA3	I3P686_BACLI	IABF_STRAW	K0IUV6_9ENTR	L0EGW1_THECK	L0RUV7_STAAU	LCHMO_ENTFA	LIP_BACSP	LIP_PSEAE	LYTM_STAA8	MPT51_MYCTU	NANB_STRPN	NANH_VIBCH	NDK_ACIBS	NDK_AQUAE	NDK_BURTA	NDK_CAMJE	NDK_HELPG	NDK_MYXXA	NDK_NEIG2	NUCA_SERMA	O06496_CLOPF	O30700_9BACI	O31243_RHIRD	O52754_RHOMR	O66015_GEOSE	O68424_BACFG	O69771_9PSED	O82839_BACSP	O86049_BACFG	P84141_PAEAU	P84147_STRSM	P94458_BACLI	PEPX_LACHE	PGLR2_PECPM	PHL2_BACCE	PHLC1_CLOPE	PHLC_BACCE	PHLC_CLOP1	PHLC_CLOPF	PHLC_STAAU	PHYC_BACIU	PHYT_BACSD	PLC_BACCE	PLC_BACTU	PLC_LISMO	PLC_STAAE	PLD_STRAT	PLYL_DICD3	PLY_BACSU	PMEA_DICD3	PRZN_SERME	PTLY_THEMA	Q09LY9_GEOSE	Q17TM8_ALKHA	Q186I6_CLOD6	Q21KE5_SACD2	Q2XSK9_VIBCL	Q2XSL7_ALISL	Q47465_PECCA	Q52NH3_BACAN	Q54276_SERMA	Q59962_9ACTN	Q5DZ44_ALIF1	Q5E1U2_ALIF1	Q5I4I3_9BACI	Q5M4Z1_STRT2	Q5MJ80_SERPR	Q5ZWG6_LEGPH	Q65GB9_BACLD	Q65JI7_BACLD	Q65JI8_BACLD	Q6MNP0_BDEBA	Q6RSN8_ACETH	Q79DR3_ECOLX	Q7LYT7_PYRWO	Q7SID8_BACIU	Q7X4S4_BACLI	Q81DA0_BACCR	Q82L26_STRAW	Q844J9_BACTU	Q88JL2_PSEPK	Q8L1V2_GEOTH	Q8P6Z9_XANCP	Q8ZRI7_SALTY	Q93A71_GEOSE	Q93I48_9BACI	Q9ADS9_STAAU	Q9AJF8_ACETH	Q9AJM4_9BACI	Q9AJS0_ALIAC	Q9EYQ2_9FIRM	Q9I229_PSEAE	Q9JZ43_NEIMB	Q9KWY6_GEOSE	Q9L6D3_GEOSE	Q9RC94_9BACI	Q9REI6_ARTSP	Q9RHW0_BACSP	Q9RKQ2_STRCO	Q9RQQ5_STRPY	Q9XB24_KLEPN	Q9ZBW9_STRCO	RHA78_STRAW	RIPB_MYCTU	RNS3_KITAU	SACB_BACSU	SACB_GLUDI	SFAS2_STRFR	SODF_METTH	SODM1_STAA8	SODM2_BACAN	SODM2_STAA8	SODM_BACSU	SODM_GEOSE	SODM_PROFR	SODM_STRMU	SPLA_STAA8	SPLB_STAA8	SPLC_STAA8	SPLD_STAA8	SPLE_STAA8	SSL1_STAA8	SUBD_BACLI	UL25_PSEXP	V5IRV7_THETH	V5VIC4_ACIBA	W5JXE0_BACSP	W8FKE7_BACPU	X5I2D7_CLOPF	XANLY_BACGL	XYN1_GEOSE	XYNA_HALH5	XYNC_BACSU	YKFC_BACC1
GO:0016763	0.0193548387096774	156/8060	2/235	0.945377626035791	1	F	F	F	F	pentosyltransferase activity	CHXA_VIBCL	Q9ADS9_STAAU
GO:0016779	0.0227047146401985	183/8060	2/235	0.972314454423613	1	F	F	F	F	nucleotidyltransferase activity	CHXA_VIBCL	CRAX_BACCE
GO:0016772	0.0785359801488834	633/8060	11/235	0.981101282623596	1	F	F	F	F	transferase activity, transferring phosphorus-containing groups	CHXA_VIBCL	CRAX_BACCE	D0CAF1_ACIB2	NDK_ACIBS	NDK_AQUAE	NDK_BURTA	NDK_CAMJE	NDK_HELPG	NDK_MYXXA	NDK_NEIG2	V5VIC4_ACIBA
GO:0016747	0.0357320099255583	288/8060	3/235	0.991504966339944	1	F	F	F	F	acyltransferase activity, transferring groups other than amino-acyl groups	A85B_MYCTU	A85C_MYCTU	MPT51_MYCTU
GO:0016746	0.0442928039702233	357/8060	4/235	0.993805433628062	1	F	F	F	F	acyltransferase activity	A85B_MYCTU	A85C_MYCTU	MPT51_MYCTU	Q8ZRI7_SALTY
GO:0046914	0.0967741935483871	780/8060	12/235	0.996723039021117	1	F	F	F	F	transition metal ion binding	BXX_CLOBO	ENG1_ACET2	LCHMO_ENTFA	LYTM_STAA8	O68424_BACFG	O69771_9PSED	O86049_BACFG	PHLC1_CLOPE	PHLC_BACCE	PHLC_CLOP1	PHLC_CLOPF	PRZN_SERME
GO:0003824	0.984863523573201	7938/8060	226/235	0.997097308451515	1	F	F	F	F	catalytic activity	A0A067XG64_PARTM	A0A0B7LH44_STREE	A0A0H2UQE4_STRPN	A0A0H2WX20_STAAC	A0A0H3KHT8_BURM1	A0A0M3KKU6_ERWAE	A0A0M3KKW7_STRPY	A0A160EBC2_ACHDE	A0A182DW00_STREE	A0A1L1QK12_STRSQ	A0A1L1QK13_9ACTN	A0A1L1QK16_9ACTN	A0A243G6Q6_BACTU	A0A378K9X8_LEGPN	A0A4P8ESF9_BACSP	A0A4V8H037_9RHOB	A0A6L7H1P2_BACAN	A0Q436_FRATN	A0R5R2_MYCS2	A1TSQ3_ACIAC	A3DJ82_ACET2	A5N1B8_CLOK5	A85B_MYCTU	A85C_MYCTU	A8FDC4_BACP2	ALYA_KLEPN	AMT6_BACS7	AMYB_BACCE	AMYM_GEOSE	AMYS_NEIPO	AMY_BACAM	AMY_GEOSE	B2IF78_BEII9	B2VCC3_ERWT9	B4EPS2_BURCJ	B4SL31_STRM5	B9MMA5_CALBD	BLAC_BACSU	BLAC_STRAL	BSAP_BACSU	BXX_CLOBO	C3X8T5_OXAFO	C3X9F9_OXAFO	C3X9N1_OXAFO	C7ED31_ACET1	CBPM_STRAL	CDGT_BACS0	CDGT_GEOSE	CDTB_ECOLX	CHIS_BACSU	CHIS_STRSN	CHOD_STRS0	CHXA_VIBCL	CRAX_BACCE	D0CAF1_ACIB2	D0VP31_9BACI	D0VV09_BACCE	D0VXY8_STAPS	D1A807_THECD	D2ARB3_STRRD	D5DC07_PRIM3	D5DH82_PRIM3	D8H130_BACAI	D8J9C2_HALJB	D9TA79_MICAI	DACC_BACSU	DAC_STRSR	DRNE_VIBCH	E4Q2A4_CALOW	EBA1_ELIME	EBA3_ELIME	EFEN_BACSU	ENG1_ACET2	ESTA_BACSU	ESTA_PSEAE	ESTA_STRSC	ETA_STAAU	ETB_STAAU	FLS_FERPE	G0L2Y1_ZOBGA	G2NRC4_STREK	G7CF24_MYCT3	G8LZE0_ACECE	GSEA_STAES	GUB_BACLI	GUB_BACSU	GUNA_ACET2	GUNC_ACETH	GUNF_RUMCH	GUNG_RUMCH	GUNS_ACETH	GUN_ECOLI	H0B8D4_9ACTN	HCPB_HELPY	HCPC_HELPY	HYSA_STRA3	I3P686_BACLI	IABF_STRAW	K0IUV6_9ENTR	L0EGW1_THECK	L0RUV7_STAAU	LCHMO_ENTFA	LIP_BACSP	LIP_PSEAE	LYTM_STAA8	MPT51_MYCTU	NANB_STRPN	NANH_VIBCH	NDK_ACIBS	NDK_AQUAE	NDK_BURTA	NDK_CAMJE	NDK_HELPG	NDK_MYXXA	NDK_NEIG2	NUCA_SERMA	O06496_CLOPF	O30700_9BACI	O31243_RHIRD	O52754_RHOMR	O66015_GEOSE	O68424_BACFG	O69771_9PSED	O82839_BACSP	O86049_BACFG	P84141_PAEAU	P84147_STRSM	P94458_BACLI	PEPX_LACHE	PGLR2_PECPM	PHL2_BACCE	PHLC1_CLOPE	PHLC_BACCE	PHLC_CLOP1	PHLC_CLOPF	PHLC_STAAU	PHYC_BACIU	PHYT_BACSD	PLC_BACCE	PLC_BACTU	PLC_LISMO	PLC_STAAE	PLD_STRAT	PLYL_DICD3	PLY_BACSU	PMEA_DICD3	PRZN_SERME	PTLY_THEMA	Q09LY9_GEOSE	Q17TM8_ALKHA	Q186I6_CLOD6	Q21KE5_SACD2	Q2XSK9_VIBCL	Q2XSL7_ALISL	Q47465_PECCA	Q52NH3_BACAN	Q54276_SERMA	Q59962_9ACTN	Q5DZ44_ALIF1	Q5E1U2_ALIF1	Q5I4I3_9BACI	Q5M4Z1_STRT2	Q5MJ80_SERPR	Q5ZWG6_LEGPH	Q65GB9_BACLD	Q65JI7_BACLD	Q65JI8_BACLD	Q6MNP0_BDEBA	Q6RSN8_ACETH	Q79DR3_ECOLX	Q7LYT7_PYRWO	Q7SID8_BACIU	Q7X4S4_BACLI	Q81DA0_BACCR	Q82L26_STRAW	Q88JL2_PSEPK	Q8L1V2_GEOTH	Q8P6Z9_XANCP	Q8ZRI7_SALTY	Q93A71_GEOSE	Q93I48_9BACI	Q9ADS9_STAAU	Q9AJF8_ACETH	Q9AJM4_9BACI	Q9AJS0_ALIAC	Q9EYQ2_9FIRM	Q9I229_PSEAE	Q9JZ43_NEIMB	Q9KWY6_GEOSE	Q9RC94_9BACI	Q9REI6_ARTSP	Q9RHW0_BACSP	Q9RKQ2_STRCO	Q9XB24_KLEPN	Q9ZBW9_STRCO	RHA78_STRAW	RIPB_MYCTU	RNS3_KITAU	SACB_BACSU	SACB_GLUDI	SFAS2_STRFR	SODF_METTH	SODM1_STAA8	SODM2_BACAN	SODM2_STAA8	SODM_BACSU	SODM_GEOSE	SODM_PROFR	SODM_STRMU	SPLA_STAA8	SPLB_STAA8	SPLC_STAA8	SPLD_STAA8	SPLE_STAA8	SSL1_STAA8	SUBD_BACLI	UL25_PSEXP	V5IRV7_THETH	V5VIC4_ACIBA	W5JXE0_BACSP	W8FKE7_BACPU	XANLY_BACGL	XYN1_GEOSE	XYNA_HALH5	XYNC_BACSU	YKFC_BACC1
GO:0005515	0.0441687344913151	356/8060	3/235	0.998445181634312	1	F	F	F	F	protein binding	A85B_MYCTU	A85C_MYCTU	MPT51_MYCTU
GO:0043167	0.507444168734491	4090/8060	96/235	0.999188350025041	1	F	F	F	F	ion binding	A0A0H2WX20_STAAC	A0A160EBC2_ACHDE	A0A6L7H1P2_BACAN	A1TSQ3_ACIAC	A3DJ82_ACET2	A5I055_CLOBH	A8FDC4_BACP2	AMT6_BACS7	AMYB_BACCE	AMYM_GEOSE	AMY_BACAM	AMY_GEOSE	B9ZZP0_9BACI	BSAP_BACSU	BXX_CLOBO	C3K8K1_PSEFS	CBPM_STRAL	CDGT_BACS0	CDGT_GEOSE	CHOD_STRS0	CRAX_BACCE	D0CAF1_ACIB2	D0VV09_BACCE	D0VWY2_PSEFS	D1A807_THECD	D5DC07_PRIM3	D8H130_BACAI	EFEN_BACSU	ENG1_ACET2	ENTC2_STAAU	FLS_FERPE	GUNS_ACETH	I3P686_BACLI	LCHMO_ENTFA	LIP_BACSP	LIP_PSEAE	LYTM_STAA8	NANH_VIBCH	NDK_ACIBS	NDK_AQUAE	NDK_BURTA	NDK_CAMJE	NDK_HELPG	NDK_MYXXA	NDK_NEIG2	NUCA_SERMA	O06496_CLOPF	O30700_9BACI	O52754_RHOMR	O66015_GEOSE	O68424_BACFG	O69771_9PSED	O82839_BACSP	O86049_BACFG	PHLC1_CLOPE	PHLC_BACCE	PHLC_CLOP1	PHLC_CLOPF	PLYL_DICD3	PLY_BACSU	PRZN_SERME	PTLY_THEMA	Q186I6_CLOD6	Q2XSL7_ALISL	Q47465_PECCA	Q52NH3_BACAN	Q5I4I3_9BACI	Q5M4Z1_STRT2	Q5MJ80_SERPR	Q7LYT7_PYRWO	Q8ZRI7_SALTY	Q93A71_GEOSE	Q93I48_9BACI	Q9AJS0_ALIAC	Q9EYQ2_9FIRM	Q9KWY6_GEOSE	Q9L6D3_GEOSE	Q9RC94_9BACI	Q9RHW0_BACSP	Q9RKQ2_STRCO	Q9RQQ5_STRPY	Q9ZBW9_STRCO	RHA78_STRAW	SODF_METTH	SODM1_STAA8	SODM2_BACAN	SODM2_STAA8	SODM_BACSU	SODM_GEOSE	SODM_PROFR	SODM_STRMU	SUBD_BACLI	UL25_PSEXP	V5IRV7_THETH	V5VIC4_ACIBA	XANLY_BACGL
GO:0003676	0.0398263027295285	321/8060	2/235	0.999319351468031	1	F	F	F	F	nucleic acid binding	NUCA_SERMA	RNS3_KITAU
GO:0097367	0.142059553349876	1145/8060	16/235	0.999891130531435	1	F	F	F	F	carbohydrate derivative binding	A0A243G6Q6_BACTU	A0A6L7H1P2_BACAN	D0CAF1_ACIB2	D0VV09_BACCE	LCHMO_ENTFA	NANH_VIBCH	NDK_ACIBS	NDK_AQUAE	NDK_BURTA	NDK_CAMJE	NDK_HELPG	NDK_MYXXA	NDK_NEIG2	Q54276_SERMA	Q9REI6_ARTSP	V5VIC4_ACIBA
GO:0140640	0.0562034739454094	453/8060	2/235	0.999984332638416	1	F	F	F	F	catalytic activity, acting on a nucleic acid	DRNE_VIBCH	RNS3_KITAU
GO:0005524	0.110794044665012	893/8060	9/235	0.99998637751725	1	F	F	F	F	ATP binding	D0CAF1_ACIB2	NDK_ACIBS	NDK_AQUAE	NDK_BURTA	NDK_CAMJE	NDK_HELPG	NDK_MYXXA	NDK_NEIG2	V5VIC4_ACIBA
GO:0032559	0.112282878411911	905/8060	9/235	0.999989749460379	1	F	F	F	F	adenyl ribonucleotide binding	D0CAF1_ACIB2	NDK_ACIBS	NDK_AQUAE	NDK_BURTA	NDK_CAMJE	NDK_HELPG	NDK_MYXXA	NDK_NEIG2	V5VIC4_ACIBA
GO:0005488	0.610669975186104	4922/8060	111/235	0.999995114014826	1	F	F	F	F	binding	A0A0H2WX20_STAAC	A0A0H3KHT8_BURM1	A0A160EBC2_ACHDE	A0A243G6Q6_BACTU	A0A6L7H1P2_BACAN	A1TSQ3_ACIAC	A3DJ82_ACET2	A5I055_CLOBH	A85B_MYCTU	A85C_MYCTU	A8FDC4_BACP2	AMT6_BACS7	AMYB_BACCE	AMYM_GEOSE	AMY_BACAM	AMY_GEOSE	B9ZZP0_9BACI	BSAP_BACSU	BXX_CLOBO	C3K8K1_PSEFS	CBPM_STRAL	CDGT_BACS0	CDGT_GEOSE	CHOD_STRS0	CRAX_BACCE	D0CAF1_ACIB2	D0VV09_BACCE	D0VWY2_PSEFS	D1A807_THECD	D5DC07_PRIM3	D8H130_BACAI	EFEN_BACSU	ENG1_ACET2	ENTC2_STAAU	FLS_FERPE	GUNG_RUMCH	GUNS_ACETH	HYSA_STRA3	I3P686_BACLI	LCHMO_ENTFA	LIP_BACSP	LIP_PSEAE	LYTM_STAA8	MPT51_MYCTU	NANH_VIBCH	NDK_ACIBS	NDK_AQUAE	NDK_BURTA	NDK_CAMJE	NDK_HELPG	NDK_MYXXA	NDK_NEIG2	NUCA_SERMA	O06496_CLOPF	O30700_9BACI	O52754_RHOMR	O66015_GEOSE	O68424_BACFG	O69771_9PSED	O82839_BACSP	O86049_BACFG	P84141_PAEAU	PHLC1_CLOPE	PHLC_BACCE	PHLC_CLOP1	PHLC_CLOPF	PLYL_DICD3	PLY_BACSU	PRZN_SERME	PTLY_THEMA	Q186I6_CLOD6	Q2XSL7_ALISL	Q47465_PECCA	Q52NH3_BACAN	Q54276_SERMA	Q5I4I3_9BACI	Q5M4Z1_STRT2	Q5MJ80_SERPR	Q7LYT7_PYRWO	Q844J9_BACTU	Q8ZRI7_SALTY	Q93A71_GEOSE	Q93I48_9BACI	Q9ADS9_STAAU	Q9AJF8_ACETH	Q9AJS0_ALIAC	Q9EYQ2_9FIRM	Q9KWY6_GEOSE	Q9L6D3_GEOSE	Q9RC94_9BACI	Q9REI6_ARTSP	Q9RHW0_BACSP	Q9RKQ2_STRCO	Q9RQQ5_STRPY	Q9ZBW9_STRCO	RHA78_STRAW	RNS3_KITAU	SODF_METTH	SODM1_STAA8	SODM2_BACAN	SODM2_STAA8	SODM_BACSU	SODM_GEOSE	SODM_PROFR	SODM_STRMU	SUBD_BACLI	UL25_PSEXP	V5IRV7_THETH	V5VIC4_ACIBA	X5I2D7_CLOPF	XANLY_BACGL
GO:0035639	0.118982630272953	959/8060	9/235	0.999997215400861	1	F	F	F	F	purine ribonucleoside triphosphate binding	D0CAF1_ACIB2	NDK_ACIBS	NDK_AQUAE	NDK_BURTA	NDK_CAMJE	NDK_HELPG	NDK_MYXXA	NDK_NEIG2	V5VIC4_ACIBA
GO:0016614	0.0636476426799008	513/8060	2/235	0.999997320008523	1	F	F	F	F	oxidoreductase activity, acting on CH-OH group of donors	A0A0H3KHT8_BURM1	CHOD_STRS0
GO:0032555	0.121588089330025	980/8060	9/235	0.999998339248754	1	F	F	F	F	purine ribonucleotide binding	D0CAF1_ACIB2	NDK_ACIBS	NDK_AQUAE	NDK_BURTA	NDK_CAMJE	NDK_HELPG	NDK_MYXXA	NDK_NEIG2	V5VIC4_ACIBA
GO:0032553	0.134491315136476	1084/8060	9/235	0.999999881148062	1	F	F	F	F	ribonucleotide binding	D0CAF1_ACIB2	NDK_ACIBS	NDK_AQUAE	NDK_BURTA	NDK_CAMJE	NDK_HELPG	NDK_MYXXA	NDK_NEIG2	V5VIC4_ACIBA
GO:0016740	0.275806451612903	2223/8060	26/235	0.999999999891566	1	F	F	F	F	transferase activity	A0A0M3KKU6_ERWAE	A85B_MYCTU	A85C_MYCTU	AMYS_NEIPO	B2IF78_BEII9	B2VCC3_ERWT9	CDGT_BACS0	CDGT_GEOSE	CHXA_VIBCL	CRAX_BACCE	D0CAF1_ACIB2	D5DC07_PRIM3	D8J9C2_HALJB	MPT51_MYCTU	NDK_ACIBS	NDK_AQUAE	NDK_BURTA	NDK_CAMJE	NDK_HELPG	NDK_MYXXA	NDK_NEIG2	Q8ZRI7_SALTY	Q9ADS9_STAAU	SACB_BACSU	SACB_GLUDI	V5VIC4_ACIBA
GO:0030554	0.167369727047146	1349/8060	9/235	0.99999999991428	1	F	F	F	F	adenyl nucleotide binding	D0CAF1_ACIB2	NDK_ACIBS	NDK_AQUAE	NDK_BURTA	NDK_CAMJE	NDK_HELPG	NDK_MYXXA	NDK_NEIG2	V5VIC4_ACIBA
GO:0017076	0.176426799007444	1422/8060	9/235	0.999999999990423	1	F	F	F	F	purine nucleotide binding	D0CAF1_ACIB2	NDK_ACIBS	NDK_AQUAE	NDK_BURTA	NDK_CAMJE	NDK_HELPG	NDK_MYXXA	NDK_NEIG2	V5VIC4_ACIBA
GO:0016491	0.236104218362283	1903/8060	17/235	0.999999999997499	1	F	F	F	F	oxidoreductase activity	A0A0H3KHT8_BURM1	CHOD_STRS0	D1A807_THECD	EFEN_BACSU	LCHMO_ENTFA	Q186I6_CLOD6	Q5M4Z1_STRT2	Q9RKQ2_STRCO	Q9ZBW9_STRCO	SODF_METTH	SODM1_STAA8	SODM2_BACAN	SODM2_STAA8	SODM_BACSU	SODM_GEOSE	SODM_PROFR	SODM_STRMU
GO:1901363	0.303722084367246	2448/8060	15/235	0.999999999997549	1	F	F	F	F	heterocyclic compound binding	A0A0H3KHT8_BURM1	CHOD_STRS0	CRAX_BACCE	D0CAF1_ACIB2	NDK_ACIBS	NDK_AQUAE	NDK_BURTA	NDK_CAMJE	NDK_HELPG	NDK_MYXXA	NDK_NEIG2	Q844J9_BACTU	Q9ADS9_STAAU	V5VIC4_ACIBA	X5I2D7_CLOPF
GO:0043168	0.222208436724566	1791/8060	13/235	0.999999999998712	1	F	F	F	F	anion binding	C3K8K1_PSEFS	CHOD_STRS0	D0CAF1_ACIB2	D0VWY2_PSEFS	NANH_VIBCH	NDK_ACIBS	NDK_AQUAE	NDK_BURTA	NDK_CAMJE	NDK_HELPG	NDK_MYXXA	NDK_NEIG2	V5VIC4_ACIBA
GO:0036094	0.309925558312655	2498/8060	17/235	0.999999999998728	1	F	F	F	F	small molecule binding	A0A0H3KHT8_BURM1	CHOD_STRS0	CRAX_BACCE	D0CAF1_ACIB2	NANH_VIBCH	NDK_ACIBS	NDK_AQUAE	NDK_BURTA	NDK_CAMJE	NDK_HELPG	NDK_MYXXA	NDK_NEIG2	Q844J9_BACTU	Q9ADS9_STAAU	V5VIC4_ACIBA	X5I2D7_CLOPF	XANLY_BACGL
GO:0097159	0.351240694789082	2831/8060	21/235	0.999999999999924	1	F	F	F	F	organic cyclic compound binding	A0A0H3KHT8_BURM1	CHOD_STRS0	CRAX_BACCE	D0CAF1_ACIB2	D1A807_THECD	EFEN_BACSU	NDK_ACIBS	NDK_AQUAE	NDK_BURTA	NDK_CAMJE	NDK_HELPG	NDK_MYXXA	NDK_NEIG2	NUCA_SERMA	Q844J9_BACTU	Q9ADS9_STAAU	Q9RKQ2_STRCO	Q9ZBW9_STRCO	RNS3_KITAU	V5VIC4_ACIBA	X5I2D7_CLOPF
GO:0000166	0.253846153846154	2046/8060	15/235	1	1	F	F	F	F	nucleotide binding	A0A0H3KHT8_BURM1	CHOD_STRS0	CRAX_BACCE	D0CAF1_ACIB2	NDK_ACIBS	NDK_AQUAE	NDK_BURTA	NDK_CAMJE	NDK_HELPG	NDK_MYXXA	NDK_NEIG2	Q844J9_BACTU	Q9ADS9_STAAU	V5VIC4_ACIBA	X5I2D7_CLOPF
GO:1901265	0.253846153846154	2046/8060	15/235	1	1	F	F	F	F	nucleoside phosphate binding	A0A0H3KHT8_BURM1	CHOD_STRS0	CRAX_BACCE	D0CAF1_ACIB2	NDK_ACIBS	NDK_AQUAE	NDK_BURTA	NDK_CAMJE	NDK_HELPG	NDK_MYXXA	NDK_NEIG2	Q844J9_BACTU	Q9ADS9_STAAU	V5VIC4_ACIBA	X5I2D7_CLOPF
GO:0030145	0.0147642679900744	119/8060	1/235	NA	NA	NA	NA	NA	NA	manganese ion binding	LYTM_STAA8
GO:0106435	0.00310173697270471	25/8060	1/235	NA	NA	NA	NA	NA	NA	carboxylesterase activity	ESTA_PSEAE
GO:0140098	0.0437965260545906	353/8060	1/235	NA	NA	NA	NA	NA	NA	catalytic activity, acting on RNA	RNS3_KITAU
GO:0008745	0.00086848635235732	7/8060	1/235	NA	NA	NA	NA	NA	NA	N-acetylmuramoyl-L-alanine amidase activity	A0R5R2_MYCS2
GO:0016833	0.00806451612903226	65/8060	1/235	NA	NA	NA	NA	NA	NA	oxo-acid-lyase activity	Q5E1U2_ALIF1
GO:0043897	0.000124069478908189	1/8060	1/235	NA	NA	NA	NA	NA	NA	glucan 1,4-alpha-maltohydrolase activity	AMYM_GEOSE
GO:0030599	0.000372208436724566	3/8060	1/235	NA	NA	NA	NA	NA	NA	pectinesterase activity	PMEA_DICD3
GO:0008700	0.000620347394540943	5/8060	1/235	NA	NA	NA	NA	NA	NA	4-hydroxy-2-oxoglutarate aldolase activity	Q5E1U2_ALIF1
GO:0008675	0.00148883374689826	12/8060	1/235	NA	NA	NA	NA	NA	NA	2-dehydro-3-deoxy-phosphogluconate aldolase activity	Q5E1U2_ALIF1
GO:0004090	0.000124069478908189	1/8060	1/235	NA	NA	NA	NA	NA	NA	carbonyl reductase (NADPH) activity	A0A0H3KHT8_BURM1
GO:0016162	0.000248138957816377	2/8060	1/235	NA	NA	NA	NA	NA	NA	cellulose 1,4-beta-cellobiosidase activity	Q6RSN8_ACETH
GO:0030340	0.000248138957816377	2/8060	1/235	NA	NA	NA	NA	NA	NA	hyaluronate lyase activity	HYSA_STRA3
GO:0016616	0.0600496277915633	484/8060	1/235	NA	NA	NA	NA	NA	NA	oxidoreductase activity, acting on the CH-OH group of donors, NAD or NADP as acceptor	A0A0H3KHT8_BURM1
GO:0004557	0.00124069478908189	10/8060	1/235	NA	NA	NA	NA	NA	NA	alpha-galactosidase activity	Q82L26_STRAW
GO:0015925	0.00657568238213399	53/8060	1/235	NA	NA	NA	NA	NA	NA	galactosidase activity	Q82L26_STRAW
GO:0047669	0.000124069478908189	1/8060	1/235	NA	NA	NA	NA	NA	NA	amylosucrase activity	AMYS_NEIPO
GO:0016832	0.0137717121588089	111/8060	1/235	NA	NA	NA	NA	NA	NA	aldehyde-lyase activity	Q5E1U2_ALIF1
GO:0003993	0.000992555831265509	8/8060	1/235	NA	NA	NA	NA	NA	NA	acid phosphatase activity	Q5ZWG6_LEGPH
GO:0004181	0.00136476426799007	11/8060	1/235	NA	NA	NA	NA	NA	NA	metallocarboxypeptidase activity	CBPM_STRAL
GO:0048029	0.00384615384615385	31/8060	1/235	NA	NA	NA	NA	NA	NA	monosaccharide binding	XANLY_BACGL
GO:0043177	0.0155086848635236	125/8060	1/235	NA	NA	NA	NA	NA	NA	organic acid binding	NANH_VIBCH
GO:0003723	0.019727047146402	159/8060	1/235	NA	NA	NA	NA	NA	NA	RNA binding	RNS3_KITAU
GO:0004540	0.00694789081885856	56/8060	1/235	NA	NA	NA	NA	NA	NA	RNA nuclease activity	RNS3_KITAU
GO:0016860	0.0210918114143921	170/8060	1/235	NA	NA	NA	NA	NA	NA	intramolecular oxidoreductase activity	CHOD_STRS0
GO:0022884	0.000992555831265509	8/8060	1/235	NA	NA	NA	NA	NA	NA	macromolecule transmembrane transporter activity	BXX_CLOBO
GO:0047286	0.000496277915632754	4/8060	1/235	NA	NA	NA	NA	NA	NA	NAD+-diphthamide ADP-ribosyltransferase activity	CHXA_VIBCL
GO:0031406	0.0155086848635236	125/8060	1/235	NA	NA	NA	NA	NA	NA	carboxylic acid binding	NANH_VIBCH
GO:0005215	0.00632754342431762	51/8060	1/235	NA	NA	NA	NA	NA	NA	transporter activity	BXX_CLOBO
GO:0016790	0.00521091811414392	42/8060	1/235	NA	NA	NA	NA	NA	NA	thiolester hydrolase activity	Q9JZ43_NEIMB
GO:0033691	0.000124069478908189	1/8060	1/235	NA	NA	NA	NA	NA	NA	sialic acid binding	NANH_VIBCH
GO:0004521	0.00409429280397022	33/8060	1/235	NA	NA	NA	NA	NA	NA	RNA endonuclease activity	RNS3_KITAU
GO:0050897	0.00459057071960298	37/8060	1/235	NA	NA	NA	NA	NA	NA	cobalt ion binding	LYTM_STAA8
GO:0005507	0.00719602977667494	58/8060	1/235	NA	NA	NA	NA	NA	NA	copper ion binding	LCHMO_ENTFA
GO:0004497	0.0253101736972705	204/8060	1/235	NA	NA	NA	NA	NA	NA	monooxygenase activity	LCHMO_ENTFA
GO:0016995	0.000248138957816377	2/8060	1/235	NA	NA	NA	NA	NA	NA	cholesterol oxidase activity	CHOD_STRS0
GO:0052736	0.000620347394540943	5/8060	1/235	NA	NA	NA	NA	NA	NA	beta-glucanase activity	ENG1_ACET2
GO:0004568	0.00086848635235732	7/8060	1/235	NA	NA	NA	NA	NA	NA	chitinase activity	Q9REI6_ARTSP
GO:0015926	0.00744416873449132	60/8060	1/235	NA	NA	NA	NA	NA	NA	glucosidase activity	ENG1_ACET2
GO:0008422	0.00508684863523573	41/8060	1/235	NA	NA	NA	NA	NA	NA	beta-glucosidase activity	ENG1_ACET2
GO:0140097	0.0122828784119107	99/8060	1/235	NA	NA	NA	NA	NA	NA	catalytic activity, acting on DNA	DRNE_VIBCH
GO:0008320	0.000992555831265509	8/8060	1/235	NA	NA	NA	NA	NA	NA	protein transmembrane transporter activity	BXX_CLOBO
GO:0046556	0.00173697270471464	14/8060	1/235	NA	NA	NA	NA	NA	NA	alpha-L-arabinofuranosidase activity	IABF_STRAW
GO:0004348	0.000496277915632754	4/8060	1/235	NA	NA	NA	NA	NA	NA	glucosylceramidase activity	XYNC_BACSU
GO:0004536	0.00521091811414392	42/8060	1/235	NA	NA	NA	NA	NA	NA	DNA nuclease activity	DRNE_VIBCH
GO:0000287	0.0796526054590571	642/8060	1/235	NA	NA	NA	NA	NA	NA	magnesium ion binding	ENG1_ACET2
GO:0009046	0.000124069478908189	1/8060	1/235	NA	NA	NA	NA	NA	NA	zinc D-Ala-D-Ala carboxypeptidase activity	CBPM_STRAL
GO:0016899	0.00136476426799007	11/8060	1/235	NA	NA	NA	NA	NA	NA	oxidoreductase activity, acting on the CH-OH group of donors, oxygen as acceptor	CHOD_STRS0
GO:0009044	0.00136476426799007	11/8060	1/235	NA	NA	NA	NA	NA	NA	xylan 1,4-beta-xylosidase activity	A0A067XG64_PARTM
GO:0047492	0.000248138957816377	2/8060	1/235	NA	NA	NA	NA	NA	NA	xanthan lyase activity	XANLY_BACGL
GO:0140318	0.000992555831265509	8/8060	1/235	NA	NA	NA	NA	NA	NA	protein transporter activity	BXX_CLOBO
GO:0052692	0.00124069478908189	10/8060	1/235	NA	NA	NA	NA	NA	NA	raffinose alpha-galactosidase activity	Q82L26_STRAW
GO:0016863	0.00334987593052109	27/8060	1/235	NA	NA	NA	NA	NA	NA	intramolecular oxidoreductase activity, transposing C=C bonds	CHOD_STRS0
GO:0016853	0.0733250620347395	591/8060	1/235	NA	NA	NA	NA	NA	NA	isomerase activity	CHOD_STRS0
GO:0042973	0.000496277915632754	4/8060	1/235	NA	NA	NA	NA	NA	NA	glucan endo-1,3-beta-D-glucosidase activity	ENG1_ACET2
GO:0008239	0.000992555831265509	8/8060	1/235	NA	NA	NA	NA	NA	NA	dipeptidyl-peptidase activity	PEPX_LACHE
GO:0016161	0.000124069478908189	1/8060	1/235	NA	NA	NA	NA	NA	NA	beta-amylase activity	AMYB_BACCE
GO:0052861	0.000124069478908189	1/8060	1/235	NA	NA	NA	NA	NA	NA	glucan endo-1,3-beta-glucanase activity, C-3 substituted reducing group	ENG1_ACET2
GO:0050660	0.0255583126550868	206/8060	1/235	NA	NA	NA	NA	NA	NA	flavin adenine dinucleotide binding	CHOD_STRS0
GO:0033940	0.000124069478908189	1/8060	1/235	NA	NA	NA	NA	NA	NA	glucuronoarabinoxylan endo-1,4-beta-xylanase activity	XYNC_BACSU
GO:0003796	0.000620347394540943	5/8060	1/235	NA	NA	NA	NA	NA	NA	lysozyme activity	O06496_CLOPF
GO:0045330	0.000372208436724566	3/8060	1/235	NA	NA	NA	NA	NA	NA	aspartyl esterase activity	PMEA_DICD3
GO:0005537	0.000124069478908189	1/8060	1/235	NA	NA	NA	NA	NA	NA	mannose binding	XANLY_BACGL
GO:0016830	0.0464019851116625	374/8060	1/235	NA	NA	NA	NA	NA	NA	carbon-carbon lyase activity	Q5E1U2_ALIF1
GO:0050429	0.000124069478908189	1/8060	1/235	NA	NA	NA	NA	NA	NA	calcium-dependent phospholipase C activity	PHLC1_CLOPE
GO:0016811	0.021712158808933	175/8060	1/235	NA	NA	NA	NA	NA	NA	hydrolase activity, acting on carbon-nitrogen (but not peptide) bonds, in linear amides	A0R5R2_MYCS2
GO:0102252	0.000124069478908189	1/8060	1/235	NA	NA	NA	NA	NA	NA	cellulose 1,4-beta-cellobiosidase activity (reducing end)	GUNS_ACETH
GO:0102229	0.000124069478908189	1/8060	1/235	NA	NA	NA	NA	NA	NA	amylopectin maltohydrolase activity	AMYB_BACCE
GO:0046558	0.00086848635235732	7/8060	1/235	NA	NA	NA	NA	NA	NA	arabinan endo-1,5-alpha-L-arabinosidase activity	Q65GB9_BACLD
GO:0018738	0.00086848635235732	7/8060	1/235	NA	NA	NA	NA	NA	NA	S-formylglutathione hydrolase activity	Q9JZ43_NEIMB
GO:1990404	0.000744416873449132	6/8060	1/235	NA	NA	NA	NA	NA	NA	NAD+-protein ADP-ribosyltransferase activity	Q9ADS9_STAAU
GO:0046589	0.000124069478908189	1/8060	1/235	NA	NA	NA	NA	NA	NA	ribonuclease T1 activity	RNS3_KITAU
GO:0033927	0.000248138957816377	2/8060	1/235	NA	NA	NA	NA	NA	NA	glucan 1,4-alpha-maltohexaosidase activity	AMT6_BACS7
GO:0004035	0.000372208436724566	3/8060	1/235	NA	NA	NA	NA	NA	NA	alkaline phosphatase activity	B4SL31_STRM5
GO:0004769	0.000620347394540943	5/8060	1/235	NA	NA	NA	NA	NA	NA	steroid delta-isomerase activity	CHOD_STRS0
GO:0030596	0.000372208436724566	3/8060	1/235	NA	NA	NA	NA	NA	NA	alpha-L-rhamnosidase activity	RHA78_STRAW
GO:0022857	0.00632754342431762	51/8060	1/235	NA	NA	NA	NA	NA	NA	transmembrane transporter activity	BXX_CLOBO

Total number of genes: 8060
Total number of Study genes: 235
Total number of Study gene GMRG terms (pop non-singletons): 206 (193)
FDR Threshold P-values: [10% = 0.0562], [5% = 0.0281], [1% = 0.00462], [0.5% = 0.00208]
Genes with GMRG information: 235
Genes with no GMRG information: 
These are:		
