# Supplementary material for: Cellular location shapes quaternary structure of enzymes
Source: Nat Commun. 2024 Oct 1;15:8505. doi: 10.1038/s41467-024-52662-2 (PMC11445431; doi:10.1038/s41467-024-52662-2)
Supplement: Supplementary file 5 — Supplementary Data 2 [file 41467_2024_52662_MOESM5_ESM.zip › GO/Prok_F/pvalues.F.txt]

GO:0016787	1.971186e-47
GO:0004553	9.127633e-39
GO:0016798	8.886910e-34
GO:0008810	9.701111e-15
GO:0016298	9.281112e-14
GO:0004175	2.713244e-13
GO:0008233	4.006965e-13
GO:0097599	4.299447e-12
GO:0031176	8.395181e-12
GO:0090729	1.436911e-11
GO:0030570	1.262028e-10
GO:0140096	5.717217e-10
GO:0016837	2.120249e-09
GO:0005509	2.481597e-08
GO:0004252	3.278996e-08
GO:0050053	7.303813e-08
GO:0016160	2.604273e-07
GO:0008236	3.243848e-07
GO:0017171	3.243848e-07
GO:0004620	3.254285e-07
GO:0008081	4.550100e-07
GO:0004550	3.445374e-06
GO:0004556	3.445374e-06
GO:0030247	6.143101e-06
GO:0034480	1.539002e-05
GO:0004222	5.153831e-05
GO:0004629	5.258411e-05
GO:0016997	5.258411e-05
GO:0052795	5.258411e-05
GO:0052796	5.258411e-05
GO:0004308	5.258411e-05
GO:0052794	5.258411e-05
GO:0004806	7.958750e-05
GO:0004436	9.163347e-05
GO:0004784	1.757790e-04
GO:0008237	2.300803e-04
GO:0016788	4.092373e-04
GO:0016721	5.225484e-04
GO:0030246	1.070719e-03
GO:0008061	1.478250e-03
GO:0008800	2.945406e-03
GO:0042578	3.873558e-03
GO:2001070	1.674701e-02
GO:0016812	2.942761e-02
