# Supplementary material for: Cellular location shapes quaternary structure of enzymes
Source: Nat Commun. 2024 Oct 1;15:8505. doi: 10.1038/s41467-024-52662-2 (PMC11445431; doi:10.1038/s41467-024-52662-2)
Supplement: Supplementary file 5 — Supplementary Data 2 [file 41467_2024_52662_MOESM5_ESM.zip › GO/Euk_P/output.P.txt]

GeneMerge v1.4

Castillo-Davis, C.I. 2015. GeneMerge v1.4 - post-genomic data analysis.

Output file name: output.P.txt
Gene Association File:  terms.txt
Description File:  descriptions.txt
Population File:  prot_all.txt
Study File:  prot_test.txt
Custom FDR: 0.5%

GMRG_Term	Pop_freq	Pop_frac	Study_frac	P	Bonf_Cor_P	FDR_10	FDR_5	FDR_1	FDR_0.5_perc	Description	Contributing_genes
GO:0009057	0.0893854748603352	288/3222	200/552	2.70478978769922e-98	4.72797254889824e-95	T	T	T	T	macromolecule catabolic process	A0A059U759_9PEZI	A0A068FT77_9PEZI	A0A086SY89_ACRC1	A0A086T6R4_ACRC1	A0A088T0J9_GEOCN	A0A0J5Q413_ASPFM	A0A0R4I979_BRABE	A0A0S2GKZ1_9APHY	A0A1L6CE30_9EURO	A0A1L9WG58_ASPA1	A0A1S9DRB1_ASPOZ	A0A2H5BN17_TALPI	A0A2N1LTK3_TRIHA	A0A3B6UEQ2_RHIMI	A0A3G2C3I4_9EURO	A0A5J6BJN2_MALCI	A0A6M9BP13_9EURO	A0A7S6G7I6_9PEZI	A1E266_9PEZI	A5AB48_ASPNC	A6PZ97_SALSA	A6YRT4_9PEZI	A8NI40_COPC7	A9LI60_BIOOC	A9ZSX9_9BRYO	ABFB_ASPKW	ADPG2_ARATH	AGAL_ORYSJ	AMY1_HORVU	AMY1_ORYSJ	AMYG_SACFI	ANAG_HUMAN	ANG4_MOUSE	AOAH_MOUSE	AXE1_ASPAW	AXE2_TALPU	AXHA2_EMENI	B7X9Z0_COPCI	B7X9Z2_COPCI	B9TU22_GADMO	BGALA_ASPNC	BGALA_ASPOR	BGALA_PENSQ	BGL1_ASPAC	BGLA_ASPFU	BGLA_ASPOR	BGLR_HUMAN	C3VEV9_PENCN	C7YSL3_FUSV7	CARP1_CANAL	CATD_RAT	CBHB_ASPFU	CBHRE_GEOS1	CBPN_HUMAN	CDA_COLLN	CDA_EMENI	CEL2A_PIG	CHI1_COCPS	CHI2_HORVU	CHI2_ORYSJ	CHI33_TRIHA	CHI42_TRIHA	CHI4_CRYJA	CHIA_HUMAN	CHIC_ARATH	CHIC_SECCE	CHIL3_MOUSE	CHIT_PUNGR	CHLY_HEVBR	D0QF43_9HELO	D9MWI4_9ASPA	DNAS1_HUMAN	DNSL3_HUMAN	DPP2_HUMAN	E13B_HORVU	E3VTL0_9ASPA	E9G5J5_DAPPU	ECP_HUMAN	EGLB_ASPNG	ENDO2_ARATH	ENG1_RHIMI	EXG1_CANAL	EXG1_YEAST	F0ZJZ1_DICPU	F1CYZ0_TALFU	F2Z7L1_9ANNE	FAEA_ASPNG	FAEB1_ASPOR	FAEB2_ASPOR	FUCO_HUMAN	G0RVK1_HYPJQ	G2Q665_MYCTT	G2QVH2_THETT	G2X3Y1_VERDV	G3I1H5_CRIGR	G3JPF7_CORMM	G3YAL0_ASPNA	G3YFQ1_ASPNA	G9NTY1_HYPAI	GANA_EMENI	GANA_HUMIN	GBA1_HUMAN	GH7B_LIMQU	GUN2_HYPJE	GUN6_HUMIN	GUN7_HYPJQ	GUNC_FUSOX	GUN_ASPAC	GUN_CRYAT	GUN_MYTED	GUX1_HUMGT	GUX1_HYPJE	GUX1_TRIHA	GUX2_HYPJE	H1AE14_PHACH	HEXC_OSTFU	HYAL1_HUMAN	I2FI81_EISFE	I3RY46_TRIHA	IDUA_HUMAN	INU2_ASPFI	INUE_ASPAW	L7SVX1_RHIMI	LAC1_MELAO	LGMN_MOUSE	LYG_STRCA	M2RAI8_CERS8	MAN12_PENCI	MANA_ASPNC	MANA_CRYAT	MANA_HYPJR	MANA_MYTED	MANA_PODAN	MANBA_MOUSE	NUP1_PENCI	NUS1_ASPOR	O00095_HYPJE	O74705_ASPNG	O77044_9NEOP	O81934_CANEN	P79074_9AGAR	PELA_ASPNG	PELB_ASPNG	PGLR1_ASPAC	PGLR1_ASPNG	PGLR_GIBFU	PGPSA_DROME	PGRP1_CAMDR	PHAZ_TALFU	PLY1_JUNAS	PME_DAUCA	PME_SITOR	PPT1_BOVIN	PPT1_HUMAN	Q02321_PHACH	Q0KFV0_SOLLC	Q12715_HYPJE	Q2U8V9_ASPOR	Q43576_TOBAC	Q4AE59_OSTFU	Q4WP32_ASPFU	Q55FE6_DICDI	Q6VAY1_9PEZI	Q6WSR8_PICAB	Q7LHI2_PHACH	Q7LIJ0_PHACH	Q7RWP2_NEUCR	Q86RS6_MANSE	Q8H0C9_VIGUN	Q8J0K6_MELAO	Q8J0K8_MELAO	Q8NJY6_9HYPO	Q8TFL9_TALEM	Q8TG26_THEAU	Q8TGI8_TALEM	Q92458_HYPJE	Q9FUH3_VIGUS	RGLA_ASPAC	RHGA_ASPAC	RNAS6_HUMAN	RNLE_SOLLC	RNT2_HUMAN	S7Q6I2_GLOTA	S7ZIW0_PENO1	TPP1_HUMAN	W4KMP1_HETIT	W8P1L2_TALEM	W8VR85_TALPI	X0M5X0_FUSOX	XGHA_ASPTU	XYN1_HYPJR	XYN2_HYPJR	XYN3_ASPKW	XYN3_HYPJQ	XYNA_FUSO4	XYNA_PENSI	XYNA_THEAU	XYNA_THELA	XYNC_ASPNC	XYND_EMENI
GO:0000272	0.0580384854127871	187/3222	155/552	3.93312678219821e-94	6.87510561528247e-91	T	T	T	T	polysaccharide catabolic process	A0A059U759_9PEZI	A0A068FT77_9PEZI	A0A086SY89_ACRC1	A0A086T6R4_ACRC1	A0A088T0J9_GEOCN	A0A0J5Q413_ASPFM	A0A0S2GKZ1_9APHY	A0A1L6CE30_9EURO	A0A1L9WG58_ASPA1	A0A1S9DRB1_ASPOZ	A0A2H5BN17_TALPI	A0A2N1LTK3_TRIHA	A0A3B6UEQ2_RHIMI	A0A3G2C3I4_9EURO	A0A5J6BJN2_MALCI	A0A6M9BP13_9EURO	A1E266_9PEZI	A5AB48_ASPNC	A6YRT4_9PEZI	A8NI40_COPC7	A9LI60_BIOOC	ABFB_ASPKW	ADPG2_ARATH	AGAL_ORYSJ	AMY1_HORVU	AMY1_ORYSJ	AMYG_SACFI	AXE1_ASPAW	AXE2_TALPU	AXHA2_EMENI	B7X9Z0_COPCI	B7X9Z2_COPCI	BGALA_ASPNC	BGALA_ASPOR	BGALA_PENSQ	BGL1_ASPAC	BGLA_ASPFU	BGLA_ASPOR	C3VEV9_PENCN	C7YSL3_FUSV7	CBHB_ASPFU	CBHRE_GEOS1	CDA_COLLN	CDA_EMENI	CHI1_COCPS	CHI2_HORVU	CHI2_ORYSJ	CHI33_TRIHA	CHI42_TRIHA	CHI4_CRYJA	CHIA_HUMAN	CHIC_ARATH	CHIC_SECCE	CHIL3_MOUSE	CHIT_PUNGR	CHLY_HEVBR	D0QF43_9HELO	D9MWI4_9ASPA	E13B_HORVU	E3VTL0_9ASPA	E9G5J5_DAPPU	EGLB_ASPNG	ENG1_RHIMI	EXG1_CANAL	EXG1_YEAST	F0ZJZ1_DICPU	F1CYZ0_TALFU	F2Z7L1_9ANNE	FAEA_ASPNG	FAEB1_ASPOR	FAEB2_ASPOR	G0RVK1_HYPJQ	G2Q665_MYCTT	G2QVH2_THETT	G2X3Y1_VERDV	G3JPF7_CORMM	G3YAL0_ASPNA	G3YFQ1_ASPNA	G9NTY1_HYPAI	GANA_EMENI	GH7B_LIMQU	GUN2_HYPJE	GUN6_HUMIN	GUN7_HYPJQ	GUNC_FUSOX	GUN_ASPAC	GUN_CRYAT	GUN_MYTED	GUX1_HUMGT	GUX1_HYPJE	GUX1_TRIHA	GUX2_HYPJE	H1AE14_PHACH	HEXC_OSTFU	I2FI81_EISFE	I3RY46_TRIHA	INU2_ASPFI	INUE_ASPAW	L7SVX1_RHIMI	LAC1_MELAO	M2RAI8_CERS8	MANA_ASPNC	MANA_CRYAT	MANA_HYPJR	MANA_MYTED	MANA_PODAN	O00095_HYPJE	O74705_ASPNG	O77044_9NEOP	P79074_9AGAR	PELA_ASPNG	PELB_ASPNG	PGLR1_ASPAC	PGLR1_ASPNG	PGLR_GIBFU	PHAZ_TALFU	PLY1_JUNAS	PME_DAUCA	PME_SITOR	Q02321_PHACH	Q12715_HYPJE	Q2U8V9_ASPOR	Q4WP32_ASPFU	Q55FE6_DICDI	Q6VAY1_9PEZI	Q7LHI2_PHACH	Q7LIJ0_PHACH	Q7RWP2_NEUCR	Q8J0K6_MELAO	Q8J0K8_MELAO	Q8NJY6_9HYPO	Q8TFL9_TALEM	Q8TG26_THEAU	Q8TGI8_TALEM	Q92458_HYPJE	Q9FUH3_VIGUS	RGLA_ASPAC	RHGA_ASPAC	S7Q6I2_GLOTA	S7ZIW0_PENO1	W4KMP1_HETIT	W8P1L2_TALEM	W8VR85_TALPI	X0M5X0_FUSOX	XGHA_ASPTU	XYN1_HYPJR	XYN2_HYPJR	XYN3_ASPKW	XYN3_HYPJQ	XYNA_FUSO4	XYNA_PENSI	XYNA_THEAU	XYNA_THELA	XYNC_ASPNC	XYND_EMENI
GO:0005976	0.0648665425201738	209/3222	158/552	9.66054700251494e-85	1.68866361603961e-81	T	T	T	T	polysaccharide metabolic process	A0A059U759_9PEZI	A0A068FT77_9PEZI	A0A086SY89_ACRC1	A0A086T6R4_ACRC1	A0A088T0J9_GEOCN	A0A0J5Q413_ASPFM	A0A0S2GKZ1_9APHY	A0A1L6CE30_9EURO	A0A1L9WG58_ASPA1	A0A1S9DRB1_ASPOZ	A0A2H5BN17_TALPI	A0A2N1LTK3_TRIHA	A0A3B6UEQ2_RHIMI	A0A3G2C3I4_9EURO	A0A3G4RHU4_9PEZI	A0A5J6BJN2_MALCI	A0A6M9BP13_9EURO	A1E266_9PEZI	A5AB48_ASPNC	A6YRT4_9PEZI	A8NI40_COPC7	A9LI60_BIOOC	ABFB_ASPKW	ADPG2_ARATH	AGAL_ORYSJ	AMY1_HORVU	AMY1_ORYSJ	AMYG_SACFI	AXE1_ASPAW	AXE2_TALPU	AXHA2_EMENI	B7X9Z0_COPCI	B7X9Z2_COPCI	BGALA_ASPNC	BGALA_ASPOR	BGALA_PENSQ	BGL1_ASPAC	BGLA_ASPFU	BGLA_ASPOR	C3VEV9_PENCN	C7YSL3_FUSV7	CBHB_ASPFU	CBHRE_GEOS1	CDA_COLLN	CDA_EMENI	CHI1_COCPS	CHI2_HORVU	CHI2_ORYSJ	CHI33_TRIHA	CHI42_TRIHA	CHI4_CRYJA	CHIA_HUMAN	CHIC_ARATH	CHIC_SECCE	CHIL3_MOUSE	CHIT_PUNGR	CHLY_HEVBR	D0QF43_9HELO	D9MWI4_9ASPA	E13B_HORVU	E3VTL0_9ASPA	E9G5J5_DAPPU	EGLB_ASPNG	ENG1_RHIMI	EXG1_CANAL	EXG1_YEAST	F0ZJZ1_DICPU	F1CYZ0_TALFU	F2Z7L1_9ANNE	FAEA_ASPNG	FAEB1_ASPOR	FAEB2_ASPOR	G0RVK1_HYPJQ	G2Q665_MYCTT	G2QVH2_THETT	G2X3Y1_VERDV	G3JPF7_CORMM	G3YAL0_ASPNA	G3YFQ1_ASPNA	G9NTY1_HYPAI	GANA_EMENI	GH7B_LIMQU	GUN2_HYPJE	GUN6_HUMIN	GUN7_HYPJQ	GUNC_FUSOX	GUN_ASPAC	GUN_CRYAT	GUN_MYTED	GUX1_HUMGT	GUX1_HYPJE	GUX1_TRIHA	GUX2_HYPJE	H1AE14_PHACH	HEXC_OSTFU	I2FI81_EISFE	I3RY46_TRIHA	INU2_ASPFI	INUE_ASPAW	L7SVX1_RHIMI	LAC1_MELAO	M2RAI8_CERS8	MANA_ASPNC	MANA_CRYAT	MANA_HYPJR	MANA_MYTED	MANA_PODAN	O00095_HYPJE	O74705_ASPNG	O77044_9NEOP	P79074_9AGAR	PELA_ASPNG	PELB_ASPNG	PGLR1_ASPAC	PGLR1_ASPNG	PGLR_GIBFU	PHAZ_TALFU	PLY1_JUNAS	PME_DAUCA	PME_SITOR	Q02321_PHACH	Q07524_TROMA	Q12715_HYPJE	Q2U8V9_ASPOR	Q4WP32_ASPFU	Q55FE6_DICDI	Q6VAY1_9PEZI	Q7LHI2_PHACH	Q7LIJ0_PHACH	Q7RWP2_NEUCR	Q8J0K6_MELAO	Q8J0K8_MELAO	Q8NJY6_9HYPO	Q8TFL9_TALEM	Q8TG26_THEAU	Q8TGI8_TALEM	Q92458_HYPJE	Q9FUH3_VIGUS	RGLA_ASPAC	RHGA_ASPAC	S7Q6I2_GLOTA	S7ZIW0_PENO1	W4KMP1_HETIT	W8P1L2_TALEM	W8VR85_TALPI	X0M5X0_FUSOX	XGHA_ASPTU	XTH34_POPPZ	XYN1_HYPJR	XYN2_HYPJR	XYN3_ASPKW	XYN3_HYPJQ	XYNA_FUSO4	XYNA_PENSI	XYNA_THEAU	XYNA_THELA	XYNC_ASPNC	XYND_EMENI
GO:0043170	0.252017380509001	812/3222	281/552	2.1595667723968e-47	3.77492271814961e-44	T	T	T	T	macromolecule metabolic process	A0A059U759_9PEZI	A0A068FT77_9PEZI	A0A086SY89_ACRC1	A0A086T6R4_ACRC1	A0A088T0J9_GEOCN	A0A0J5Q413_ASPFM	A0A0R3QSA7_9BILA	A0A0R4I979_BRABE	A0A0S2GKZ1_9APHY	A0A1L6CE30_9EURO	A0A1L9WG58_ASPA1	A0A1S9DRB1_ASPOZ	A0A2H5BN17_TALPI	A0A2N1LTK3_TRIHA	A0A3B6UEQ2_RHIMI	A0A3G2C3I4_9EURO	A0A3G4RHU4_9PEZI	A0A3S5H5N2_LEIDO	A0A5J6BJN2_MALCI	A0A6M9BP13_9EURO	A0A6P6YAT6_DERPT	A0A7S6G7I6_9PEZI	A0NFU8_ANOGA	A1E266_9PEZI	A4GX63_TOXGO	A5AB48_ASPNC	A6PZ97_SALSA	A6YRT4_9PEZI	A8NI40_COPC7	A9LI60_BIOOC	A9ZSX9_9BRYO	ABFB_ASPKW	ADPG2_ARATH	AGAL_ORYSJ	AMY1_HORVU	AMY1_ORYSJ	AMYG_SACFI	ANAG_HUMAN	ANG1_BOVIN	ANG2_MOUSE	ANG3_MOUSE	ANG4_MOUSE	ANGI_MOUSE	AOAH_MOUSE	AXE1_ASPAW	AXE2_TALPU	AXHA2_EMENI	B4F320_LIMPO	B7X9Z0_COPCI	B7X9Z2_COPCI	B9TU22_GADMO	BGALA_ASPNC	BGALA_ASPOR	BGALA_PENSQ	BGL1_ASPAC	BGLA_ASPFU	BGLA_ASPOR	BGLR_HUMAN	C3VEV9_PENCN	C7YSL3_FUSV7	CARP1_CANAL	CARP2_CANAX	CARP_RHIPU	CATD_RAT	CATH_HUMAN	CATLL_FASHE	CBHB_ASPFU	CBHRE_GEOS1	CBPA1_PIG	CBPD_LOPSP	CBPN_HUMAN	CDA_COLLN	CDA_EMENI	CEL2A_PIG	CFAD_MOUSE	CHI1_COCPS	CHI2_HORVU	CHI2_ORYSJ	CHI33_TRIHA	CHI42_TRIHA	CHI4_CRYJA	CHIA_HUMAN	CHIC_ARATH	CHIC_SECCE	CHIL3_MOUSE	CHIT_PUNGR	CHLY_HEVBR	CHYM_CAMDR	COGS_HYPLI	CUCM1_CUCME	CYP5_CAEEL	CYSP_BLOTA	D0QF43_9HELO	D6XHE1_TRYB2	D9MWI4_9ASPA	DDN1_BOVIN	DNAS1_HUMAN	DNSL3_HUMAN	DPP2_HUMAN	E13B_HORVU	E3VTL0_9ASPA	E9G5J5_DAPPU	ECP_HUMAN	EGFB2_MOUSE	EGLB_ASPNG	ENDO2_ARATH	ENG1_RHIMI	ERVB_TABDI	EXG1_CANAL	EXG1_YEAST	F0ZJZ1_DICPU	F1CYZ0_TALFU	F2Z7L1_9ANNE	FAEA_ASPNG	FAEB1_ASPOR	FAEB2_ASPOR	FUCO_HUMAN	G0RVK1_HYPJQ	G2Q665_MYCTT	G2QVH2_THETT	G2X3Y1_VERDV	G3I1H5_CRIGR	G3JPF7_CORMM	G3YAL0_ASPNA	G3YFQ1_ASPNA	G9NTY1_HYPAI	GANA_EMENI	GANA_HUMIN	GBA1_HUMAN	GH7B_LIMQU	GRAA_HUMAN	GRAC_MOUSE	GRAK_HUMAN	GRASS_DROME	GUN2_HYPJE	GUN6_HUMIN	GUN7_HYPJQ	GUNC_FUSOX	GUN_ASPAC	GUN_CRYAT	GUN_MYTED	GUX1_HUMGT	GUX1_HYPJE	GUX1_TRIHA	GUX2_HYPJE	H1AE14_PHACH	HE12_DANRE	HEXC_OSTFU	HS3S1_MOUSE	HYAL1_HUMAN	I2FI81_EISFE	I3RY46_TRIHA	IDUA_HUMAN	INU2_ASPFI	INUE_ASPAW	J7LCB0_DEIAC	KLK10_HUMAN	KLK1_HUMAN	KLK2_HORSE	KLK2_HUMAN	KLK7_HUMAN	KLK7_MOUSE	KLK8_MOUSE	L7SVX1_RHIMI	LAC1_MELAO	LAPA_ASPOR	LGMN_MOUSE	LICH_HUMAN	LYG_STRCA	M2RAI8_CERS8	MAN12_PENCI	MANA_ASPNC	MANA_CRYAT	MANA_HYPJR	MANA_MYTED	MANA_PODAN	MANBA_MOUSE	MCPT2_RAT	MMP1_PIG	NUP1_PENCI	NUS1_ASPOR	O00095_HYPJE	O74705_ASPNG	O77044_9NEOP	O81226_CARPA	O81934_CANEN	O97389_HELAM	OFUT1_CAEEL	P79074_9AGAR	PCP_HUMAN	PELA_ASPNG	PELB_ASPNG	PEPA_ASPPH	PGLR1_ASPAC	PGLR1_ASPNG	PGLR_GIBFU	PGPSA_DROME	PGRP1_CAMDR	PHAZ_TALFU	PLY1_JUNAS	PME_DAUCA	PME_SITOR	PPAF1_HOLDI	PPT1_BOVIN	PPT1_HUMAN	PRS57_HUMAN	PRTN3_HUMAN	PTGDS_HUMAN	PTGDS_MOUSE	Q02321_PHACH	Q06AK3_TOXGO	Q07524_TROMA	Q0KFV0_SOLLC	Q12715_HYPJE	Q2U8V9_ASPOR	Q43576_TOBAC	Q4AE59_OSTFU	Q4WP32_ASPFU	Q55FE6_DICDI	Q5B038_EMENI	Q5WRG2_RAT	Q69G21_TENMO	Q6R7Z5_9TRYP	Q6VAY1_9PEZI	Q6WSR8_PICAB	Q7LHI2_PHACH	Q7LIJ0_PHACH	Q7RWP2_NEUCR	Q7YXL2_TENMO	Q86RS6_MANSE	Q8H0C9_VIGUN	Q8J0K6_MELAO	Q8J0K8_MELAO	Q8NJY6_9HYPO	Q8TFL9_TALEM	Q8TG26_THEAU	Q8TGI8_TALEM	Q92458_HYPJE	Q9FUH3_VIGUS	QPCT1_DROME	QPCT2_DROME	QPCT_IXOSC	QPCT_MOUSE	RENI_RAT	RGLA_ASPAC	RHGA_ASPAC	RNAS6_HUMAN	RNLE_SOLLC	RNT2_HUMAN	S7Q6I2_GLOTA	S7ZIW0_PENO1	TPP1_HUMAN	TRFL_BUBBU	TRFL_HORSE	TRY1_GADMO	TRY3_SALSA	TRYB2_HUMAN	VM11_BOTMO	VM12_CROAD	VM1A3_DEIAC	VM1BI_BOTMO	VM1T1_PROMU	VM1T2_PROFL	VSPP_DEIAC	VSPSX_GLOSA	W4KMP1_HETIT	W8P1L2_TALEM	W8VR85_TALPI	X0M5X0_FUSOX	XGHA_ASPTU	XTH34_POPPZ	XYN1_HYPJR	XYN2_HYPJR	XYN3_ASPKW	XYN3_HYPJQ	XYNA_FUSO4	XYNA_PENSI	XYNA_THEAU	XYNA_THELA	XYNC_ASPNC	XYND_EMENI
GO:1901575	0.339851024208566	1095/3222	335/552	1.29492045547697e-45	2.26352095617375e-42	T	T	T	T	organic substance catabolic process	A0A059U759_9PEZI	A0A068FT77_9PEZI	A0A086SY89_ACRC1	A0A086T6R4_ACRC1	A0A087WNH2_FICBE	A0A088T0J9_GEOCN	A0A0A0Y4H8_TRAFO	A0A0J5Q413_ASPFM	A0A0R4I979_BRABE	A0A0S2GKZ1_9APHY	A0A1L6CE30_9EURO	A0A1L8D5Z7_BOTAT	A0A1L9WG58_ASPA1	A0A1S4NYF8_PANVG	A0A1S9DRB1_ASPOZ	A0A2H5BN17_TALPI	A0A2N1LTK3_TRIHA	A0A2Z4HIN9_9EURO	A0A3B6UEQ2_RHIMI	A0A3G2C3I4_9EURO	A0A3L6SKP5_PANMI	A0A5J6BJN2_MALCI	A0A6M9BP13_9EURO	A0A7S6G7I6_9PEZI	A1E266_9PEZI	A1HA_LOXIN	A1HB2_LOXIN	A311_LOXLA	A5AB48_ASPNC	A6PZ97_SALSA	A6YRT4_9PEZI	A8NI40_COPC7	A9LI60_BIOOC	A9ZSX9_9BRYO	ABFB_ASPKW	ADA2_HUMAN	ADPG2_ARATH	AGAL_HUMAN	AGAL_ORYSJ	AMY1_HORVU	AMY1_ORYSJ	AMYA1_ASPOR	AMYG_SACFI	ANAG_HUMAN	ANG4_MOUSE	AOAH_MOUSE	APO1_CYCAE	ASM3A_HUMAN	ASM3A_MOUSE	AXE1_ASPAW	AXE2_TALPU	AXHA2_EMENI	B7X9Z0_COPCI	B7X9Z2_COPCI	B9TU22_GADMO	BGALA_ASPNC	BGALA_ASPOR	BGALA_PENSQ	BGL1_ASPAC	BGLA_ASPFU	BGLA_ASPOR	BGLR_HUMAN	C3VEV9_PENCN	C7YSL3_FUSV7	CARP1_CANAL	CAT3_NEUCR	CATD_RAT	CATH_HUMAN	CBHB_ASPFU	CBHRE_GEOS1	CBPN_HUMAN	CDA_COLLN	CDA_EMENI	CEL2A_PIG	CHI1_COCPS	CHI2_HORVU	CHI2_ORYSJ	CHI33_TRIHA	CHI42_TRIHA	CHI4_CRYJA	CHIA_HUMAN	CHIC_ARATH	CHIC_SECCE	CHIL3_MOUSE	CHIT_PUNGR	CHLY_HEVBR	CUTI1_ASPOR	D0QF43_9HELO	D1MPT2_ROYRE	D9MWI4_9ASPA	DNAS1_HUMAN	DNSL3_HUMAN	DOPO_HUMAN	DPP2_HUMAN	E0A7J0_YARLL	E13B_HORVU	E3VTL0_9ASPA	E9G5J5_DAPPU	ECP_HUMAN	EGLB_ASPNG	ENDO2_ARATH	ENG1_RHIMI	ENPP2_HUMAN	ENPP2_RAT	EST6_DROME	EXG1_CANAL	EXG1_YEAST	F0ZJZ1_DICPU	F1CYZ0_TALFU	F2Z7L1_9ANNE	FAEA_ASPNG	FAEB1_ASPOR	FAEB2_ASPOR	FUCO_HUMAN	G0RVK1_HYPJQ	G2Q665_MYCTT	G2QVH2_THETT	G2X3Y1_VERDV	G3I1H5_CRIGR	G3JPF7_CORMM	G3YAL0_ASPNA	G3YFQ1_ASPNA	G9NTY1_HYPAI	GANA_EMENI	GANA_HUMIN	GBA1_HUMAN	GCE2_MYCTT	GCE_CERUI	GCE_HYPJQ	GH7B_LIMQU	GPX3_HUMAN	GUN2_HYPJE	GUN6_HUMIN	GUN7_HYPJQ	GUNC_FUSOX	GUN_ASPAC	GUN_CRYAT	GUN_MYTED	GUX1_HUMGT	GUX1_HYPJE	GUX1_TRIHA	GUX2_HYPJE	H1AE14_PHACH	HEXC_OSTFU	HYAL1_HUMAN	I1SB18_VIPAE	I2FI81_EISFE	I3RY46_TRIHA	IDUA_HUMAN	INU2_ASPFI	INUE_ASPAW	K7N5L9_RAPSA	K9L8F3_MALCI	KATG2_MAGO7	L7SVX1_RHIMI	LAC1_MELAO	LAC1_TRAMX	LAC2_TRAVE	LGMN_MOUSE	LICH_HUMAN	LIG2_PHACH	LIG4_PHACH	LIG8_PHACH	LIP1_DIURU	LIP2_DIURU	LIP2_GEOCN	LIP3_DIURU	LIPA_MOEAP	LIPB_PSEA2	LIPG_CANLF	LIPG_HUMAN	LIPP_HORSE	LIPR1_CANLF	LIPR1_HUMAN	LIPR2_HUMAN	LIPR2_RAT	LIP_THELA	LYG_STRCA	M2RAI8_CERS8	M9TI89_RHIPU	MAN12_PENCI	MANA_ASPNC	MANA_CRYAT	MANA_HYPJR	MANA_MYTED	MANA_PODAN	MANBA_MOUSE	MDLA_PENCA	MDLA_PENCY	NAGAB_CHICK	NAGAB_HUMAN	NUP1_PENCI	NUS1_ASPOR	O00095_HYPJE	O22443_SOYBN	O74705_ASPNG	O77044_9NEOP	O81934_CANEN	P78583_ASPOZ	P79074_9AGAR	PA21B_BOVIN	PA21B_PIG	PA2A1_BUNCE	PA2A1_ECHCA	PA2A1_NAJAT	PA2A1_OPHHA	PA2A2_NAJNA	PA2A2_OPHHA	PA2A2_TROCA	PA2A4_NAJSG	PA2A5_TRIST	PA2A7_GLOHA	PA2A_BOTJR	PA2A_CROAT	PA2A_DEIAC	PA2A_GLOHA	PA2A_NAJAT	PA2B1_AGKPI	PA2B2_BOTJR	PA2B2_PROFL	PA2B3_BOTAS	PA2B3_BUNCE	PA2B5_BUNCE	PA2B5_NOTSC	PA2BA_VIPAA	PA2BB_GLOHA	PA2BB_PSEAU	PA2BC_VIPAA	PA2BD_CRODU	PA2B_BUNCE	PA2B_NOTSC	PA2GA_HUMAN	PA2GE_HUMAN	PA2GX_HUMAN	PA2H1_AGKCL	PA2H1_BOTBZ	PA2H1_BOTJR	PA2H1_BOTMO	PA2H1_BOTPI	PA2H2_BOTAS	PA2H2_BOTMO	PA2H2_BOTPI	PA2H2_CERGO	PA2H3_BOTPI	PA2HB_AGKPI	PA2HB_OXYSC	PA2HH_TRIST	PA2HS_ECHCA	PA2H_BOTPA	PA2H_DEIAC	PA2H_PROMB	PA2N_GLOHA	PA2_APIME	PAG15_HUMAN	PELA_ASPNG	PELB_ASPNG	PEM1_PHACH	PER1A_ARMRU	PER1_ARAHY	PER1_SORBI	PER53_ARATH	PER59_ARATH	PERL_BOVIN	PERL_BUBBU	PERL_CAPHI	PER_ARTRA	PER_COPCI	PGLR1_ASPAC	PGLR1_ASPNG	PGLR_GIBFU	PGPSA_DROME	PGRP1_CAMDR	PHAZ_TALFU	PLA22_ORYSJ	PLY1_JUNAS	PME_DAUCA	PME_SITOR	POXA_DICDI	PPT1_BOVIN	PPT1_HUMAN	Q02321_PHACH	Q0KFV0_SOLLC	Q12715_HYPJE	Q2U8V9_ASPOR	Q40069_HORVU	Q43576_TOBAC	Q4AE59_OSTFU	Q4WP32_ASPFU	Q55FE6_DICDI	Q60FD2_9APHY	Q6VAY1_9PEZI	Q6WSR8_PICAB	Q7LHI2_PHACH	Q7LIJ0_PHACH	Q7RWP2_NEUCR	Q86RS6_MANSE	Q8H0C9_VIGUN	Q8J0K6_MELAO	Q8J0K8_MELAO	Q8NJY6_9HYPO	Q8TFL9_TALEM	Q8TG26_THEAU	Q8TGI8_TALEM	Q92458_HYPJE	Q95KP4_HORSE	Q9FUH3_VIGUS	Q9P8F7_YARLL	RGLA_ASPAC	RHGA_ASPAC	RNAS6_HUMAN	RNLE_SOLLC	RNT2_HUMAN	S7Q6I2_GLOTA	S7ZIW0_PENO1	SIA_ASPFU	TPP1_HUMAN	V5NTD_NAJAT	VPL1_PLEER	VPL2_PLEER	W4KMP1_HETIT	W6Q990_PENRF	W8P1L2_TALEM	W8VR85_TALPI	X0M5X0_FUSOX	XGHA_ASPTU	XYN1_HYPJR	XYN2_HYPJR	XYN3_ASPKW	XYN3_HYPJQ	XYNA_FUSO4	XYNA_PENSI	XYNA_THEAU	XYNA_THELA	XYNC_ASPNC	XYND_EMENI
GO:0009056	0.35195530726257	1134/3222	338/552	4.37017476828217e-43	7.63906549495723e-40	T	T	T	T	catabolic process	A0A059U759_9PEZI	A0A068FT77_9PEZI	A0A086SY89_ACRC1	A0A086T6R4_ACRC1	A0A087WNH2_FICBE	A0A088T0J9_GEOCN	A0A0A0Y4H8_TRAFO	A0A0J5Q413_ASPFM	A0A0R4I979_BRABE	A0A0S2GKZ1_9APHY	A0A1L6CE30_9EURO	A0A1L8D5Z7_BOTAT	A0A1L9WG58_ASPA1	A0A1S4NYF8_PANVG	A0A1S9DRB1_ASPOZ	A0A2H5BN17_TALPI	A0A2N1LTK3_TRIHA	A0A2Z4HIN9_9EURO	A0A3B6UEQ2_RHIMI	A0A3G2C3I4_9EURO	A0A3L6SKP5_PANMI	A0A5J6BJN2_MALCI	A0A6M9BP13_9EURO	A0A7S6G7I6_9PEZI	A1E266_9PEZI	A1HA_LOXIN	A1HB2_LOXIN	A311_LOXLA	A5AB48_ASPNC	A6PZ97_SALSA	A6YRT4_9PEZI	A8NI40_COPC7	A9LI60_BIOOC	A9ZSX9_9BRYO	ABFB_ASPKW	ADA2_HUMAN	ADPG2_ARATH	AGAL_HUMAN	AGAL_ORYSJ	AMY1_HORVU	AMY1_ORYSJ	AMYA1_ASPOR	AMYG_SACFI	ANAG_HUMAN	ANG4_MOUSE	AOAH_MOUSE	APO1_CYCAE	ASM3A_HUMAN	ASM3A_MOUSE	AXE1_ASPAW	AXE2_TALPU	AXHA2_EMENI	B7X9Z0_COPCI	B7X9Z2_COPCI	B9TU22_GADMO	BGALA_ASPNC	BGALA_ASPOR	BGALA_PENSQ	BGL1_ASPAC	BGLA_ASPFU	BGLA_ASPOR	BGLR_HUMAN	C3VEV9_PENCN	C7YSL3_FUSV7	CARP1_CANAL	CAT3_NEUCR	CATD_RAT	CATH_HUMAN	CBHB_ASPFU	CBHRE_GEOS1	CBPN_HUMAN	CDA_COLLN	CDA_EMENI	CEL2A_PIG	CHI1_COCPS	CHI2_HORVU	CHI2_ORYSJ	CHI33_TRIHA	CHI42_TRIHA	CHI4_CRYJA	CHIA_HUMAN	CHIC_ARATH	CHIC_SECCE	CHIL3_MOUSE	CHIT_PUNGR	CHLY_HEVBR	COGS_HYPLI	CUTI1_ASPOR	D0QF43_9HELO	D1MPT2_ROYRE	D9MWI4_9ASPA	DNAS1_HUMAN	DNSL3_HUMAN	DOPO_HUMAN	DPP2_HUMAN	E0A7J0_YARLL	E13B_HORVU	E3VTL0_9ASPA	E9G5J5_DAPPU	ECP_HUMAN	EGLB_ASPNG	ENDO2_ARATH	ENG1_RHIMI	ENPP2_HUMAN	ENPP2_RAT	EST6_DROME	EXG1_CANAL	EXG1_YEAST	F0ZJZ1_DICPU	F1CYZ0_TALFU	F2Z7L1_9ANNE	FAEA_ASPNG	FAEB1_ASPOR	FAEB2_ASPOR	FUCO_HUMAN	G0RVK1_HYPJQ	G2Q665_MYCTT	G2QVH2_THETT	G2X3Y1_VERDV	G3I1H5_CRIGR	G3JPF7_CORMM	G3YAL0_ASPNA	G3YFQ1_ASPNA	G9NTY1_HYPAI	GANA_EMENI	GANA_HUMIN	GBA1_HUMAN	GCE2_MYCTT	GCE_CERUI	GCE_HYPJQ	GH7B_LIMQU	GPX3_HUMAN	GUN2_HYPJE	GUN6_HUMIN	GUN7_HYPJQ	GUNC_FUSOX	GUN_ASPAC	GUN_CRYAT	GUN_MYTED	GUX1_HUMGT	GUX1_HYPJE	GUX1_TRIHA	GUX2_HYPJE	H1AE14_PHACH	HEXC_OSTFU	HYAL1_HUMAN	I1SB18_VIPAE	I2FI81_EISFE	I3RY46_TRIHA	IDUA_HUMAN	INU2_ASPFI	INUE_ASPAW	K7N5L9_RAPSA	K9L8F3_MALCI	KATG2_MAGO7	L7SVX1_RHIMI	LAC1_MELAO	LAC1_TRAMX	LAC2_TRAVE	LGMN_MOUSE	LICH_HUMAN	LIG2_PHACH	LIG4_PHACH	LIG8_PHACH	LIP1_DIURU	LIP2_DIURU	LIP2_GEOCN	LIP3_DIURU	LIPA_MOEAP	LIPB_PSEA2	LIPG_CANLF	LIPG_HUMAN	LIPP_HORSE	LIPR1_CANLF	LIPR1_HUMAN	LIPR2_HUMAN	LIPR2_RAT	LIP_THELA	LYG_STRCA	M2RAI8_CERS8	M9TI89_RHIPU	MAN12_PENCI	MANA_ASPNC	MANA_CRYAT	MANA_HYPJR	MANA_MYTED	MANA_PODAN	MANBA_MOUSE	MDLA_PENCA	MDLA_PENCY	MMP1_PIG	NAGAB_CHICK	NAGAB_HUMAN	NUP1_PENCI	NUS1_ASPOR	O00095_HYPJE	O22443_SOYBN	O74705_ASPNG	O77044_9NEOP	O81934_CANEN	P78583_ASPOZ	P79074_9AGAR	PA21B_BOVIN	PA21B_PIG	PA2A1_BUNCE	PA2A1_ECHCA	PA2A1_NAJAT	PA2A1_OPHHA	PA2A2_NAJNA	PA2A2_OPHHA	PA2A2_TROCA	PA2A4_NAJSG	PA2A5_TRIST	PA2A7_GLOHA	PA2A_BOTJR	PA2A_CROAT	PA2A_DEIAC	PA2A_GLOHA	PA2A_NAJAT	PA2B1_AGKPI	PA2B2_BOTJR	PA2B2_PROFL	PA2B3_BOTAS	PA2B3_BUNCE	PA2B5_BUNCE	PA2B5_NOTSC	PA2BA_VIPAA	PA2BB_GLOHA	PA2BB_PSEAU	PA2BC_VIPAA	PA2BD_CRODU	PA2B_BUNCE	PA2B_NOTSC	PA2GA_HUMAN	PA2GE_HUMAN	PA2GX_HUMAN	PA2H1_AGKCL	PA2H1_BOTBZ	PA2H1_BOTJR	PA2H1_BOTMO	PA2H1_BOTPI	PA2H2_BOTAS	PA2H2_BOTMO	PA2H2_BOTPI	PA2H2_CERGO	PA2H3_BOTPI	PA2HB_AGKPI	PA2HB_OXYSC	PA2HH_TRIST	PA2HS_ECHCA	PA2H_BOTPA	PA2H_DEIAC	PA2H_PROMB	PA2N_GLOHA	PA2_APIME	PAG15_HUMAN	PELA_ASPNG	PELB_ASPNG	PEM1_PHACH	PER1A_ARMRU	PER1_ARAHY	PER1_SORBI	PER53_ARATH	PER59_ARATH	PERL_BOVIN	PERL_BUBBU	PERL_CAPHI	PER_ARTRA	PER_COPCI	PGLR1_ASPAC	PGLR1_ASPNG	PGLR_GIBFU	PGPSA_DROME	PGRP1_CAMDR	PHAZ_TALFU	PLA22_ORYSJ	PLY1_JUNAS	PME_DAUCA	PME_SITOR	POXA_DICDI	PPT1_BOVIN	PPT1_HUMAN	PRTN3_HUMAN	Q02321_PHACH	Q0KFV0_SOLLC	Q12715_HYPJE	Q2U8V9_ASPOR	Q40069_HORVU	Q43576_TOBAC	Q4AE59_OSTFU	Q4WP32_ASPFU	Q55FE6_DICDI	Q60FD2_9APHY	Q6VAY1_9PEZI	Q6WSR8_PICAB	Q7LHI2_PHACH	Q7LIJ0_PHACH	Q7RWP2_NEUCR	Q86RS6_MANSE	Q8H0C9_VIGUN	Q8J0K6_MELAO	Q8J0K8_MELAO	Q8NJY6_9HYPO	Q8TFL9_TALEM	Q8TG26_THEAU	Q8TGI8_TALEM	Q92458_HYPJE	Q95KP4_HORSE	Q9FUH3_VIGUS	Q9P8F7_YARLL	RGLA_ASPAC	RHGA_ASPAC	RNAS6_HUMAN	RNLE_SOLLC	RNT2_HUMAN	S7Q6I2_GLOTA	S7ZIW0_PENO1	SIA_ASPFU	TPP1_HUMAN	V5NTD_NAJAT	VPL1_PLEER	VPL2_PLEER	W4KMP1_HETIT	W6Q990_PENRF	W8P1L2_TALEM	W8VR85_TALPI	X0M5X0_FUSOX	XGHA_ASPTU	XYN1_HYPJR	XYN2_HYPJR	XYN3_ASPKW	XYN3_HYPJQ	XYNA_FUSO4	XYNA_PENSI	XYNA_THEAU	XYNA_THELA	XYNC_ASPNC	XYND_EMENI
GO:0071715	0.0180012414649286	58/3222	56/552	1.32135267147767e-41	2.30972446974296e-38	T	T	T	T	icosanoid transport	A0A1L8D5Z7_BOTAT	I1SB18_VIPAE	PA21B_BOVIN	PA2A1_BUNCE	PA2A1_ECHCA	PA2A1_NAJAT	PA2A1_OPHHA	PA2A2_NAJNA	PA2A2_OPHHA	PA2A2_TROCA	PA2A4_NAJSG	PA2A5_TRIST	PA2A7_GLOHA	PA2A_BOTJR	PA2A_CROAT	PA2A_DEIAC	PA2A_GLOHA	PA2A_NAJAT	PA2B1_AGKPI	PA2B2_BOTJR	PA2B2_PROFL	PA2B3_BOTAS	PA2B3_BUNCE	PA2B5_BUNCE	PA2B5_NOTSC	PA2BA_VIPAA	PA2BB_GLOHA	PA2BB_PSEAU	PA2BC_VIPAA	PA2BD_CRODU	PA2B_BUNCE	PA2B_NOTSC	PA2GA_HUMAN	PA2GE_HUMAN	PA2GX_HUMAN	PA2H1_AGKCL	PA2H1_BOTBZ	PA2H1_BOTJR	PA2H1_BOTMO	PA2H1_BOTPI	PA2H2_BOTAS	PA2H2_BOTMO	PA2H2_BOTPI	PA2H2_CERGO	PA2H3_BOTPI	PA2HB_AGKPI	PA2HB_OXYSC	PA2HH_TRIST	PA2HS_ECHCA	PA2H_BOTPA	PA2H_DEIAC	PA2H_PROMB	PA2N_GLOHA	PA2_APIME	PGH2_HUMAN	PLA22_ORYSJ
GO:0032309	0.0180012414649286	58/3222	56/552	1.32135267147767e-41	2.30972446974296e-38	T	T	T	T	icosanoid secretion	A0A1L8D5Z7_BOTAT	I1SB18_VIPAE	PA21B_BOVIN	PA2A1_BUNCE	PA2A1_ECHCA	PA2A1_NAJAT	PA2A1_OPHHA	PA2A2_NAJNA	PA2A2_OPHHA	PA2A2_TROCA	PA2A4_NAJSG	PA2A5_TRIST	PA2A7_GLOHA	PA2A_BOTJR	PA2A_CROAT	PA2A_DEIAC	PA2A_GLOHA	PA2A_NAJAT	PA2B1_AGKPI	PA2B2_BOTJR	PA2B2_PROFL	PA2B3_BOTAS	PA2B3_BUNCE	PA2B5_BUNCE	PA2B5_NOTSC	PA2BA_VIPAA	PA2BB_GLOHA	PA2BB_PSEAU	PA2BC_VIPAA	PA2BD_CRODU	PA2B_BUNCE	PA2B_NOTSC	PA2GA_HUMAN	PA2GE_HUMAN	PA2GX_HUMAN	PA2H1_AGKCL	PA2H1_BOTBZ	PA2H1_BOTJR	PA2H1_BOTMO	PA2H1_BOTPI	PA2H2_BOTAS	PA2H2_BOTMO	PA2H2_BOTPI	PA2H2_CERGO	PA2H3_BOTPI	PA2HB_AGKPI	PA2HB_OXYSC	PA2HH_TRIST	PA2HS_ECHCA	PA2H_BOTPA	PA2H_DEIAC	PA2H_PROMB	PA2N_GLOHA	PA2_APIME	PGH2_HUMAN	PLA22_ORYSJ
GO:0050482	0.0176908752327747	57/3222	55/552	8.12554454087746e-41	1.42034518574538e-37	T	T	T	T	arachidonic acid secretion	A0A1L8D5Z7_BOTAT	I1SB18_VIPAE	PA21B_BOVIN	PA2A1_BUNCE	PA2A1_ECHCA	PA2A1_NAJAT	PA2A1_OPHHA	PA2A2_NAJNA	PA2A2_OPHHA	PA2A2_TROCA	PA2A4_NAJSG	PA2A5_TRIST	PA2A7_GLOHA	PA2A_BOTJR	PA2A_CROAT	PA2A_DEIAC	PA2A_GLOHA	PA2A_NAJAT	PA2B1_AGKPI	PA2B2_BOTJR	PA2B2_PROFL	PA2B3_BOTAS	PA2B3_BUNCE	PA2B5_BUNCE	PA2B5_NOTSC	PA2BA_VIPAA	PA2BB_GLOHA	PA2BB_PSEAU	PA2BC_VIPAA	PA2BD_CRODU	PA2B_BUNCE	PA2B_NOTSC	PA2GA_HUMAN	PA2GE_HUMAN	PA2GX_HUMAN	PA2H1_AGKCL	PA2H1_BOTBZ	PA2H1_BOTJR	PA2H1_BOTMO	PA2H1_BOTPI	PA2H2_BOTAS	PA2H2_BOTMO	PA2H2_BOTPI	PA2H2_CERGO	PA2H3_BOTPI	PA2HB_AGKPI	PA2HB_OXYSC	PA2HH_TRIST	PA2HS_ECHCA	PA2H_BOTPA	PA2H_DEIAC	PA2H_PROMB	PA2N_GLOHA	PA2_APIME	PLA22_ORYSJ
GO:1903963	0.0176908752327747	57/3222	55/552	8.12554454087746e-41	1.42034518574538e-37	T	T	T	T	arachidonate transport	A0A1L8D5Z7_BOTAT	I1SB18_VIPAE	PA21B_BOVIN	PA2A1_BUNCE	PA2A1_ECHCA	PA2A1_NAJAT	PA2A1_OPHHA	PA2A2_NAJNA	PA2A2_OPHHA	PA2A2_TROCA	PA2A4_NAJSG	PA2A5_TRIST	PA2A7_GLOHA	PA2A_BOTJR	PA2A_CROAT	PA2A_DEIAC	PA2A_GLOHA	PA2A_NAJAT	PA2B1_AGKPI	PA2B2_BOTJR	PA2B2_PROFL	PA2B3_BOTAS	PA2B3_BUNCE	PA2B5_BUNCE	PA2B5_NOTSC	PA2BA_VIPAA	PA2BB_GLOHA	PA2BB_PSEAU	PA2BC_VIPAA	PA2BD_CRODU	PA2B_BUNCE	PA2B_NOTSC	PA2GA_HUMAN	PA2GE_HUMAN	PA2GX_HUMAN	PA2H1_AGKCL	PA2H1_BOTBZ	PA2H1_BOTJR	PA2H1_BOTMO	PA2H1_BOTPI	PA2H2_BOTAS	PA2H2_BOTMO	PA2H2_BOTPI	PA2H2_CERGO	PA2H3_BOTPI	PA2HB_AGKPI	PA2HB_OXYSC	PA2HH_TRIST	PA2HS_ECHCA	PA2H_BOTPA	PA2H_DEIAC	PA2H_PROMB	PA2N_GLOHA	PA2_APIME	PLA22_ORYSJ
GO:0015909	0.0180012414649286	58/3222	55/552	1.32869062146431e-39	2.32255120631961e-36	T	T	T	T	long-chain fatty acid transport	A0A1L8D5Z7_BOTAT	I1SB18_VIPAE	PA21B_BOVIN	PA2A1_BUNCE	PA2A1_ECHCA	PA2A1_NAJAT	PA2A1_OPHHA	PA2A2_NAJNA	PA2A2_OPHHA	PA2A2_TROCA	PA2A4_NAJSG	PA2A5_TRIST	PA2A7_GLOHA	PA2A_BOTJR	PA2A_CROAT	PA2A_DEIAC	PA2A_GLOHA	PA2A_NAJAT	PA2B1_AGKPI	PA2B2_BOTJR	PA2B2_PROFL	PA2B3_BOTAS	PA2B3_BUNCE	PA2B5_BUNCE	PA2B5_NOTSC	PA2BA_VIPAA	PA2BB_GLOHA	PA2BB_PSEAU	PA2BC_VIPAA	PA2BD_CRODU	PA2B_BUNCE	PA2B_NOTSC	PA2GA_HUMAN	PA2GE_HUMAN	PA2GX_HUMAN	PA2H1_AGKCL	PA2H1_BOTBZ	PA2H1_BOTJR	PA2H1_BOTMO	PA2H1_BOTPI	PA2H2_BOTAS	PA2H2_BOTMO	PA2H2_BOTPI	PA2H2_CERGO	PA2H3_BOTPI	PA2HB_AGKPI	PA2HB_OXYSC	PA2HH_TRIST	PA2HS_ECHCA	PA2H_BOTPA	PA2H_DEIAC	PA2H_PROMB	PA2N_GLOHA	PA2_APIME	PLA22_ORYSJ
GO:0005975	0.200496585971446	646/3222	227/552	6.76499589708746e-37	1.18252128281089e-33	T	T	T	T	carbohydrate metabolic process	A0A059U759_9PEZI	A0A068FT77_9PEZI	A0A075B5H6_TRIHA	A0A086SY89_ACRC1	A0A086T6R4_ACRC1	A0A088T0J9_GEOCN	A0A0J5Q413_ASPFM	A0A0M3KKZ6_RHIMI	A0A0M3KKZ8_RHIMI	A0A0S2GKZ1_9APHY	A0A173N065_EISFE	A0A1L6CE30_9EURO	A0A1L9WG58_ASPA1	A0A1S9DRB1_ASPOZ	A0A2H5BN17_TALPI	A0A2N1LTK3_TRIHA	A0A2Z4HIN9_9EURO	A0A384E148_NICBE	A0A3B6UEQ2_RHIMI	A0A3G2C3I4_9EURO	A0A3G4RHU4_9PEZI	A0A482LWB1_OSTFU	A0A5J6BJN2_MALCI	A0A6F8Z6Y2_BOMMO	A0A6M9BP13_9EURO	A0A856TAI5_9BASI	A1E266_9PEZI	A2QZC8_ASPNC	A2TM14_HEVBR	A5AB48_ASPNC	A6YRT4_9PEZI	A8NI40_COPC7	A9LI60_BIOOC	A9ZSX9_9BRYO	ABFB_ASPKW	ADPG2_ARATH	AGAL_HUMAN	AGAL_ORYSJ	AMY1A_HUMAN	AMY1_HORVU	AMY1_ORYSJ	AMYA1_ASPOR	AMYG_SACFI	AMY_ORYLA	AXE1_ASPAW	AXE2_TALPU	AXHA2_EMENI	B2ZGS7_9ASPA	B7X9Z0_COPCI	B7X9Z2_COPCI	BGALA_ASPNC	BGALA_ASPOR	BGALA_PENSQ	BGL1_ASPAC	BGLA_ASPFU	BGLA_ASPOR	BGLR_HUMAN	C3VEV9_PENCN	C7YSL3_FUSV7	CBHB_ASPFU	CBHRE_GEOS1	CDA_COLLN	CDA_EMENI	CHI1_COCPS	CHI2_HORVU	CHI2_ORYSJ	CHI33_TRIHA	CHI42_TRIHA	CHI4_CRYJA	CHIA_HUMAN	CHIC_ARATH	CHIC_SECCE	CHIL3_MOUSE	CHIT_PUNGR	CHLY_HEVBR	CONB_CANEN	D0QF43_9HELO	D1M8S7_HEVBR	D9MWI4_9ASPA	E0XN39_9EURO	E13B_HORVU	E13C_MUSAC	E3VTL0_9ASPA	E5D0X5_SCHOC	E9G5J5_DAPPU	EGLB_ASPNG	ENG1_RHIMI	EXG1_CANAL	EXG1_YEAST	F0ZJZ1_DICPU	F1CYZ0_TALFU	F2Z7L1_9ANNE	FAEA_ASPNG	FAEB1_ASPOR	FAEB2_ASPOR	FUCO_HUMAN	G0RVK1_HYPJQ	G2Q665_MYCTT	G2QVH2_THETT	G2X3Y1_VERDV	G3JPF7_CORMM	G3YAL0_ASPNA	G3YFQ1_ASPNA	G8GLP2_LENED	G9NTY1_HYPAI	GANA_EMENI	GCE_CERUI	GCE_HYPJQ	GH7B_LIMQU	GUB2_HORVU	GUN2_HYPJE	GUN6_HUMIN	GUN7_HYPJQ	GUNC_FUSOX	GUN_ASPAC	GUN_CRYAT	GUN_MYTED	GUX1_HUMGT	GUX1_HYPJE	GUX1_TRIHA	GUX2_HYPJE	H1AE14_PHACH	HEXC_OSTFU	HYAL1_HUMAN	I2FI81_EISFE	I3RY46_TRIHA	IDUA_HUMAN	INU2_ASPFI	INUE_ASPAW	INV_SCHOC	J9UN47_GIBZA	K9L8F3_MALCI	L7SVX1_RHIMI	LAC1_MELAO	LALBA_BOVIN	LALBA_CAPHI	LALBA_CAVPO	LALBA_PAPCY	LICH_HUMAN	M2RAI8_CERS8	M9TI89_RHIPU	MAN12_PENCI	MANA_ASPNC	MANA_CANEN	MANA_CRYAT	MANA_HYPJR	MANA_MYTED	MANA_PODAN	MANBA_MOUSE	MEL1_YEASX	NAGAB_CHICK	NAGAB_HUMAN	NANL_MACDE	O00095_HYPJE	O74705_ASPNG	O77044_9NEOP	O81100_SOLLC	O81934_CANEN	OFUT1_CAEEL	P79074_9AGAR	PDH1_LEUMG	PELA_ASPNG	PELB_ASPNG	PGLR1_ASPAC	PGLR1_ASPNG	PGLR_GIBFU	PHAZ_TALFU	PLY1_JUNAS	PME_DAUCA	PME_SITOR	Q02321_PHACH	Q07524_TROMA	Q12715_HYPJE	Q2U8V9_ASPOR	Q43576_TOBAC	Q4AE59_OSTFU	Q4W6L6_CYCRE	Q4WP32_ASPFU	Q50KB2_PHACH	Q55FE6_DICDI	Q588B8_CRYJA	Q6VAY1_9PEZI	Q6WSR8_PICAB	Q70C53_SOLTU	Q70SY0_HYPJE	Q7LHI2_PHACH	Q7LIJ0_PHACH	Q7RWP2_NEUCR	Q7X9A9_CAMSI	Q8H0C9_VIGUN	Q8J0K6_MELAO	Q8J0K8_MELAO	Q8NJY6_9HYPO	Q8T0W7_9NEOP	Q8TFL9_TALEM	Q8TG26_THEAU	Q8TGI8_TALEM	Q92456_HYPJE	Q92458_HYPJE	Q93X60_CICIN	Q9FUH3_VIGUS	Q9LYJ5_ARATH	Q9STC1_GRALE	Q9XEI3_HORVV	RGLA_ASPAC	RHGA_ASPAC	S7Q6I2_GLOTA	S7ZIW0_PENO1	SIA_ASPFU	W0T408_KLUMD	W4KMP1_HETIT	W8P1L2_TALEM	W8VR85_TALPI	X0M5X0_FUSOX	XGHA_ASPTU	XTH34_POPPZ	XYLA_ASPNC	XYN1_HYPJR	XYN2_HYPJR	XYN3_ASPKW	XYN3_HYPJQ	XYNA_FUSO4	XYNA_PENSI	XYNA_THEAU	XYNA_THELA	XYNC_ASPNC	XYND_EMENI
GO:0016052	0.119801365611421	386/3222	164/552	6.84529761439734e-37	1.19655802299666e-33	T	T	T	T	carbohydrate catabolic process	A0A059U759_9PEZI	A0A068FT77_9PEZI	A0A086SY89_ACRC1	A0A086T6R4_ACRC1	A0A088T0J9_GEOCN	A0A0J5Q413_ASPFM	A0A0S2GKZ1_9APHY	A0A1L6CE30_9EURO	A0A1L9WG58_ASPA1	A0A1S9DRB1_ASPOZ	A0A2H5BN17_TALPI	A0A2N1LTK3_TRIHA	A0A2Z4HIN9_9EURO	A0A3B6UEQ2_RHIMI	A0A3G2C3I4_9EURO	A0A5J6BJN2_MALCI	A0A6M9BP13_9EURO	A1E266_9PEZI	A5AB48_ASPNC	A6YRT4_9PEZI	A8NI40_COPC7	A9LI60_BIOOC	ABFB_ASPKW	ADPG2_ARATH	AGAL_ORYSJ	AMY1_HORVU	AMY1_ORYSJ	AMYA1_ASPOR	AMYG_SACFI	AXE1_ASPAW	AXE2_TALPU	AXHA2_EMENI	B7X9Z0_COPCI	B7X9Z2_COPCI	BGALA_ASPNC	BGALA_ASPOR	BGALA_PENSQ	BGL1_ASPAC	BGLA_ASPFU	BGLA_ASPOR	C3VEV9_PENCN	C7YSL3_FUSV7	CBHB_ASPFU	CBHRE_GEOS1	CDA_COLLN	CDA_EMENI	CHI1_COCPS	CHI2_HORVU	CHI2_ORYSJ	CHI33_TRIHA	CHI42_TRIHA	CHI4_CRYJA	CHIA_HUMAN	CHIC_ARATH	CHIC_SECCE	CHIL3_MOUSE	CHIT_PUNGR	CHLY_HEVBR	D0QF43_9HELO	D9MWI4_9ASPA	E13B_HORVU	E3VTL0_9ASPA	E9G5J5_DAPPU	EGLB_ASPNG	ENG1_RHIMI	EXG1_CANAL	EXG1_YEAST	F0ZJZ1_DICPU	F1CYZ0_TALFU	F2Z7L1_9ANNE	FAEA_ASPNG	FAEB1_ASPOR	FAEB2_ASPOR	G0RVK1_HYPJQ	G2Q665_MYCTT	G2QVH2_THETT	G2X3Y1_VERDV	G3JPF7_CORMM	G3YAL0_ASPNA	G3YFQ1_ASPNA	G9NTY1_HYPAI	GANA_EMENI	GH7B_LIMQU	GUN2_HYPJE	GUN6_HUMIN	GUN7_HYPJQ	GUNC_FUSOX	GUN_ASPAC	GUN_CRYAT	GUN_MYTED	GUX1_HUMGT	GUX1_HYPJE	GUX1_TRIHA	GUX2_HYPJE	H1AE14_PHACH	HEXC_OSTFU	I2FI81_EISFE	I3RY46_TRIHA	IDUA_HUMAN	INU2_ASPFI	INUE_ASPAW	K9L8F3_MALCI	L7SVX1_RHIMI	LAC1_MELAO	LICH_HUMAN	M2RAI8_CERS8	M9TI89_RHIPU	MANA_ASPNC	MANA_CRYAT	MANA_HYPJR	MANA_MYTED	MANA_PODAN	MANBA_MOUSE	NAGAB_HUMAN	O00095_HYPJE	O74705_ASPNG	O77044_9NEOP	P79074_9AGAR	PELA_ASPNG	PELB_ASPNG	PGLR1_ASPAC	PGLR1_ASPNG	PGLR_GIBFU	PHAZ_TALFU	PLY1_JUNAS	PME_DAUCA	PME_SITOR	Q02321_PHACH	Q12715_HYPJE	Q2U8V9_ASPOR	Q4WP32_ASPFU	Q55FE6_DICDI	Q6VAY1_9PEZI	Q7LHI2_PHACH	Q7LIJ0_PHACH	Q7RWP2_NEUCR	Q8J0K6_MELAO	Q8J0K8_MELAO	Q8NJY6_9HYPO	Q8TFL9_TALEM	Q8TG26_THEAU	Q8TGI8_TALEM	Q92458_HYPJE	Q9FUH3_VIGUS	RGLA_ASPAC	RHGA_ASPAC	S7Q6I2_GLOTA	S7ZIW0_PENO1	SIA_ASPFU	W4KMP1_HETIT	W8P1L2_TALEM	W8VR85_TALPI	X0M5X0_FUSOX	XGHA_ASPTU	XYN1_HYPJR	XYN2_HYPJR	XYN3_ASPKW	XYN3_HYPJQ	XYNA_FUSO4	XYNA_PENSI	XYNA_THEAU	XYNA_THELA	XYNC_ASPNC	XYND_EMENI
GO:0015908	0.0195530726256983	63/3222	56/552	1.91580346432344e-36	3.34882445563738e-33	T	T	T	T	fatty acid transport	A0A1L8D5Z7_BOTAT	I1SB18_VIPAE	PA21B_BOVIN	PA2A1_BUNCE	PA2A1_ECHCA	PA2A1_NAJAT	PA2A1_OPHHA	PA2A2_NAJNA	PA2A2_OPHHA	PA2A2_TROCA	PA2A4_NAJSG	PA2A5_TRIST	PA2A7_GLOHA	PA2A_BOTJR	PA2A_CROAT	PA2A_DEIAC	PA2A_GLOHA	PA2A_NAJAT	PA2B1_AGKPI	PA2B2_BOTJR	PA2B2_PROFL	PA2B3_BOTAS	PA2B3_BUNCE	PA2B5_BUNCE	PA2B5_NOTSC	PA2BA_VIPAA	PA2BB_GLOHA	PA2BB_PSEAU	PA2BC_VIPAA	PA2BD_CRODU	PA2B_BUNCE	PA2B_NOTSC	PA2GA_HUMAN	PA2GE_HUMAN	PA2GX_HUMAN	PA2H1_AGKCL	PA2H1_BOTBZ	PA2H1_BOTJR	PA2H1_BOTMO	PA2H1_BOTPI	PA2H2_BOTAS	PA2H2_BOTMO	PA2H2_BOTPI	PA2H2_CERGO	PA2H3_BOTPI	PA2HB_AGKPI	PA2HB_OXYSC	PA2HH_TRIST	PA2HS_ECHCA	PA2H_BOTPA	PA2H_DEIAC	PA2H_PROMB	PA2N_GLOHA	PA2_APIME	PGH2_HUMAN	PLA22_ORYSJ
GO:0051275	0.0183116076970826	59/3222	53/552	4.72736858667319e-35	8.26344028950473e-32	T	T	T	T	beta-glucan catabolic process	A0A068FT77_9PEZI	A0A088T0J9_GEOCN	A0A0S2GKZ1_9APHY	A0A2N1LTK3_TRIHA	A0A5J6BJN2_MALCI	AXE1_ASPAW	AXE2_TALPU	B7X9Z0_COPCI	B7X9Z2_COPCI	BGL1_ASPAC	BGLA_ASPFU	BGLA_ASPOR	CBHB_ASPFU	CBHRE_GEOS1	E13B_HORVU	E9G5J5_DAPPU	EGLB_ASPNG	F0ZJZ1_DICPU	F1CYZ0_TALFU	F2Z7L1_9ANNE	FAEA_ASPNG	G0RVK1_HYPJQ	G2Q665_MYCTT	G9NTY1_HYPAI	GH7B_LIMQU	GUN2_HYPJE	GUN6_HUMIN	GUN7_HYPJQ	GUNC_FUSOX	GUN_ASPAC	GUN_CRYAT	GUN_MYTED	GUX1_HUMGT	GUX1_HYPJE	GUX1_TRIHA	GUX2_HYPJE	H1AE14_PHACH	I2FI81_EISFE	LAC1_MELAO	M2RAI8_CERS8	O77044_9NEOP	Q02321_PHACH	Q4WP32_ASPFU	Q55FE6_DICDI	Q7LHI2_PHACH	Q7LIJ0_PHACH	Q7RWP2_NEUCR	Q8J0K6_MELAO	Q8J0K8_MELAO	Q8TFL9_TALEM	Q8TGI8_TALEM	W4KMP1_HETIT	W8P1L2_TALEM
GO:0030245	0.0180012414649286	58/3222	52/552	2.68844518873566e-34	4.69940218990993e-31	T	T	T	T	cellulose catabolic process	A0A068FT77_9PEZI	A0A088T0J9_GEOCN	A0A0S2GKZ1_9APHY	A0A2N1LTK3_TRIHA	A0A5J6BJN2_MALCI	AXE1_ASPAW	AXE2_TALPU	B7X9Z0_COPCI	B7X9Z2_COPCI	BGL1_ASPAC	BGLA_ASPFU	BGLA_ASPOR	CBHB_ASPFU	CBHRE_GEOS1	E9G5J5_DAPPU	EGLB_ASPNG	F0ZJZ1_DICPU	F1CYZ0_TALFU	F2Z7L1_9ANNE	FAEA_ASPNG	G0RVK1_HYPJQ	G2Q665_MYCTT	G9NTY1_HYPAI	GH7B_LIMQU	GUN2_HYPJE	GUN6_HUMIN	GUN7_HYPJQ	GUNC_FUSOX	GUN_ASPAC	GUN_CRYAT	GUN_MYTED	GUX1_HUMGT	GUX1_HYPJE	GUX1_TRIHA	GUX2_HYPJE	H1AE14_PHACH	I2FI81_EISFE	LAC1_MELAO	M2RAI8_CERS8	O77044_9NEOP	Q02321_PHACH	Q4WP32_ASPFU	Q55FE6_DICDI	Q7LHI2_PHACH	Q7LIJ0_PHACH	Q7RWP2_NEUCR	Q8J0K6_MELAO	Q8J0K8_MELAO	Q8TFL9_TALEM	Q8TGI8_TALEM	W4KMP1_HETIT	W8P1L2_TALEM
GO:0015718	0.0204841713221601	66/3222	56/552	4.41994801458307e-34	7.72606912949121e-31	T	T	T	T	monocarboxylic acid transport	A0A1L8D5Z7_BOTAT	I1SB18_VIPAE	PA21B_BOVIN	PA2A1_BUNCE	PA2A1_ECHCA	PA2A1_NAJAT	PA2A1_OPHHA	PA2A2_NAJNA	PA2A2_OPHHA	PA2A2_TROCA	PA2A4_NAJSG	PA2A5_TRIST	PA2A7_GLOHA	PA2A_BOTJR	PA2A_CROAT	PA2A_DEIAC	PA2A_GLOHA	PA2A_NAJAT	PA2B1_AGKPI	PA2B2_BOTJR	PA2B2_PROFL	PA2B3_BOTAS	PA2B3_BUNCE	PA2B5_BUNCE	PA2B5_NOTSC	PA2BA_VIPAA	PA2BB_GLOHA	PA2BB_PSEAU	PA2BC_VIPAA	PA2BD_CRODU	PA2B_BUNCE	PA2B_NOTSC	PA2GA_HUMAN	PA2GE_HUMAN	PA2GX_HUMAN	PA2H1_AGKCL	PA2H1_BOTBZ	PA2H1_BOTJR	PA2H1_BOTMO	PA2H1_BOTPI	PA2H2_BOTAS	PA2H2_BOTMO	PA2H2_BOTPI	PA2H2_CERGO	PA2H3_BOTPI	PA2HB_AGKPI	PA2HB_OXYSC	PA2HH_TRIST	PA2HS_ECHCA	PA2H_BOTPA	PA2H_DEIAC	PA2H_PROMB	PA2N_GLOHA	PA2_APIME	PGH2_HUMAN	PLA22_ORYSJ
GO:0030243	0.0183116076970826	59/3222	52/552	1.91479927835255e-33	3.34706913856026e-30	T	T	T	T	cellulose metabolic process	A0A068FT77_9PEZI	A0A088T0J9_GEOCN	A0A0S2GKZ1_9APHY	A0A2N1LTK3_TRIHA	A0A5J6BJN2_MALCI	AXE1_ASPAW	AXE2_TALPU	B7X9Z0_COPCI	B7X9Z2_COPCI	BGL1_ASPAC	BGLA_ASPFU	BGLA_ASPOR	CBHB_ASPFU	CBHRE_GEOS1	E9G5J5_DAPPU	EGLB_ASPNG	F0ZJZ1_DICPU	F1CYZ0_TALFU	F2Z7L1_9ANNE	FAEA_ASPNG	G0RVK1_HYPJQ	G2Q665_MYCTT	G9NTY1_HYPAI	GH7B_LIMQU	GUN2_HYPJE	GUN6_HUMIN	GUN7_HYPJQ	GUNC_FUSOX	GUN_ASPAC	GUN_CRYAT	GUN_MYTED	GUX1_HUMGT	GUX1_HYPJE	GUX1_TRIHA	GUX2_HYPJE	H1AE14_PHACH	I2FI81_EISFE	LAC1_MELAO	M2RAI8_CERS8	O77044_9NEOP	Q02321_PHACH	Q4WP32_ASPFU	Q55FE6_DICDI	Q7LHI2_PHACH	Q7LIJ0_PHACH	Q7RWP2_NEUCR	Q8J0K6_MELAO	Q8J0K8_MELAO	Q8TFL9_TALEM	Q8TGI8_TALEM	W4KMP1_HETIT	W8P1L2_TALEM
GO:0046942	0.021104903786468	68/3222	56/552	1.09102662867353e-32	1.90711454692133e-29	T	T	T	T	carboxylic acid transport	A0A1L8D5Z7_BOTAT	I1SB18_VIPAE	PA21B_BOVIN	PA2A1_BUNCE	PA2A1_ECHCA	PA2A1_NAJAT	PA2A1_OPHHA	PA2A2_NAJNA	PA2A2_OPHHA	PA2A2_TROCA	PA2A4_NAJSG	PA2A5_TRIST	PA2A7_GLOHA	PA2A_BOTJR	PA2A_CROAT	PA2A_DEIAC	PA2A_GLOHA	PA2A_NAJAT	PA2B1_AGKPI	PA2B2_BOTJR	PA2B2_PROFL	PA2B3_BOTAS	PA2B3_BUNCE	PA2B5_BUNCE	PA2B5_NOTSC	PA2BA_VIPAA	PA2BB_GLOHA	PA2BB_PSEAU	PA2BC_VIPAA	PA2BD_CRODU	PA2B_BUNCE	PA2B_NOTSC	PA2GA_HUMAN	PA2GE_HUMAN	PA2GX_HUMAN	PA2H1_AGKCL	PA2H1_BOTBZ	PA2H1_BOTJR	PA2H1_BOTMO	PA2H1_BOTPI	PA2H2_BOTAS	PA2H2_BOTMO	PA2H2_BOTPI	PA2H2_CERGO	PA2H3_BOTPI	PA2HB_AGKPI	PA2HB_OXYSC	PA2HH_TRIST	PA2HS_ECHCA	PA2H_BOTPA	PA2H_DEIAC	PA2H_PROMB	PA2N_GLOHA	PA2_APIME	PGH2_HUMAN	PLA22_ORYSJ
GO:0015849	0.021104903786468	68/3222	56/552	1.09102662867353e-32	1.90711454692133e-29	T	T	T	T	organic acid transport	A0A1L8D5Z7_BOTAT	I1SB18_VIPAE	PA21B_BOVIN	PA2A1_BUNCE	PA2A1_ECHCA	PA2A1_NAJAT	PA2A1_OPHHA	PA2A2_NAJNA	PA2A2_OPHHA	PA2A2_TROCA	PA2A4_NAJSG	PA2A5_TRIST	PA2A7_GLOHA	PA2A_BOTJR	PA2A_CROAT	PA2A_DEIAC	PA2A_GLOHA	PA2A_NAJAT	PA2B1_AGKPI	PA2B2_BOTJR	PA2B2_PROFL	PA2B3_BOTAS	PA2B3_BUNCE	PA2B5_BUNCE	PA2B5_NOTSC	PA2BA_VIPAA	PA2BB_GLOHA	PA2BB_PSEAU	PA2BC_VIPAA	PA2BD_CRODU	PA2B_BUNCE	PA2B_NOTSC	PA2GA_HUMAN	PA2GE_HUMAN	PA2GX_HUMAN	PA2H1_AGKCL	PA2H1_BOTBZ	PA2H1_BOTJR	PA2H1_BOTMO	PA2H1_BOTPI	PA2H2_BOTAS	PA2H2_BOTMO	PA2H2_BOTPI	PA2H2_CERGO	PA2H3_BOTPI	PA2HB_AGKPI	PA2HB_OXYSC	PA2HH_TRIST	PA2HS_ECHCA	PA2H_BOTPA	PA2H_DEIAC	PA2H_PROMB	PA2N_GLOHA	PA2_APIME	PGH2_HUMAN	PLA22_ORYSJ
GO:0051273	0.0192427063935444	62/3222	53/552	1.28505452019288e-32	2.24627530129716e-29	T	T	T	T	beta-glucan metabolic process	A0A068FT77_9PEZI	A0A088T0J9_GEOCN	A0A0S2GKZ1_9APHY	A0A2N1LTK3_TRIHA	A0A5J6BJN2_MALCI	AXE1_ASPAW	AXE2_TALPU	B7X9Z0_COPCI	B7X9Z2_COPCI	BGL1_ASPAC	BGLA_ASPFU	BGLA_ASPOR	CBHB_ASPFU	CBHRE_GEOS1	E13B_HORVU	E9G5J5_DAPPU	EGLB_ASPNG	F0ZJZ1_DICPU	F1CYZ0_TALFU	F2Z7L1_9ANNE	FAEA_ASPNG	G0RVK1_HYPJQ	G2Q665_MYCTT	G9NTY1_HYPAI	GH7B_LIMQU	GUN2_HYPJE	GUN6_HUMIN	GUN7_HYPJQ	GUNC_FUSOX	GUN_ASPAC	GUN_CRYAT	GUN_MYTED	GUX1_HUMGT	GUX1_HYPJE	GUX1_TRIHA	GUX2_HYPJE	H1AE14_PHACH	I2FI81_EISFE	LAC1_MELAO	M2RAI8_CERS8	O77044_9NEOP	Q02321_PHACH	Q4WP32_ASPFU	Q55FE6_DICDI	Q7LHI2_PHACH	Q7LIJ0_PHACH	Q7RWP2_NEUCR	Q8J0K6_MELAO	Q8J0K8_MELAO	Q8TFL9_TALEM	Q8TGI8_TALEM	W4KMP1_HETIT	W8P1L2_TALEM
GO:0009251	0.0223463687150838	72/3222	57/552	1.64591061799947e-31	2.87705176026308e-28	T	T	T	T	glucan catabolic process	A0A068FT77_9PEZI	A0A088T0J9_GEOCN	A0A0S2GKZ1_9APHY	A0A2N1LTK3_TRIHA	A0A5J6BJN2_MALCI	AMY1_HORVU	AMY1_ORYSJ	AXE1_ASPAW	AXE2_TALPU	B7X9Z0_COPCI	B7X9Z2_COPCI	BGL1_ASPAC	BGLA_ASPFU	BGLA_ASPOR	CBHB_ASPFU	CBHRE_GEOS1	E13B_HORVU	E9G5J5_DAPPU	EGLB_ASPNG	EXG1_CANAL	EXG1_YEAST	F0ZJZ1_DICPU	F1CYZ0_TALFU	F2Z7L1_9ANNE	FAEA_ASPNG	G0RVK1_HYPJQ	G2Q665_MYCTT	G9NTY1_HYPAI	GH7B_LIMQU	GUN2_HYPJE	GUN6_HUMIN	GUN7_HYPJQ	GUNC_FUSOX	GUN_ASPAC	GUN_CRYAT	GUN_MYTED	GUX1_HUMGT	GUX1_HYPJE	GUX1_TRIHA	GUX2_HYPJE	H1AE14_PHACH	I2FI81_EISFE	LAC1_MELAO	M2RAI8_CERS8	O77044_9NEOP	Q02321_PHACH	Q4WP32_ASPFU	Q55FE6_DICDI	Q7LHI2_PHACH	Q7LIJ0_PHACH	Q7RWP2_NEUCR	Q8J0K6_MELAO	Q8J0K8_MELAO	Q8TFL9_TALEM	Q8TGI8_TALEM	W4KMP1_HETIT	W8P1L2_TALEM
GO:0015711	0.0217256362507759	70/3222	56/552	2.07033363919015e-31	3.61894320130439e-28	T	T	T	T	organic anion transport	A0A1L8D5Z7_BOTAT	I1SB18_VIPAE	PA21B_BOVIN	PA2A1_BUNCE	PA2A1_ECHCA	PA2A1_NAJAT	PA2A1_OPHHA	PA2A2_NAJNA	PA2A2_OPHHA	PA2A2_TROCA	PA2A4_NAJSG	PA2A5_TRIST	PA2A7_GLOHA	PA2A_BOTJR	PA2A_CROAT	PA2A_DEIAC	PA2A_GLOHA	PA2A_NAJAT	PA2B1_AGKPI	PA2B2_BOTJR	PA2B2_PROFL	PA2B3_BOTAS	PA2B3_BUNCE	PA2B5_BUNCE	PA2B5_NOTSC	PA2BA_VIPAA	PA2BB_GLOHA	PA2BB_PSEAU	PA2BC_VIPAA	PA2BD_CRODU	PA2B_BUNCE	PA2B_NOTSC	PA2GA_HUMAN	PA2GE_HUMAN	PA2GX_HUMAN	PA2H1_AGKCL	PA2H1_BOTBZ	PA2H1_BOTJR	PA2H1_BOTMO	PA2H1_BOTPI	PA2H2_BOTAS	PA2H2_BOTMO	PA2H2_BOTPI	PA2H2_CERGO	PA2H3_BOTPI	PA2HB_AGKPI	PA2HB_OXYSC	PA2HH_TRIST	PA2HS_ECHCA	PA2H_BOTPA	PA2H_DEIAC	PA2H_PROMB	PA2N_GLOHA	PA2_APIME	PGH2_HUMAN	PLA22_ORYSJ
GO:0016998	0.0186219739292365	60/3222	51/552	3.74153485205475e-31	6.5402029213917e-28	T	T	T	T	cell wall macromolecule catabolic process	A0A059U759_9PEZI	A0A086SY89_ACRC1	A0A0J5Q413_ASPFM	A0A1L9WG58_ASPA1	A0A2H5BN17_TALPI	A0A7S6G7I6_9PEZI	A8NI40_COPC7	A9ZSX9_9BRYO	ABFB_ASPKW	AXE1_ASPAW	AXE2_TALPU	AXHA2_EMENI	C3VEV9_PENCN	C7YSL3_FUSV7	CHI2_HORVU	CHI2_ORYSJ	CHI4_CRYJA	CHIC_SECCE	D0QF43_9HELO	D9MWI4_9ASPA	E3VTL0_9ASPA	FAEA_ASPNG	FAEB1_ASPOR	FAEB2_ASPOR	G2QVH2_THETT	GANA_HUMIN	L7SVX1_RHIMI	MANA_ASPNC	MANA_CRYAT	MANA_HYPJR	MANA_MYTED	MANA_PODAN	O81934_CANEN	PHAZ_TALFU	Q6VAY1_9PEZI	Q6WSR8_PICAB	Q8H0C9_VIGUN	Q92458_HYPJE	Q9FUH3_VIGUS	W8VR85_TALPI	X0M5X0_FUSOX	XYN1_HYPJR	XYN2_HYPJR	XYN3_ASPKW	XYN3_HYPJQ	XYNA_FUSO4	XYNA_PENSI	XYNA_THEAU	XYNA_THELA	XYNC_ASPNC	XYND_EMENI
GO:0006869	0.0220360024829299	71/3222	56/552	8.2859522488148e-31	1.44838445309283e-27	T	T	T	T	lipid transport	A0A1L8D5Z7_BOTAT	I1SB18_VIPAE	PA21B_BOVIN	PA2A1_BUNCE	PA2A1_ECHCA	PA2A1_NAJAT	PA2A1_OPHHA	PA2A2_NAJNA	PA2A2_OPHHA	PA2A2_TROCA	PA2A4_NAJSG	PA2A5_TRIST	PA2A7_GLOHA	PA2A_BOTJR	PA2A_CROAT	PA2A_DEIAC	PA2A_GLOHA	PA2A_NAJAT	PA2B1_AGKPI	PA2B2_BOTJR	PA2B2_PROFL	PA2B3_BOTAS	PA2B3_BUNCE	PA2B5_BUNCE	PA2B5_NOTSC	PA2BA_VIPAA	PA2BB_GLOHA	PA2BB_PSEAU	PA2BC_VIPAA	PA2BD_CRODU	PA2B_BUNCE	PA2B_NOTSC	PA2GA_HUMAN	PA2GE_HUMAN	PA2GX_HUMAN	PA2H1_AGKCL	PA2H1_BOTBZ	PA2H1_BOTJR	PA2H1_BOTMO	PA2H1_BOTPI	PA2H2_BOTAS	PA2H2_BOTMO	PA2H2_BOTPI	PA2H2_CERGO	PA2H3_BOTPI	PA2HB_AGKPI	PA2HB_OXYSC	PA2HH_TRIST	PA2HS_ECHCA	PA2H_BOTPA	PA2H_DEIAC	PA2H_PROMB	PA2N_GLOHA	PA2_APIME	PGH2_HUMAN	PLA22_ORYSJ
GO:0044036	0.021415270018622	69/3222	53/552	3.72798193489943e-28	6.5165124222042e-25	T	T	T	T	cell wall macromolecule metabolic process	A0A059U759_9PEZI	A0A086SY89_ACRC1	A0A0J5Q413_ASPFM	A0A1L9WG58_ASPA1	A0A2H5BN17_TALPI	A0A7S6G7I6_9PEZI	A8NI40_COPC7	A9ZSX9_9BRYO	ABFB_ASPKW	AXE1_ASPAW	AXE2_TALPU	AXHA2_EMENI	C3VEV9_PENCN	C7YSL3_FUSV7	CHI2_HORVU	CHI2_ORYSJ	CHI4_CRYJA	CHIC_SECCE	D0QF43_9HELO	D9MWI4_9ASPA	E3VTL0_9ASPA	FAEA_ASPNG	FAEB1_ASPOR	FAEB2_ASPOR	G2QVH2_THETT	GANA_HUMIN	L7SVX1_RHIMI	MANA_ASPNC	MANA_CRYAT	MANA_HYPJR	MANA_MYTED	MANA_PODAN	O81934_CANEN	PHAZ_TALFU	Q07524_TROMA	Q6VAY1_9PEZI	Q6WSR8_PICAB	Q8H0C9_VIGUN	Q92458_HYPJE	Q9FUH3_VIGUS	W8VR85_TALPI	X0M5X0_FUSOX	XTH34_POPPZ	XYN1_HYPJR	XYN2_HYPJR	XYN3_ASPKW	XYN3_HYPJQ	XYNA_FUSO4	XYNA_PENSI	XYNA_THEAU	XYNA_THELA	XYNC_ASPNC	XYND_EMENI
GO:0046903	0.0270018621973929	87/3222	60/552	1.71821818674476e-27	3.00344539042984e-24	T	T	T	T	secretion	A0A1L8D5Z7_BOTAT	CERU_RAT	I1SB18_VIPAE	PA21B_BOVIN	PA2A1_BUNCE	PA2A1_ECHCA	PA2A1_NAJAT	PA2A1_OPHHA	PA2A2_NAJNA	PA2A2_OPHHA	PA2A2_TROCA	PA2A4_NAJSG	PA2A5_TRIST	PA2A7_GLOHA	PA2A_BOTJR	PA2A_CROAT	PA2A_DEIAC	PA2A_GLOHA	PA2A_NAJAT	PA2B1_AGKPI	PA2B2_BOTJR	PA2B2_PROFL	PA2B3_BOTAS	PA2B3_BUNCE	PA2B5_BUNCE	PA2B5_NOTSC	PA2BA_VIPAA	PA2BB_GLOHA	PA2BB_PSEAU	PA2BC_VIPAA	PA2BD_CRODU	PA2B_BUNCE	PA2B_NOTSC	PA2GA_HUMAN	PA2GE_HUMAN	PA2GX_HUMAN	PA2H1_AGKCL	PA2H1_BOTBZ	PA2H1_BOTJR	PA2H1_BOTMO	PA2H1_BOTPI	PA2H2_BOTAS	PA2H2_BOTMO	PA2H2_BOTPI	PA2H2_CERGO	PA2H3_BOTPI	PA2HB_AGKPI	PA2HB_OXYSC	PA2HH_TRIST	PA2HS_ECHCA	PA2H_BOTPA	PA2H_DEIAC	PA2H_PROMB	PA2N_GLOHA	PA2_APIME	PGH2_HUMAN	PLA22_ORYSJ	PPT1_HUMAN	PTGDS_HUMAN	PTGDS_MOUSE
GO:0044347	0.0142768466790813	46/3222	40/552	2.26793952310376e-25	3.96435828638537e-22	T	T	T	T	cell wall polysaccharide catabolic process	A0A059U759_9PEZI	A0A086SY89_ACRC1	A0A0J5Q413_ASPFM	A0A1L9WG58_ASPA1	A0A2H5BN17_TALPI	A8NI40_COPC7	ABFB_ASPKW	AXE1_ASPAW	AXE2_TALPU	AXHA2_EMENI	C3VEV9_PENCN	C7YSL3_FUSV7	D0QF43_9HELO	D9MWI4_9ASPA	E3VTL0_9ASPA	FAEA_ASPNG	FAEB1_ASPOR	FAEB2_ASPOR	G2QVH2_THETT	L7SVX1_RHIMI	MANA_ASPNC	MANA_CRYAT	MANA_HYPJR	MANA_MYTED	MANA_PODAN	PHAZ_TALFU	Q6VAY1_9PEZI	Q92458_HYPJE	W8VR85_TALPI	X0M5X0_FUSOX	XYN1_HYPJR	XYN2_HYPJR	XYN3_ASPKW	XYN3_HYPJQ	XYNA_FUSO4	XYNA_PENSI	XYNA_THEAU	XYNA_THELA	XYNC_ASPNC	XYND_EMENI
GO:0044042	0.0279329608938547	90/3222	59/552	3.1350327532134e-25	5.48003725261702e-22	T	T	T	T	glucan metabolic process	A0A068FT77_9PEZI	A0A088T0J9_GEOCN	A0A0S2GKZ1_9APHY	A0A2N1LTK3_TRIHA	A0A5J6BJN2_MALCI	AMY1_HORVU	AMY1_ORYSJ	AXE1_ASPAW	AXE2_TALPU	B7X9Z0_COPCI	B7X9Z2_COPCI	BGL1_ASPAC	BGLA_ASPFU	BGLA_ASPOR	CBHB_ASPFU	CBHRE_GEOS1	E13B_HORVU	E9G5J5_DAPPU	EGLB_ASPNG	EXG1_CANAL	EXG1_YEAST	F0ZJZ1_DICPU	F1CYZ0_TALFU	F2Z7L1_9ANNE	FAEA_ASPNG	G0RVK1_HYPJQ	G2Q665_MYCTT	G9NTY1_HYPAI	GH7B_LIMQU	GUN2_HYPJE	GUN6_HUMIN	GUN7_HYPJQ	GUNC_FUSOX	GUN_ASPAC	GUN_CRYAT	GUN_MYTED	GUX1_HUMGT	GUX1_HYPJE	GUX1_TRIHA	GUX2_HYPJE	H1AE14_PHACH	I2FI81_EISFE	LAC1_MELAO	M2RAI8_CERS8	O77044_9NEOP	Q02321_PHACH	Q07524_TROMA	Q4WP32_ASPFU	Q55FE6_DICDI	Q7LHI2_PHACH	Q7LIJ0_PHACH	Q7RWP2_NEUCR	Q8J0K6_MELAO	Q8J0K8_MELAO	Q8TFL9_TALEM	Q8TGI8_TALEM	W4KMP1_HETIT	W8P1L2_TALEM	XTH34_POPPZ
GO:0042742	0.0226567349472377	73/3222	52/552	5.73666635004672e-25	1.00276927798817e-21	T	T	T	T	defense response to bacterium	A6PZ97_SALSA	ANG1_BOVIN	ANG2_MOUSE	ANG3_MOUSE	ANG4_MOUSE	ANGI_MOUSE	B9TU22_GADMO	ECP_HUMAN	GRASS_DROME	L8ICE9_9CETA	LYG_STRCA	LYSC1_ANAPL	LYSC1_CANLF	LYSC1_HORSE	LYSC2_BOVIN	LYSC2_ONCMY	LYSC_COTJA	LYSC_EQUAS	LYSC_NUMME	LYSC_OPIHO	LYSC_PELSI	LYS_BOMMO	LYS_RUDPH	OXLA_BOTAT	OXLA_CALRH	OXLA_GLOHA	PA21B_BOVIN	PA2A_BOTJR	PA2B3_BOTAS	PA2GA_HUMAN	PA2H1_BOTBZ	PA2H1_BOTJR	PA2H2_BOTAS	PA2H2_BOTMO	PA2H_BOTPA	PERL_BOVIN	PERL_BUBBU	PERL_CAPHI	PGPSA_DROME	PGRP1_CAMDR	POXA_DICDI	PPA5_HUMAN	PPA5_RAT	Q5WRG2_RAT	RNAS4_HUMAN	RNAS4_PIG	RNAS6_HUMAN	RNS1B_RAT	RNSL3_DANRE	RNS_BOVIN	TRFL_BUBBU	TRFL_HORSE
GO:0010383	0.015828677839851	51/3222	42/552	1.14385095409426e-24	1.99945146775677e-21	T	T	T	T	cell wall polysaccharide metabolic process	A0A059U759_9PEZI	A0A086SY89_ACRC1	A0A0J5Q413_ASPFM	A0A1L9WG58_ASPA1	A0A2H5BN17_TALPI	A8NI40_COPC7	ABFB_ASPKW	AXE1_ASPAW	AXE2_TALPU	AXHA2_EMENI	C3VEV9_PENCN	C7YSL3_FUSV7	D0QF43_9HELO	D9MWI4_9ASPA	E3VTL0_9ASPA	FAEA_ASPNG	FAEB1_ASPOR	FAEB2_ASPOR	G2QVH2_THETT	L7SVX1_RHIMI	MANA_ASPNC	MANA_CRYAT	MANA_HYPJR	MANA_MYTED	MANA_PODAN	PHAZ_TALFU	Q07524_TROMA	Q6VAY1_9PEZI	Q92458_HYPJE	W8VR85_TALPI	X0M5X0_FUSOX	XTH34_POPPZ	XYN1_HYPJR	XYN2_HYPJR	XYN3_ASPKW	XYN3_HYPJQ	XYNA_FUSO4	XYNA_PENSI	XYNA_THEAU	XYNA_THELA	XYNC_ASPNC	XYND_EMENI
GO:0010410	0.0127250155183116	41/3222	36/552	3.14842591264341e-23	5.50344849530069e-20	T	T	T	T	hemicellulose metabolic process	A0A059U759_9PEZI	A0A086SY89_ACRC1	A0A0J5Q413_ASPFM	A0A1L9WG58_ASPA1	A0A2H5BN17_TALPI	A8NI40_COPC7	ABFB_ASPKW	AXE1_ASPAW	AXE2_TALPU	AXHA2_EMENI	C3VEV9_PENCN	C7YSL3_FUSV7	D0QF43_9HELO	D9MWI4_9ASPA	E3VTL0_9ASPA	FAEA_ASPNG	FAEB1_ASPOR	FAEB2_ASPOR	G2QVH2_THETT	PHAZ_TALFU	Q07524_TROMA	Q6VAY1_9PEZI	Q92458_HYPJE	W8VR85_TALPI	X0M5X0_FUSOX	XTH34_POPPZ	XYN1_HYPJR	XYN2_HYPJR	XYN3_ASPKW	XYN3_HYPJQ	XYNA_FUSO4	XYNA_PENSI	XYNA_THEAU	XYNA_THELA	XYNC_ASPNC	XYND_EMENI
GO:0045493	0.0117939168218498	38/3222	34/552	1.39508992550496e-22	2.43861718978267e-19	T	T	T	T	xylan catabolic process	A0A059U759_9PEZI	A0A086SY89_ACRC1	A0A0J5Q413_ASPFM	A0A1L9WG58_ASPA1	A0A2H5BN17_TALPI	A8NI40_COPC7	ABFB_ASPKW	AXE1_ASPAW	AXE2_TALPU	AXHA2_EMENI	C3VEV9_PENCN	C7YSL3_FUSV7	D0QF43_9HELO	D9MWI4_9ASPA	E3VTL0_9ASPA	FAEA_ASPNG	FAEB1_ASPOR	FAEB2_ASPOR	G2QVH2_THETT	PHAZ_TALFU	Q6VAY1_9PEZI	Q92458_HYPJE	W8VR85_TALPI	X0M5X0_FUSOX	XYN1_HYPJR	XYN2_HYPJR	XYN3_ASPKW	XYN3_HYPJQ	XYNA_FUSO4	XYNA_PENSI	XYNA_THEAU	XYNA_THELA	XYNC_ASPNC	XYND_EMENI
GO:2000895	0.0117939168218498	38/3222	34/552	1.39508992550496e-22	2.43861718978267e-19	T	T	T	T	hemicellulose catabolic process	A0A059U759_9PEZI	A0A086SY89_ACRC1	A0A0J5Q413_ASPFM	A0A1L9WG58_ASPA1	A0A2H5BN17_TALPI	A8NI40_COPC7	ABFB_ASPKW	AXE1_ASPAW	AXE2_TALPU	AXHA2_EMENI	C3VEV9_PENCN	C7YSL3_FUSV7	D0QF43_9HELO	D9MWI4_9ASPA	E3VTL0_9ASPA	FAEA_ASPNG	FAEB1_ASPOR	FAEB2_ASPOR	G2QVH2_THETT	PHAZ_TALFU	Q6VAY1_9PEZI	Q92458_HYPJE	W8VR85_TALPI	X0M5X0_FUSOX	XYN1_HYPJR	XYN2_HYPJR	XYN3_ASPKW	XYN3_HYPJQ	XYNA_FUSO4	XYNA_PENSI	XYNA_THEAU	XYNA_THELA	XYNC_ASPNC	XYND_EMENI
GO:0045491	0.0117939168218498	38/3222	34/552	1.39508992550496e-22	2.43861718978267e-19	T	T	T	T	xylan metabolic process	A0A059U759_9PEZI	A0A086SY89_ACRC1	A0A0J5Q413_ASPFM	A0A1L9WG58_ASPA1	A0A2H5BN17_TALPI	A8NI40_COPC7	ABFB_ASPKW	AXE1_ASPAW	AXE2_TALPU	AXHA2_EMENI	C3VEV9_PENCN	C7YSL3_FUSV7	D0QF43_9HELO	D9MWI4_9ASPA	E3VTL0_9ASPA	FAEA_ASPNG	FAEB1_ASPOR	FAEB2_ASPOR	G2QVH2_THETT	PHAZ_TALFU	Q6VAY1_9PEZI	Q92458_HYPJE	W8VR85_TALPI	X0M5X0_FUSOX	XYN1_HYPJR	XYN2_HYPJR	XYN3_ASPKW	XYN3_HYPJQ	XYNA_FUSO4	XYNA_PENSI	XYNA_THEAU	XYNA_THELA	XYNC_ASPNC	XYND_EMENI
GO:0006952	0.063935443823712	206/3222	93/552	1.80589375111924e-22	3.15670227695644e-19	T	T	T	T	defense response	A6PZ97_SALSA	ANG1_BOVIN	ANG2_MOUSE	ANG3_MOUSE	ANG4_MOUSE	ANGI_MOUSE	B9TU22_GADMO	CFAD_MOUSE	CHI2_HORVU	CHI2_ORYSJ	CHI4_CRYJA	CHIC_SECCE	CHIL3_MOUSE	DIR_GLYEC	E0CX04_MOMBA	E13B_HORVU	ECP_HUMAN	GRAC_MOUSE	GRASS_DROME	HYAL1_HUMAN	L8ICE9_9CETA	LIPR2_RAT	LYG_STRCA	LYSC1_ANAPL	LYSC1_CANLF	LYSC1_HORSE	LYSC2_BOVIN	LYSC2_ONCMY	LYSC_COTJA	LYSC_EQUAS	LYSC_NUMME	LYSC_OPIHO	LYSC_PELSI	LYS_BOMMO	LYS_RUDPH	NCS_THLFG	O04358_IRIHO	O81934_CANEN	OXLA_BOTAT	OXLA_CALRH	OXLA_GLOHA	PA21B_BOVIN	PA2A_BOTJR	PA2B3_BOTAS	PA2GA_HUMAN	PA2GE_HUMAN	PA2GX_HUMAN	PA2H1_BOTBZ	PA2H1_BOTJR	PA2H2_BOTAS	PA2H2_BOTMO	PA2H_BOTPA	PCP_HUMAN	PER53_ARATH	PERL_BOVIN	PERL_BUBBU	PERL_CAPHI	PGH2_HUMAN	PGPSA_DROME	PGRP1_CAMDR	POXA_DICDI	PPA5_HUMAN	PPA5_RAT	PPAF1_HOLDI	PRTN3_HUMAN	Q2QEH4_SAPOF	Q5WRG2_RAT	Q70C53_SOLTU	Q86RS6_MANSE	Q8H0C9_VIGUN	Q94BW3_CINCA	Q9FUH3_VIGUS	RIP0_DIACA	RIP1_BRYDI	RIP1_HORVU	RIP1_MOMCH	RIP1_PHYAM	RIP2_PHYAM	RIP3_MOMCH	RIPA_PHYAM	RIPG_SURMU	RIPL1_PHYDI	RIPL2_PHYDI	RIPT_TRIKI	RNAS4_HUMAN	RNAS4_PIG	RNAS6_HUMAN	RNS1B_RAT	RNSL3_DANRE	RNS_BOVIN	RNT2_HUMAN	TRFL_BUBBU	TRFL_HORSE
GO:0016042	0.0664183736809435	214/3222	94/552	1.2010640516307e-21	2.09945996225046e-18	T	T	T	T	lipid catabolic process	A0A1L8D5Z7_BOTAT	A1HA_LOXIN	A1HB2_LOXIN	A311_LOXLA	AGAL_HUMAN	ANAG_HUMAN	AOAH_MOUSE	CUTI1_ASPOR	E0A7J0_YARLL	ENPP2_HUMAN	ENPP2_RAT	FUCO_HUMAN	GBA1_HUMAN	I1SB18_VIPAE	LICH_HUMAN	LIP1_DIURU	LIP2_DIURU	LIP2_GEOCN	LIP3_DIURU	LIPA_MOEAP	LIPB_PSEA2	LIPG_CANLF	LIPG_HUMAN	LIPP_HORSE	LIPR1_CANLF	LIPR1_HUMAN	LIPR2_HUMAN	LIPR2_RAT	LIP_THELA	MDLA_PENCA	MDLA_PENCY	NAGAB_HUMAN	P78583_ASPOZ	PA21B_BOVIN	PA21B_PIG	PA2A1_BUNCE	PA2A1_ECHCA	PA2A1_NAJAT	PA2A1_OPHHA	PA2A2_NAJNA	PA2A2_OPHHA	PA2A2_TROCA	PA2A4_NAJSG	PA2A5_TRIST	PA2A7_GLOHA	PA2A_BOTJR	PA2A_CROAT	PA2A_DEIAC	PA2A_GLOHA	PA2A_NAJAT	PA2B1_AGKPI	PA2B2_BOTJR	PA2B2_PROFL	PA2B3_BOTAS	PA2B3_BUNCE	PA2B5_BUNCE	PA2B5_NOTSC	PA2BA_VIPAA	PA2BB_GLOHA	PA2BB_PSEAU	PA2BC_VIPAA	PA2BD_CRODU	PA2B_BUNCE	PA2B_NOTSC	PA2GA_HUMAN	PA2GE_HUMAN	PA2GX_HUMAN	PA2H1_AGKCL	PA2H1_BOTBZ	PA2H1_BOTJR	PA2H1_BOTMO	PA2H1_BOTPI	PA2H2_BOTAS	PA2H2_BOTMO	PA2H2_BOTPI	PA2H2_CERGO	PA2H3_BOTPI	PA2HB_AGKPI	PA2HB_OXYSC	PA2HH_TRIST	PA2HS_ECHCA	PA2H_BOTPA	PA2H_DEIAC	PA2H_PROMB	PA2N_GLOHA	PA2_APIME	PAG15_HUMAN	PLA22_ORYSJ	PPT1_BOVIN	PPT1_HUMAN	Q95KP4_HORSE	Q9P8F7_YARLL	SIA_ASPFU	W6Q990_PENRF
GO:0006026	0.0148975791433892	48/3222	38/552	3.05996855955504e-21	5.34882504210221e-18	T	T	T	T	aminoglycan catabolic process	A0A0R4I979_BRABE	A0A3B6UEQ2_RHIMI	A0A7S6G7I6_9PEZI	A5AB48_ASPNC	A6PZ97_SALSA	A9LI60_BIOOC	A9ZSX9_9BRYO	B9TU22_GADMO	BGLR_HUMAN	CDA_COLLN	CDA_EMENI	CHI1_COCPS	CHI2_HORVU	CHI2_ORYSJ	CHI33_TRIHA	CHI42_TRIHA	CHI4_CRYJA	CHIA_HUMAN	CHIC_ARATH	CHIC_SECCE	CHIL3_MOUSE	CHIT_PUNGR	CHLY_HEVBR	FUCO_HUMAN	G3JPF7_CORMM	HEXC_OSTFU	HYAL1_HUMAN	IDUA_HUMAN	LYG_STRCA	O81934_CANEN	PGPSA_DROME	PGRP1_CAMDR	Q43576_TOBAC	Q4AE59_OSTFU	Q6WSR8_PICAB	Q86RS6_MANSE	Q8H0C9_VIGUN	Q9FUH3_VIGUS
GO:0009617	0.0291744258224705	94/3222	55/552	4.22392202147068e-20	7.38341569353076e-17	T	T	T	T	response to bacterium	A6PZ97_SALSA	ANG1_BOVIN	ANG2_MOUSE	ANG3_MOUSE	ANG4_MOUSE	ANGI_MOUSE	B9TU22_GADMO	CFAD_MOUSE	ECP_HUMAN	GRAA_HUMAN	GRASS_DROME	L8ICE9_9CETA	LIPR2_RAT	LYG_STRCA	LYSC1_ANAPL	LYSC1_CANLF	LYSC1_HORSE	LYSC2_BOVIN	LYSC2_ONCMY	LYSC_COTJA	LYSC_EQUAS	LYSC_NUMME	LYSC_OPIHO	LYSC_PELSI	LYS_BOMMO	LYS_RUDPH	OXLA_BOTAT	OXLA_CALRH	OXLA_GLOHA	PA21B_BOVIN	PA2A_BOTJR	PA2B3_BOTAS	PA2GA_HUMAN	PA2H1_BOTBZ	PA2H1_BOTJR	PA2H2_BOTAS	PA2H2_BOTMO	PA2H_BOTPA	PERL_BOVIN	PERL_BUBBU	PERL_CAPHI	PGPSA_DROME	PGRP1_CAMDR	POXA_DICDI	PPA5_HUMAN	PPA5_RAT	Q5WRG2_RAT	RNAS4_HUMAN	RNAS4_PIG	RNAS6_HUMAN	RNS1B_RAT	RNSL3_DANRE	RNS_BOVIN	TRFL_BUBBU	TRFL_HORSE
GO:0098542	0.0431409062693979	139/3222	68/552	7.74386633982923e-19	1.35362783620215e-15	T	T	T	T	defense response to other organism	A6PZ97_SALSA	ANG1_BOVIN	ANG2_MOUSE	ANG3_MOUSE	ANG4_MOUSE	ANGI_MOUSE	B9TU22_GADMO	CFAD_MOUSE	CHI2_ORYSJ	CHI4_CRYJA	CHIC_SECCE	E13B_HORVU	ECP_HUMAN	GRAC_MOUSE	GRASS_DROME	L8ICE9_9CETA	LYG_STRCA	LYSC1_ANAPL	LYSC1_CANLF	LYSC1_HORSE	LYSC2_BOVIN	LYSC2_ONCMY	LYSC_COTJA	LYSC_EQUAS	LYSC_NUMME	LYSC_OPIHO	LYSC_PELSI	LYS_BOMMO	LYS_RUDPH	OXLA_BOTAT	OXLA_CALRH	OXLA_GLOHA	PA21B_BOVIN	PA2A_BOTJR	PA2B3_BOTAS	PA2GA_HUMAN	PA2GX_HUMAN	PA2H1_BOTBZ	PA2H1_BOTJR	PA2H2_BOTAS	PA2H2_BOTMO	PA2H_BOTPA	PER53_ARATH	PERL_BOVIN	PERL_BUBBU	PERL_CAPHI	PGPSA_DROME	PGRP1_CAMDR	POXA_DICDI	PPA5_HUMAN	PPA5_RAT	PPAF1_HOLDI	PRTN3_HUMAN	Q5WRG2_RAT	Q86RS6_MANSE	RIP1_HORVU	RIP1_PHYAM	RIP2_PHYAM	RIPA_PHYAM	RNAS4_HUMAN	RNAS4_PIG	RNAS6_HUMAN	RNS1B_RAT	RNSL3_DANRE	RNS_BOVIN	RNT2_HUMAN	TRFL_BUBBU	TRFL_HORSE
GO:0006022	0.0180012414649286	58/3222	40/552	1.39691422671188e-18	2.44180606829236e-15	T	T	T	T	aminoglycan metabolic process	A0A0R4I979_BRABE	A0A3B6UEQ2_RHIMI	A0A7S6G7I6_9PEZI	A5AB48_ASPNC	A6PZ97_SALSA	A9LI60_BIOOC	A9ZSX9_9BRYO	ANAG_HUMAN	B9TU22_GADMO	BGLR_HUMAN	CDA_COLLN	CDA_EMENI	CHI1_COCPS	CHI2_HORVU	CHI2_ORYSJ	CHI33_TRIHA	CHI42_TRIHA	CHI4_CRYJA	CHIA_HUMAN	CHIC_ARATH	CHIC_SECCE	CHIL3_MOUSE	CHIT_PUNGR	CHLY_HEVBR	FUCO_HUMAN	G3JPF7_CORMM	HEXC_OSTFU	HS3S1_MOUSE	HYAL1_HUMAN	IDUA_HUMAN	LYG_STRCA	O81934_CANEN	PGPSA_DROME	PGRP1_CAMDR	Q43576_TOBAC	Q4AE59_OSTFU	Q6WSR8_PICAB	Q86RS6_MANSE	Q8H0C9_VIGUN	Q9FUH3_VIGUS
GO:0006032	0.00869025450031037	28/3222	26/552	1.9541475642281e-18	3.41584994227072e-15	T	T	T	T	chitin catabolic process	A0A3B6UEQ2_RHIMI	A5AB48_ASPNC	A9LI60_BIOOC	A9ZSX9_9BRYO	CDA_COLLN	CDA_EMENI	CHI1_COCPS	CHI2_HORVU	CHI2_ORYSJ	CHI33_TRIHA	CHI42_TRIHA	CHI4_CRYJA	CHIA_HUMAN	CHIC_ARATH	CHIC_SECCE	CHIL3_MOUSE	CHIT_PUNGR	CHLY_HEVBR	G3JPF7_CORMM	HEXC_OSTFU	O81934_CANEN	Q43576_TOBAC	Q4AE59_OSTFU	Q6WSR8_PICAB	Q8H0C9_VIGUN	Q9FUH3_VIGUS
GO:0006030	0.00900062073246431	29/3222	26/552	1.58960595411276e-17	2.7786312077891e-14	T	T	T	T	chitin metabolic process	A0A3B6UEQ2_RHIMI	A5AB48_ASPNC	A9LI60_BIOOC	A9ZSX9_9BRYO	CDA_COLLN	CDA_EMENI	CHI1_COCPS	CHI2_HORVU	CHI2_ORYSJ	CHI33_TRIHA	CHI42_TRIHA	CHI4_CRYJA	CHIA_HUMAN	CHIC_ARATH	CHIC_SECCE	CHIL3_MOUSE	CHIT_PUNGR	CHLY_HEVBR	G3JPF7_CORMM	HEXC_OSTFU	O81934_CANEN	Q43576_TOBAC	Q4AE59_OSTFU	Q6WSR8_PICAB	Q8H0C9_VIGUN	Q9FUH3_VIGUS
GO:0006644	0.0381750465549348	123/3222	61/552	2.46782273938373e-17	4.31375414844275e-14	T	T	T	T	phospholipid metabolic process	A0A1L8D5Z7_BOTAT	ENPP2_HUMAN	ENPP2_RAT	I1SB18_VIPAE	LIPR2_HUMAN	LIPR2_RAT	PA21B_BOVIN	PA21B_PIG	PA2A1_BUNCE	PA2A1_ECHCA	PA2A1_NAJAT	PA2A1_OPHHA	PA2A2_NAJNA	PA2A2_OPHHA	PA2A2_TROCA	PA2A4_NAJSG	PA2A5_TRIST	PA2A7_GLOHA	PA2A_BOTJR	PA2A_CROAT	PA2A_DEIAC	PA2A_GLOHA	PA2A_NAJAT	PA2B1_AGKPI	PA2B2_BOTJR	PA2B2_PROFL	PA2B3_BOTAS	PA2B3_BUNCE	PA2B5_BUNCE	PA2B5_NOTSC	PA2BA_VIPAA	PA2BB_GLOHA	PA2BB_PSEAU	PA2BC_VIPAA	PA2BD_CRODU	PA2B_BUNCE	PA2B_NOTSC	PA2GA_HUMAN	PA2GE_HUMAN	PA2GX_HUMAN	PA2H1_AGKCL	PA2H1_BOTBZ	PA2H1_BOTJR	PA2H1_BOTMO	PA2H1_BOTPI	PA2H2_BOTAS	PA2H2_BOTMO	PA2H2_BOTPI	PA2H2_CERGO	PA2H3_BOTPI	PA2HB_AGKPI	PA2HB_OXYSC	PA2HH_TRIST	PA2HS_ECHCA	PA2H_BOTPA	PA2H_DEIAC	PA2H_PROMB	PA2N_GLOHA	PA2_APIME	PAG15_HUMAN	PLA22_ORYSJ
GO:1901072	0.00931098696461825	30/3222	26/552	1.00323658823027e-16	1.75365755622652e-13	T	T	T	T	glucosamine-containing compound catabolic process	A0A3B6UEQ2_RHIMI	A5AB48_ASPNC	A9LI60_BIOOC	A9ZSX9_9BRYO	CDA_COLLN	CDA_EMENI	CHI1_COCPS	CHI2_HORVU	CHI2_ORYSJ	CHI33_TRIHA	CHI42_TRIHA	CHI4_CRYJA	CHIA_HUMAN	CHIC_ARATH	CHIC_SECCE	CHIL3_MOUSE	CHIT_PUNGR	CHLY_HEVBR	G3JPF7_CORMM	HEXC_OSTFU	O81934_CANEN	Q43576_TOBAC	Q4AE59_OSTFU	Q6WSR8_PICAB	Q8H0C9_VIGUN	Q9FUH3_VIGUS
GO:0044419	0.0599006828057107	193/3222	80/552	1.3580554919665e-16	2.37388099995744e-13	T	T	T	T	biological process involved in interspecies interaction between organisms	A1HA_LOXIN	A1HB2_LOXIN	A311_LOXLA	A6PZ97_SALSA	AGAL_ORYSJ	ANG1_BOVIN	ANG2_MOUSE	ANG3_MOUSE	ANG4_MOUSE	ANGI_MOUSE	B9TU22_GADMO	CARP1_CANAL	CFAD_MOUSE	CHI2_ORYSJ	CHI4_CRYJA	CHIC_SECCE	E13B_HORVU	ECP_HUMAN	EXG1_CANAL	GRAA_HUMAN	GRAC_MOUSE	GRASS_DROME	HYAL1_HUMAN	L8ICE9_9CETA	LIPR2_RAT	LYG_STRCA	LYSC1_ANAPL	LYSC1_CANLF	LYSC1_HORSE	LYSC2_BOVIN	LYSC2_ONCMY	LYSC_COTJA	LYSC_EQUAS	LYSC_NUMME	LYSC_OPIHO	LYSC_PELSI	LYS_BOMMO	LYS_RUDPH	OXLA_BOTAT	OXLA_CALRH	OXLA_GLOHA	PA1_VESBA	PA21B_BOVIN	PA2A_BOTJR	PA2B3_BOTAS	PA2GA_HUMAN	PA2GX_HUMAN	PA2H1_BOTBZ	PA2H1_BOTJR	PA2H2_BOTAS	PA2H2_BOTMO	PA2H_BOTPA	PER53_ARATH	PERL_BOVIN	PERL_BUBBU	PERL_CAPHI	PGH2_HUMAN	PGPSA_DROME	PGRP1_CAMDR	POXA_DICDI	PPA5_HUMAN	PPA5_RAT	PPAF1_HOLDI	PRTN3_HUMAN	Q5WRG2_RAT	Q86RS6_MANSE	RIP1_HORVU	RIP1_PHYAM	RIP2_PHYAM	RIPA_PHYAM	RNAS4_HUMAN	RNAS4_PIG	RNAS6_HUMAN	RNS1B_RAT	RNSL3_DANRE	RNS_BOVIN	RNT2_HUMAN	TRFL_BUBBU	TRFL_HORSE	TTHY_CHICK
GO:0051707	0.0567970204841713	183/3222	75/552	2.93137790102514e-15	5.12404857099194e-12	T	T	T	T	response to other organism	A6PZ97_SALSA	AGAL_ORYSJ	ANG1_BOVIN	ANG2_MOUSE	ANG3_MOUSE	ANG4_MOUSE	ANGI_MOUSE	B9TU22_GADMO	CARP1_CANAL	CFAD_MOUSE	CHI2_ORYSJ	CHI4_CRYJA	CHIC_SECCE	E13B_HORVU	ECP_HUMAN	GRAA_HUMAN	GRAC_MOUSE	GRASS_DROME	HYAL1_HUMAN	L8ICE9_9CETA	LIPR2_RAT	LYG_STRCA	LYSC1_ANAPL	LYSC1_CANLF	LYSC1_HORSE	LYSC2_BOVIN	LYSC2_ONCMY	LYSC_COTJA	LYSC_EQUAS	LYSC_NUMME	LYSC_OPIHO	LYSC_PELSI	LYS_BOMMO	LYS_RUDPH	OXLA_BOTAT	OXLA_CALRH	OXLA_GLOHA	PA21B_BOVIN	PA2A_BOTJR	PA2B3_BOTAS	PA2GA_HUMAN	PA2GX_HUMAN	PA2H1_BOTBZ	PA2H1_BOTJR	PA2H2_BOTAS	PA2H2_BOTMO	PA2H_BOTPA	PER53_ARATH	PERL_BOVIN	PERL_BUBBU	PERL_CAPHI	PGH2_HUMAN	PGPSA_DROME	PGRP1_CAMDR	POXA_DICDI	PPA5_HUMAN	PPA5_RAT	PPAF1_HOLDI	PRTN3_HUMAN	Q5WRG2_RAT	Q86RS6_MANSE	RIP1_HORVU	RIP1_PHYAM	RIP2_PHYAM	RIPA_PHYAM	RNAS4_HUMAN	RNAS4_PIG	RNAS6_HUMAN	RNS1B_RAT	RNSL3_DANRE	RNS_BOVIN	RNT2_HUMAN	TRFL_BUBBU	TRFL_HORSE	TTHY_CHICK
GO:0050830	0.00713842333954066	23/3222	21/552	1.05813640769175e-14	1.84962244064518e-11	T	T	T	T	defense response to Gram-positive bacterium	ANG1_BOVIN	ANG2_MOUSE	ANG3_MOUSE	ANG4_MOUSE	ANGI_MOUSE	ECP_HUMAN	GRASS_DROME	LYSC2_BOVIN	OXLA_BOTAT	PA21B_BOVIN	PA2GA_HUMAN	PGPSA_DROME	PPA5_HUMAN	PPA5_RAT	Q5WRG2_RAT	RNAS4_HUMAN	RNAS4_PIG	RNAS6_HUMAN	RNS1B_RAT	RNSL3_DANRE	RNS_BOVIN
GO:0071702	0.0397268777157045	128/3222	58/552	2.88631265716168e-14	5.04527452471861e-11	T	T	T	T	organic substance transport	A0A1L8D5Z7_BOTAT	I1SB18_VIPAE	PA21B_BOVIN	PA2A1_BUNCE	PA2A1_ECHCA	PA2A1_NAJAT	PA2A1_OPHHA	PA2A2_NAJNA	PA2A2_OPHHA	PA2A2_TROCA	PA2A4_NAJSG	PA2A5_TRIST	PA2A7_GLOHA	PA2A_BOTJR	PA2A_CROAT	PA2A_DEIAC	PA2A_GLOHA	PA2A_NAJAT	PA2B1_AGKPI	PA2B2_BOTJR	PA2B2_PROFL	PA2B3_BOTAS	PA2B3_BUNCE	PA2B5_BUNCE	PA2B5_NOTSC	PA2BA_VIPAA	PA2BB_GLOHA	PA2BB_PSEAU	PA2BC_VIPAA	PA2BD_CRODU	PA2B_BUNCE	PA2B_NOTSC	PA2GA_HUMAN	PA2GE_HUMAN	PA2GX_HUMAN	PA2H1_AGKCL	PA2H1_BOTBZ	PA2H1_BOTJR	PA2H1_BOTMO	PA2H1_BOTPI	PA2H2_BOTAS	PA2H2_BOTMO	PA2H2_BOTPI	PA2H2_CERGO	PA2H3_BOTPI	PA2HB_AGKPI	PA2HB_OXYSC	PA2HH_TRIST	PA2HS_ECHCA	PA2H_BOTPA	PA2H_DEIAC	PA2H_PROMB	PA2N_GLOHA	PA2_APIME	PGH2_HUMAN	PLA22_ORYSJ	PPT1_BOVIN	PPT1_HUMAN
GO:0141061	0.0130353817504655	42/3222	29/552	8.78111662394986e-14	1.53493918586643e-10	T	T	T	T	disruption of cell in another organism	A1HA_LOXIN	A1HB2_LOXIN	A311_LOXLA	A6PZ97_SALSA	B9TU22_GADMO	CHI4_CRYJA	CHIC_SECCE	GRAA_HUMAN	GRAC_MOUSE	LYG_STRCA	LYSC1_ANAPL	LYSC1_CANLF	LYSC1_HORSE	LYSC2_BOVIN	LYSC2_ONCMY	LYSC_COTJA	LYSC_EQUAS	LYSC_NUMME	LYSC_OPIHO	LYSC_PELSI	LYS_BOMMO	LYS_RUDPH	OXLA_BOTAT	OXLA_CALRH	OXLA_GLOHA	PA1_VESBA	PA2GA_HUMAN	PA2H2_BOTMO	RIP1_HORVU
GO:0141060	0.0130353817504655	42/3222	29/552	8.78111662394986e-14	1.53493918586643e-10	T	T	T	T	disruption of anatomical structure in another organism	A1HA_LOXIN	A1HB2_LOXIN	A311_LOXLA	A6PZ97_SALSA	B9TU22_GADMO	CHI4_CRYJA	CHIC_SECCE	GRAA_HUMAN	GRAC_MOUSE	LYG_STRCA	LYSC1_ANAPL	LYSC1_CANLF	LYSC1_HORSE	LYSC2_BOVIN	LYSC2_ONCMY	LYSC_COTJA	LYSC_EQUAS	LYSC_NUMME	LYSC_OPIHO	LYSC_PELSI	LYS_BOMMO	LYS_RUDPH	OXLA_BOTAT	OXLA_CALRH	OXLA_GLOHA	PA1_VESBA	PA2GA_HUMAN	PA2H2_BOTMO	RIP1_HORVU
GO:0031640	0.0130353817504655	42/3222	29/552	8.78111662394986e-14	1.53493918586643e-10	T	T	T	T	killing of cells of another organism	A1HA_LOXIN	A1HB2_LOXIN	A311_LOXLA	A6PZ97_SALSA	B9TU22_GADMO	CHI4_CRYJA	CHIC_SECCE	GRAA_HUMAN	GRAC_MOUSE	LYG_STRCA	LYSC1_ANAPL	LYSC1_CANLF	LYSC1_HORSE	LYSC2_BOVIN	LYSC2_ONCMY	LYSC_COTJA	LYSC_EQUAS	LYSC_NUMME	LYSC_OPIHO	LYSC_PELSI	LYS_BOMMO	LYS_RUDPH	OXLA_BOTAT	OXLA_CALRH	OXLA_GLOHA	PA1_VESBA	PA2GA_HUMAN	PA2H2_BOTMO	RIP1_HORVU
GO:0001906	0.0142768466790813	46/3222	30/552	3.33378938079395e-13	5.82746383762783e-10	T	T	T	T	cell killing	A1HA_LOXIN	A1HB2_LOXIN	A311_LOXLA	A6PZ97_SALSA	B9TU22_GADMO	CATH_HUMAN	CHI4_CRYJA	CHIC_SECCE	GRAA_HUMAN	GRAC_MOUSE	LYG_STRCA	LYSC1_ANAPL	LYSC1_CANLF	LYSC1_HORSE	LYSC2_BOVIN	LYSC2_ONCMY	LYSC_COTJA	LYSC_EQUAS	LYSC_NUMME	LYSC_OPIHO	LYSC_PELSI	LYS_BOMMO	LYS_RUDPH	OXLA_BOTAT	OXLA_CALRH	OXLA_GLOHA	PA1_VESBA	PA2GA_HUMAN	PA2H2_BOTMO	RIP1_HORVU
GO:0043207	0.0645561762880199	208/3222	77/552	8.08684165451112e-13	1.41357992120854e-09	T	T	T	T	response to external biotic stimulus	A6PZ97_SALSA	AGAL_ORYSJ	ANAG_HUMAN	ANG1_BOVIN	ANG2_MOUSE	ANG3_MOUSE	ANG4_MOUSE	ANGI_MOUSE	B9TU22_GADMO	CARP1_CANAL	CFAD_MOUSE	CHI2_ORYSJ	CHI4_CRYJA	CHIC_SECCE	E13B_HORVU	ECP_HUMAN	GRAA_HUMAN	GRAC_MOUSE	GRASS_DROME	HYAL1_HUMAN	L8ICE9_9CETA	LIPR2_RAT	LYG_STRCA	LYSC1_ANAPL	LYSC1_CANLF	LYSC1_HORSE	LYSC2_BOVIN	LYSC2_ONCMY	LYSC_COTJA	LYSC_EQUAS	LYSC_NUMME	LYSC_OPIHO	LYSC_PELSI	LYS_BOMMO	LYS_RUDPH	OXLA_BOTAT	OXLA_CALRH	OXLA_GLOHA	PA21B_BOVIN	PA2A_BOTJR	PA2B3_BOTAS	PA2GA_HUMAN	PA2GX_HUMAN	PA2H1_BOTBZ	PA2H1_BOTJR	PA2H2_BOTAS	PA2H2_BOTMO	PA2H_BOTPA	PER53_ARATH	PERL_BOVIN	PERL_BUBBU	PERL_CAPHI	PGH2_HUMAN	PGPSA_DROME	PGRP1_CAMDR	POXA_DICDI	PPA5_HUMAN	PPA5_RAT	PPAF1_HOLDI	PRTN3_HUMAN	Q5WRG2_RAT	Q86RS6_MANSE	RENI_RAT	RIP1_HORVU	RIP1_PHYAM	RIP2_PHYAM	RIPA_PHYAM	RNAS4_HUMAN	RNAS4_PIG	RNAS6_HUMAN	RNS1B_RAT	RNSL3_DANRE	RNS_BOVIN	RNT2_HUMAN	TRFL_BUBBU	TRFL_HORSE	TTHY_CHICK
GO:0006508	0.0549348230912477	177/3222	69/552	8.20748226834369e-13	1.43466790050648e-09	T	T	T	T	proteolysis	A0A6P6YAT6_DERPT	A0NFU8_ANOGA	ANAG_HUMAN	B4F320_LIMPO	CARP1_CANAL	CARP2_CANAX	CARP_RHIPU	CATD_RAT	CATH_HUMAN	CATLL_FASHE	CBPA1_PIG	CBPD_LOPSP	CBPN_HUMAN	CEL2A_PIG	CFAD_MOUSE	CHYM_CAMDR	COGS_HYPLI	CUCM1_CUCME	CYSP_BLOTA	D6XHE1_TRYB2	DDN1_BOVIN	DPP2_HUMAN	EGFB2_MOUSE	ERVB_TABDI	G3I1H5_CRIGR	GBA1_HUMAN	GRAA_HUMAN	GRAC_MOUSE	GRAK_HUMAN	GRASS_DROME	HE12_DANRE	J7LCB0_DEIAC	KLK10_HUMAN	KLK1_HUMAN	KLK2_HORSE	KLK2_HUMAN	KLK7_HUMAN	KLK7_MOUSE	KLK8_MOUSE	LAPA_ASPOR	LGMN_MOUSE	MAN12_PENCI	MCPT2_RAT	MMP1_PIG	O97389_HELAM	PCP_HUMAN	PEPA_ASPPH	PGPSA_DROME	PPAF1_HOLDI	PRS57_HUMAN	PRTN3_HUMAN	Q69G21_TENMO	Q6R7Z5_9TRYP	Q7YXL2_TENMO	RENI_RAT	TPP1_HUMAN	TRFL_BUBBU	TRFL_HORSE	TRY1_GADMO	TRY3_SALSA	TRYB2_HUMAN	VM11_BOTMO	VM12_CROAD	VM1A3_DEIAC	VM1BI_BOTMO	VM1T1_PROMU	VM1T2_PROFL	VSPP_DEIAC	VSPSX_GLOSA
GO:0046348	0.0114835505896958	37/3222	26/552	9.35088256820485e-13	1.63453427292221e-09	T	T	T	T	amino sugar catabolic process	A0A3B6UEQ2_RHIMI	A5AB48_ASPNC	A9LI60_BIOOC	A9ZSX9_9BRYO	CDA_COLLN	CDA_EMENI	CHI1_COCPS	CHI2_HORVU	CHI2_ORYSJ	CHI33_TRIHA	CHI42_TRIHA	CHI4_CRYJA	CHIA_HUMAN	CHIC_ARATH	CHIC_SECCE	CHIL3_MOUSE	CHIT_PUNGR	CHLY_HEVBR	G3JPF7_CORMM	HEXC_OSTFU	O81934_CANEN	Q43576_TOBAC	Q4AE59_OSTFU	Q6WSR8_PICAB	Q8H0C9_VIGUN	Q9FUH3_VIGUS
GO:1901071	0.0114835505896958	37/3222	26/552	9.35088256820485e-13	1.63453427292221e-09	T	T	T	T	glucosamine-containing compound metabolic process	A0A3B6UEQ2_RHIMI	A5AB48_ASPNC	A9LI60_BIOOC	A9ZSX9_9BRYO	CDA_COLLN	CDA_EMENI	CHI1_COCPS	CHI2_HORVU	CHI2_ORYSJ	CHI33_TRIHA	CHI42_TRIHA	CHI4_CRYJA	CHIA_HUMAN	CHIC_ARATH	CHIC_SECCE	CHIL3_MOUSE	CHIT_PUNGR	CHLY_HEVBR	G3JPF7_CORMM	HEXC_OSTFU	O81934_CANEN	Q43576_TOBAC	Q4AE59_OSTFU	Q6WSR8_PICAB	Q8H0C9_VIGUN	Q9FUH3_VIGUS
GO:0045488	0.00465549348230913	15/3222	15/552	2.74178909890702e-12	4.79264734488947e-09	T	T	T	T	pectin metabolic process	A0A6M9BP13_9EURO	A1E266_9PEZI	ADPG2_ARATH	AXHA2_EMENI	FAEA_ASPNG	G3YAL0_ASPNA	GANA_EMENI	P79074_9AGAR	PGLR1_ASPAC	PGLR1_ASPNG	PGLR_GIBFU	PLY1_JUNAS	PME_DAUCA	PME_SITOR	XGHA_ASPTU
GO:0010393	0.00465549348230913	15/3222	15/552	2.74178909890702e-12	4.79264734488947e-09	T	T	T	T	galacturonan metabolic process	A0A6M9BP13_9EURO	A1E266_9PEZI	ADPG2_ARATH	AXHA2_EMENI	FAEA_ASPNG	G3YAL0_ASPNA	GANA_EMENI	P79074_9AGAR	PGLR1_ASPAC	PGLR1_ASPNG	PGLR_GIBFU	PLY1_JUNAS	PME_DAUCA	PME_SITOR	XGHA_ASPTU
GO:0045490	0.00465549348230913	15/3222	15/552	2.74178909890702e-12	4.79264734488947e-09	T	T	T	T	pectin catabolic process	A0A6M9BP13_9EURO	A1E266_9PEZI	ADPG2_ARATH	AXHA2_EMENI	FAEA_ASPNG	G3YAL0_ASPNA	GANA_EMENI	P79074_9AGAR	PGLR1_ASPAC	PGLR1_ASPNG	PGLR_GIBFU	PLY1_JUNAS	PME_DAUCA	PME_SITOR	XGHA_ASPTU
GO:0071555	0.0111731843575419	36/3222	25/552	3.98621526160384e-12	6.96790427728352e-09	T	T	T	T	cell wall organization	A0A6M9BP13_9EURO	A1E266_9PEZI	ADPG2_ARATH	CARP1_CANAL	CDA_COLLN	CDA_EMENI	ENG1_RHIMI	EXG1_CANAL	EXG1_YEAST	G3YAL0_ASPNA	GANA_EMENI	P79074_9AGAR	PELA_ASPNG	PELB_ASPNG	PGLR1_ASPAC	PGLR1_ASPNG	PGLR_GIBFU	PME_DAUCA	PME_SITOR	Q07524_TROMA	Q9LYJ5_ARATH	RGLA_ASPAC	RHGA_ASPAC	XGHA_ASPTU	XTH34_POPPZ
GO:0009607	0.0664183736809435	214/3222	77/552	4.46270256849151e-12	7.80080408972316e-09	T	T	T	T	response to biotic stimulus	A6PZ97_SALSA	AGAL_ORYSJ	ANAG_HUMAN	ANG1_BOVIN	ANG2_MOUSE	ANG3_MOUSE	ANG4_MOUSE	ANGI_MOUSE	B9TU22_GADMO	CARP1_CANAL	CFAD_MOUSE	CHI2_ORYSJ	CHI4_CRYJA	CHIC_SECCE	E13B_HORVU	ECP_HUMAN	GRAA_HUMAN	GRAC_MOUSE	GRASS_DROME	HYAL1_HUMAN	L8ICE9_9CETA	LIPR2_RAT	LYG_STRCA	LYSC1_ANAPL	LYSC1_CANLF	LYSC1_HORSE	LYSC2_BOVIN	LYSC2_ONCMY	LYSC_COTJA	LYSC_EQUAS	LYSC_NUMME	LYSC_OPIHO	LYSC_PELSI	LYS_BOMMO	LYS_RUDPH	OXLA_BOTAT	OXLA_CALRH	OXLA_GLOHA	PA21B_BOVIN	PA2A_BOTJR	PA2B3_BOTAS	PA2GA_HUMAN	PA2GX_HUMAN	PA2H1_BOTBZ	PA2H1_BOTJR	PA2H2_BOTAS	PA2H2_BOTMO	PA2H_BOTPA	PER53_ARATH	PERL_BOVIN	PERL_BUBBU	PERL_CAPHI	PGH2_HUMAN	PGPSA_DROME	PGRP1_CAMDR	POXA_DICDI	PPA5_HUMAN	PPA5_RAT	PPAF1_HOLDI	PRTN3_HUMAN	Q5WRG2_RAT	Q86RS6_MANSE	RENI_RAT	RIP1_HORVU	RIP1_PHYAM	RIP2_PHYAM	RIPA_PHYAM	RNAS4_HUMAN	RNAS4_PIG	RNAS6_HUMAN	RNS1B_RAT	RNSL3_DANRE	RNS_BOVIN	RNT2_HUMAN	TRFL_BUBBU	TRFL_HORSE	TTHY_CHICK
GO:0045229	0.0130353817504655	42/3222	27/552	8.90688890338754e-12	1.55692418031214e-08	T	T	T	T	external encapsulating structure organization	A0A6M9BP13_9EURO	A1E266_9PEZI	ADPG2_ARATH	CARP1_CANAL	CDA_COLLN	CDA_EMENI	ENG1_RHIMI	EXG1_CANAL	EXG1_YEAST	G3YAL0_ASPNA	GANA_EMENI	KLK7_HUMAN	MMP1_PIG	P79074_9AGAR	PELA_ASPNG	PELB_ASPNG	PGLR1_ASPAC	PGLR1_ASPNG	PGLR_GIBFU	PME_DAUCA	PME_SITOR	Q07524_TROMA	Q9LYJ5_ARATH	RGLA_ASPAC	RHGA_ASPAC	XGHA_ASPTU	XTH34_POPPZ
GO:0071554	0.0121042830540037	39/3222	25/552	5.96385621976181e-11	1.04248206721436e-07	T	T	T	T	cell wall organization or biogenesis	A0A6M9BP13_9EURO	A1E266_9PEZI	ADPG2_ARATH	CARP1_CANAL	CDA_COLLN	CDA_EMENI	ENG1_RHIMI	EXG1_CANAL	EXG1_YEAST	G3YAL0_ASPNA	GANA_EMENI	P79074_9AGAR	PELA_ASPNG	PELB_ASPNG	PGLR1_ASPAC	PGLR1_ASPNG	PGLR_GIBFU	PME_DAUCA	PME_SITOR	Q07524_TROMA	Q9LYJ5_ARATH	RGLA_ASPAC	RHGA_ASPAC	XGHA_ASPTU	XTH34_POPPZ
GO:0019731	0.00465549348230913	15/3222	14/552	2.06847092837228e-10	3.61568718279475e-07	T	T	T	T	antibacterial humoral response	ANG1_BOVIN	ANG2_MOUSE	ANG3_MOUSE	ANG4_MOUSE	ANGI_MOUSE	ECP_HUMAN	PA21B_BOVIN	PERL_BOVIN	PERL_BUBBU	PERL_CAPHI	Q5WRG2_RAT	RNAS6_HUMAN	TRFL_BUBBU	TRFL_HORSE
GO:0046274	0.00434512725015518	14/3222	13/552	1.15014935375124e-09	2.01046107035716e-06	T	T	T	T	lignin catabolic process	GCE2_MYCTT	GCE_CERUI	GCE_HYPJQ	LAC1_MELAO	LAC1_TRAMX	LAC2_TRAVE	LIG2_PHACH	LIG4_PHACH	LIG8_PHACH	PEM1_PHACH	Q60FD2_9APHY	VPL1_PLEER	VPL2_PLEER
GO:0019730	0.00589695841092489	19/3222	15/552	5.37014705361045e-09	9.38701704971106e-06	T	T	T	T	antimicrobial humoral response	ANG1_BOVIN	ANG2_MOUSE	ANG3_MOUSE	ANG4_MOUSE	ANGI_MOUSE	ECP_HUMAN	PA21B_BOVIN	PERL_BOVIN	PERL_BUBBU	PERL_CAPHI	PRTN3_HUMAN	Q5WRG2_RAT	RNAS6_HUMAN	TRFL_BUBBU	TRFL_HORSE
GO:0006810	0.0620732464307883	200/3222	65/552	3.0328608056064e-08	5.30144068819999e-05	T	T	T	T	transport	A0A1L8D5Z7_BOTAT	CERU_RAT	I1SB18_VIPAE	PA21B_BOVIN	PA2A1_BUNCE	PA2A1_ECHCA	PA2A1_NAJAT	PA2A1_OPHHA	PA2A2_NAJNA	PA2A2_OPHHA	PA2A2_TROCA	PA2A4_NAJSG	PA2A5_TRIST	PA2A7_GLOHA	PA2A_BOTJR	PA2A_CROAT	PA2A_DEIAC	PA2A_GLOHA	PA2A_NAJAT	PA2B1_AGKPI	PA2B2_BOTJR	PA2B2_PROFL	PA2B3_BOTAS	PA2B3_BUNCE	PA2B5_BUNCE	PA2B5_NOTSC	PA2BA_VIPAA	PA2BB_GLOHA	PA2BB_PSEAU	PA2BC_VIPAA	PA2BD_CRODU	PA2B_BUNCE	PA2B_NOTSC	PA2GA_HUMAN	PA2GE_HUMAN	PA2GX_HUMAN	PA2H1_AGKCL	PA2H1_BOTBZ	PA2H1_BOTJR	PA2H1_BOTMO	PA2H1_BOTPI	PA2H2_BOTAS	PA2H2_BOTMO	PA2H2_BOTPI	PA2H2_CERGO	PA2H3_BOTPI	PA2HB_AGKPI	PA2HB_OXYSC	PA2HH_TRIST	PA2HS_ECHCA	PA2H_BOTPA	PA2H_DEIAC	PA2H_PROMB	PA2N_GLOHA	PA2_APIME	PGH2_HUMAN	PLA22_ORYSJ	PPA5_PIG	PPT1_BOVIN	PPT1_HUMAN	PTGDS_HUMAN	PTGDS_MOUSE	TRFL_BUBBU	TRFL_HORSE	TTHY_CHICK
GO:0006959	0.00713842333954066	23/3222	16/552	3.40034082487552e-08	5.94379576188241e-05	T	T	T	T	humoral immune response	ANG1_BOVIN	ANG2_MOUSE	ANG3_MOUSE	ANG4_MOUSE	ANGI_MOUSE	CFAD_MOUSE	ECP_HUMAN	PA21B_BOVIN	PERL_BOVIN	PERL_BUBBU	PERL_CAPHI	PRTN3_HUMAN	Q5WRG2_RAT	RNAS6_HUMAN	TRFL_BUBBU	TRFL_HORSE
GO:0051179	0.0679702048417132	219/3222	69/552	4.51996534208049e-08	7.9008994179567e-05	T	T	T	T	localization	A0A1L8D5Z7_BOTAT	ANAG_HUMAN	CERU_RAT	GBA1_HUMAN	I1SB18_VIPAE	LICH_HUMAN	PA21B_BOVIN	PA2A1_BUNCE	PA2A1_ECHCA	PA2A1_NAJAT	PA2A1_OPHHA	PA2A2_NAJNA	PA2A2_OPHHA	PA2A2_TROCA	PA2A4_NAJSG	PA2A5_TRIST	PA2A7_GLOHA	PA2A_BOTJR	PA2A_CROAT	PA2A_DEIAC	PA2A_GLOHA	PA2A_NAJAT	PA2B1_AGKPI	PA2B2_BOTJR	PA2B2_PROFL	PA2B3_BOTAS	PA2B3_BUNCE	PA2B5_BUNCE	PA2B5_NOTSC	PA2BA_VIPAA	PA2BB_GLOHA	PA2BB_PSEAU	PA2BC_VIPAA	PA2BD_CRODU	PA2B_BUNCE	PA2B_NOTSC	PA2GA_HUMAN	PA2GE_HUMAN	PA2GX_HUMAN	PA2H1_AGKCL	PA2H1_BOTBZ	PA2H1_BOTJR	PA2H1_BOTMO	PA2H1_BOTPI	PA2H2_BOTAS	PA2H2_BOTMO	PA2H2_BOTPI	PA2H2_CERGO	PA2H3_BOTPI	PA2HB_AGKPI	PA2HB_OXYSC	PA2HH_TRIST	PA2HS_ECHCA	PA2H_BOTPA	PA2H_DEIAC	PA2H_PROMB	PA2N_GLOHA	PA2_APIME	PGH2_HUMAN	PLA22_ORYSJ	PPA5_PIG	PPT1_BOVIN	PPT1_HUMAN	PTGDS_HUMAN	PTGDS_MOUSE	TPP1_HUMAN	TRFL_BUBBU	TRFL_HORSE	TTHY_CHICK
GO:0051234	0.0633147113594041	204/3222	65/552	7.2014611701029e-08	0.000125881541253399	T	T	T	T	establishment of localization	A0A1L8D5Z7_BOTAT	CERU_RAT	I1SB18_VIPAE	PA21B_BOVIN	PA2A1_BUNCE	PA2A1_ECHCA	PA2A1_NAJAT	PA2A1_OPHHA	PA2A2_NAJNA	PA2A2_OPHHA	PA2A2_TROCA	PA2A4_NAJSG	PA2A5_TRIST	PA2A7_GLOHA	PA2A_BOTJR	PA2A_CROAT	PA2A_DEIAC	PA2A_GLOHA	PA2A_NAJAT	PA2B1_AGKPI	PA2B2_BOTJR	PA2B2_PROFL	PA2B3_BOTAS	PA2B3_BUNCE	PA2B5_BUNCE	PA2B5_NOTSC	PA2BA_VIPAA	PA2BB_GLOHA	PA2BB_PSEAU	PA2BC_VIPAA	PA2BD_CRODU	PA2B_BUNCE	PA2B_NOTSC	PA2GA_HUMAN	PA2GE_HUMAN	PA2GX_HUMAN	PA2H1_AGKCL	PA2H1_BOTBZ	PA2H1_BOTJR	PA2H1_BOTMO	PA2H1_BOTPI	PA2H2_BOTAS	PA2H2_BOTMO	PA2H2_BOTPI	PA2H2_CERGO	PA2H3_BOTPI	PA2HB_AGKPI	PA2HB_OXYSC	PA2HH_TRIST	PA2HS_ECHCA	PA2H_BOTPA	PA2H_DEIAC	PA2H_PROMB	PA2N_GLOHA	PA2_APIME	PGH2_HUMAN	PLA22_ORYSJ	PPA5_PIG	PPT1_BOVIN	PPT1_HUMAN	PTGDS_HUMAN	PTGDS_MOUSE	TRFL_BUBBU	TRFL_HORSE	TTHY_CHICK
GO:0002376	0.037243947858473	120/3222	43/552	3.93717956729669e-07	0.000688218988363462	T	T	T	T	immune system process	A0A0R4I979_BRABE	ANAG_HUMAN	ANG1_BOVIN	ANG2_MOUSE	ANG3_MOUSE	ANG4_MOUSE	ANGI_MOUSE	CATH_HUMAN	CFAD_MOUSE	CHIA_HUMAN	DNAS1_HUMAN	DNSL3_HUMAN	DOPO_HUMAN	ECP_HUMAN	ENPP2_HUMAN	ENPP2_RAT	GBA1_HUMAN	GILT_MOUSE	GRAA_HUMAN	GRAC_MOUSE	GRASS_DROME	K7CID1_PANTR	LICH_HUMAN	PA21B_BOVIN	PA21B_PIG	PA2GX_HUMAN	PERL_BOVIN	PERL_BUBBU	PERL_CAPHI	PGPSA_DROME	PGRP1_CAMDR	POXA_DICDI	PPAF1_HOLDI	PRTN3_HUMAN	PTGDS_HUMAN	PTGDS_MOUSE	Q5WRG2_RAT	Q86RS6_MANSE	RNAS6_HUMAN	RNSL3_DANRE	RNT2_HUMAN	TRFL_BUBBU	TRFL_HORSE
GO:0042744	0.0201738050900062	65/3222	28/552	6.5425368831648e-07	0.00114363544717721	T	T	T	T	hydrogen peroxide catabolic process	A0A087WNH2_FICBE	A0A0A0Y4H8_TRAFO	A0A1S4NYF8_PANVG	A0A3L6SKP5_PANMI	APO1_CYCAE	CAT3_NEUCR	D1MPT2_ROYRE	GPX3_HUMAN	K7N5L9_RAPSA	KATG2_MAGO7	LIG4_PHACH	LIG8_PHACH	O22443_SOYBN	PEM1_PHACH	PER1A_ARMRU	PER1_ARAHY	PER1_SORBI	PER53_ARATH	PER59_ARATH	PERL_BOVIN	PERL_BUBBU	PERL_CAPHI	PER_ARTRA	PER_COPCI	POXA_DICDI	Q40069_HORVU	VPL1_PLEER	VPL2_PLEER
GO:0019732	0.00248292985723153	8/3222	8/552	7.11468232016806e-07	0.00124364646956538	T	T	T	T	antifungal humoral response	ANG2_MOUSE	ANG3_MOUSE	ANG4_MOUSE	ANGI_MOUSE	PERL_CAPHI	Q5WRG2_RAT	TRFL_BUBBU	TRFL_HORSE
GO:1901136	0.0459342023587834	148/3222	49/552	9.43666552900265e-07	0.00164952913446966	T	T	T	T	carbohydrate derivative catabolic process	A0A0R4I979_BRABE	A0A3B6UEQ2_RHIMI	A0A7S6G7I6_9PEZI	A5AB48_ASPNC	A6PZ97_SALSA	A9LI60_BIOOC	A9ZSX9_9BRYO	ADA2_HUMAN	AGAL_HUMAN	ANAG_HUMAN	AOAH_MOUSE	B9TU22_GADMO	BGLR_HUMAN	CDA_COLLN	CDA_EMENI	CHI1_COCPS	CHI2_HORVU	CHI2_ORYSJ	CHI33_TRIHA	CHI42_TRIHA	CHI4_CRYJA	CHIA_HUMAN	CHIC_ARATH	CHIC_SECCE	CHIL3_MOUSE	CHIT_PUNGR	CHLY_HEVBR	FUCO_HUMAN	G3JPF7_CORMM	GBA1_HUMAN	HEXC_OSTFU	HYAL1_HUMAN	IDUA_HUMAN	LIPR2_HUMAN	LIPR2_RAT	LYG_STRCA	MANBA_MOUSE	NAGAB_CHICK	NAGAB_HUMAN	O81934_CANEN	PGPSA_DROME	PGRP1_CAMDR	Q43576_TOBAC	Q4AE59_OSTFU	Q6WSR8_PICAB	Q86RS6_MANSE	Q8H0C9_VIGUN	Q9FUH3_VIGUS	SIA_ASPFU
GO:0006950	0.161080074487896	519/3222	128/552	1.13208284129699e-06	0.00197888080658713	T	T	T	T	response to stress	A0A087WNH2_FICBE	A0A0A0Y4H8_TRAFO	A0A1S4NYF8_PANVG	A0A3L6SKP5_PANMI	A6PZ97_SALSA	ANAG_HUMAN	ANG1_BOVIN	ANG2_MOUSE	ANG3_MOUSE	ANG4_MOUSE	ANGI_MOUSE	AOC1_HUMAN	B9TU22_GADMO	CAT3_NEUCR	CFAD_MOUSE	CHI2_HORVU	CHI2_ORYSJ	CHI4_CRYJA	CHIC_ARATH	CHIC_SECCE	CHIL3_MOUSE	D1MPT2_ROYRE	DABA_PSEMU	DIR_GLYEC	DOPO_HUMAN	E0CX04_MOMBA	E13B_HORVU	ECP_HUMAN	GBA1_HUMAN	GPX3_HUMAN	GPX5_HUMAN	GPX6_MOUSE	GRAC_MOUSE	GRASS_DROME	HYAL1_HUMAN	K7N5L9_RAPSA	KATG2_MAGO7	KLK8_MOUSE	L8ICE9_9CETA	LIG2_PHACH	LIG4_PHACH	LIG8_PHACH	LIPR2_RAT	LYG_STRCA	LYSC1_ANAPL	LYSC1_CANLF	LYSC1_HORSE	LYSC2_BOVIN	LYSC2_ONCMY	LYSC_COTJA	LYSC_EQUAS	LYSC_NUMME	LYSC_OPIHO	LYSC_PELSI	LYS_BOMMO	LYS_RUDPH	MAN12_PENCI	NCS_THLFG	O04358_IRIHO	O22443_SOYBN	O81934_CANEN	OXLA_BOTAT	OXLA_CALRH	OXLA_GLOHA	PA21B_BOVIN	PA2A_BOTJR	PA2B3_BOTAS	PA2GA_HUMAN	PA2GE_HUMAN	PA2GX_HUMAN	PA2H1_BOTBZ	PA2H1_BOTJR	PA2H2_BOTAS	PA2H2_BOTMO	PA2H_BOTPA	PCP_HUMAN	PEM1_PHACH	PER1A_ARMRU	PER1_ARAHY	PER1_SORBI	PER53_ARATH	PER59_ARATH	PERL_BOVIN	PERL_BUBBU	PERL_CAPHI	PER_ARTRA	PER_COPCI	PGH2_HUMAN	PGPSA_DROME	PGRP1_CAMDR	POXA_DICDI	PPA5_HUMAN	PPA5_RAT	PPAF1_HOLDI	PRTN3_HUMAN	Q2QEH4_SAPOF	Q40069_HORVU	Q5WRG2_RAT	Q60FD2_9APHY	Q70C53_SOLTU	Q86RS6_MANSE	Q8H0C9_VIGUN	Q94BW3_CINCA	Q9FUH3_VIGUS	RENI_RAT	RIP0_DIACA	RIP1_BRYDI	RIP1_HORVU	RIP1_MOMCH	RIP1_PHYAM	RIP2_PHYAM	RIP3_MOMCH	RIPA_PHYAM	RIPG_SURMU	RIPL1_PHYDI	RIPL2_PHYDI	RIPT_TRIKI	RNAS4_HUMAN	RNAS4_PIG	RNAS6_HUMAN	RNS1B_RAT	RNSL3_DANRE	RNS_BOVIN	RNT2_HUMAN	TRFL_BUBBU	TRFL_HORSE	VPL1_PLEER	VPL2_PLEER
GO:0006040	0.0189323401613904	61/3222	26/552	2.12029544678521e-06	0.00370627644098054	T	T	T	T	amino sugar metabolic process	A0A3B6UEQ2_RHIMI	A5AB48_ASPNC	A9LI60_BIOOC	A9ZSX9_9BRYO	CDA_COLLN	CDA_EMENI	CHI1_COCPS	CHI2_HORVU	CHI2_ORYSJ	CHI33_TRIHA	CHI42_TRIHA	CHI4_CRYJA	CHIA_HUMAN	CHIC_ARATH	CHIC_SECCE	CHIL3_MOUSE	CHIT_PUNGR	CHLY_HEVBR	G3JPF7_CORMM	HEXC_OSTFU	O81934_CANEN	Q43576_TOBAC	Q4AE59_OSTFU	Q6WSR8_PICAB	Q8H0C9_VIGUN	Q9FUH3_VIGUS
GO:0046271	0.00620732464307883	20/3222	13/552	2.30871311716276e-06	0.00403563052880051	T	T	T	T	phenylpropanoid catabolic process	GCE2_MYCTT	GCE_CERUI	GCE_HYPJQ	LAC1_MELAO	LAC1_TRAMX	LAC2_TRAVE	LIG2_PHACH	LIG4_PHACH	LIG8_PHACH	PEM1_PHACH	Q60FD2_9APHY	VPL1_PLEER	VPL2_PLEER
GO:0009605	0.0934202358783364	301/3222	82/552	2.55716464642996e-06	0.00446992380195957	T	T	T	T	response to external stimulus	A6PZ97_SALSA	AGAL_ORYSJ	ANAG_HUMAN	ANG1_BOVIN	ANG2_MOUSE	ANG3_MOUSE	ANG4_MOUSE	ANGI_MOUSE	AOC1_HUMAN	B9TU22_GADMO	CARP1_CANAL	CATD_RAT	CERU_RAT	CFAD_MOUSE	CHI2_ORYSJ	CHI4_CRYJA	CHIC_SECCE	DABA_PSEMU	E13B_HORVU	ECP_HUMAN	GBA1_HUMAN	GRAA_HUMAN	GRAC_MOUSE	GRASS_DROME	HYAL1_HUMAN	L8ICE9_9CETA	LIPR2_RAT	LYG_STRCA	LYSC1_ANAPL	LYSC1_CANLF	LYSC1_HORSE	LYSC2_BOVIN	LYSC2_ONCMY	LYSC_COTJA	LYSC_EQUAS	LYSC_NUMME	LYSC_OPIHO	LYSC_PELSI	LYS_BOMMO	LYS_RUDPH	OXLA_BOTAT	OXLA_CALRH	OXLA_GLOHA	PA21B_BOVIN	PA2A_BOTJR	PA2B3_BOTAS	PA2GA_HUMAN	PA2GX_HUMAN	PA2H1_BOTBZ	PA2H1_BOTJR	PA2H2_BOTAS	PA2H2_BOTMO	PA2H_BOTPA	PER53_ARATH	PERL_BOVIN	PERL_BUBBU	PERL_CAPHI	PGH2_HUMAN	PGPSA_DROME	PGRP1_CAMDR	POXA_DICDI	PPA5_HUMAN	PPA5_RAT	PPAF1_HOLDI	PRTN3_HUMAN	Q5WRG2_RAT	Q86RS6_MANSE	RENI_RAT	RIP1_HORVU	RIP1_PHYAM	RIP2_PHYAM	RIPA_PHYAM	RNAS4_HUMAN	RNAS4_PIG	RNAS6_HUMAN	RNS1B_RAT	RNSL3_DANRE	RNS_BOVIN	RNT2_HUMAN	TRFL_BUBBU	TRFL_HORSE	TTHY_CHICK
GO:0032429	0.00217256362507759	7/3222	7/552	4.19700984574882e-06	0.00733637321036894	T	T	T	T	regulation of phospholipase A2 activity	ANG1_BOVIN	ANG2_MOUSE	ANG3_MOUSE	ANG4_MOUSE	ANGI_MOUSE	PPT1_HUMAN	Q5WRG2_RAT
GO:0006651	0.00217256362507759	7/3222	7/552	4.19700984574882e-06	0.00733637321036894	T	T	T	T	diacylglycerol biosynthetic process	ANG1_BOVIN	ANG2_MOUSE	ANG3_MOUSE	ANG4_MOUSE	ANGI_MOUSE	PAG15_HUMAN	Q5WRG2_RAT
GO:0005988	0.00217256362507759	7/3222	7/552	4.19700984574882e-06	0.00733637321036894	T	T	T	T	lactose metabolic process	BGALA_ASPNC	BGALA_ASPOR	BGALA_PENSQ	LALBA_BOVIN	LALBA_CAPHI	LALBA_CAVPO	LALBA_PAPCY
GO:0044238	0.709807572936065	2287/3222	434/552	5.58526320416611e-06	0.00976304008088236	T	T	T	T	primary metabolic process	A0A059U759_9PEZI	A0A068FT77_9PEZI	A0A075B5H6_TRIHA	A0A086SY89_ACRC1	A0A086T6R4_ACRC1	A0A088T0J9_GEOCN	A0A0J5Q413_ASPFM	A0A0M3KKZ6_RHIMI	A0A0M3KKZ8_RHIMI	A0A0R3QSA7_9BILA	A0A0S2GKZ1_9APHY	A0A173N065_EISFE	A0A1L6CE30_9EURO	A0A1L8D5Z7_BOTAT	A0A1L9WG58_ASPA1	A0A1S9DRB1_ASPOZ	A0A2H5BN17_TALPI	A0A2N1LTK3_TRIHA	A0A2Z4HIN9_9EURO	A0A384E148_NICBE	A0A3B6UEQ2_RHIMI	A0A3G2C3I4_9EURO	A0A3G4RHU4_9PEZI	A0A3S5H5N2_LEIDO	A0A482LWB1_OSTFU	A0A5J6BJN2_MALCI	A0A6F8Z6Y2_BOMMO	A0A6M9BP13_9EURO	A0A6P6YAT6_DERPT	A0A856TAI5_9BASI	A0NFU8_ANOGA	A1E266_9PEZI	A1HA_LOXIN	A1HB2_LOXIN	A2QZC8_ASPNC	A2TM14_HEVBR	A311_LOXLA	A4GX63_TOXGO	A5AB48_ASPNC	A6YRT4_9PEZI	A8NI40_COPC7	A8PUY1_MALGO	A8PUY5_MALGO	A9LI60_BIOOC	A9ZSX9_9BRYO	ABFB_ASPKW	ADA2_HUMAN	ADPG2_ARATH	AGAL_HUMAN	AGAL_ORYSJ	AMY1A_HUMAN	AMY1_HORVU	AMY1_ORYSJ	AMYA1_ASPOR	AMYG_SACFI	AMY_ORYLA	ANAG_HUMAN	ANG1_BOVIN	ANG2_MOUSE	ANG3_MOUSE	ANG4_MOUSE	ANGI_MOUSE	AOAH_MOUSE	ASAH1_BALAS	ASM3A_HUMAN	ASM3A_MOUSE	AXE1_ASPAW	AXE2_TALPU	AXHA2_EMENI	B2ZGS7_9ASPA	B4F320_LIMPO	B7X9Z0_COPCI	B7X9Z2_COPCI	BGALA_ASPNC	BGALA_ASPOR	BGALA_PENSQ	BGL1_ASPAC	BGLA_ASPFU	BGLA_ASPOR	BGLR_HUMAN	C3VEV9_PENCN	C7YSL3_FUSV7	CARP1_CANAL	CARP2_CANAX	CARP_RHIPU	CATD_RAT	CATH_HUMAN	CATLL_FASHE	CBHB_ASPFU	CBHRE_GEOS1	CBPA1_PIG	CBPD_LOPSP	CBPN_HUMAN	CDA_COLLN	CDA_EMENI	CEL2A_PIG	CFAD_MOUSE	CHI1_COCPS	CHI2_HORVU	CHI2_ORYSJ	CHI33_TRIHA	CHI42_TRIHA	CHI4_CRYJA	CHIA_HUMAN	CHIC_ARATH	CHIC_SECCE	CHIL3_MOUSE	CHIT_PUNGR	CHLY_HEVBR	CHYM_CAMDR	COGS_HYPLI	CONB_CANEN	CUCM1_CUCME	CUTI1_ASPOR	CYP5_CAEEL	CYSP_BLOTA	D0QF43_9HELO	D1M8S7_HEVBR	D6XHE1_TRYB2	D9MWI4_9ASPA	DDN1_BOVIN	DNAS1_HUMAN	DNSL3_HUMAN	DPP2_HUMAN	E0A7J0_YARLL	E0XN39_9EURO	E13B_HORVU	E13C_MUSAC	E3VTL0_9ASPA	E5D0X5_SCHOC	E9G5J5_DAPPU	ECP_HUMAN	EGFB2_MOUSE	EGLB_ASPNG	ENDO2_ARATH	ENG1_RHIMI	ENPP2_HUMAN	ENPP2_RAT	ERVB_TABDI	EXG1_CANAL	EXG1_YEAST	F0ZJZ1_DICPU	F1CYZ0_TALFU	F2Z7L1_9ANNE	FAEA_ASPNG	FAEB1_ASPOR	FAEB2_ASPOR	FUCO_HUMAN	G0RVK1_HYPJQ	G2Q665_MYCTT	G2QVH2_THETT	G2X3Y1_VERDV	G3I1H5_CRIGR	G3JPF7_CORMM	G3YAL0_ASPNA	G3YFQ1_ASPNA	G8GLP2_LENED	G9NTY1_HYPAI	GANA_EMENI	GBA1_HUMAN	GCE_CERUI	GCE_HYPJQ	GH7B_LIMQU	GPX5_HUMAN	GRAA_HUMAN	GRAC_MOUSE	GRAK_HUMAN	GRASS_DROME	GUB2_HORVU	GUN2_HYPJE	GUN6_HUMIN	GUN7_HYPJQ	GUNC_FUSOX	GUN_ASPAC	GUN_CRYAT	GUN_MYTED	GUX1_HUMGT	GUX1_HYPJE	GUX1_TRIHA	GUX2_HYPJE	H1AE14_PHACH	HE12_DANRE	HEXC_OSTFU	HS3S1_MOUSE	HYAL1_HUMAN	I1SB18_VIPAE	I2FI81_EISFE	I3RY46_TRIHA	IDH_OSTTA	IDUA_HUMAN	INU2_ASPFI	INUE_ASPAW	INV_SCHOC	J7LCB0_DEIAC	J9UN47_GIBZA	K7CID1_PANTR	K9L8F3_MALCI	KLK10_HUMAN	KLK1_HUMAN	KLK2_HORSE	KLK2_HUMAN	KLK7_HUMAN	KLK7_MOUSE	KLK8_MOUSE	L7SVX1_RHIMI	LAC1_MELAO	LALBA_BOVIN	LALBA_CAPHI	LALBA_CAVPO	LALBA_PAPCY	LAPA_ASPOR	LGMN_MOUSE	LICH_HUMAN	LIP1_DIURU	LIP2_DIURU	LIP2_GEOCN	LIP3_DIURU	LIPA_MOEAP	LIPB_PSEA2	LIPG_CANLF	LIPG_HUMAN	LIPP_HORSE	LIPR1_CANLF	LIPR1_HUMAN	LIPR2_HUMAN	LIPR2_RAT	LIP_THELA	M2RAI8_CERS8	M9TI89_RHIPU	MAN12_PENCI	MANA_ASPNC	MANA_CANEN	MANA_CRYAT	MANA_HYPJR	MANA_MYTED	MANA_PODAN	MANBA_MOUSE	MCPT2_RAT	MDLA_PENCA	MDLA_PENCY	MEL1_YEASX	MMP1_PIG	MNLOX_MAGO7	NAGAB_CHICK	NAGAB_HUMAN	NANL_MACDE	NUP1_PENCI	NUS1_ASPOR	O00095_HYPJE	O74705_ASPNG	O77044_9NEOP	O81100_SOLLC	O81226_CARPA	O81934_CANEN	O97389_HELAM	OFUT1_CAEEL	P78583_ASPOZ	P79074_9AGAR	PA1_VESBA	PA21B_BOVIN	PA21B_PIG	PA2A1_BUNCE	PA2A1_ECHCA	PA2A1_NAJAT	PA2A1_OPHHA	PA2A2_NAJNA	PA2A2_OPHHA	PA2A2_TROCA	PA2A4_NAJSG	PA2A5_TRIST	PA2A7_GLOHA	PA2A_BOTJR	PA2A_CROAT	PA2A_DEIAC	PA2A_GLOHA	PA2A_NAJAT	PA2B1_AGKPI	PA2B2_BOTJR	PA2B2_PROFL	PA2B3_BOTAS	PA2B3_BUNCE	PA2B5_BUNCE	PA2B5_NOTSC	PA2BA_VIPAA	PA2BB_GLOHA	PA2BB_PSEAU	PA2BC_VIPAA	PA2BD_CRODU	PA2B_BUNCE	PA2B_NOTSC	PA2GA_HUMAN	PA2GE_HUMAN	PA2GX_HUMAN	PA2H1_AGKCL	PA2H1_BOTBZ	PA2H1_BOTJR	PA2H1_BOTMO	PA2H1_BOTPI	PA2H2_BOTAS	PA2H2_BOTMO	PA2H2_BOTPI	PA2H2_CERGO	PA2H3_BOTPI	PA2HB_AGKPI	PA2HB_OXYSC	PA2HH_TRIST	PA2HS_ECHCA	PA2H_BOTPA	PA2H_DEIAC	PA2H_PROMB	PA2N_GLOHA	PA2_APIME	PAG15_HUMAN	PCP_HUMAN	PDH1_LEUMG	PELA_ASPNG	PELB_ASPNG	PEPA_ASPPH	PGH2_HUMAN	PGLR1_ASPAC	PGLR1_ASPNG	PGLR_GIBFU	PGPSA_DROME	PHAZ_TALFU	PLA22_ORYSJ	PLY1_JUNAS	PME_DAUCA	PME_SITOR	PPAF1_HOLDI	PPAP_RAT	PPT1_BOVIN	PPT1_HUMAN	PPT2_HUMAN	PRS57_HUMAN	PRTN3_HUMAN	PTGDS_HUMAN	PTGDS_MOUSE	Q02321_PHACH	Q06AK3_TOXGO	Q07524_TROMA	Q0KFV0_SOLLC	Q12715_HYPJE	Q2U8V9_ASPOR	Q43576_TOBAC	Q4AE59_OSTFU	Q4W6L6_CYCRE	Q4WP32_ASPFU	Q50KB2_PHACH	Q55FE6_DICDI	Q588B8_CRYJA	Q5B038_EMENI	Q5WRG2_RAT	Q69G21_TENMO	Q6NY42_DANRE	Q6R7Z5_9TRYP	Q6VAY1_9PEZI	Q6WER3_GIBZA	Q6WSR8_PICAB	Q70C53_SOLTU	Q70SY0_HYPJE	Q7LHI2_PHACH	Q7LIJ0_PHACH	Q7LST4_PENEN	Q7RWP2_NEUCR	Q7X9A9_CAMSI	Q7YXL2_TENMO	Q8H0C9_VIGUN	Q8J0K6_MELAO	Q8J0K8_MELAO	Q8NJY6_9HYPO	Q8T0W7_9NEOP	Q8TFL9_TALEM	Q8TG26_THEAU	Q8TGI8_TALEM	Q92456_HYPJE	Q92458_HYPJE	Q93X60_CICIN	Q95KP4_HORSE	Q9FUH3_VIGUS	Q9LYJ5_ARATH	Q9P8F7_YARLL	Q9STC1_GRALE	Q9XEI3_HORVV	QPCT1_DROME	QPCT2_DROME	QPCT_IXOSC	QPCT_MOUSE	RENI_RAT	RGLA_ASPAC	RHGA_ASPAC	RNAS6_HUMAN	RNLE_SOLLC	RNT2_HUMAN	S7Q6I2_GLOTA	S7ZIW0_PENO1	SIA_ASPFU	THCAS_CANSA	TPP1_HUMAN	TRFL_BUBBU	TRFL_HORSE	TRY1_GADMO	TRY3_SALSA	TRYB2_HUMAN	TTHY_CHICK	TTHY_MOUSE	TTHY_RAT	V5NTD_NAJAT	VM11_BOTMO	VM12_CROAD	VM1A3_DEIAC	VM1BI_BOTMO	VM1T1_PROMU	VM1T2_PROFL	VSPP_DEIAC	VSPSX_GLOSA	W0T408_KLUMD	W4KMP1_HETIT	W6Q990_PENRF	W8P1L2_TALEM	W8VR85_TALPI	X0M5X0_FUSOX	XGHA_ASPTU	XTH34_POPPZ	XYLA_ASPNC	XYN1_HYPJR	XYN2_HYPJR	XYN3_ASPKW	XYN3_HYPJQ	XYNA_FUSO4	XYNA_PENSI	XYNA_THEAU	XYNA_THELA	XYNC_ASPNC	XYND_EMENI
GO:0042743	0.0229671011793917	74/3222	28/552	1.3900434147587e-05	0.0242979588899822	T	T	T	T	hydrogen peroxide metabolic process	A0A087WNH2_FICBE	A0A0A0Y4H8_TRAFO	A0A1S4NYF8_PANVG	A0A3L6SKP5_PANMI	APO1_CYCAE	CAT3_NEUCR	D1MPT2_ROYRE	GPX3_HUMAN	K7N5L9_RAPSA	KATG2_MAGO7	LIG4_PHACH	LIG8_PHACH	O22443_SOYBN	PEM1_PHACH	PER1A_ARMRU	PER1_ARAHY	PER1_SORBI	PER53_ARATH	PER59_ARATH	PERL_BOVIN	PERL_BUBBU	PERL_CAPHI	PER_ARTRA	PER_COPCI	POXA_DICDI	Q40069_HORVU	VPL1_PLEER	VPL2_PLEER
GO:0061844	0.0037243947858473	12/3222	9/552	1.61631611456595e-05	0.0282532056826128	T	T	T	T	antimicrobial humoral immune response mediated by antimicrobial peptide	ANG1_BOVIN	ANG2_MOUSE	ANG3_MOUSE	ANG4_MOUSE	ANGI_MOUSE	ECP_HUMAN	PA21B_BOVIN	Q5WRG2_RAT	RNAS6_HUMAN
GO:0006027	0.00620732464307883	20/3222	12/552	1.89784151756965e-05	0.0331742697271176	T	T	T	T	glycosaminoglycan catabolic process	A0A0R4I979_BRABE	A0A7S6G7I6_9PEZI	A6PZ97_SALSA	B9TU22_GADMO	BGLR_HUMAN	FUCO_HUMAN	HYAL1_HUMAN	IDUA_HUMAN	LYG_STRCA	PGPSA_DROME	PGRP1_CAMDR	Q86RS6_MANSE
GO:0050832	0.00900062073246431	29/3222	15/552	1.9638383392169e-05	0.0343278941695114	T	T	T	T	defense response to fungus	ANG2_MOUSE	ANG3_MOUSE	ANG4_MOUSE	ANGI_MOUSE	CHI2_ORYSJ	CHI4_CRYJA	CHIC_SECCE	E13B_HORVU	GRASS_DROME	PA2H2_BOTMO	PERL_CAPHI	Q5WRG2_RAT	RIP1_HORVU	TRFL_BUBBU	TRFL_HORSE
GO:0017148	0.0142768466790813	46/3222	20/552	2.28927382502978e-05	0.0400165064615205	T	T	T	T	negative regulation of translation	ANG1_BOVIN	ANG3_MOUSE	ANGI_MOUSE	E0CX04_MOMBA	GRAC_MOUSE	O04358_IRIHO	Q2QEH4_SAPOF	Q94BW3_CINCA	RIP0_DIACA	RIP1_BRYDI	RIP1_HORVU	RIP1_MOMCH	RIP1_PHYAM	RIP2_PHYAM	RIP3_MOMCH	RIPA_PHYAM	RIPG_SURMU	RIPL1_PHYDI	RIPL2_PHYDI	RIPT_TRIKI
GO:0032431	0.00186219739292365	6/3222	6/552	2.47208492013441e-05	0.0432120444039494	T	T	T	T	activation of phospholipase A2 activity	ANG1_BOVIN	ANG2_MOUSE	ANG3_MOUSE	ANG4_MOUSE	ANGI_MOUSE	Q5WRG2_RAT
GO:0007202	0.00186219739292365	6/3222	6/552	2.47208492013441e-05	0.0432120444039494	T	T	T	T	activation of phospholipase C activity	ANG1_BOVIN	ANG2_MOUSE	ANG3_MOUSE	ANG4_MOUSE	ANGI_MOUSE	Q5WRG2_RAT
GO:0032430	0.00186219739292365	6/3222	6/552	2.47208492013441e-05	0.0432120444039494	T	T	T	T	positive regulation of phospholipase A2 activity	ANG1_BOVIN	ANG2_MOUSE	ANG3_MOUSE	ANG4_MOUSE	ANGI_MOUSE	Q5WRG2_RAT
GO:0010517	0.00248292985723153	8/3222	7/552	2.85958011418886e-05	0.0499854603960213	T	T	T	T	regulation of phospholipase activity	ANG1_BOVIN	ANG2_MOUSE	ANG3_MOUSE	ANG4_MOUSE	ANGI_MOUSE	PPT1_HUMAN	Q5WRG2_RAT
GO:0006955	0.0251396648044693	81/3222	29/552	3.3392726509503e-05	0.0583704859386112	T	T	T	T	immune response	ANG1_BOVIN	ANG2_MOUSE	ANG3_MOUSE	ANG4_MOUSE	ANGI_MOUSE	CATH_HUMAN	CFAD_MOUSE	ECP_HUMAN	ENPP2_HUMAN	ENPP2_RAT	GRAA_HUMAN	GRAC_MOUSE	GRASS_DROME	K7CID1_PANTR	PA21B_BOVIN	PERL_BOVIN	PERL_BUBBU	PERL_CAPHI	PGPSA_DROME	PGRP1_CAMDR	POXA_DICDI	PPAF1_HOLDI	PRTN3_HUMAN	Q5WRG2_RAT	Q86RS6_MANSE	RNAS6_HUMAN	RNT2_HUMAN	TRFL_BUBBU	TRFL_HORSE
GO:0034249	0.0145872129112353	47/3222	20/552	3.35840805137242e-05	0.0587049727379899	T	T	T	T	negative regulation of amide metabolic process	ANG1_BOVIN	ANG3_MOUSE	ANGI_MOUSE	E0CX04_MOMBA	GRAC_MOUSE	O04358_IRIHO	Q2QEH4_SAPOF	Q94BW3_CINCA	RIP0_DIACA	RIP1_BRYDI	RIP1_HORVU	RIP1_MOMCH	RIP1_PHYAM	RIP2_PHYAM	RIP3_MOMCH	RIPA_PHYAM	RIPG_SURMU	RIPL1_PHYDI	RIPL2_PHYDI	RIPT_TRIKI
GO:0009808	0.00775915580384854	25/3222	13/552	6.67584155285838e-05	0.116693710343964	T	T	T	T	lignin metabolic process	GCE2_MYCTT	GCE_CERUI	GCE_HYPJQ	LAC1_MELAO	LAC1_TRAMX	LAC2_TRAVE	LIG2_PHACH	LIG4_PHACH	LIG8_PHACH	PEM1_PHACH	Q60FD2_9APHY	VPL1_PLEER	VPL2_PLEER
GO:0009620	0.010862818125388	35/3222	16/552	7.30757765146288e-05	0.127736457347571	T	T	T	T	response to fungus	AGAL_ORYSJ	ANG2_MOUSE	ANG3_MOUSE	ANG4_MOUSE	ANGI_MOUSE	CHI2_ORYSJ	CHI4_CRYJA	CHIC_SECCE	E13B_HORVU	GRASS_DROME	PA2H2_BOTMO	PERL_CAPHI	Q5WRG2_RAT	RIP1_HORVU	TRFL_BUBBU	TRFL_HORSE
GO:0030203	0.00900062073246431	29/3222	14/552	9.98794570212809e-05	0.174589290873199	T	T	T	T	glycosaminoglycan metabolic process	A0A0R4I979_BRABE	A0A7S6G7I6_9PEZI	A6PZ97_SALSA	ANAG_HUMAN	B9TU22_GADMO	BGLR_HUMAN	FUCO_HUMAN	HS3S1_MOUSE	HYAL1_HUMAN	IDUA_HUMAN	LYG_STRCA	PGPSA_DROME	PGRP1_CAMDR	Q86RS6_MANSE
GO:0046460	0.00279329608938547	9/3222	7/552	0.000109641692827468	0.191653679062415	T	T	T	T	neutral lipid biosynthetic process	ANG1_BOVIN	ANG2_MOUSE	ANG3_MOUSE	ANG4_MOUSE	ANGI_MOUSE	PAG15_HUMAN	Q5WRG2_RAT
GO:0046463	0.00279329608938547	9/3222	7/552	0.000109641692827468	0.191653679062415	T	T	T	T	acylglycerol biosynthetic process	ANG1_BOVIN	ANG2_MOUSE	ANG3_MOUSE	ANG4_MOUSE	ANGI_MOUSE	PAG15_HUMAN	Q5WRG2_RAT
GO:0046339	0.00279329608938547	9/3222	7/552	0.000109641692827468	0.191653679062415	T	T	T	T	diacylglycerol metabolic process	ANG1_BOVIN	ANG2_MOUSE	ANG3_MOUSE	ANG4_MOUSE	ANGI_MOUSE	PAG15_HUMAN	Q5WRG2_RAT
GO:0072593	0.0307262569832402	99/3222	32/552	0.000131672184425179	0.230162978375213	T	T	T	T	reactive oxygen species metabolic process	A0A087WNH2_FICBE	A0A0A0Y4H8_TRAFO	A0A1S4NYF8_PANVG	A0A3L6SKP5_PANMI	ANAG_HUMAN	APO1_CYCAE	CAT3_NEUCR	D1MPT2_ROYRE	GPX3_HUMAN	K7N5L9_RAPSA	KATG2_MAGO7	LICH_HUMAN	LIG4_PHACH	LIG8_PHACH	O22443_SOYBN	PEM1_PHACH	PER1A_ARMRU	PER1_ARAHY	PER1_SORBI	PER53_ARATH	PER59_ARATH	PERL_BOVIN	PERL_BUBBU	PERL_CAPHI	PER_ARTRA	PER_COPCI	POXA_DICDI	PPA5_HUMAN	PPA5_RAT	Q40069_HORVU	VPL1_PLEER	VPL2_PLEER
GO:0050829	0.00155183116076971	5/3222	5/552	0.000145387517149465	0.254137379977265	T	T	T	T	defense response to Gram-negative bacterium	ECP_HUMAN	LYSC2_BOVIN	OXLA_BOTAT	RNAS6_HUMAN	RNSL3_DANRE
GO:0001878	0.00155183116076971	5/3222	5/552	0.000145387517149465	0.254137379977265	T	T	T	T	response to yeast	ANG2_MOUSE	ANG3_MOUSE	ANG4_MOUSE	ANGI_MOUSE	Q5WRG2_RAT
GO:0010863	0.00217256362507759	7/3222	6/552	0.000147863885334872	0.258466071565357	T	T	T	T	positive regulation of phospholipase C activity	ANG1_BOVIN	ANG2_MOUSE	ANG3_MOUSE	ANG4_MOUSE	ANGI_MOUSE	Q5WRG2_RAT
GO:1900274	0.00217256362507759	7/3222	6/552	0.000147863885334872	0.258466071565357	T	T	T	T	regulation of phospholipase C activity	ANG1_BOVIN	ANG2_MOUSE	ANG3_MOUSE	ANG4_MOUSE	ANGI_MOUSE	Q5WRG2_RAT
GO:0009303	0.00217256362507759	7/3222	6/552	0.000147863885334872	0.258466071565357	T	T	T	T	rRNA transcription	ANG1_BOVIN	ANG2_MOUSE	ANG3_MOUSE	ANG4_MOUSE	ANGI_MOUSE	Q5WRG2_RAT
GO:0010518	0.00217256362507759	7/3222	6/552	0.000147863885334872	0.258466071565357	T	T	T	T	positive regulation of phospholipase activity	ANG1_BOVIN	ANG2_MOUSE	ANG3_MOUSE	ANG4_MOUSE	ANGI_MOUSE	Q5WRG2_RAT
GO:0098781	0.00217256362507759	7/3222	6/552	0.000147863885334872	0.258466071565357	T	T	T	T	ncRNA transcription	ANG1_BOVIN	ANG2_MOUSE	ANG3_MOUSE	ANG4_MOUSE	ANGI_MOUSE	Q5WRG2_RAT
GO:0010629	0.0270018621973929	87/3222	29/552	0.00014816817584402	0.258997971375347	T	T	T	T	negative regulation of gene expression	ANG1_BOVIN	ANG3_MOUSE	ANGI_MOUSE	E0CX04_MOMBA	G3I1H5_CRIGR	GBA1_HUMAN	GRAC_MOUSE	LGMN_MOUSE	O04358_IRIHO	PA2GX_HUMAN	PGRP1_CAMDR	PPA5_HUMAN	PPA5_RAT	Q2QEH4_SAPOF	Q94BW3_CINCA	RIP0_DIACA	RIP1_BRYDI	RIP1_HORVU	RIP1_MOMCH	RIP1_PHYAM	RIP2_PHYAM	RIP3_MOMCH	RIPA_PHYAM	RIPG_SURMU	RIPL1_PHYDI	RIPL2_PHYDI	RIPT_TRIKI	TRFL_BUBBU	TRFL_HORSE
GO:0009253	0.0037243947858473	12/3222	8/552	0.000183833772523299	0.321341434370726	T	T	T	T	peptidoglycan catabolic process	A0A0R4I979_BRABE	A0A7S6G7I6_9PEZI	A6PZ97_SALSA	B9TU22_GADMO	LYG_STRCA	PGPSA_DROME	PGRP1_CAMDR	Q86RS6_MANSE
GO:0060191	0.00310366232153942	10/3222	7/552	0.000311537527577398	0.544567598205292	T	T	T	T	regulation of lipase activity	ANG1_BOVIN	ANG2_MOUSE	ANG3_MOUSE	ANG4_MOUSE	ANGI_MOUSE	PPT1_HUMAN	Q5WRG2_RAT
GO:0019377	0.00310366232153942	10/3222	7/552	0.000311537527577398	0.544567598205292	T	T	T	T	glycolipid catabolic process	AGAL_HUMAN	FUCO_HUMAN	GBA1_HUMAN	LIPR2_HUMAN	LIPR2_RAT	NAGAB_HUMAN	SIA_ASPFU
GO:0000270	0.00403476101800124	13/3222	8/552	0.000406642420464679	0.710810950972258	T	T	T	T	peptidoglycan metabolic process	A0A0R4I979_BRABE	A0A7S6G7I6_9PEZI	A6PZ97_SALSA	B9TU22_GADMO	LYG_STRCA	PGPSA_DROME	PGRP1_CAMDR	Q86RS6_MANSE
GO:0046470	0.00589695841092489	19/3222	10/552	0.000423658253227094	0.74055462664096	T	T	T	T	phosphatidylcholine metabolic process	ENPP2_HUMAN	ENPP2_RAT	LIPR2_HUMAN	LIPR2_RAT	PA21B_BOVIN	PA21B_PIG	PA2GA_HUMAN	PA2GE_HUMAN	PA2GX_HUMAN	PAG15_HUMAN
GO:0046355	0.00248292985723153	8/3222	6/552	0.000505668137913914	0.883907905073522	T	T	T	T	mannan catabolic process	L7SVX1_RHIMI	MANA_ASPNC	MANA_CRYAT	MANA_HYPJR	MANA_MYTED	MANA_PODAN
GO:0034638	0.00248292985723153	8/3222	6/552	0.000505668137913914	0.883907905073522	T	T	T	T	phosphatidylcholine catabolic process	ENPP2_HUMAN	ENPP2_RAT	LIPR2_HUMAN	LIPR2_RAT	PA2GX_HUMAN	PAG15_HUMAN
GO:0060193	0.00248292985723153	8/3222	6/552	0.000505668137913914	0.883907905073522	T	T	T	T	positive regulation of lipase activity	ANG1_BOVIN	ANG2_MOUSE	ANG3_MOUSE	ANG4_MOUSE	ANGI_MOUSE	Q5WRG2_RAT
GO:0010412	0.00248292985723153	8/3222	6/552	0.000505668137913914	0.883907905073522	T	T	T	T	mannan metabolic process	L7SVX1_RHIMI	MANA_ASPNC	MANA_CRYAT	MANA_HYPJR	MANA_MYTED	MANA_PODAN
GO:0046373	0.00248292985723153	8/3222	6/552	0.000505668137913914	0.883907905073522	T	T	T	T	L-arabinose metabolic process	A0A059U759_9PEZI	A0A2H5BN17_TALPI	A8NI40_COPC7	ABFB_ASPKW	AXHA2_EMENI	G2QVH2_THETT
GO:0051345	0.00713842333954066	23/3222	11/552	0.000628539555767834	1	T	T	T	F	positive regulation of hydrolase activity	ANG1_BOVIN	ANG2_MOUSE	ANG3_MOUSE	ANG4_MOUSE	ANGI_MOUSE	CATD_RAT	CATH_HUMAN	G3I1H5_CRIGR	LGMN_MOUSE	PRTN3_HUMAN	Q5WRG2_RAT
GO:0010608	0.021415270018622	69/3222	23/552	0.000714141340756159	1	T	T	T	F	post-transcriptional regulation of gene expression	ANG1_BOVIN	ANG3_MOUSE	ANGI_MOUSE	D6XHE1_TRYB2	E0CX04_MOMBA	GRAC_MOUSE	O04358_IRIHO	Q2QEH4_SAPOF	Q5WRG2_RAT	Q6R7Z5_9TRYP	Q94BW3_CINCA	RIP0_DIACA	RIP1_BRYDI	RIP1_HORVU	RIP1_MOMCH	RIP1_PHYAM	RIP2_PHYAM	RIP3_MOMCH	RIPA_PHYAM	RIPG_SURMU	RIPL1_PHYDI	RIPL2_PHYDI	RIPT_TRIKI
GO:0042545	0.00186219739292365	6/3222	5/552	0.000748720856889623	1	T	T	T	F	cell wall modification	ADPG2_ARATH	G3YAL0_ASPNA	PME_DAUCA	PME_SITOR	Q9LYJ5_ARATH
GO:0018199	0.00186219739292365	6/3222	5/552	0.000748720856889623	1	T	T	T	F	peptidyl-glutamine modification	O81226_CARPA	QPCT1_DROME	QPCT2_DROME	QPCT_IXOSC	QPCT_MOUSE
GO:0017186	0.00186219739292365	6/3222	5/552	0.000748720856889623	1	T	T	T	F	peptidyl-pyroglutamic acid biosynthetic process, using glutaminyl-peptide cyclotransferase	O81226_CARPA	QPCT1_DROME	QPCT2_DROME	QPCT_IXOSC	QPCT_MOUSE
GO:0002385	0.00124146492861577	4/3222	4/552	0.000853753704719909	1	T	T	T	F	mucosal immune response	ECP_HUMAN	PA21B_BOVIN	TRFL_BUBBU	TRFL_HORSE
GO:0002251	0.00124146492861577	4/3222	4/552	0.000853753704719909	1	T	T	T	F	organ or tissue specific immune response	ECP_HUMAN	PA21B_BOVIN	TRFL_BUBBU	TRFL_HORSE
GO:0002784	0.00124146492861577	4/3222	4/552	0.000853753704719909	1	T	T	T	F	regulation of antimicrobial peptide production	GRASS_DROME	KLK7_HUMAN	KLK7_MOUSE	PGPSA_DROME
GO:1900426	0.00124146492861577	4/3222	4/552	0.000853753704719909	1	T	T	T	F	positive regulation of defense response to bacterium	GRASS_DROME	KLK7_HUMAN	KLK7_MOUSE	PGPSA_DROME
GO:0005989	0.00124146492861577	4/3222	4/552	0.000853753704719909	1	T	T	T	F	lactose biosynthetic process	LALBA_BOVIN	LALBA_CAPHI	LALBA_CAVPO	LALBA_PAPCY
GO:0002803	0.00124146492861577	4/3222	4/552	0.000853753704719909	1	T	T	T	F	positive regulation of antibacterial peptide production	GRASS_DROME	KLK7_HUMAN	KLK7_MOUSE	PGPSA_DROME
GO:0002225	0.00124146492861577	4/3222	4/552	0.000853753704719909	1	T	T	T	F	positive regulation of antimicrobial peptide production	GRASS_DROME	KLK7_HUMAN	KLK7_MOUSE	PGPSA_DROME
GO:0002786	0.00124146492861577	4/3222	4/552	0.000853753704719909	1	T	T	T	F	regulation of antibacterial peptide production	GRASS_DROME	KLK7_HUMAN	KLK7_MOUSE	PGPSA_DROME
GO:0008306	0.00124146492861577	4/3222	4/552	0.000853753704719909	1	T	T	T	F	associative learning	DOPO_HUMAN	G3I1H5_CRIGR	LGMN_MOUSE	PPT1_HUMAN
GO:0002227	0.00124146492861577	4/3222	4/552	0.000853753704719909	1	T	T	T	F	innate immune response in mucosa	ECP_HUMAN	PA21B_BOVIN	TRFL_BUBBU	TRFL_HORSE
GO:0006643	0.00962135319677219	31/3222	13/552	0.000970057612017984	1	T	T	T	F	membrane lipid metabolic process	AGAL_HUMAN	ANAG_HUMAN	ASAH1_BALAS	ENPP2_HUMAN	ENPP2_RAT	FUCO_HUMAN	GBA1_HUMAN	LIPR2_HUMAN	LIPR2_RAT	NAGAB_HUMAN	PAG15_HUMAN	PPT1_HUMAN	SIA_ASPFU
GO:0045087	0.0167597765363128	54/3222	19/552	0.000981154200975846	1	T	T	T	F	innate immune response	ANG1_BOVIN	ANG2_MOUSE	ANG3_MOUSE	ANG4_MOUSE	ANGI_MOUSE	CFAD_MOUSE	ECP_HUMAN	GRAC_MOUSE	GRASS_DROME	PA21B_BOVIN	PGPSA_DROME	PGRP1_CAMDR	PPAF1_HOLDI	Q5WRG2_RAT	Q86RS6_MANSE	RNAS6_HUMAN	RNT2_HUMAN	TRFL_BUBBU	TRFL_HORSE
GO:0016139	0.00279329608938547	9/3222	6/552	0.00129772102808665	1	T	T	F	F	glycoside catabolic process	AGAL_HUMAN	BGLR_HUMAN	FUCO_HUMAN	GBA1_HUMAN	NAGAB_CHICK	NAGAB_HUMAN
GO:0019566	0.00279329608938547	9/3222	6/552	0.00129772102808665	1	T	T	F	F	arabinose metabolic process	A0A059U759_9PEZI	A0A2H5BN17_TALPI	A8NI40_COPC7	ABFB_ASPKW	AXHA2_EMENI	G2QVH2_THETT
GO:0001938	0.00279329608938547	9/3222	6/552	0.00129772102808665	1	T	T	F	F	positive regulation of endothelial cell proliferation	ANG1_BOVIN	ANG2_MOUSE	ANG3_MOUSE	ANG4_MOUSE	ANGI_MOUSE	Q5WRG2_RAT
GO:0006308	0.00279329608938547	9/3222	6/552	0.00129772102808665	1	T	T	F	F	DNA catabolic process	DNAS1_HUMAN	DNSL3_HUMAN	ENDO2_ARATH	NUP1_PENCI	NUS1_ASPOR	Q0KFV0_SOLLC
GO:1903509	0.00558659217877095	18/3222	9/552	0.00134048895056627	1	T	T	F	F	liposaccharide metabolic process	AGAL_HUMAN	ANAG_HUMAN	AOAH_MOUSE	FUCO_HUMAN	GBA1_HUMAN	LIPR2_HUMAN	LIPR2_RAT	NAGAB_HUMAN	SIA_ASPFU
GO:0046466	0.00682805710738672	22/3222	10/552	0.0018134394162352	1	T	T	F	F	membrane lipid catabolic process	AGAL_HUMAN	ENPP2_HUMAN	ENPP2_RAT	FUCO_HUMAN	GBA1_HUMAN	LIPR2_HUMAN	LIPR2_RAT	NAGAB_HUMAN	PPT1_HUMAN	SIA_ASPFU
GO:0002252	0.00682805710738672	22/3222	10/552	0.0018134394162352	1	T	T	F	F	immune effector process	CATH_HUMAN	CFAD_MOUSE	DNAS1_HUMAN	DNSL3_HUMAN	DOPO_HUMAN	GRAC_MOUSE	LICH_HUMAN	PA21B_PIG	PTGDS_HUMAN	PTGDS_MOUSE
GO:0006417	0.0189323401613904	61/3222	20/552	0.00197310417421698	1	T	T	F	F	regulation of translation	ANG1_BOVIN	ANG3_MOUSE	ANGI_MOUSE	E0CX04_MOMBA	GRAC_MOUSE	O04358_IRIHO	Q2QEH4_SAPOF	Q94BW3_CINCA	RIP0_DIACA	RIP1_BRYDI	RIP1_HORVU	RIP1_MOMCH	RIP1_PHYAM	RIP2_PHYAM	RIP3_MOMCH	RIPA_PHYAM	RIPG_SURMU	RIPL1_PHYDI	RIPL2_PHYDI	RIPT_TRIKI
GO:0009311	0.0127250155183116	41/3222	15/552	0.00212511829833071	1	T	T	F	F	oligosaccharide metabolic process	AGAL_HUMAN	AMY1A_HUMAN	AMY1_ORYSJ	BGALA_ASPNC	BGALA_ASPOR	BGALA_PENSQ	IDUA_HUMAN	LALBA_BOVIN	LALBA_CAPHI	LALBA_CAVPO	LALBA_PAPCY	MANBA_MOUSE	NAGAB_CHICK	NAGAB_HUMAN	SIA_ASPFU
GO:0007612	0.00217256362507759	7/3222	5/552	0.00225086328577618	1	T	T	F	F	learning	DOPO_HUMAN	G3I1H5_CRIGR	LGMN_MOUSE	PGH2_HUMAN	PPT1_HUMAN
GO:0080171	0.00217256362507759	7/3222	5/552	0.00225086328577618	1	T	T	F	F	lytic vacuole organization	ANAG_HUMAN	GBA1_HUMAN	LICH_HUMAN	PPAP_RAT	TPP1_HUMAN
GO:0031638	0.00217256362507759	7/3222	5/552	0.00225086328577618	1	T	T	F	F	zymogen activation	CATH_HUMAN	EGFB2_MOUSE	G3I1H5_CRIGR	KLK1_HUMAN	LGMN_MOUSE
GO:0007040	0.00217256362507759	7/3222	5/552	0.00225086328577618	1	T	T	F	F	lysosome organization	ANAG_HUMAN	GBA1_HUMAN	LICH_HUMAN	PPAP_RAT	TPP1_HUMAN
GO:0046475	0.00310366232153942	10/3222	6/552	0.0027769962788505	1	T	T	F	F	glycerophospholipid catabolic process	ENPP2_HUMAN	ENPP2_RAT	LIPR2_HUMAN	LIPR2_RAT	PA2GX_HUMAN	PAG15_HUMAN
GO:0006629	0.17163252638113	553/3222	118/552	0.00282930135550646	1	T	T	F	F	lipid metabolic process	A0A1L8D5Z7_BOTAT	A1HA_LOXIN	A1HB2_LOXIN	A311_LOXLA	A8PUY1_MALGO	A8PUY5_MALGO	AGAL_HUMAN	ANAG_HUMAN	ANG1_BOVIN	ANG2_MOUSE	ANG3_MOUSE	ANG4_MOUSE	ANGI_MOUSE	AOAH_MOUSE	ASAH1_BALAS	CUTI1_ASPOR	E0A7J0_YARLL	ENPP2_HUMAN	ENPP2_RAT	FAEA_ASPNG	FUCO_HUMAN	GBA1_HUMAN	GPX5_HUMAN	I1SB18_VIPAE	LICH_HUMAN	LIP1_DIURU	LIP2_DIURU	LIP2_GEOCN	LIP3_DIURU	LIPA_MOEAP	LIPB_PSEA2	LIPG_CANLF	LIPG_HUMAN	LIPP_HORSE	LIPR1_CANLF	LIPR1_HUMAN	LIPR2_HUMAN	LIPR2_RAT	LIP_THELA	MDLA_PENCA	MDLA_PENCY	MNLOX_MAGO7	NAGAB_CHICK	NAGAB_HUMAN	P78583_ASPOZ	PA1_VESBA	PA21B_BOVIN	PA21B_PIG	PA2A1_BUNCE	PA2A1_ECHCA	PA2A1_NAJAT	PA2A1_OPHHA	PA2A2_NAJNA	PA2A2_OPHHA	PA2A2_TROCA	PA2A4_NAJSG	PA2A5_TRIST	PA2A7_GLOHA	PA2A_BOTJR	PA2A_CROAT	PA2A_DEIAC	PA2A_GLOHA	PA2A_NAJAT	PA2B1_AGKPI	PA2B2_BOTJR	PA2B2_PROFL	PA2B3_BOTAS	PA2B3_BUNCE	PA2B5_BUNCE	PA2B5_NOTSC	PA2BA_VIPAA	PA2BB_GLOHA	PA2BB_PSEAU	PA2BC_VIPAA	PA2BD_CRODU	PA2B_BUNCE	PA2B_NOTSC	PA2GA_HUMAN	PA2GE_HUMAN	PA2GX_HUMAN	PA2H1_AGKCL	PA2H1_BOTBZ	PA2H1_BOTJR	PA2H1_BOTMO	PA2H1_BOTPI	PA2H2_BOTAS	PA2H2_BOTMO	PA2H2_BOTPI	PA2H2_CERGO	PA2H3_BOTPI	PA2HB_AGKPI	PA2HB_OXYSC	PA2HH_TRIST	PA2HS_ECHCA	PA2H_BOTPA	PA2H_DEIAC	PA2H_PROMB	PA2N_GLOHA	PA2_APIME	PAG15_HUMAN	PGH2_HUMAN	PLA22_ORYSJ	PPAP_RAT	PPT1_BOVIN	PPT1_HUMAN	PPT2_HUMAN	PTGDS_HUMAN	PTGDS_MOUSE	Q5WRG2_RAT	Q6WER3_GIBZA	Q7LST4_PENEN	Q95KP4_HORSE	Q9P8F7_YARLL	SIA_ASPFU	THCAS_CANSA	TPP1_HUMAN	TTHY_CHICK	W6Q990_PENRF
GO:0006638	0.00837988826815642	27/3222	11/552	0.00313562704277083	1	T	T	F	F	neutral lipid metabolic process	ANG1_BOVIN	ANG2_MOUSE	ANG3_MOUSE	ANG4_MOUSE	ANGI_MOUSE	LICH_HUMAN	LIPG_HUMAN	LIPR2_HUMAN	LIPR2_RAT	PAG15_HUMAN	Q5WRG2_RAT
GO:0034248	0.0223463687150838	72/3222	22/552	0.0032848074921632	1	T	T	F	F	regulation of amide metabolic process	ANG1_BOVIN	ANG3_MOUSE	ANGI_MOUSE	E0CX04_MOMBA	GRAC_MOUSE	GRASS_DROME	O04358_IRIHO	PGPSA_DROME	Q2QEH4_SAPOF	Q94BW3_CINCA	RIP0_DIACA	RIP1_BRYDI	RIP1_HORVU	RIP1_MOMCH	RIP1_PHYAM	RIP2_PHYAM	RIP3_MOMCH	RIPA_PHYAM	RIPG_SURMU	RIPL1_PHYDI	RIPL2_PHYDI	RIPT_TRIKI
GO:0001525	0.00620732464307883	20/3222	9/552	0.00334927013475474	1	T	T	F	F	angiogenesis	ANG1_BOVIN	ANG2_MOUSE	ANG3_MOUSE	ANG4_MOUSE	ANGI_MOUSE	PCP_HUMAN	PGH2_HUMAN	Q5WRG2_RAT	RNSL3_DANRE
GO:0001934	0.00620732464307883	20/3222	9/552	0.00334927013475474	1	T	T	F	F	positive regulation of protein phosphorylation	ANG2_MOUSE	ANG3_MOUSE	ANG4_MOUSE	ANGI_MOUSE	ENPP2_HUMAN	ENPP2_RAT	PA21B_PIG	PGH2_HUMAN	Q5WRG2_RAT
GO:0051604	0.010862818125388	35/3222	13/552	0.00356959079346528	1	T	T	F	F	protein maturation	ANAG_HUMAN	CARP1_CANAL	CATH_HUMAN	CBPN_HUMAN	EGFB2_MOUSE	G3I1H5_CRIGR	GRAA_HUMAN	GRASS_DROME	KLK1_HUMAN	LGMN_MOUSE	PCP_HUMAN	PGPSA_DROME	RENI_RAT
GO:0051247	0.0133457479826195	43/3222	15/552	0.00363217773455106	1	T	T	F	F	positive regulation of protein metabolic process	ANG2_MOUSE	ANG3_MOUSE	ANG4_MOUSE	ANGI_MOUSE	CATD_RAT	CATH_HUMAN	ENPP2_HUMAN	ENPP2_RAT	G3I1H5_CRIGR	GBA1_HUMAN	LGMN_MOUSE	PA21B_PIG	PA2GX_HUMAN	PGH2_HUMAN	Q5WRG2_RAT
GO:0060349	0.00155183116076971	5/3222	4/552	0.00368721845500558	1	T	T	F	F	bone morphogenesis	PPA5_HUMAN	PPA5_RAT	TRFL_BUBBU	TRFL_HORSE
GO:0048660	0.00527622594661701	17/3222	8/552	0.00404042052618264	1	T	T	F	F	regulation of smooth muscle cell proliferation	ANG1_BOVIN	ANG2_MOUSE	ANG3_MOUSE	ANG4_MOUSE	ANGI_MOUSE	DOPO_HUMAN	PGH2_HUMAN	Q5WRG2_RAT
GO:0006664	0.00527622594661701	17/3222	8/552	0.00404042052618264	1	T	T	F	F	glycolipid metabolic process	AGAL_HUMAN	ANAG_HUMAN	FUCO_HUMAN	GBA1_HUMAN	LIPR2_HUMAN	LIPR2_RAT	NAGAB_HUMAN	SIA_ASPFU
GO:0010634	0.00434512725015518	14/3222	7/552	0.00472695470495533	1	T	T	F	F	positive regulation of epithelial cell migration	CATH_HUMAN	ENPP2_HUMAN	ENPP2_RAT	G3I1H5_CRIGR	HYAL1_HUMAN	LGMN_MOUSE	PGH2_HUMAN
GO:0001818	0.00434512725015518	14/3222	7/552	0.00472695470495533	1	T	T	F	F	negative regulation of cytokine production	GBA1_HUMAN	PA2GX_HUMAN	PGRP1_CAMDR	PPA5_HUMAN	PPA5_RAT	TRFL_BUBBU	TRFL_HORSE
GO:0030163	0.0124146492861577	40/3222	14/552	0.00473696065660328	1	T	T	F	F	protein catabolic process	ANAG_HUMAN	BGLR_HUMAN	CARP1_CANAL	CATD_RAT	CBPN_HUMAN	CEL2A_PIG	DPP2_HUMAN	GBA1_HUMAN	IDUA_HUMAN	MAN12_PENCI	MANBA_MOUSE	PPT1_BOVIN	PPT1_HUMAN	TPP1_HUMAN
GO:0050906	0.000931098696461825	3/3222	3/552	0.00500588920854884	1	T	T	F	F	detection of stimulus involved in sensory perception	CAH6_HUMAN	L8ICE9_9CETA	PERL_CAPHI
GO:0072376	0.000931098696461825	3/3222	3/552	0.00500588920854884	1	T	T	F	F	protein activation cascade	GRASS_DROME	PCP_HUMAN	PGPSA_DROME
GO:0001580	0.000931098696461825	3/3222	3/552	0.00500588920854884	1	T	T	F	F	detection of chemical stimulus involved in sensory perception of bitter taste	CAH6_HUMAN	L8ICE9_9CETA	PERL_CAPHI
GO:0005990	0.000931098696461825	3/3222	3/552	0.00500588920854884	1	T	T	F	F	lactose catabolic process	BGALA_ASPNC	BGALA_ASPOR	BGALA_PENSQ
GO:0050907	0.000931098696461825	3/3222	3/552	0.00500588920854884	1	T	T	F	F	detection of chemical stimulus involved in sensory perception	CAH6_HUMAN	L8ICE9_9CETA	PERL_CAPHI
GO:0050912	0.000931098696461825	3/3222	3/552	0.00500588920854884	1	T	T	F	F	detection of chemical stimulus involved in sensory perception of taste	CAH6_HUMAN	L8ICE9_9CETA	PERL_CAPHI
GO:0046471	0.00248292985723153	8/3222	5/552	0.00515952186554746	1	T	T	F	F	phosphatidylglycerol metabolic process	PA21B_BOVIN	PA21B_PIG	PA2GE_HUMAN	PA2GX_HUMAN	PAG15_HUMAN
GO:0032148	0.00248292985723153	8/3222	5/552	0.00515952186554746	1	T	T	F	F	activation of protein kinase B activity	ANG2_MOUSE	ANG3_MOUSE	ANG4_MOUSE	ANGI_MOUSE	Q5WRG2_RAT
GO:0032147	0.00248292985723153	8/3222	5/552	0.00515952186554746	1	T	T	F	F	activation of protein kinase activity	ANG2_MOUSE	ANG3_MOUSE	ANG4_MOUSE	ANGI_MOUSE	Q5WRG2_RAT
GO:0006351	0.00341402855369336	11/3222	6/552	0.00523263003883918	1	T	T	F	F	DNA-templated transcription	ANG1_BOVIN	ANG2_MOUSE	ANG3_MOUSE	ANG4_MOUSE	ANGI_MOUSE	Q5WRG2_RAT
GO:0016072	0.00341402855369336	11/3222	6/552	0.00523263003883918	1	T	T	F	F	rRNA metabolic process	ANG1_BOVIN	ANG2_MOUSE	ANG3_MOUSE	ANG4_MOUSE	ANGI_MOUSE	Q5WRG2_RAT
GO:0048662	0.00341402855369336	11/3222	6/552	0.00523263003883918	1	T	T	F	F	negative regulation of smooth muscle cell proliferation	ANG1_BOVIN	ANG2_MOUSE	ANG3_MOUSE	ANG4_MOUSE	ANGI_MOUSE	Q5WRG2_RAT
GO:0051336	0.0127250155183116	41/3222	14/552	0.00609124928681862	1	T	T	F	F	regulation of hydrolase activity	ANG1_BOVIN	ANG2_MOUSE	ANG3_MOUSE	ANG4_MOUSE	ANGI_MOUSE	CATD_RAT	CATH_HUMAN	G3I1H5_CRIGR	GRAA_HUMAN	LGMN_MOUSE	PGH2_HUMAN	PPT1_HUMAN	PRTN3_HUMAN	Q5WRG2_RAT
GO:0048871	0.0114835505896958	37/3222	13/552	0.00618434481234162	1	T	T	F	F	multicellular organismal-level homeostasis	ANAG_HUMAN	CATH_HUMAN	DOPO_HUMAN	GBA1_HUMAN	LICH_HUMAN	PA2GA_HUMAN	PA2GX_HUMAN	PCP_HUMAN	PGH2_HUMAN	PPA5_HUMAN	PPA5_PIG	PPA5_RAT	TPP1_HUMAN
GO:0010632	0.00558659217877095	18/3222	8/552	0.00620036578668115	1	T	T	F	F	regulation of epithelial cell migration	CATH_HUMAN	ENPP2_HUMAN	ENPP2_RAT	G3I1H5_CRIGR	HYAL1_HUMAN	LGMN_MOUSE	PCP_HUMAN	PGH2_HUMAN
GO:0016485	0.00682805710738672	22/3222	9/552	0.00718485116506019	1	T	T	F	F	protein processing	ANAG_HUMAN	CARP1_CANAL	CATH_HUMAN	CBPN_HUMAN	EGFB2_MOUSE	G3I1H5_CRIGR	KLK1_HUMAN	LGMN_MOUSE	RENI_RAT
GO:0001936	0.00465549348230913	15/3222	7/552	0.00757380228157741	1	T	T	F	F	regulation of endothelial cell proliferation	ANG1_BOVIN	ANG2_MOUSE	ANG3_MOUSE	ANG4_MOUSE	ANGI_MOUSE	DOPO_HUMAN	Q5WRG2_RAT
GO:0050679	0.00465549348230913	15/3222	7/552	0.00757380228157741	1	T	T	F	F	positive regulation of epithelial cell proliferation	ANG1_BOVIN	ANG2_MOUSE	ANG3_MOUSE	ANG4_MOUSE	ANGI_MOUSE	HYAL1_HUMAN	Q5WRG2_RAT
GO:0010558	0.0338299193047796	109/3222	29/552	0.0076222429809895	1	T	T	F	F	negative regulation of macromolecule biosynthetic process	ANG1_BOVIN	ANG3_MOUSE	ANGI_MOUSE	E0CX04_MOMBA	G3I1H5_CRIGR	GBA1_HUMAN	GRAC_MOUSE	LGMN_MOUSE	O04358_IRIHO	PA2GX_HUMAN	PGRP1_CAMDR	PPA5_HUMAN	PPA5_RAT	Q2QEH4_SAPOF	Q94BW3_CINCA	RIP0_DIACA	RIP1_BRYDI	RIP1_HORVU	RIP1_MOMCH	RIP1_PHYAM	RIP2_PHYAM	RIP3_MOMCH	RIPA_PHYAM	RIPG_SURMU	RIPL1_PHYDI	RIPL2_PHYDI	RIPT_TRIKI	TRFL_BUBBU	TRFL_HORSE
GO:0006639	0.00806952203600248	26/3222	10/552	0.00776577016461461	1	T	T	F	F	acylglycerol metabolic process	ANG1_BOVIN	ANG2_MOUSE	ANG3_MOUSE	ANG4_MOUSE	ANGI_MOUSE	LIPG_HUMAN	LIPR2_HUMAN	LIPR2_RAT	PAG15_HUMAN	Q5WRG2_RAT
GO:0002920	0.00186219739292365	6/3222	4/552	0.00956421365123264	1	T	F	F	F	regulation of humoral immune response	GRASS_DROME	KLK7_HUMAN	KLK7_MOUSE	PGPSA_DROME
GO:0002760	0.00186219739292365	6/3222	4/552	0.00956421365123264	1	T	F	F	F	positive regulation of antimicrobial humoral response	GRASS_DROME	KLK7_HUMAN	KLK7_MOUSE	PGPSA_DROME
GO:0002922	0.00186219739292365	6/3222	4/552	0.00956421365123264	1	T	F	F	F	positive regulation of humoral immune response	GRASS_DROME	KLK7_HUMAN	KLK7_MOUSE	PGPSA_DROME
GO:0002759	0.00186219739292365	6/3222	4/552	0.00956421365123264	1	T	F	F	F	regulation of antimicrobial humoral response	GRASS_DROME	KLK7_HUMAN	KLK7_MOUSE	PGPSA_DROME
GO:0051246	0.0403476101800124	130/3222	33/552	0.0097798789413118	1	T	F	F	F	regulation of protein metabolic process	ANG1_BOVIN	ANG2_MOUSE	ANG3_MOUSE	ANG4_MOUSE	ANGI_MOUSE	CATD_RAT	CATH_HUMAN	E0CX04_MOMBA	ENPP2_HUMAN	ENPP2_RAT	G3I1H5_CRIGR	GBA1_HUMAN	GRAC_MOUSE	LGMN_MOUSE	O04358_IRIHO	PA21B_PIG	PA2GX_HUMAN	PGH2_HUMAN	Q2QEH4_SAPOF	Q5WRG2_RAT	Q94BW3_CINCA	RIP0_DIACA	RIP1_BRYDI	RIP1_HORVU	RIP1_MOMCH	RIP1_PHYAM	RIP2_PHYAM	RIP3_MOMCH	RIPA_PHYAM	RIPG_SURMU	RIPL1_PHYDI	RIPL2_PHYDI	RIPT_TRIKI
GO:0090501	0.00279329608938547	9/3222	5/552	0.00998677291237379	1	T	F	F	F	obsolete RNA phosphodiester bond hydrolysis	Q5WRG2_RAT	RNAS4_HUMAN	RNAS6_HUMAN	RNS1B_RAT	RNS_BOVIN
GO:0007613	0.00279329608938547	9/3222	5/552	0.00998677291237379	1	T	F	F	F	memory	DOPO_HUMAN	G3I1H5_CRIGR	KLK8_MOUSE	LGMN_MOUSE	PGH2_HUMAN
GO:0042327	0.00713842333954066	23/3222	9/552	0.0100519620835813	1	T	F	F	F	positive regulation of phosphorylation	ANG2_MOUSE	ANG3_MOUSE	ANG4_MOUSE	ANGI_MOUSE	ENPP2_HUMAN	ENPP2_RAT	PA21B_PIG	PGH2_HUMAN	Q5WRG2_RAT
GO:0006665	0.00713842333954066	23/3222	9/552	0.0100519620835813	1	T	F	F	F	sphingolipid metabolic process	AGAL_HUMAN	ANAG_HUMAN	ASAH1_BALAS	ENPP2_HUMAN	ENPP2_RAT	GBA1_HUMAN	PAG15_HUMAN	PPT1_HUMAN	SIA_ASPFU
GO:0031401	0.00837988826815642	27/3222	10/552	0.0104893837656848	1	T	F	F	F	positive regulation of protein modification process	ANG2_MOUSE	ANG3_MOUSE	ANG4_MOUSE	ANGI_MOUSE	ENPP2_HUMAN	ENPP2_RAT	GBA1_HUMAN	PA21B_PIG	PGH2_HUMAN	Q5WRG2_RAT
GO:0050896	0.23618870266915	761/3222	152/552	0.0107311102722333	1	T	F	F	F	response to stimulus	A0A087WNH2_FICBE	A0A0A0Y4H8_TRAFO	A0A1S4NYF8_PANVG	A0A3L6SKP5_PANMI	A6PZ97_SALSA	AGAL_ORYSJ	ANAG_HUMAN	ANG1_BOVIN	ANG2_MOUSE	ANG3_MOUSE	ANG4_MOUSE	ANGI_MOUSE	AOC1_HUMAN	AOCX_BOVIN	B9TU22_GADMO	CAH6_HUMAN	CARP1_CANAL	CAT3_NEUCR	CATD_RAT	CATH_HUMAN	CBPN_HUMAN	CEL2A_PIG	CERU_RAT	CFAD_MOUSE	CHI2_HORVU	CHI2_ORYSJ	CHI4_CRYJA	CHIC_ARATH	CHIC_SECCE	CHIL3_MOUSE	D1MPT2_ROYRE	DABA_PSEMU	DIR_GLYEC	DOPO_HUMAN	E0CX04_MOMBA	E13B_HORVU	ECP_HUMAN	ENPP2_HUMAN	ENPP2_RAT	G3I1H5_CRIGR	GBA1_HUMAN	GPX3_HUMAN	GPX5_HUMAN	GPX6_MOUSE	GRAA_HUMAN	GRAC_MOUSE	GRASS_DROME	HYAL1_HUMAN	K7CID1_PANTR	K7N5L9_RAPSA	KATG2_MAGO7	KLK8_MOUSE	L8ICE9_9CETA	LALBA_BOVIN	LGMN_MOUSE	LICH_HUMAN	LIG2_PHACH	LIG4_PHACH	LIG8_PHACH	LIPR2_RAT	LYG_STRCA	LYSC1_ANAPL	LYSC1_CANLF	LYSC1_HORSE	LYSC2_BOVIN	LYSC2_ONCMY	LYSC_COTJA	LYSC_EQUAS	LYSC_NUMME	LYSC_OPIHO	LYSC_PELSI	LYS_BOMMO	LYS_RUDPH	MAN12_PENCI	MMP1_PIG	NCS_THLFG	O04358_IRIHO	O22443_SOYBN	O81934_CANEN	OXLA_BOTAT	OXLA_CALRH	OXLA_GLOHA	PA21B_BOVIN	PA21B_PIG	PA2A_BOTJR	PA2B3_BOTAS	PA2GA_HUMAN	PA2GE_HUMAN	PA2GX_HUMAN	PA2H1_BOTBZ	PA2H1_BOTJR	PA2H2_BOTAS	PA2H2_BOTMO	PA2H_BOTPA	PCP_HUMAN	PEM1_PHACH	PER1A_ARMRU	PER1_ARAHY	PER1_SORBI	PER53_ARATH	PER59_ARATH	PERL_BOVIN	PERL_BUBBU	PERL_CAPHI	PER_ARTRA	PER_COPCI	PGH2_HUMAN	PGPSA_DROME	PGRP1_CAMDR	POXA_DICDI	PPA5_HUMAN	PPA5_RAT	PPAF1_HOLDI	PPT1_HUMAN	PRTN3_HUMAN	PTGDS_HUMAN	PTGDS_MOUSE	Q2QEH4_SAPOF	Q40069_HORVU	Q5WRG2_RAT	Q60FD2_9APHY	Q70C53_SOLTU	Q86RS6_MANSE	Q8H0C9_VIGUN	Q94BW3_CINCA	Q96X16_PICPA	Q9FUH3_VIGUS	RENI_RAT	RIP0_DIACA	RIP1_BRYDI	RIP1_HORVU	RIP1_MOMCH	RIP1_PHYAM	RIP2_PHYAM	RIP3_MOMCH	RIPA_PHYAM	RIPG_SURMU	RIPL1_PHYDI	RIPL2_PHYDI	RIPT_TRIKI	RNAS4_HUMAN	RNAS4_PIG	RNAS6_HUMAN	RNS1B_RAT	RNSL3_DANRE	RNS_BOVIN	RNT2_HUMAN	TRFL_BUBBU	TRFL_HORSE	TTHY_CHICK	VPL1_PLEER	VPL2_PLEER
GO:0008284	0.0189323401613904	61/3222	18/552	0.0111027085851957	1	T	F	F	F	positive regulation of cell population proliferation	ANG1_BOVIN	ANG2_MOUSE	ANG3_MOUSE	ANG4_MOUSE	ANGI_MOUSE	CATH_HUMAN	ENPP2_HUMAN	ENPP2_RAT	G3I1H5_CRIGR	HYAL1_HUMAN	LGMN_MOUSE	PA21B_BOVIN	PA21B_PIG	PGH2_HUMAN	PRTN3_HUMAN	Q5WRG2_RAT	TRFL_BUBBU	TRFL_HORSE
GO:0031327	0.0363128491620112	117/3222	30/552	0.0116339858605996	1	T	F	F	F	negative regulation of cellular biosynthetic process	AGAL_HUMAN	ANG1_BOVIN	ANG3_MOUSE	ANGI_MOUSE	E0CX04_MOMBA	G3I1H5_CRIGR	GBA1_HUMAN	GRAC_MOUSE	LGMN_MOUSE	O04358_IRIHO	PA2GX_HUMAN	PGRP1_CAMDR	PPA5_HUMAN	PPA5_RAT	Q2QEH4_SAPOF	Q94BW3_CINCA	RIP0_DIACA	RIP1_BRYDI	RIP1_HORVU	RIP1_MOMCH	RIP1_PHYAM	RIP2_PHYAM	RIP3_MOMCH	RIPA_PHYAM	RIPG_SURMU	RIPL1_PHYDI	RIPL2_PHYDI	RIPT_TRIKI	TRFL_BUBBU	TRFL_HORSE
GO:0007586	0.00403476101800124	13/3222	6/552	0.0142849735702559	1	T	F	F	F	digestion	CHIA_HUMAN	CHYM_CAMDR	LIPR2_HUMAN	LYSC2_BOVIN	TRY1_GADMO	TRY3_SALSA
GO:0060249	0.00527622594661701	17/3222	7/552	0.0167424839388119	1	T	F	F	F	anatomical structure homeostasis	ANAG_HUMAN	LICH_HUMAN	PGH2_HUMAN	PPA5_HUMAN	PPA5_PIG	PPA5_RAT	TPP1_HUMAN
GO:0001894	0.00527622594661701	17/3222	7/552	0.0167424839388119	1	T	F	F	F	tissue homeostasis	ANAG_HUMAN	LICH_HUMAN	PGH2_HUMAN	PPA5_HUMAN	PPA5_PIG	PPA5_RAT	TPP1_HUMAN
GO:0046486	0.0183116076970826	59/3222	17/552	0.0170737513778417	1	T	F	F	F	glycerolipid metabolic process	ANG1_BOVIN	ANG2_MOUSE	ANG3_MOUSE	ANG4_MOUSE	ANGI_MOUSE	ENPP2_HUMAN	ENPP2_RAT	LIPG_HUMAN	LIPR2_HUMAN	LIPR2_RAT	PA21B_BOVIN	PA21B_PIG	PA2GA_HUMAN	PA2GE_HUMAN	PA2GX_HUMAN	PAG15_HUMAN	Q5WRG2_RAT
GO:0008154	0.00124146492861577	4/3222	3/552	0.0174622957200355	1	T	F	F	F	actin polymerization or depolymerization	ANG1_BOVIN	ANGI_MOUSE	Q5WRG2_RAT
GO:0034367	0.00124146492861577	4/3222	3/552	0.0174622957200355	1	T	F	F	F	protein-containing complex remodeling	PA2GA_HUMAN	PA2GE_HUMAN	PA2GX_HUMAN
GO:0034374	0.00124146492861577	4/3222	3/552	0.0174622957200355	1	T	F	F	F	low-density lipoprotein particle remodeling	PA2GA_HUMAN	PA2GE_HUMAN	PA2GX_HUMAN
GO:0030574	0.00124146492861577	4/3222	3/552	0.0174622957200355	1	T	F	F	F	collagen catabolic process	COGS_HYPLI	MMP1_PIG	PRTN3_HUMAN
GO:0034368	0.00124146492861577	4/3222	3/552	0.0174622957200355	1	T	F	F	F	protein-lipid complex remodeling	PA2GA_HUMAN	PA2GE_HUMAN	PA2GX_HUMAN
GO:0030041	0.00124146492861577	4/3222	3/552	0.0174622957200355	1	T	F	F	F	actin filament polymerization	ANG1_BOVIN	ANGI_MOUSE	Q5WRG2_RAT
GO:0019882	0.00124146492861577	4/3222	3/552	0.0174622957200355	1	T	F	F	F	antigen processing and presentation	CATH_HUMAN	GBA1_HUMAN	GILT_MOUSE
GO:0031341	0.00124146492861577	4/3222	3/552	0.0174622957200355	1	T	F	F	F	regulation of cell killing	DNAS1_HUMAN	DNSL3_HUMAN	OXLA_BOTAT
GO:0050688	0.00124146492861577	4/3222	3/552	0.0174622957200355	1	T	F	F	F	regulation of defense response to virus	RIP0_DIACA	RIP3_MOMCH	RIPT_TRIKI
GO:0034369	0.00124146492861577	4/3222	3/552	0.0174622957200355	1	T	F	F	F	plasma lipoprotein particle remodeling	PA2GA_HUMAN	PA2GE_HUMAN	PA2GX_HUMAN
GO:0043112	0.00124146492861577	4/3222	3/552	0.0174622957200355	1	T	F	F	F	receptor metabolic process	CATD_RAT	G3I1H5_CRIGR	LGMN_MOUSE
GO:0010562	0.00900062073246431	29/3222	10/552	0.0180326905494802	1	T	F	F	F	positive regulation of phosphorus metabolic process	ANG2_MOUSE	ANG3_MOUSE	ANG4_MOUSE	ANGI_MOUSE	ENPP2_HUMAN	ENPP2_RAT	GBA1_HUMAN	PA21B_PIG	PGH2_HUMAN	Q5WRG2_RAT
GO:0045937	0.00900062073246431	29/3222	10/552	0.0180326905494802	1	T	F	F	F	positive regulation of phosphate metabolic process	ANG2_MOUSE	ANG3_MOUSE	ANG4_MOUSE	ANGI_MOUSE	ENPP2_HUMAN	ENPP2_RAT	GBA1_HUMAN	PA21B_PIG	PGH2_HUMAN	Q5WRG2_RAT
GO:0009890	0.0375543140906269	121/3222	30/552	0.0186693580385087	1	T	F	F	F	negative regulation of biosynthetic process	AGAL_HUMAN	ANG1_BOVIN	ANG3_MOUSE	ANGI_MOUSE	E0CX04_MOMBA	G3I1H5_CRIGR	GBA1_HUMAN	GRAC_MOUSE	LGMN_MOUSE	O04358_IRIHO	PA2GX_HUMAN	PGRP1_CAMDR	PPA5_HUMAN	PPA5_RAT	Q2QEH4_SAPOF	Q94BW3_CINCA	RIP0_DIACA	RIP1_BRYDI	RIP1_HORVU	RIP1_MOMCH	RIP1_PHYAM	RIP2_PHYAM	RIP3_MOMCH	RIPA_PHYAM	RIPG_SURMU	RIPL1_PHYDI	RIPL2_PHYDI	RIPT_TRIKI	TRFL_BUBBU	TRFL_HORSE
GO:0002532	0.00217256362507759	7/3222	4/552	0.019315347471839	1	T	F	F	F	production of molecular mediator involved in inflammatory response	CHIA_HUMAN	CHIL3_MOUSE	LICH_HUMAN	PA2GX_HUMAN
GO:1903556	0.00217256362507759	7/3222	4/552	0.019315347471839	1	T	F	F	F	negative regulation of tumor necrosis factor superfamily cytokine production	PPA5_HUMAN	PPA5_RAT	TRFL_BUBBU	TRFL_HORSE
GO:0045453	0.00217256362507759	7/3222	4/552	0.019315347471839	1	T	F	F	F	bone resorption	PPA5_HUMAN	PPA5_PIG	PPA5_RAT	TPP1_HUMAN
GO:1900424	0.00217256362507759	7/3222	4/552	0.019315347471839	1	T	F	F	F	regulation of defense response to bacterium	GRASS_DROME	KLK7_HUMAN	KLK7_MOUSE	PGPSA_DROME
GO:0002443	0.00217256362507759	7/3222	4/552	0.019315347471839	1	T	F	F	F	leukocyte mediated immunity	CATH_HUMAN	DOPO_HUMAN	GRAC_MOUSE	PA21B_PIG
GO:0032963	0.00217256362507759	7/3222	4/552	0.019315347471839	1	T	F	F	F	collagen metabolic process	ANAG_HUMAN	COGS_HYPLI	MMP1_PIG	PRTN3_HUMAN
GO:0032101	0.0257603972687772	83/3222	22/552	0.0196616065196605	1	F	F	F	F	regulation of response to external stimulus	ANAG_HUMAN	AOAH_MOUSE	DNAS1_HUMAN	DNSL3_HUMAN	G3I1H5_CRIGR	GBA1_HUMAN	GRASS_DROME	KLK7_HUMAN	KLK7_MOUSE	KLK8_MOUSE	LGMN_MOUSE	PA2GA_HUMAN	PA2GX_HUMAN	PGH2_HUMAN	PGPSA_DROME	PPA5_HUMAN	PPA5_RAT	RIP0_DIACA	RIP3_MOMCH	RIPT_TRIKI	TRFL_BUBBU	TRFL_HORSE
GO:0007033	0.00434512725015518	14/3222	6/552	0.0214534877192637	1	F	F	F	F	vacuole organization	ANAG_HUMAN	CATD_RAT	GBA1_HUMAN	LICH_HUMAN	PPAP_RAT	TPP1_HUMAN
GO:0032774	0.00434512725015518	14/3222	6/552	0.0214534877192637	1	F	F	F	F	RNA biosynthetic process	ANG1_BOVIN	ANG2_MOUSE	ANG3_MOUSE	ANG4_MOUSE	ANGI_MOUSE	Q5WRG2_RAT
GO:0045860	0.00434512725015518	14/3222	6/552	0.0214534877192637	1	F	F	F	F	positive regulation of protein kinase activity	ANG2_MOUSE	ANG3_MOUSE	ANG4_MOUSE	ANGI_MOUSE	PA21B_PIG	Q5WRG2_RAT
GO:0005984	0.00806952203600248	26/3222	9/552	0.023796468266013	1	F	F	F	F	disaccharide metabolic process	AMY1_ORYSJ	BGALA_ASPNC	BGALA_ASPOR	BGALA_PENSQ	IDUA_HUMAN	LALBA_BOVIN	LALBA_CAPHI	LALBA_CAVPO	LALBA_PAPCY
GO:0051248	0.026381129733085	85/3222	22/552	0.0256518505091033	1	F	F	F	F	negative regulation of protein metabolic process	ANG1_BOVIN	ANG3_MOUSE	ANGI_MOUSE	E0CX04_MOMBA	GBA1_HUMAN	GRAC_MOUSE	O04358_IRIHO	PGH2_HUMAN	Q2QEH4_SAPOF	Q94BW3_CINCA	RIP0_DIACA	RIP1_BRYDI	RIP1_HORVU	RIP1_MOMCH	RIP1_PHYAM	RIP2_PHYAM	RIP3_MOMCH	RIPA_PHYAM	RIPG_SURMU	RIPL1_PHYDI	RIPL2_PHYDI	RIPT_TRIKI
GO:0045862	0.00341402855369336	11/3222	5/552	0.0271664824684607	1	F	F	F	F	positive regulation of proteolysis	CATD_RAT	CATH_HUMAN	G3I1H5_CRIGR	GBA1_HUMAN	LGMN_MOUSE
GO:0030099	0.00341402855369336	11/3222	5/552	0.0271664824684607	1	F	F	F	F	myeloid cell differentiation	ANAG_HUMAN	GBA1_HUMAN	LICH_HUMAN	PPA5_RAT	PRTN3_HUMAN
GO:0035729	0.000620732464307883	2/3222	2/552	0.0293072059118488	1	F	F	F	F	cellular response to hepatocyte growth factor stimulus	G3I1H5_CRIGR	LGMN_MOUSE
GO:0032929	0.000620732464307883	2/3222	2/552	0.0293072059118488	1	F	F	F	F	negative regulation of superoxide anion generation	PPA5_HUMAN	PPA5_RAT
GO:0044406	0.000620732464307883	2/3222	2/552	0.0293072059118488	1	F	F	F	F	adhesion of symbiont to host	CARP1_CANAL	EXG1_CANAL
GO:1900229	0.000620732464307883	2/3222	2/552	0.0293072059118488	1	F	F	F	F	negative regulation of single-species biofilm formation in or on host organism	TRFL_BUBBU	TRFL_HORSE
GO:0097202	0.000620732464307883	2/3222	2/552	0.0293072059118488	1	F	F	F	F	activation of cysteine-type endopeptidase activity	G3I1H5_CRIGR	LGMN_MOUSE
GO:1902732	0.000620732464307883	2/3222	2/552	0.0293072059118488	1	F	F	F	F	positive regulation of chondrocyte proliferation	TRFL_BUBBU	TRFL_HORSE
GO:2001204	0.000620732464307883	2/3222	2/552	0.0293072059118488	1	F	F	F	F	regulation of osteoclast development	TRFL_BUBBU	TRFL_HORSE
GO:1905146	0.000620732464307883	2/3222	2/552	0.0293072059118488	1	F	F	F	F	lysosomal protein catabolic process	DPP2_HUMAN	TPP1_HUMAN
GO:1901184	0.000620732464307883	2/3222	2/552	0.0293072059118488	1	F	F	F	F	regulation of ERBB signaling pathway	G3I1H5_CRIGR	LGMN_MOUSE
GO:0007042	0.000620732464307883	2/3222	2/552	0.0293072059118488	1	F	F	F	F	lysosomal lumen acidification	PPT1_BOVIN	PPT1_HUMAN
GO:0006963	0.000620732464307883	2/3222	2/552	0.0293072059118488	1	F	F	F	F	positive regulation of antibacterial peptide biosynthetic process	GRASS_DROME	PGPSA_DROME
GO:2000308	0.000620732464307883	2/3222	2/552	0.0293072059118488	1	F	F	F	F	negative regulation of tumor necrosis factor (ligand) superfamily member 11 production	TRFL_BUBBU	TRFL_HORSE
GO:0035633	0.000620732464307883	2/3222	2/552	0.0293072059118488	1	F	F	F	F	maintenance of blood-brain barrier	ANAG_HUMAN	PGH2_HUMAN
GO:0035751	0.000620732464307883	2/3222	2/552	0.0293072059118488	1	F	F	F	F	regulation of lysosomal lumen pH	PPT1_BOVIN	PPT1_HUMAN
GO:0002761	0.000620732464307883	2/3222	2/552	0.0293072059118488	1	F	F	F	F	regulation of myeloid leukocyte differentiation	TRFL_BUBBU	TRFL_HORSE
GO:0007039	0.000620732464307883	2/3222	2/552	0.0293072059118488	1	F	F	F	F	protein catabolic process in the vacuole	DPP2_HUMAN	TPP1_HUMAN
GO:0002762	0.000620732464307883	2/3222	2/552	0.0293072059118488	1	F	F	F	F	negative regulation of myeloid leukocyte differentiation	TRFL_BUBBU	TRFL_HORSE
GO:2001026	0.000620732464307883	2/3222	2/552	0.0293072059118488	1	F	F	F	F	regulation of endothelial cell chemotaxis	G3I1H5_CRIGR	LGMN_MOUSE
GO:0045671	0.000620732464307883	2/3222	2/552	0.0293072059118488	1	F	F	F	F	negative regulation of osteoclast differentiation	TRFL_BUBBU	TRFL_HORSE
GO:0140507	0.000620732464307883	2/3222	2/552	0.0293072059118488	1	F	F	F	F	granzyme-mediated programmed cell death signaling pathway	GRAA_HUMAN	GRAC_MOUSE
GO:0006658	0.000620732464307883	2/3222	2/552	0.0293072059118488	1	F	F	F	F	phosphatidylserine metabolic process	PA2GX_HUMAN	PAG15_HUMAN
GO:1904635	0.000620732464307883	2/3222	2/552	0.0293072059118488	1	F	F	F	F	positive regulation of podocyte apoptotic process	PA21B_BOVIN	PA21B_PIG
GO:0009664	0.000620732464307883	2/3222	2/552	0.0293072059118488	1	F	F	F	F	plant-type cell wall organization	ADPG2_ARATH	Q9LYJ5_ARATH
GO:2001028	0.000620732464307883	2/3222	2/552	0.0293072059118488	1	F	F	F	F	positive regulation of endothelial cell chemotaxis	G3I1H5_CRIGR	LGMN_MOUSE
GO:0160032	0.000620732464307883	2/3222	2/552	0.0293072059118488	1	F	F	F	F	Toll receptor ligand protein activation cascade	GRASS_DROME	PGPSA_DROME
GO:1900159	0.000620732464307883	2/3222	2/552	0.0293072059118488	1	F	F	F	F	positive regulation of bone mineralization involved in bone maturation	TRFL_BUBBU	TRFL_HORSE
GO:0033619	0.000620732464307883	2/3222	2/552	0.0293072059118488	1	F	F	F	F	membrane protein proteolysis	CATH_HUMAN	PRTN3_HUMAN
GO:1900191	0.000620732464307883	2/3222	2/552	0.0293072059118488	1	F	F	F	F	negative regulation of single-species biofilm formation	TRFL_BUBBU	TRFL_HORSE
GO:0036335	0.000620732464307883	2/3222	2/552	0.0293072059118488	1	F	F	F	F	intestinal stem cell homeostasis	PA2GA_HUMAN	PA2GX_HUMAN
GO:1903328	0.000620732464307883	2/3222	2/552	0.0293072059118488	1	F	F	F	F	positive regulation of tRNA metabolic process	ANGI_MOUSE	Q5WRG2_RAT
GO:0040015	0.000620732464307883	2/3222	2/552	0.0293072059118488	1	F	F	F	F	negative regulation of multicellular organism growth	G3I1H5_CRIGR	LGMN_MOUSE
GO:2000307	0.000620732464307883	2/3222	2/552	0.0293072059118488	1	F	F	F	F	regulation of tumor necrosis factor (ligand) superfamily member 11 production	TRFL_BUBBU	TRFL_HORSE
GO:0051656	0.000620732464307883	2/3222	2/552	0.0293072059118488	1	F	F	F	F	establishment of organelle localization	PTGDS_HUMAN	PTGDS_MOUSE
GO:1900228	0.000620732464307883	2/3222	2/552	0.0293072059118488	1	F	F	F	F	regulation of single-species biofilm formation in or on host organism	TRFL_BUBBU	TRFL_HORSE
GO:1902372	0.000620732464307883	2/3222	2/552	0.0293072059118488	1	F	F	F	F	positive regulation of tRNA catabolic process	ANGI_MOUSE	Q5WRG2_RAT
GO:0002807	0.000620732464307883	2/3222	2/552	0.0293072059118488	1	F	F	F	F	positive regulation of antimicrobial peptide biosynthetic process	GRASS_DROME	PGPSA_DROME
GO:0035728	0.000620732464307883	2/3222	2/552	0.0293072059118488	1	F	F	F	F	response to hepatocyte growth factor	G3I1H5_CRIGR	LGMN_MOUSE
GO:0043299	0.000620732464307883	2/3222	2/552	0.0293072059118488	1	F	F	F	F	leukocyte degranulation	PTGDS_HUMAN	PTGDS_MOUSE
GO:0042119	0.000620732464307883	2/3222	2/552	0.0293072059118488	1	F	F	F	F	neutrophil activation	DNAS1_HUMAN	DNSL3_HUMAN
GO:0097066	0.000620732464307883	2/3222	2/552	0.0293072059118488	1	F	F	F	F	response to thyroid hormone	CATH_HUMAN	GBA1_HUMAN
GO:0009827	0.000620732464307883	2/3222	2/552	0.0293072059118488	1	F	F	F	F	plant-type cell wall modification	ADPG2_ARATH	Q9LYJ5_ARATH
GO:0031221	0.000620732464307883	2/3222	2/552	0.0293072059118488	1	F	F	F	F	arabinan metabolic process	ABFB_ASPKW	XYND_EMENI
GO:0030207	0.000620732464307883	2/3222	2/552	0.0293072059118488	1	F	F	F	F	chondroitin sulfate catabolic process	BGLR_HUMAN	HYAL1_HUMAN
GO:0071669	0.000620732464307883	2/3222	2/552	0.0293072059118488	1	F	F	F	F	plant-type cell wall organization or biogenesis	ADPG2_ARATH	Q9LYJ5_ARATH
GO:0043303	0.000620732464307883	2/3222	2/552	0.0293072059118488	1	F	F	F	F	mast cell degranulation	PTGDS_HUMAN	PTGDS_MOUSE
GO:0002275	0.000620732464307883	2/3222	2/552	0.0293072059118488	1	F	F	F	F	myeloid cell activation involved in immune response	DNAS1_HUMAN	DNSL3_HUMAN
GO:0002283	0.000620732464307883	2/3222	2/552	0.0293072059118488	1	F	F	F	F	neutrophil activation involved in immune response	DNAS1_HUMAN	DNSL3_HUMAN
GO:2001205	0.000620732464307883	2/3222	2/552	0.0293072059118488	1	F	F	F	F	negative regulation of osteoclast development	TRFL_BUBBU	TRFL_HORSE
GO:0048260	0.000620732464307883	2/3222	2/552	0.0293072059118488	1	F	F	F	F	positive regulation of receptor-mediated endocytosis	PPT1_BOVIN	PPT1_HUMAN
GO:1900157	0.000620732464307883	2/3222	2/552	0.0293072059118488	1	F	F	F	F	regulation of bone mineralization involved in bone maturation	TRFL_BUBBU	TRFL_HORSE
GO:1901185	0.000620732464307883	2/3222	2/552	0.0293072059118488	1	F	F	F	F	negative regulation of ERBB signaling pathway	G3I1H5_CRIGR	LGMN_MOUSE
GO:0010936	0.000620732464307883	2/3222	2/552	0.0293072059118488	1	F	F	F	F	negative regulation of macrophage cytokine production	PPA5_HUMAN	PPA5_RAT
GO:0048549	0.000620732464307883	2/3222	2/552	0.0293072059118488	1	F	F	F	F	positive regulation of pinocytosis	PPT1_BOVIN	PPT1_HUMAN
GO:1904633	0.000620732464307883	2/3222	2/552	0.0293072059118488	1	F	F	F	F	regulation of podocyte apoptotic process	PA21B_BOVIN	PA21B_PIG
GO:0002805	0.000620732464307883	2/3222	2/552	0.0293072059118488	1	F	F	F	F	regulation of antimicrobial peptide biosynthetic process	GRASS_DROME	PGPSA_DROME
GO:0033690	0.000620732464307883	2/3222	2/552	0.0293072059118488	1	F	F	F	F	positive regulation of osteoblast proliferation	TRFL_BUBBU	TRFL_HORSE
GO:0032695	0.000620732464307883	2/3222	2/552	0.0293072059118488	1	F	F	F	F	negative regulation of interleukin-12 production	PPA5_HUMAN	PPA5_RAT
GO:0097264	0.000620732464307883	2/3222	2/552	0.0293072059118488	1	F	F	F	F	self proteolysis	G3I1H5_CRIGR	LGMN_MOUSE
GO:1901142	0.000620732464307883	2/3222	2/552	0.0293072059118488	1	F	F	F	F	insulin metabolic process	CATD_RAT	CEL2A_PIG
GO:0031222	0.000620732464307883	2/3222	2/552	0.0293072059118488	1	F	F	F	F	arabinan catabolic process	ABFB_ASPKW	XYND_EMENI
GO:0007035	0.000620732464307883	2/3222	2/552	0.0293072059118488	1	F	F	F	F	vacuolar acidification	PPT1_BOVIN	PPT1_HUMAN
GO:0002808	0.000620732464307883	2/3222	2/552	0.0293072059118488	1	F	F	F	F	regulation of antibacterial peptide biosynthetic process	GRASS_DROME	PGPSA_DROME
GO:1900190	0.000620732464307883	2/3222	2/552	0.0293072059118488	1	F	F	F	F	regulation of single-species biofilm formation	TRFL_BUBBU	TRFL_HORSE
GO:0032801	0.000620732464307883	2/3222	2/552	0.0293072059118488	1	F	F	F	F	receptor catabolic process	G3I1H5_CRIGR	LGMN_MOUSE
GO:0046900	0.000620732464307883	2/3222	2/552	0.0293072059118488	1	F	F	F	F	tetrahydrofolylpolyglutamate metabolic process	GGH_HUMAN	Q6NY42_DANRE
GO:0010935	0.000620732464307883	2/3222	2/552	0.0293072059118488	1	F	F	F	F	regulation of macrophage cytokine production	PPA5_HUMAN	PPA5_RAT
GO:0000737	0.000620732464307883	2/3222	2/552	0.0293072059118488	1	F	F	F	F	obsolete DNA catabolic process, endonucleolytic	DNAS1_HUMAN	DNSL3_HUMAN
GO:0045670	0.000620732464307883	2/3222	2/552	0.0293072059118488	1	F	F	F	F	regulation of osteoclast differentiation	TRFL_BUBBU	TRFL_HORSE
GO:0036417	0.000620732464307883	2/3222	2/552	0.0293072059118488	1	F	F	F	F	tRNA destabilization	ANGI_MOUSE	Q5WRG2_RAT
GO:1901143	0.000620732464307883	2/3222	2/552	0.0293072059118488	1	F	F	F	F	insulin catabolic process	CATD_RAT	CEL2A_PIG
GO:0009313	0.00465549348230913	15/3222	6/552	0.0307066113443708	1	F	F	F	F	oligosaccharide catabolic process	AMY1_ORYSJ	BGALA_ASPNC	BGALA_ASPOR	BGALA_PENSQ	MANBA_MOUSE	SIA_ASPFU
GO:0010952	0.00248292985723153	8/3222	4/552	0.03347117307814	1	F	F	F	F	positive regulation of peptidase activity	CATD_RAT	CATH_HUMAN	G3I1H5_CRIGR	LGMN_MOUSE
GO:0002573	0.00248292985723153	8/3222	4/552	0.03347117307814	1	F	F	F	F	myeloid leukocyte differentiation	ANAG_HUMAN	GBA1_HUMAN	PPA5_RAT	PRTN3_HUMAN
GO:0002274	0.00248292985723153	8/3222	4/552	0.03347117307814	1	F	F	F	F	myeloid leukocyte activation	ANAG_HUMAN	DNAS1_HUMAN	DNSL3_HUMAN	PA2GX_HUMAN
GO:0009268	0.00248292985723153	8/3222	4/552	0.03347117307814	1	F	F	F	F	response to pH	G3I1H5_CRIGR	GBA1_HUMAN	HYAL1_HUMAN	LGMN_MOUSE
GO:0046352	0.00248292985723153	8/3222	4/552	0.03347117307814	1	F	F	F	F	disaccharide catabolic process	AMY1_ORYSJ	BGALA_ASPNC	BGALA_ASPOR	BGALA_PENSQ
GO:0017000	0.00248292985723153	8/3222	4/552	0.03347117307814	1	F	F	F	F	antibiotic biosynthetic process	MDLA_PENCA	MDLA_PENCY	Q7LST4_PENEN	W6Q990_PENRF
GO:0006516	0.00248292985723153	8/3222	4/552	0.03347117307814	1	F	F	F	F	glycoprotein catabolic process	ANAG_HUMAN	BGLR_HUMAN	IDUA_HUMAN	MANBA_MOUSE
GO:0045019	0.00155183116076971	5/3222	3/552	0.038124911617623	1	F	F	F	F	negative regulation of nitric oxide biosynthetic process	AGAL_HUMAN	PPA5_HUMAN	PPA5_RAT
GO:1904406	0.00155183116076971	5/3222	3/552	0.038124911617623	1	F	F	F	F	negative regulation of nitric oxide metabolic process	AGAL_HUMAN	PPA5_HUMAN	PPA5_RAT
GO:0034755	0.00155183116076971	5/3222	3/552	0.038124911617623	1	F	F	F	F	iron ion transmembrane transport	PPA5_PIG	TRFL_BUBBU	TRFL_HORSE
GO:0031505	0.00155183116076971	5/3222	3/552	0.038124911617623	1	F	F	F	F	fungal-type cell wall organization	CARP1_CANAL	EXG1_CANAL	EXG1_YEAST
GO:0050795	0.00155183116076971	5/3222	3/552	0.038124911617623	1	F	F	F	F	regulation of behavior	EST6_DROME	PTGDS_HUMAN	PTGDS_MOUSE
GO:0006004	0.00155183116076971	5/3222	3/552	0.038124911617623	1	F	F	F	F	fucose metabolic process	FUCO_HUMAN	J9UN47_GIBZA	OFUT1_CAEEL
GO:0002521	0.0037243947858473	12/3222	5/552	0.0401646100816836	1	F	F	F	F	leukocyte differentiation	ANAG_HUMAN	GBA1_HUMAN	LICH_HUMAN	PPA5_RAT	PRTN3_HUMAN
GO:0002697	0.0074487895716946	24/3222	8/552	0.040422922599705	1	F	F	F	F	regulation of immune effector process	DNAS1_HUMAN	DNSL3_HUMAN	GRASS_DROME	KLK7_HUMAN	KLK7_MOUSE	PGPSA_DROME	PPA5_HUMAN	PPA5_RAT
GO:0030149	0.00496585971446307	16/3222	6/552	0.0422232446308463	1	F	F	F	F	sphingolipid catabolic process	AGAL_HUMAN	ENPP2_HUMAN	ENPP2_RAT	GBA1_HUMAN	PPT1_HUMAN	SIA_ASPFU
GO:0050714	0.00496585971446307	16/3222	6/552	0.0422232446308463	1	F	F	F	F	positive regulation of protein secretion	ANG1_BOVIN	ANG2_MOUSE	ANG3_MOUSE	ANG4_MOUSE	ANGI_MOUSE	Q5WRG2_RAT
GO:0051603	0.0102420856610801	33/3222	10/552	0.0438959565687743	1	F	F	F	F	proteolysis involved in protein catabolic process	ANAG_HUMAN	CATH_HUMAN	CHYM_CAMDR	D6XHE1_TRYB2	G3I1H5_CRIGR	GBA1_HUMAN	GRAA_HUMAN	GRAC_MOUSE	LGMN_MOUSE	MAN12_PENCI
GO:0051241	0.0173805090006207	56/3222	15/552	0.0451197716383984	1	F	F	F	F	negative regulation of multicellular organismal process	G3I1H5_CRIGR	GBA1_HUMAN	KLK8_MOUSE	LGMN_MOUSE	PA2GA_HUMAN	PA2GE_HUMAN	PA2GX_HUMAN	PGH2_HUMAN	PGRP1_CAMDR	PPA5_HUMAN	PPA5_RAT	PTGDS_HUMAN	PTGDS_MOUSE	TRFL_BUBBU	TRFL_HORSE
GO:0031347	0.0220360024829299	71/3222	18/552	0.0495473414218998	1	F	F	F	F	regulation of defense response	ANAG_HUMAN	AOAH_MOUSE	CARP1_CANAL	DNAS1_HUMAN	DNSL3_HUMAN	GBA1_HUMAN	GRASS_DROME	KLK7_HUMAN	KLK7_MOUSE	PA2GA_HUMAN	PA2GX_HUMAN	PGH2_HUMAN	PGPSA_DROME	PPA5_HUMAN	PPA5_RAT	RIP0_DIACA	RIP3_MOMCH	RIPT_TRIKI
GO:0002682	0.0251396648044693	81/3222	20/552	0.0511752418628746	1	F	F	F	F	regulation of immune system process	ANAG_HUMAN	CATH_HUMAN	CFAD_MOUSE	DNAS1_HUMAN	DNSL3_HUMAN	G3I1H5_CRIGR	GRASS_DROME	KLK7_HUMAN	KLK7_MOUSE	LGMN_MOUSE	LICH_HUMAN	PA21B_PIG	PA2GA_HUMAN	PA2GE_HUMAN	PA2GX_HUMAN	PGPSA_DROME	PPA5_HUMAN	PPA5_RAT	TRFL_BUBBU	TRFL_HORSE
GO:0098660	0.00279329608938547	9/3222	4/552	0.0522586932107502	1	F	F	F	F	inorganic ion transmembrane transport	CERU_RAT	PPA5_PIG	TRFL_BUBBU	TRFL_HORSE
GO:0098655	0.00279329608938547	9/3222	4/552	0.0522586932107502	1	F	F	F	F	monoatomic cation transmembrane transport	CERU_RAT	PPA5_PIG	TRFL_BUBBU	TRFL_HORSE
GO:0098662	0.00279329608938547	9/3222	4/552	0.0522586932107502	1	F	F	F	F	inorganic cation transmembrane transport	CERU_RAT	PPA5_PIG	TRFL_BUBBU	TRFL_HORSE
GO:0016999	0.00279329608938547	9/3222	4/552	0.0522586932107502	1	F	F	F	F	antibiotic metabolic process	MDLA_PENCA	MDLA_PENCY	Q7LST4_PENEN	W6Q990_PENRF
GO:0003014	0.00279329608938547	9/3222	4/552	0.0522586932107502	1	F	F	F	F	renal system process	ANG2_MOUSE	G3I1H5_CRIGR	LGMN_MOUSE	RENI_RAT
GO:0009887	0.00651769087523277	21/3222	7/552	0.0539380438794858	1	F	F	F	F	animal organ morphogenesis	GBA1_HUMAN	HYAL1_HUMAN	LICH_HUMAN	PPA5_HUMAN	PPA5_RAT	TRFL_BUBBU	TRFL_HORSE
GO:1904951	0.00651769087523277	21/3222	7/552	0.0539380438794858	1	F	F	F	F	positive regulation of establishment of protein localization	ANG1_BOVIN	ANG2_MOUSE	ANG3_MOUSE	ANG4_MOUSE	ANGI_MOUSE	PGH2_HUMAN	Q5WRG2_RAT
GO:0051222	0.00651769087523277	21/3222	7/552	0.0539380438794858	1	F	F	F	F	positive regulation of protein transport	ANG1_BOVIN	ANG2_MOUSE	ANG3_MOUSE	ANG4_MOUSE	ANGI_MOUSE	PGH2_HUMAN	Q5WRG2_RAT
GO:0010605	0.04252017380509	137/3222	31/552	0.055228406083298	1	F	F	F	F	negative regulation of macromolecule metabolic process	ANG1_BOVIN	ANG3_MOUSE	ANGI_MOUSE	E0CX04_MOMBA	G3I1H5_CRIGR	GBA1_HUMAN	GRAA_HUMAN	GRAC_MOUSE	LGMN_MOUSE	O04358_IRIHO	PA2GX_HUMAN	PGH2_HUMAN	PGRP1_CAMDR	PPA5_HUMAN	PPA5_RAT	Q2QEH4_SAPOF	Q94BW3_CINCA	RIP0_DIACA	RIP1_BRYDI	RIP1_HORVU	RIP1_MOMCH	RIP1_PHYAM	RIP2_PHYAM	RIP3_MOMCH	RIPA_PHYAM	RIPG_SURMU	RIPL1_PHYDI	RIPL2_PHYDI	RIPT_TRIKI	TRFL_BUBBU	TRFL_HORSE
GO:0007611	0.00527622594661701	17/3222	6/552	0.0561218413719036	1	F	F	F	F	learning or memory	DOPO_HUMAN	G3I1H5_CRIGR	KLK8_MOUSE	LGMN_MOUSE	PGH2_HUMAN	PPT1_HUMAN
GO:0033674	0.00527622594661701	17/3222	6/552	0.0561218413719036	1	F	F	F	F	positive regulation of kinase activity	ANG2_MOUSE	ANG3_MOUSE	ANG4_MOUSE	ANGI_MOUSE	PA21B_PIG	Q5WRG2_RAT
GO:0002700	0.00527622594661701	17/3222	6/552	0.0561218413719036	1	F	F	F	F	regulation of production of molecular mediator of immune response	GRASS_DROME	KLK7_HUMAN	KLK7_MOUSE	PGPSA_DROME	PPA5_HUMAN	PPA5_RAT
GO:0009395	0.00527622594661701	17/3222	6/552	0.0561218413719036	1	F	F	F	F	phospholipid catabolic process	ENPP2_HUMAN	ENPP2_RAT	LIPR2_HUMAN	LIPR2_RAT	PA2GX_HUMAN	PAG15_HUMAN
GO:0046503	0.00527622594661701	17/3222	6/552	0.0561218413719036	1	F	F	F	F	glycerolipid catabolic process	ENPP2_HUMAN	ENPP2_RAT	LIPR2_HUMAN	LIPR2_RAT	PA2GX_HUMAN	PAG15_HUMAN
GO:0035296	0.00403476101800124	13/3222	5/552	0.0563393829012906	1	F	F	F	F	regulation of tube diameter	DOPO_HUMAN	NP1_RHOPR	NP2_RHOPR	NP4_RHOPR	PGH2_HUMAN
GO:0097746	0.00403476101800124	13/3222	5/552	0.0563393829012906	1	F	F	F	F	blood vessel diameter maintenance	DOPO_HUMAN	NP1_RHOPR	NP2_RHOPR	NP4_RHOPR	PGH2_HUMAN
GO:0019538	0.137181874612042	442/3222	88/552	0.0564923500624374	1	F	F	F	F	protein metabolic process	A0A0R3QSA7_9BILA	A0A3S5H5N2_LEIDO	A0A6P6YAT6_DERPT	A0NFU8_ANOGA	A4GX63_TOXGO	ANAG_HUMAN	ANG2_MOUSE	B4F320_LIMPO	BGLR_HUMAN	CARP1_CANAL	CARP2_CANAX	CARP_RHIPU	CATD_RAT	CATH_HUMAN	CATLL_FASHE	CBPA1_PIG	CBPD_LOPSP	CBPN_HUMAN	CEL2A_PIG	CFAD_MOUSE	CHYM_CAMDR	COGS_HYPLI	CUCM1_CUCME	CYP5_CAEEL	CYSP_BLOTA	D6XHE1_TRYB2	DDN1_BOVIN	DPP2_HUMAN	EGFB2_MOUSE	ERVB_TABDI	G3I1H5_CRIGR	GBA1_HUMAN	GRAA_HUMAN	GRAC_MOUSE	GRAK_HUMAN	GRASS_DROME	HE12_DANRE	HS3S1_MOUSE	IDUA_HUMAN	J7LCB0_DEIAC	KLK10_HUMAN	KLK1_HUMAN	KLK2_HORSE	KLK2_HUMAN	KLK7_HUMAN	KLK7_MOUSE	KLK8_MOUSE	LAPA_ASPOR	LGMN_MOUSE	MAN12_PENCI	MANBA_MOUSE	MCPT2_RAT	MMP1_PIG	O81226_CARPA	O97389_HELAM	OFUT1_CAEEL	PCP_HUMAN	PEPA_ASPPH	PGPSA_DROME	PPAF1_HOLDI	PPT1_BOVIN	PPT1_HUMAN	PRS57_HUMAN	PRTN3_HUMAN	Q06AK3_TOXGO	Q5B038_EMENI	Q69G21_TENMO	Q6R7Z5_9TRYP	Q7YXL2_TENMO	QPCT1_DROME	QPCT2_DROME	QPCT_IXOSC	QPCT_MOUSE	RENI_RAT	TPP1_HUMAN	TRFL_BUBBU	TRFL_HORSE	TRY1_GADMO	TRY3_SALSA	TRYB2_HUMAN	VM11_BOTMO	VM12_CROAD	VM1A3_DEIAC	VM1BI_BOTMO	VM1T1_PROMU	VM1T2_PROFL	VSPP_DEIAC	VSPSX_GLOSA
GO:0050678	0.00806952203600248	26/3222	8/552	0.0628860289856925	1	F	F	F	F	regulation of epithelial cell proliferation	ANG1_BOVIN	ANG2_MOUSE	ANG3_MOUSE	ANG4_MOUSE	ANGI_MOUSE	DOPO_HUMAN	HYAL1_HUMAN	Q5WRG2_RAT
GO:0030335	0.00806952203600248	26/3222	8/552	0.0628860289856925	1	F	F	F	F	positive regulation of cell migration	CATH_HUMAN	ENPP2_HUMAN	ENPP2_RAT	G3I1H5_CRIGR	HYAL1_HUMAN	LGMN_MOUSE	PGH2_HUMAN	PPA5_RAT
GO:0002831	0.010862818125388	35/3222	10/552	0.0633489772938727	1	F	F	F	F	regulation of response to biotic stimulus	ANAG_HUMAN	GRASS_DROME	KLK7_HUMAN	KLK7_MOUSE	PGPSA_DROME	RIP0_DIACA	RIP3_MOMCH	RIPT_TRIKI	TRFL_BUBBU	TRFL_HORSE
GO:0016477	0.010862818125388	35/3222	10/552	0.0633489772938727	1	F	F	F	F	cell migration	ANG2_MOUSE	ANG3_MOUSE	ANG4_MOUSE	ANGI_MOUSE	DOPO_HUMAN	ENPP2_RAT	GBA1_HUMAN	PA21B_PIG	PRTN3_HUMAN	Q5WRG2_RAT
GO:0030167	0.00186219739292365	6/3222	3/552	0.0666856095839806	1	F	F	F	F	proteoglycan catabolic process	ANAG_HUMAN	BGLR_HUMAN	IDUA_HUMAN
GO:0046479	0.00186219739292365	6/3222	3/552	0.0666856095839806	1	F	F	F	F	glycosphingolipid catabolic process	AGAL_HUMAN	GBA1_HUMAN	SIA_ASPFU
GO:0048771	0.00186219739292365	6/3222	3/552	0.0666856095839806	1	F	F	F	F	tissue remodeling	CERU_RAT	DOPO_HUMAN	LICH_HUMAN
GO:0030200	0.00186219739292365	6/3222	3/552	0.0666856095839806	1	F	F	F	F	heparan sulfate proteoglycan catabolic process	ANAG_HUMAN	BGLR_HUMAN	IDUA_HUMAN
GO:0051354	0.00186219739292365	6/3222	3/552	0.0666856095839806	1	F	F	F	F	negative regulation of oxidoreductase activity	AGAL_HUMAN	AOCX_BOVIN	GRAA_HUMAN
GO:0043085	0.0139664804469274	45/3222	12/552	0.0709129109495553	1	F	F	F	F	positive regulation of catalytic activity	ANG1_BOVIN	ANG2_MOUSE	ANG3_MOUSE	ANG4_MOUSE	ANGI_MOUSE	CATD_RAT	CATH_HUMAN	G3I1H5_CRIGR	LGMN_MOUSE	PA21B_PIG	PRTN3_HUMAN	Q5WRG2_RAT
GO:0050890	0.00558659217877095	18/3222	6/552	0.0724572097673762	1	F	F	F	F	cognition	DOPO_HUMAN	G3I1H5_CRIGR	KLK8_MOUSE	LGMN_MOUSE	PGH2_HUMAN	PPT1_HUMAN
GO:0034220	0.00310366232153942	10/3222	4/552	0.0756334556539759	1	F	F	F	F	monoatomic ion transmembrane transport	CERU_RAT	PPA5_PIG	TRFL_BUBBU	TRFL_HORSE
GO:0035150	0.00434512725015518	14/3222	5/552	0.0757204357802997	1	F	F	F	F	regulation of tube size	DOPO_HUMAN	NP1_RHOPR	NP2_RHOPR	NP4_RHOPR	PGH2_HUMAN
GO:0006672	0.00434512725015518	14/3222	5/552	0.0757204357802997	1	F	F	F	F	ceramide metabolic process	AGAL_HUMAN	ANAG_HUMAN	GBA1_HUMAN	PAG15_HUMAN	SIA_ASPFU
GO:2000147	0.00837988826815642	27/3222	8/552	0.0765432999201377	1	F	F	F	F	positive regulation of cell motility	CATH_HUMAN	ENPP2_HUMAN	ENPP2_RAT	G3I1H5_CRIGR	HYAL1_HUMAN	LGMN_MOUSE	PGH2_HUMAN	PPA5_RAT
GO:0040017	0.00837988826815642	27/3222	8/552	0.0765432999201377	1	F	F	F	F	positive regulation of locomotion	CATH_HUMAN	ENPP2_HUMAN	ENPP2_RAT	G3I1H5_CRIGR	HYAL1_HUMAN	LGMN_MOUSE	PGH2_HUMAN	PPA5_RAT
GO:0030214	0.000931098696461825	3/3222	2/552	0.0779098393185133	1	F	F	F	F	hyaluronan catabolic process	BGLR_HUMAN	HYAL1_HUMAN
GO:1904035	0.000931098696461825	3/3222	2/552	0.0779098393185133	1	F	F	F	F	regulation of epithelial cell apoptotic process	PA21B_BOVIN	PA21B_PIG
GO:0006907	0.000931098696461825	3/3222	2/552	0.0779098393185133	1	F	F	F	F	pinocytosis	PPT1_BOVIN	PPT1_HUMAN
GO:0014004	0.000931098696461825	3/3222	2/552	0.0779098393185133	1	F	F	F	F	microglia differentiation	ANAG_HUMAN	GBA1_HUMAN
GO:1904645	0.000931098696461825	3/3222	2/552	0.0779098393185133	1	F	F	F	F	response to amyloid-beta	G3I1H5_CRIGR	LGMN_MOUSE
GO:0010411	0.000931098696461825	3/3222	2/552	0.0779098393185133	1	F	F	F	F	xyloglucan metabolic process	Q07524_TROMA	XTH34_POPPZ
GO:0043535	0.000931098696461825	3/3222	2/552	0.0779098393185133	1	F	F	F	F	regulation of blood vessel endothelial cell migration	PCP_HUMAN	PGH2_HUMAN
GO:1900273	0.000931098696461825	3/3222	2/552	0.0779098393185133	1	F	F	F	F	positive regulation of long-term synaptic potentiation	G3I1H5_CRIGR	LGMN_MOUSE
GO:1904646	0.000931098696461825	3/3222	2/552	0.0779098393185133	1	F	F	F	F	cellular response to amyloid-beta	G3I1H5_CRIGR	LGMN_MOUSE
GO:1902106	0.000931098696461825	3/3222	2/552	0.0779098393185133	1	F	F	F	F	negative regulation of leukocyte differentiation	TRFL_BUBBU	TRFL_HORSE
GO:0030212	0.000931098696461825	3/3222	2/552	0.0779098393185133	1	F	F	F	F	hyaluronan metabolic process	BGLR_HUMAN	HYAL1_HUMAN
GO:0042749	0.000931098696461825	3/3222	2/552	0.0779098393185133	1	F	F	F	F	regulation of circadian sleep/wake cycle	PTGDS_HUMAN	PTGDS_MOUSE
GO:0033688	0.000931098696461825	3/3222	2/552	0.0779098393185133	1	F	F	F	F	regulation of osteoblast proliferation	TRFL_BUBBU	TRFL_HORSE
GO:0030501	0.000931098696461825	3/3222	2/552	0.0779098393185133	1	F	F	F	F	positive regulation of bone mineralization	TRFL_BUBBU	TRFL_HORSE
GO:1902370	0.000931098696461825	3/3222	2/552	0.0779098393185133	1	F	F	F	F	regulation of tRNA catabolic process	ANGI_MOUSE	Q5WRG2_RAT
GO:1904037	0.000931098696461825	3/3222	2/552	0.0779098393185133	1	F	F	F	F	positive regulation of epithelial cell apoptotic process	PA21B_BOVIN	PA21B_PIG
GO:0070948	0.000931098696461825	3/3222	2/552	0.0779098393185133	1	F	F	F	F	regulation of neutrophil mediated cytotoxicity	DNAS1_HUMAN	DNSL3_HUMAN
GO:0048548	0.000931098696461825	3/3222	2/552	0.0779098393185133	1	F	F	F	F	regulation of pinocytosis	PPT1_BOVIN	PPT1_HUMAN
GO:0090025	0.000931098696461825	3/3222	2/552	0.0779098393185133	1	F	F	F	F	regulation of monocyte chemotaxis	G3I1H5_CRIGR	LGMN_MOUSE
GO:1903326	0.000931098696461825	3/3222	2/552	0.0779098393185133	1	F	F	F	F	regulation of tRNA metabolic process	ANGI_MOUSE	Q5WRG2_RAT
GO:0010743	0.000931098696461825	3/3222	2/552	0.0779098393185133	1	F	F	F	F	regulation of macrophage derived foam cell differentiation	PA2GA_HUMAN	PA2GX_HUMAN
GO:0010744	0.000931098696461825	3/3222	2/552	0.0779098393185133	1	F	F	F	F	positive regulation of macrophage derived foam cell differentiation	PA2GA_HUMAN	PA2GX_HUMAN
GO:0030204	0.000931098696461825	3/3222	2/552	0.0779098393185133	1	F	F	F	F	chondroitin sulfate metabolic process	BGLR_HUMAN	HYAL1_HUMAN
GO:0030728	0.000931098696461825	3/3222	2/552	0.0779098393185133	1	F	F	F	F	ovulation	EST6_DROME	PGH2_HUMAN
GO:1902743	0.000931098696461825	3/3222	2/552	0.0779098393185133	1	F	F	F	F	regulation of lamellipodium organization	ENPP2_HUMAN	ENPP2_RAT
GO:0090026	0.000931098696461825	3/3222	2/552	0.0779098393185133	1	F	F	F	F	positive regulation of monocyte chemotaxis	G3I1H5_CRIGR	LGMN_MOUSE
GO:0001910	0.000931098696461825	3/3222	2/552	0.0779098393185133	1	F	F	F	F	regulation of leukocyte mediated cytotoxicity	DNAS1_HUMAN	DNSL3_HUMAN
GO:0034110	0.000931098696461825	3/3222	2/552	0.0779098393185133	1	F	F	F	F	regulation of homotypic cell-cell adhesion	CEL2A_PIG	OXLA_BOTAT
GO:0045638	0.000931098696461825	3/3222	2/552	0.0779098393185133	1	F	F	F	F	negative regulation of myeloid cell differentiation	TRFL_BUBBU	TRFL_HORSE
GO:0045778	0.000931098696461825	3/3222	2/552	0.0779098393185133	1	F	F	F	F	positive regulation of ossification	TRFL_BUBBU	TRFL_HORSE
GO:2000394	0.000931098696461825	3/3222	2/552	0.0779098393185133	1	F	F	F	F	positive regulation of lamellipodium morphogenesis	ENPP2_HUMAN	ENPP2_RAT
GO:0032418	0.000931098696461825	3/3222	2/552	0.0779098393185133	1	F	F	F	F	lysosome localization	PTGDS_HUMAN	PTGDS_MOUSE
GO:1903707	0.000931098696461825	3/3222	2/552	0.0779098393185133	1	F	F	F	F	negative regulation of hemopoiesis	TRFL_BUBBU	TRFL_HORSE
GO:1990849	0.000931098696461825	3/3222	2/552	0.0779098393185133	1	F	F	F	F	vacuolar localization	PTGDS_HUMAN	PTGDS_MOUSE
GO:0070169	0.000931098696461825	3/3222	2/552	0.0779098393185133	1	F	F	F	F	positive regulation of biomineral tissue development	TRFL_BUBBU	TRFL_HORSE
GO:0036415	0.000931098696461825	3/3222	2/552	0.0779098393185133	1	F	F	F	F	regulation of tRNA stability	ANGI_MOUSE	Q5WRG2_RAT
GO:0070269	0.000931098696461825	3/3222	2/552	0.0779098393185133	1	F	F	F	F	pyroptosis	GRAA_HUMAN	GRAC_MOUSE
GO:2000392	0.000931098696461825	3/3222	2/552	0.0779098393185133	1	F	F	F	F	regulation of lamellipodium morphogenesis	ENPP2_HUMAN	ENPP2_RAT
GO:0031069	0.000931098696461825	3/3222	2/552	0.0779098393185133	1	F	F	F	F	hair follicle morphogenesis	ANAG_HUMAN	PA2GX_HUMAN
GO:0090330	0.000931098696461825	3/3222	2/552	0.0779098393185133	1	F	F	F	F	regulation of platelet aggregation	CEL2A_PIG	OXLA_BOTAT
GO:0045669	0.000931098696461825	3/3222	2/552	0.0779098393185133	1	F	F	F	F	positive regulation of osteoblast differentiation	TRFL_BUBBU	TRFL_HORSE
GO:0002701	0.000931098696461825	3/3222	2/552	0.0779098393185133	1	F	F	F	F	negative regulation of production of molecular mediator of immune response	PPA5_HUMAN	PPA5_RAT
GO:0023061	0.000931098696461825	3/3222	2/552	0.0779098393185133	1	F	F	F	F	signal release	PGH2_HUMAN	PPT1_HUMAN
GO:0045637	0.000931098696461825	3/3222	2/552	0.0779098393185133	1	F	F	F	F	regulation of myeloid cell differentiation	TRFL_BUBBU	TRFL_HORSE
GO:0045187	0.000931098696461825	3/3222	2/552	0.0779098393185133	1	F	F	F	F	regulation of circadian sleep/wake cycle, sleep	PTGDS_HUMAN	PTGDS_MOUSE
GO:0002719	0.000931098696461825	3/3222	2/552	0.0779098393185133	1	F	F	F	F	negative regulation of cytokine production involved in immune response	PPA5_HUMAN	PPA5_RAT
GO:0030225	0.000931098696461825	3/3222	2/552	0.0779098393185133	1	F	F	F	F	macrophage differentiation	ANAG_HUMAN	GBA1_HUMAN
GO:1902745	0.000931098696461825	3/3222	2/552	0.0779098393185133	1	F	F	F	F	positive regulation of lamellipodium organization	ENPP2_HUMAN	ENPP2_RAT
GO:0044255	0.132836747361887	428/3222	84/552	0.0819866094416525	1	F	F	F	F	cellular lipid metabolic process	A0A1L8D5Z7_BOTAT	AGAL_HUMAN	ANAG_HUMAN	ANG1_BOVIN	ANG2_MOUSE	ANG3_MOUSE	ANG4_MOUSE	ANGI_MOUSE	AOAH_MOUSE	ASAH1_BALAS	ENPP2_HUMAN	ENPP2_RAT	FUCO_HUMAN	GBA1_HUMAN	I1SB18_VIPAE	LICH_HUMAN	LIPG_HUMAN	LIPR2_HUMAN	LIPR2_RAT	MNLOX_MAGO7	NAGAB_HUMAN	PA21B_BOVIN	PA21B_PIG	PA2A1_BUNCE	PA2A1_ECHCA	PA2A1_NAJAT	PA2A1_OPHHA	PA2A2_NAJNA	PA2A2_OPHHA	PA2A2_TROCA	PA2A4_NAJSG	PA2A5_TRIST	PA2A7_GLOHA	PA2A_BOTJR	PA2A_CROAT	PA2A_DEIAC	PA2A_GLOHA	PA2A_NAJAT	PA2B1_AGKPI	PA2B2_BOTJR	PA2B2_PROFL	PA2B3_BOTAS	PA2B3_BUNCE	PA2B5_BUNCE	PA2B5_NOTSC	PA2BA_VIPAA	PA2BB_GLOHA	PA2BB_PSEAU	PA2BC_VIPAA	PA2BD_CRODU	PA2B_BUNCE	PA2B_NOTSC	PA2GA_HUMAN	PA2GE_HUMAN	PA2GX_HUMAN	PA2H1_AGKCL	PA2H1_BOTBZ	PA2H1_BOTJR	PA2H1_BOTMO	PA2H1_BOTPI	PA2H2_BOTAS	PA2H2_BOTMO	PA2H2_BOTPI	PA2H2_CERGO	PA2H3_BOTPI	PA2HB_AGKPI	PA2HB_OXYSC	PA2HH_TRIST	PA2HS_ECHCA	PA2H_BOTPA	PA2H_DEIAC	PA2H_PROMB	PA2N_GLOHA	PA2_APIME	PAG15_HUMAN	PGH2_HUMAN	PLA22_ORYSJ	PPT1_HUMAN	PTGDS_HUMAN	PTGDS_MOUSE	Q5WRG2_RAT	SIA_ASPFU	THCAS_CANSA	TTHY_CHICK
GO:0032103	0.00993171942892613	32/3222	9/552	0.0829267752355521	1	F	F	F	F	positive regulation of response to external stimulus	ANAG_HUMAN	G3I1H5_CRIGR	GRASS_DROME	KLK7_HUMAN	KLK7_MOUSE	LGMN_MOUSE	PA2GA_HUMAN	PGH2_HUMAN	PGPSA_DROME
GO:0042127	0.0344506517690875	111/3222	25/552	0.0831136708610738	1	F	F	F	F	regulation of cell population proliferation	ANG1_BOVIN	ANG2_MOUSE	ANG3_MOUSE	ANG4_MOUSE	ANGI_MOUSE	CATH_HUMAN	DOPO_HUMAN	ENPP2_HUMAN	ENPP2_RAT	G3I1H5_CRIGR	GILT_MOUSE	HYAL1_HUMAN	KLK8_MOUSE	LGMN_MOUSE	PA21B_BOVIN	PA21B_PIG	PA2GA_HUMAN	PA2GE_HUMAN	PGH2_HUMAN	PRTN3_HUMAN	PTGDS_HUMAN	PTGDS_MOUSE	Q5WRG2_RAT	TRFL_BUBBU	TRFL_HORSE
GO:0009698	0.0173805090006207	56/3222	14/552	0.0854087245036162	1	F	F	F	F	phenylpropanoid metabolic process	DIR_GLYEC	GCE2_MYCTT	GCE_CERUI	GCE_HYPJQ	LAC1_MELAO	LAC1_TRAMX	LAC2_TRAVE	LIG2_PHACH	LIG4_PHACH	LIG8_PHACH	PEM1_PHACH	Q60FD2_9APHY	VPL1_PLEER	VPL2_PLEER
GO:0006650	0.0114835505896958	37/3222	10/552	0.0876244363910374	1	F	F	F	F	glycerophospholipid metabolic process	ENPP2_HUMAN	ENPP2_RAT	LIPR2_HUMAN	LIPR2_RAT	PA21B_BOVIN	PA21B_PIG	PA2GA_HUMAN	PA2GE_HUMAN	PA2GX_HUMAN	PAG15_HUMAN
GO:0048870	0.0130353817504655	42/3222	11/552	0.091051088195356	1	F	F	F	F	cell motility	ANG2_MOUSE	ANG3_MOUSE	ANG4_MOUSE	ANGI_MOUSE	DOPO_HUMAN	ENPP2_HUMAN	ENPP2_RAT	GBA1_HUMAN	PA21B_PIG	PRTN3_HUMAN	Q5WRG2_RAT
GO:0050778	0.00869025450031037	28/3222	8/552	0.0918413669260255	1	F	F	F	F	positive regulation of immune response	ANAG_HUMAN	CFAD_MOUSE	GRASS_DROME	KLK7_HUMAN	KLK7_MOUSE	LICH_HUMAN	PA21B_PIG	PGPSA_DROME
GO:0008285	0.016139044072005	52/3222	13/552	0.0951986128776178	1	F	F	F	F	negative regulation of cell population proliferation	ANG1_BOVIN	ANG2_MOUSE	ANG3_MOUSE	ANG4_MOUSE	ANGI_MOUSE	GILT_MOUSE	KLK8_MOUSE	PA2GA_HUMAN	PA2GE_HUMAN	PGH2_HUMAN	PTGDS_HUMAN	PTGDS_MOUSE	Q5WRG2_RAT
GO:0031324	0.0446927374301676	144/3222	31/552	0.0959475629063536	1	F	F	F	F	negative regulation of cellular metabolic process	AGAL_HUMAN	ANG1_BOVIN	ANG3_MOUSE	ANGI_MOUSE	E0CX04_MOMBA	G3I1H5_CRIGR	GBA1_HUMAN	GRAA_HUMAN	GRAC_MOUSE	LGMN_MOUSE	O04358_IRIHO	PA2GX_HUMAN	PGRP1_CAMDR	PPA5_HUMAN	PPA5_RAT	Q2QEH4_SAPOF	Q94BW3_CINCA	RIP0_DIACA	RIP1_BRYDI	RIP1_HORVU	RIP1_MOMCH	RIP1_PHYAM	RIP2_PHYAM	RIP3_MOMCH	RIPA_PHYAM	RIPG_SURMU	RIPL1_PHYDI	RIPL2_PHYDI	RIPT_TRIKI	TRFL_BUBBU	TRFL_HORSE
GO:0050790	0.0238981998758535	77/3222	18/552	0.0967799413903943	1	F	F	F	F	regulation of catalytic activity	AGAL_HUMAN	ANG1_BOVIN	ANG2_MOUSE	ANG3_MOUSE	ANG4_MOUSE	ANGI_MOUSE	AOCX_BOVIN	CATD_RAT	CATH_HUMAN	G3I1H5_CRIGR	GBA1_HUMAN	GRAA_HUMAN	LGMN_MOUSE	PA21B_PIG	PGH2_HUMAN	PPT1_HUMAN	PRTN3_HUMAN	Q5WRG2_RAT
GO:0003018	0.00465549348230913	15/3222	5/552	0.0982273479982074	1	F	F	F	F	vascular process in circulatory system	DOPO_HUMAN	NP1_RHOPR	NP2_RHOPR	NP4_RHOPR	PGH2_HUMAN
GO:0043524	0.00465549348230913	15/3222	5/552	0.0982273479982074	1	F	F	F	F	negative regulation of neuron apoptotic process	G3I1H5_CRIGR	GBA1_HUMAN	LGMN_MOUSE	PPT1_BOVIN	PPT1_HUMAN
GO:1903829	0.0074487895716946	24/3222	7/552	0.101657576680607	1	F	F	F	F	positive regulation of protein localization	ANG1_BOVIN	ANG2_MOUSE	ANG3_MOUSE	ANG4_MOUSE	ANGI_MOUSE	PGH2_HUMAN	Q5WRG2_RAT
GO:0031644	0.00217256362507759	7/3222	3/552	0.102213306168067	1	F	F	F	F	regulation of nervous system process	GBA1_HUMAN	KLK8_MOUSE	PPAP_RAT
GO:2001056	0.00217256362507759	7/3222	3/552	0.102213306168067	1	F	F	F	F	positive regulation of cysteine-type endopeptidase activity	CATD_RAT	G3I1H5_CRIGR	LGMN_MOUSE
GO:0051258	0.00217256362507759	7/3222	3/552	0.102213306168067	1	F	F	F	F	protein polymerization	ANG1_BOVIN	ANGI_MOUSE	Q5WRG2_RAT
GO:0048469	0.00217256362507759	7/3222	3/552	0.102213306168067	1	F	F	F	F	cell maturation	GBA1_HUMAN	PA2GX_HUMAN	RENI_RAT
GO:0010950	0.00217256362507759	7/3222	3/552	0.102213306168067	1	F	F	F	F	positive regulation of endopeptidase activity	CATD_RAT	G3I1H5_CRIGR	LGMN_MOUSE
GO:0042311	0.00217256362507759	7/3222	3/552	0.102213306168067	1	F	F	F	F	vasodilation	NP1_RHOPR	NP2_RHOPR	NP4_RHOPR
GO:0010467	0.00341402855369336	11/3222	4/552	0.103328868902917	1	F	F	F	F	gene expression	ANG2_MOUSE	LICH_HUMAN	PTGDS_HUMAN	PTGDS_MOUSE
GO:0080164	0.00341402855369336	11/3222	4/552	0.103328868902917	1	F	F	F	F	regulation of nitric oxide metabolic process	AGAL_HUMAN	PGH2_HUMAN	PPA5_HUMAN	PPA5_RAT
GO:1903555	0.00341402855369336	11/3222	4/552	0.103328868902917	1	F	F	F	F	regulation of tumor necrosis factor superfamily cytokine production	PPA5_HUMAN	PPA5_RAT	TRFL_BUBBU	TRFL_HORSE
GO:0032680	0.00341402855369336	11/3222	4/552	0.103328868902917	1	F	F	F	F	regulation of tumor necrosis factor production	PPA5_HUMAN	PPA5_RAT	TRFL_BUBBU	TRFL_HORSE
GO:0050900	0.00341402855369336	11/3222	4/552	0.103328868902917	1	F	F	F	F	leukocyte migration	DOPO_HUMAN	GBA1_HUMAN	PA21B_PIG	PRTN3_HUMAN
GO:1903510	0.00341402855369336	11/3222	4/552	0.103328868902917	1	F	F	F	F	mucopolysaccharide metabolic process	ANAG_HUMAN	BGLR_HUMAN	HYAL1_HUMAN	IDUA_HUMAN
GO:0010594	0.00341402855369336	11/3222	4/552	0.103328868902917	1	F	F	F	F	regulation of endothelial cell migration	G3I1H5_CRIGR	LGMN_MOUSE	PCP_HUMAN	PGH2_HUMAN
GO:0045428	0.00341402855369336	11/3222	4/552	0.103328868902917	1	F	F	F	F	regulation of nitric oxide biosynthetic process	AGAL_HUMAN	PGH2_HUMAN	PPA5_HUMAN	PPA5_RAT
GO:0006687	0.00341402855369336	11/3222	4/552	0.103328868902917	1	F	F	F	F	glycosphingolipid metabolic process	AGAL_HUMAN	ANAG_HUMAN	GBA1_HUMAN	SIA_ASPFU
GO:0006029	0.00341402855369336	11/3222	4/552	0.103328868902917	1	F	F	F	F	proteoglycan metabolic process	ANAG_HUMAN	BGLR_HUMAN	HS3S1_MOUSE	IDUA_HUMAN
GO:0051172	0.037243947858473	120/3222	26/552	0.11310766546505	1	F	F	F	F	negative regulation of nitrogen compound metabolic process	AGAL_HUMAN	ANG1_BOVIN	ANG3_MOUSE	ANGI_MOUSE	E0CX04_MOMBA	GBA1_HUMAN	GRAA_HUMAN	GRAC_MOUSE	O04358_IRIHO	PGH2_HUMAN	PPA5_HUMAN	PPA5_RAT	Q2QEH4_SAPOF	Q94BW3_CINCA	RIP0_DIACA	RIP1_BRYDI	RIP1_HORVU	RIP1_MOMCH	RIP1_PHYAM	RIP2_PHYAM	RIP3_MOMCH	RIPA_PHYAM	RIPG_SURMU	RIPL1_PHYDI	RIPL2_PHYDI	RIPT_TRIKI
GO:0070201	0.010552451893234	34/3222	9/552	0.113593873272085	1	F	F	F	F	regulation of establishment of protein localization	ANG1_BOVIN	ANG2_MOUSE	ANG3_MOUSE	ANG4_MOUSE	ANGI_MOUSE	CATD_RAT	CEL2A_PIG	PGH2_HUMAN	Q5WRG2_RAT
GO:0008152	0.921477343265053	2969/3222	516/552	0.115580583254501	1	F	F	F	F	metabolic process	A0A059U759_9PEZI	A0A068FT77_9PEZI	A0A075B5H6_TRIHA	A0A075C6T6_RHIMI	A0A086SY89_ACRC1	A0A086T6R4_ACRC1	A0A087WNH2_FICBE	A0A088T0J9_GEOCN	A0A098DND1_GIBZE	A0A0A0Y4H8_TRAFO	A0A0J5Q413_ASPFM	A0A0M3KKZ6_RHIMI	A0A0M3KKZ8_RHIMI	A0A0R3QSA7_9BILA	A0A0R4I979_BRABE	A0A0S2GKZ1_9APHY	A0A173N065_EISFE	A0A1L6CE30_9EURO	A0A1L8D5Z7_BOTAT	A0A1L9WG58_ASPA1	A0A1S4NYF8_PANVG	A0A1S9DRB1_ASPOZ	A0A2H5BN17_TALPI	A0A2N1LTK3_TRIHA	A0A2U8ZTY7_RHIZD	A0A2Z4HIN9_9EURO	A0A384E148_NICBE	A0A3B6UEQ2_RHIMI	A0A3B6UEQ6_EISFE	A0A3G2C3I4_9EURO	A0A3G4RHU4_9PEZI	A0A3L6SKP5_PANMI	A0A3S5H5N2_LEIDO	A0A482LWB1_OSTFU	A0A5J6BJN2_MALCI	A0A6F8Z6Y2_BOMMO	A0A6M9BP13_9EURO	A0A6P6YAT6_DERPT	A0A7S6G7I6_9PEZI	A0A856TAI5_9BASI	A0NFU8_ANOGA	A1E266_9PEZI	A1HA_LOXIN	A1HB2_LOXIN	A2QZC8_ASPNC	A2TM14_HEVBR	A311_LOXLA	A4GX63_TOXGO	A5AB48_ASPNC	A6PZ97_SALSA	A6YRT4_9PEZI	A7KMF0_9CAEN	A8NI40_COPC7	A8PUY1_MALGO	A8PUY5_MALGO	A9LI60_BIOOC	A9ZSX9_9BRYO	ABFB_ASPKW	ADA2_HUMAN	ADPG2_ARATH	AGAL_HUMAN	AGAL_ORYSJ	AMY1A_HUMAN	AMY1_HORVU	AMY1_ORYSJ	AMYA1_ASPOR	AMYG_SACFI	AMY_ORYLA	ANAG_HUMAN	ANG1_BOVIN	ANG2_MOUSE	ANG3_MOUSE	ANG4_MOUSE	ANGI_MOUSE	AOAH_MOUSE	AOC1_HUMAN	AOCX_BOVIN	APO1_CYCAE	ASAH1_BALAS	ASM3A_HUMAN	ASM3A_MOUSE	AXE1_ASPAW	AXE2_TALPU	AXHA2_EMENI	B2ZGS7_9ASPA	B4F320_LIMPO	B7X9Z0_COPCI	B7X9Z2_COPCI	B9TU22_GADMO	BGALA_ASPNC	BGALA_ASPOR	BGALA_PENSQ	BGL1_ASPAC	BGLA_ASPFU	BGLA_ASPOR	BGLR_HUMAN	C3VEV9_PENCN	C7YSL3_FUSV7	CARP1_CANAL	CARP2_CANAX	CARP_RHIPU	CAT3_NEUCR	CATD_RAT	CATH_HUMAN	CATLL_FASHE	CBHB_ASPFU	CBHRE_GEOS1	CBPA1_PIG	CBPD_LOPSP	CBPN_HUMAN	CDA_COLLN	CDA_EMENI	CEL2A_PIG	CFAD_MOUSE	CHI1_COCPS	CHI2_HORVU	CHI2_ORYSJ	CHI33_TRIHA	CHI42_TRIHA	CHI4_CRYJA	CHIA_HUMAN	CHIC_ARATH	CHIC_SECCE	CHIL3_MOUSE	CHIT_PUNGR	CHLY_HEVBR	CHYM_CAMDR	CKX1_MAIZE	COGS_HYPLI	CONB_CANEN	CUCM1_CUCME	CUTI1_ASPOR	CYP5_CAEEL	CYSP_BLOTA	D0QF43_9HELO	D1M8S7_HEVBR	D1MPT2_ROYRE	D6XHE1_TRYB2	D9MWI4_9ASPA	DDN1_BOVIN	DEXT_TALMI	DIR_GLYEC	DNAS1_HUMAN	DNSL3_HUMAN	DOPO_HUMAN	DPP2_HUMAN	E0A7J0_YARLL	E0XN39_9EURO	E13B_HORVU	E13C_MUSAC	E3VTL0_9ASPA	E5D0X5_SCHOC	E9G5J5_DAPPU	ECP_HUMAN	EGFB2_MOUSE	EGLB_ASPNG	ENDO2_ARATH	ENG1_RHIMI	ENPP2_HUMAN	ENPP2_RAT	ERVB_TABDI	EST6_DROME	EXG1_CANAL	EXG1_YEAST	F0ZJZ1_DICPU	F1CYZ0_TALFU	F2Z7L1_9ANNE	FAEA_ASPNG	FAEB1_ASPOR	FAEB2_ASPOR	FUCO_HUMAN	G0RVK1_HYPJQ	G2Q665_MYCTT	G2QVH2_THETT	G2X3Y1_VERDV	G3I1H5_CRIGR	G3JPF7_CORMM	G3YAL0_ASPNA	G3YFQ1_ASPNA	G8GLP2_LENED	G9NTY1_HYPAI	GANA_ASPAC	GANA_EMENI	GANA_HUMIN	GBA1_HUMAN	GCE2_MYCTT	GCE_CERUI	GCE_HYPJQ	GGH_HUMAN	GH7B_LIMQU	GOOX_SARSR	GPX3_HUMAN	GPX5_HUMAN	GRAA_HUMAN	GRAC_MOUSE	GRAK_HUMAN	GRASS_DROME	GUB2_HORVU	GUN2_HYPJE	GUN6_HUMIN	GUN7_HYPJQ	GUNC_FUSOX	GUN_ASPAC	GUN_CRYAT	GUN_MYTED	GUX1_HUMGT	GUX1_HYPJE	GUX1_TRIHA	GUX2_HYPJE	H1AE14_PHACH	HE12_DANRE	HEXC_OSTFU	HS3S1_MOUSE	HYAL1_HUMAN	I1SB18_VIPAE	I2FI81_EISFE	I3RY46_TRIHA	IDH_OSTTA	IDUA_HUMAN	INU2_ASPFI	INUE_ASPAW	INV_SCHOC	IPUA_ASPNG	J7LCB0_DEIAC	J9UN47_GIBZA	K7CID1_PANTR	K7N5L9_RAPSA	K9L8F3_MALCI	KATG2_MAGO7	KLK10_HUMAN	KLK1_HUMAN	KLK2_HORSE	KLK2_HUMAN	KLK7_HUMAN	KLK7_MOUSE	KLK8_MOUSE	L7SVX1_RHIMI	LAC1_MELAO	LAC1_TRAMX	LAC2_TRAVE	LALBA_BOVIN	LALBA_CAPHI	LALBA_CAVPO	LALBA_PAPCY	LAPA_ASPOR	LGMN_MOUSE	LICH_HUMAN	LIG2_PHACH	LIG4_PHACH	LIG8_PHACH	LIP1_DIURU	LIP2_DIURU	LIP2_GEOCN	LIP3_DIURU	LIPA_MOEAP	LIPB_PSEA2	LIPG_CANLF	LIPG_HUMAN	LIPP_HORSE	LIPR1_CANLF	LIPR1_HUMAN	LIPR2_HUMAN	LIPR2_RAT	LIP_THELA	LUCI_OPLGR	LYG_STRCA	LYS1_MUSDO	LYSC1_ANAPL	LYSC1_CANLF	LYSC1_HORSE	LYSC2_BOVIN	LYSC2_ONCMY	LYSC_COTJA	LYSC_EQUAS	LYSC_NUMME	LYSC_OPIHO	LYSC_PELSI	LYS_BOMMO	LYS_RUDPH	M2RAI8_CERS8	M9TI89_RHIPU	MAN12_PENCI	MAN4_SOLLC	MANA_ASPNC	MANA_CANEN	MANA_CRYAT	MANA_HYPJR	MANA_MYTED	MANA_PODAN	MANBA_MOUSE	MCPT2_RAT	MDLA_PENCA	MDLA_PENCY	MEL1_YEASX	MMP1_PIG	MNCO_MICNN	MNLOX_MAGO7	NAGAB_CHICK	NAGAB_HUMAN	NANL_MACDE	NCS_THLFG	NUP1_PENCI	NUS1_ASPOR	O00095_HYPJE	O22443_SOYBN	O44049_TRYRA	O74705_ASPNG	O77044_9NEOP	O81100_SOLLC	O81226_CARPA	O81934_CANEN	O97389_HELAM	OFUT1_CAEEL	P78583_ASPOZ	P79074_9AGAR	PA1_VESBA	PA21B_BOVIN	PA21B_PIG	PA2A1_BUNCE	PA2A1_ECHCA	PA2A1_NAJAT	PA2A1_OPHHA	PA2A2_NAJNA	PA2A2_OPHHA	PA2A2_TROCA	PA2A4_NAJSG	PA2A5_TRIST	PA2A7_GLOHA	PA2A_BOTJR	PA2A_CROAT	PA2A_DEIAC	PA2A_GLOHA	PA2A_NAJAT	PA2B1_AGKPI	PA2B2_BOTJR	PA2B2_PROFL	PA2B3_BOTAS	PA2B3_BUNCE	PA2B5_BUNCE	PA2B5_NOTSC	PA2BA_VIPAA	PA2BB_GLOHA	PA2BB_PSEAU	PA2BC_VIPAA	PA2BD_CRODU	PA2B_BUNCE	PA2B_NOTSC	PA2GA_HUMAN	PA2GE_HUMAN	PA2GX_HUMAN	PA2H1_AGKCL	PA2H1_BOTBZ	PA2H1_BOTJR	PA2H1_BOTMO	PA2H1_BOTPI	PA2H2_BOTAS	PA2H2_BOTMO	PA2H2_BOTPI	PA2H2_CERGO	PA2H3_BOTPI	PA2HB_AGKPI	PA2HB_OXYSC	PA2HH_TRIST	PA2HS_ECHCA	PA2H_BOTPA	PA2H_DEIAC	PA2H_PROMB	PA2N_GLOHA	PA2_APIME	PAG15_HUMAN	PCP_HUMAN	PDH1_LEUMG	PELA_ASPNG	PELB_ASPNG	PEM1_PHACH	PEPA_ASPPH	PER1A_ARMRU	PER1_ARAHY	PER1_SORBI	PER53_ARATH	PER59_ARATH	PERL_BOVIN	PERL_BUBBU	PERL_CAPHI	PER_ARTRA	PER_COPCI	PGH2_HUMAN	PGLR1_ASPAC	PGLR1_ASPNG	PGLR_GIBFU	PGPSA_DROME	PGRP1_CAMDR	PHAZ_TALFU	PLA22_ORYSJ	PLY1_JUNAS	PME_DAUCA	PME_SITOR	POXA_DICDI	PPA5_HUMAN	PPA5_RAT	PPAF1_HOLDI	PPAP_RAT	PPT1_BOVIN	PPT1_HUMAN	PPT2_HUMAN	PRS57_HUMAN	PRTN3_HUMAN	PTGDS_HUMAN	PTGDS_MOUSE	Q02321_PHACH	Q06AK3_TOXGO	Q07524_TROMA	Q0KFV0_SOLLC	Q12715_HYPJE	Q2U8V9_ASPOR	Q2Z1W1_PHACH	Q40069_HORVU	Q43576_TOBAC	Q4AE59_OSTFU	Q4W6L6_CYCRE	Q4WP32_ASPFU	Q50KB2_PHACH	Q55FE6_DICDI	Q588B8_CRYJA	Q5B038_EMENI	Q5WRG2_RAT	Q60FD2_9APHY	Q69G21_TENMO	Q6NY42_DANRE	Q6R7Z5_9TRYP	Q6VAY1_9PEZI	Q6WER3_GIBZA	Q6WSR8_PICAB	Q70C53_SOLTU	Q70SY0_HYPJE	Q7LHI2_PHACH	Q7LIJ0_PHACH	Q7LST4_PENEN	Q7RWP2_NEUCR	Q7X9A9_CAMSI	Q7YXL2_TENMO	Q86RS6_MANSE	Q8H0C9_VIGUN	Q8J0K6_MELAO	Q8J0K8_MELAO	Q8NJY6_9HYPO	Q8T0W7_9NEOP	Q8TFL9_TALEM	Q8TG26_THEAU	Q8TGI8_TALEM	Q92456_HYPJE	Q92458_HYPJE	Q93X60_CICIN	Q95KP4_HORSE	Q95V66_PENVA	Q96X16_PICPA	Q9FUH3_VIGUS	Q9LYJ5_ARATH	Q9P8F7_YARLL	Q9STC1_GRALE	Q9XEI3_HORVV	QPCT1_DROME	QPCT2_DROME	QPCT_IXOSC	QPCT_MOUSE	RENI_RAT	RGLA_ASPAC	RHGA_ASPAC	RNAS6_HUMAN	RNLE_SOLLC	RNT2_HUMAN	S7Q6I2_GLOTA	S7ZIW0_PENO1	SIA_ASPFU	THCAS_CANSA	TLP_PRUAV	TPP1_HUMAN	TRFL_BUBBU	TRFL_HORSE	TRY1_GADMO	TRY3_SALSA	TRYB2_HUMAN	TTHY_CHICK	TTHY_MOUSE	TTHY_RAT	V5NTD_NAJAT	VM11_BOTMO	VM12_CROAD	VM1A3_DEIAC	VM1BI_BOTMO	VM1T1_PROMU	VM1T2_PROFL	VPL1_PLEER	VPL2_PLEER	VSPP_DEIAC	VSPSX_GLOSA	W0T408_KLUMD	W4KMP1_HETIT	W6Q990_PENRF	W8P1L2_TALEM	W8VR85_TALPI	X0M5X0_FUSOX	XGHA_ASPTU	XTH34_POPPZ	XYLA_ASPNC	XYLO_MYCTT	XYN1_HYPJR	XYN2_HYPJR	XYN3_ASPKW	XYN3_HYPJQ	XYNA_FUSO4	XYNA_PENSI	XYNA_THEAU	XYNA_THELA	XYNC_ASPNC	XYND_EMENI
GO:0009653	0.0152079453755431	49/3222	12/552	0.120022137362975	1	F	F	F	F	anatomical structure morphogenesis	AGAL_ORYSJ	ANAG_HUMAN	CATH_HUMAN	GBA1_HUMAN	HYAL1_HUMAN	KLK8_MOUSE	LICH_HUMAN	PA2GX_HUMAN	PPA5_HUMAN	PPA5_RAT	TRFL_BUBBU	TRFL_HORSE
GO:0071704	0.864059590316574	2784/3222	486/552	0.12114985907759	1	F	F	F	F	organic substance metabolic process	A0A059U759_9PEZI	A0A068FT77_9PEZI	A0A075B5H6_TRIHA	A0A086SY89_ACRC1	A0A086T6R4_ACRC1	A0A087WNH2_FICBE	A0A088T0J9_GEOCN	A0A0A0Y4H8_TRAFO	A0A0J5Q413_ASPFM	A0A0M3KKZ6_RHIMI	A0A0M3KKZ8_RHIMI	A0A0R3QSA7_9BILA	A0A0R4I979_BRABE	A0A0S2GKZ1_9APHY	A0A173N065_EISFE	A0A1L6CE30_9EURO	A0A1L8D5Z7_BOTAT	A0A1L9WG58_ASPA1	A0A1S4NYF8_PANVG	A0A1S9DRB1_ASPOZ	A0A2H5BN17_TALPI	A0A2N1LTK3_TRIHA	A0A2Z4HIN9_9EURO	A0A384E148_NICBE	A0A3B6UEQ2_RHIMI	A0A3B6UEQ6_EISFE	A0A3G2C3I4_9EURO	A0A3G4RHU4_9PEZI	A0A3L6SKP5_PANMI	A0A3S5H5N2_LEIDO	A0A482LWB1_OSTFU	A0A5J6BJN2_MALCI	A0A6F8Z6Y2_BOMMO	A0A6M9BP13_9EURO	A0A6P6YAT6_DERPT	A0A7S6G7I6_9PEZI	A0A856TAI5_9BASI	A0NFU8_ANOGA	A1E266_9PEZI	A1HA_LOXIN	A1HB2_LOXIN	A2QZC8_ASPNC	A2TM14_HEVBR	A311_LOXLA	A4GX63_TOXGO	A5AB48_ASPNC	A6PZ97_SALSA	A6YRT4_9PEZI	A8NI40_COPC7	A8PUY1_MALGO	A8PUY5_MALGO	A9LI60_BIOOC	A9ZSX9_9BRYO	ABFB_ASPKW	ADA2_HUMAN	ADPG2_ARATH	AGAL_HUMAN	AGAL_ORYSJ	AMY1A_HUMAN	AMY1_HORVU	AMY1_ORYSJ	AMYA1_ASPOR	AMYG_SACFI	AMY_ORYLA	ANAG_HUMAN	ANG1_BOVIN	ANG2_MOUSE	ANG3_MOUSE	ANG4_MOUSE	ANGI_MOUSE	AOAH_MOUSE	AOC1_HUMAN	AOCX_BOVIN	APO1_CYCAE	ASAH1_BALAS	ASM3A_HUMAN	ASM3A_MOUSE	AXE1_ASPAW	AXE2_TALPU	AXHA2_EMENI	B2ZGS7_9ASPA	B4F320_LIMPO	B7X9Z0_COPCI	B7X9Z2_COPCI	B9TU22_GADMO	BGALA_ASPNC	BGALA_ASPOR	BGALA_PENSQ	BGL1_ASPAC	BGLA_ASPFU	BGLA_ASPOR	BGLR_HUMAN	C3VEV9_PENCN	C7YSL3_FUSV7	CARP1_CANAL	CARP2_CANAX	CARP_RHIPU	CAT3_NEUCR	CATD_RAT	CATH_HUMAN	CATLL_FASHE	CBHB_ASPFU	CBHRE_GEOS1	CBPA1_PIG	CBPD_LOPSP	CBPN_HUMAN	CDA_COLLN	CDA_EMENI	CEL2A_PIG	CFAD_MOUSE	CHI1_COCPS	CHI2_HORVU	CHI2_ORYSJ	CHI33_TRIHA	CHI42_TRIHA	CHI4_CRYJA	CHIA_HUMAN	CHIC_ARATH	CHIC_SECCE	CHIL3_MOUSE	CHIT_PUNGR	CHLY_HEVBR	CHYM_CAMDR	CKX1_MAIZE	COGS_HYPLI	CONB_CANEN	CUCM1_CUCME	CUTI1_ASPOR	CYP5_CAEEL	CYSP_BLOTA	D0QF43_9HELO	D1M8S7_HEVBR	D1MPT2_ROYRE	D6XHE1_TRYB2	D9MWI4_9ASPA	DDN1_BOVIN	DIR_GLYEC	DNAS1_HUMAN	DNSL3_HUMAN	DOPO_HUMAN	DPP2_HUMAN	E0A7J0_YARLL	E0XN39_9EURO	E13B_HORVU	E13C_MUSAC	E3VTL0_9ASPA	E5D0X5_SCHOC	E9G5J5_DAPPU	ECP_HUMAN	EGFB2_MOUSE	EGLB_ASPNG	ENDO2_ARATH	ENG1_RHIMI	ENPP2_HUMAN	ENPP2_RAT	ERVB_TABDI	EST6_DROME	EXG1_CANAL	EXG1_YEAST	F0ZJZ1_DICPU	F1CYZ0_TALFU	F2Z7L1_9ANNE	FAEA_ASPNG	FAEB1_ASPOR	FAEB2_ASPOR	FUCO_HUMAN	G0RVK1_HYPJQ	G2Q665_MYCTT	G2QVH2_THETT	G2X3Y1_VERDV	G3I1H5_CRIGR	G3JPF7_CORMM	G3YAL0_ASPNA	G3YFQ1_ASPNA	G8GLP2_LENED	G9NTY1_HYPAI	GANA_EMENI	GANA_HUMIN	GBA1_HUMAN	GCE2_MYCTT	GCE_CERUI	GCE_HYPJQ	GGH_HUMAN	GH7B_LIMQU	GPX3_HUMAN	GPX5_HUMAN	GRAA_HUMAN	GRAC_MOUSE	GRAK_HUMAN	GRASS_DROME	GUB2_HORVU	GUN2_HYPJE	GUN6_HUMIN	GUN7_HYPJQ	GUNC_FUSOX	GUN_ASPAC	GUN_CRYAT	GUN_MYTED	GUX1_HUMGT	GUX1_HYPJE	GUX1_TRIHA	GUX2_HYPJE	H1AE14_PHACH	HE12_DANRE	HEXC_OSTFU	HS3S1_MOUSE	HYAL1_HUMAN	I1SB18_VIPAE	I2FI81_EISFE	I3RY46_TRIHA	IDH_OSTTA	IDUA_HUMAN	INU2_ASPFI	INUE_ASPAW	INV_SCHOC	J7LCB0_DEIAC	J9UN47_GIBZA	K7CID1_PANTR	K7N5L9_RAPSA	K9L8F3_MALCI	KATG2_MAGO7	KLK10_HUMAN	KLK1_HUMAN	KLK2_HORSE	KLK2_HUMAN	KLK7_HUMAN	KLK7_MOUSE	KLK8_MOUSE	L7SVX1_RHIMI	LAC1_MELAO	LAC1_TRAMX	LAC2_TRAVE	LALBA_BOVIN	LALBA_CAPHI	LALBA_CAVPO	LALBA_PAPCY	LAPA_ASPOR	LGMN_MOUSE	LICH_HUMAN	LIG2_PHACH	LIG4_PHACH	LIG8_PHACH	LIP1_DIURU	LIP2_DIURU	LIP2_GEOCN	LIP3_DIURU	LIPA_MOEAP	LIPB_PSEA2	LIPG_CANLF	LIPG_HUMAN	LIPP_HORSE	LIPR1_CANLF	LIPR1_HUMAN	LIPR2_HUMAN	LIPR2_RAT	LIP_THELA	LYG_STRCA	M2RAI8_CERS8	M9TI89_RHIPU	MAN12_PENCI	MAN4_SOLLC	MANA_ASPNC	MANA_CANEN	MANA_CRYAT	MANA_HYPJR	MANA_MYTED	MANA_PODAN	MANBA_MOUSE	MCPT2_RAT	MDLA_PENCA	MDLA_PENCY	MEL1_YEASX	MMP1_PIG	MNLOX_MAGO7	NAGAB_CHICK	NAGAB_HUMAN	NANL_MACDE	NCS_THLFG	NUP1_PENCI	NUS1_ASPOR	O00095_HYPJE	O22443_SOYBN	O74705_ASPNG	O77044_9NEOP	O81100_SOLLC	O81226_CARPA	O81934_CANEN	O97389_HELAM	OFUT1_CAEEL	P78583_ASPOZ	P79074_9AGAR	PA1_VESBA	PA21B_BOVIN	PA21B_PIG	PA2A1_BUNCE	PA2A1_ECHCA	PA2A1_NAJAT	PA2A1_OPHHA	PA2A2_NAJNA	PA2A2_OPHHA	PA2A2_TROCA	PA2A4_NAJSG	PA2A5_TRIST	PA2A7_GLOHA	PA2A_BOTJR	PA2A_CROAT	PA2A_DEIAC	PA2A_GLOHA	PA2A_NAJAT	PA2B1_AGKPI	PA2B2_BOTJR	PA2B2_PROFL	PA2B3_BOTAS	PA2B3_BUNCE	PA2B5_BUNCE	PA2B5_NOTSC	PA2BA_VIPAA	PA2BB_GLOHA	PA2BB_PSEAU	PA2BC_VIPAA	PA2BD_CRODU	PA2B_BUNCE	PA2B_NOTSC	PA2GA_HUMAN	PA2GE_HUMAN	PA2GX_HUMAN	PA2H1_AGKCL	PA2H1_BOTBZ	PA2H1_BOTJR	PA2H1_BOTMO	PA2H1_BOTPI	PA2H2_BOTAS	PA2H2_BOTMO	PA2H2_BOTPI	PA2H2_CERGO	PA2H3_BOTPI	PA2HB_AGKPI	PA2HB_OXYSC	PA2HH_TRIST	PA2HS_ECHCA	PA2H_BOTPA	PA2H_DEIAC	PA2H_PROMB	PA2N_GLOHA	PA2_APIME	PAG15_HUMAN	PCP_HUMAN	PDH1_LEUMG	PELA_ASPNG	PELB_ASPNG	PEM1_PHACH	PEPA_ASPPH	PER1A_ARMRU	PER1_ARAHY	PER1_SORBI	PER53_ARATH	PER59_ARATH	PERL_BOVIN	PERL_BUBBU	PERL_CAPHI	PER_ARTRA	PER_COPCI	PGH2_HUMAN	PGLR1_ASPAC	PGLR1_ASPNG	PGLR_GIBFU	PGPSA_DROME	PGRP1_CAMDR	PHAZ_TALFU	PLA22_ORYSJ	PLY1_JUNAS	PME_DAUCA	PME_SITOR	POXA_DICDI	PPAF1_HOLDI	PPAP_RAT	PPT1_BOVIN	PPT1_HUMAN	PPT2_HUMAN	PRS57_HUMAN	PRTN3_HUMAN	PTGDS_HUMAN	PTGDS_MOUSE	Q02321_PHACH	Q06AK3_TOXGO	Q07524_TROMA	Q0KFV0_SOLLC	Q12715_HYPJE	Q2U8V9_ASPOR	Q40069_HORVU	Q43576_TOBAC	Q4AE59_OSTFU	Q4W6L6_CYCRE	Q4WP32_ASPFU	Q50KB2_PHACH	Q55FE6_DICDI	Q588B8_CRYJA	Q5B038_EMENI	Q5WRG2_RAT	Q60FD2_9APHY	Q69G21_TENMO	Q6NY42_DANRE	Q6R7Z5_9TRYP	Q6VAY1_9PEZI	Q6WER3_GIBZA	Q6WSR8_PICAB	Q70C53_SOLTU	Q70SY0_HYPJE	Q7LHI2_PHACH	Q7LIJ0_PHACH	Q7LST4_PENEN	Q7RWP2_NEUCR	Q7X9A9_CAMSI	Q7YXL2_TENMO	Q86RS6_MANSE	Q8H0C9_VIGUN	Q8J0K6_MELAO	Q8J0K8_MELAO	Q8NJY6_9HYPO	Q8T0W7_9NEOP	Q8TFL9_TALEM	Q8TG26_THEAU	Q8TGI8_TALEM	Q92456_HYPJE	Q92458_HYPJE	Q93X60_CICIN	Q95KP4_HORSE	Q96X16_PICPA	Q9FUH3_VIGUS	Q9LYJ5_ARATH	Q9P8F7_YARLL	Q9STC1_GRALE	Q9XEI3_HORVV	QPCT1_DROME	QPCT2_DROME	QPCT_IXOSC	QPCT_MOUSE	RENI_RAT	RGLA_ASPAC	RHGA_ASPAC	RNAS6_HUMAN	RNLE_SOLLC	RNT2_HUMAN	S7Q6I2_GLOTA	S7ZIW0_PENO1	SIA_ASPFU	THCAS_CANSA	TPP1_HUMAN	TRFL_BUBBU	TRFL_HORSE	TRY1_GADMO	TRY3_SALSA	TRYB2_HUMAN	TTHY_CHICK	TTHY_MOUSE	TTHY_RAT	V5NTD_NAJAT	VM11_BOTMO	VM12_CROAD	VM1A3_DEIAC	VM1BI_BOTMO	VM1T1_PROMU	VM1T2_PROFL	VPL1_PLEER	VPL2_PLEER	VSPP_DEIAC	VSPSX_GLOSA	W0T408_KLUMD	W4KMP1_HETIT	W6Q990_PENRF	W8P1L2_TALEM	W8VR85_TALPI	X0M5X0_FUSOX	XGHA_ASPTU	XTH34_POPPZ	XYLA_ASPNC	XYN1_HYPJR	XYN2_HYPJR	XYN3_ASPKW	XYN3_HYPJQ	XYNA_FUSO4	XYNA_PENSI	XYNA_THEAU	XYNA_THELA	XYNC_ASPNC	XYND_EMENI
GO:0050708	0.00775915580384854	25/3222	7/552	0.121412784118218	1	F	F	F	F	regulation of protein secretion	ANG1_BOVIN	ANG2_MOUSE	ANG3_MOUSE	ANG4_MOUSE	ANGI_MOUSE	CEL2A_PIG	Q5WRG2_RAT
GO:0045859	0.00775915580384854	25/3222	7/552	0.121412784118218	1	F	F	F	F	regulation of protein kinase activity	ANG2_MOUSE	ANG3_MOUSE	ANG4_MOUSE	ANGI_MOUSE	GBA1_HUMAN	PA21B_PIG	Q5WRG2_RAT
GO:2000241	0.00496585971446307	16/3222	5/552	0.123683758619819	1	F	F	F	F	regulation of reproductive process	AGAL_ORYSJ	EST6_DROME	PA2GX_HUMAN	PTGDS_HUMAN	PTGDS_MOUSE
GO:0031349	0.00931098696461825	30/3222	8/552	0.127272079886824	1	F	F	F	F	positive regulation of defense response	ANAG_HUMAN	CARP1_CANAL	GRASS_DROME	KLK7_HUMAN	KLK7_MOUSE	PA2GA_HUMAN	PGH2_HUMAN	PGPSA_DROME
GO:0001932	0.0124146492861577	40/3222	10/552	0.133209080633641	1	F	F	F	F	regulation of protein phosphorylation	ANG2_MOUSE	ANG3_MOUSE	ANG4_MOUSE	ANGI_MOUSE	ENPP2_HUMAN	ENPP2_RAT	GBA1_HUMAN	PA21B_PIG	PGH2_HUMAN	Q5WRG2_RAT
GO:0001817	0.0139664804469274	45/3222	11/552	0.134363027824738	1	F	F	F	F	regulation of cytokine production	CHIA_HUMAN	CHIL3_MOUSE	GBA1_HUMAN	PA21B_PIG	PA2GX_HUMAN	PGH2_HUMAN	PGRP1_CAMDR	PPA5_HUMAN	PPA5_RAT	TRFL_BUBBU	TRFL_HORSE
GO:0006935	0.0037243947858473	12/3222	4/552	0.1349109983135	1	F	F	F	F	chemotaxis	ECP_HUMAN	ENPP2_HUMAN	ENPP2_RAT	PA21B_PIG
GO:0051347	0.00651769087523277	21/3222	6/552	0.135708093297396	1	F	F	F	F	positive regulation of transferase activity	ANG2_MOUSE	ANG3_MOUSE	ANG4_MOUSE	ANGI_MOUSE	PA21B_PIG	Q5WRG2_RAT
GO:0042116	0.00124146492861577	4/3222	2/552	0.138357382916998	1	F	F	F	F	macrophage activation	ANAG_HUMAN	PA2GX_HUMAN
GO:0008544	0.00124146492861577	4/3222	2/552	0.138357382916998	1	F	F	F	F	epidermis development	GBA1_HUMAN	KLK7_HUMAN
GO:0061744	0.00124146492861577	4/3222	2/552	0.138357382916998	1	F	F	F	F	motor behavior	ANAG_HUMAN	GBA1_HUMAN
GO:0032691	0.00124146492861577	4/3222	2/552	0.138357382916998	1	F	F	F	F	negative regulation of interleukin-1 beta production	PPA5_HUMAN	PPA5_RAT
GO:0045667	0.00124146492861577	4/3222	2/552	0.138357382916998	1	F	F	F	F	regulation of osteoblast differentiation	TRFL_BUBBU	TRFL_HORSE
GO:0036230	0.00124146492861577	4/3222	2/552	0.138357382916998	1	F	F	F	F	granulocyte activation	DNAS1_HUMAN	DNSL3_HUMAN
GO:0019374	0.00124146492861577	4/3222	2/552	0.138357382916998	1	F	F	F	F	galactolipid metabolic process	LIPR2_HUMAN	LIPR2_RAT
GO:0001573	0.00124146492861577	4/3222	2/552	0.138357382916998	1	F	F	F	F	ganglioside metabolic process	ANAG_HUMAN	SIA_ASPFU
GO:0022404	0.00124146492861577	4/3222	2/552	0.138357382916998	1	F	F	F	F	molting cycle process	ANAG_HUMAN	PA2GX_HUMAN
GO:0006677	0.00124146492861577	4/3222	2/552	0.138357382916998	1	F	F	F	F	glycosylceramide metabolic process	AGAL_HUMAN	GBA1_HUMAN
GO:2000255	0.00124146492861577	4/3222	2/552	0.138357382916998	1	F	F	F	F	negative regulation of male germ cell proliferation	PTGDS_HUMAN	PTGDS_MOUSE
GO:0097061	0.00124146492861577	4/3222	2/552	0.138357382916998	1	F	F	F	F	dendritic spine organization	G3I1H5_CRIGR	LGMN_MOUSE
GO:0046473	0.00124146492861577	4/3222	2/552	0.138357382916998	1	F	F	F	F	phosphatidic acid metabolic process	PA2GA_HUMAN	PA2GX_HUMAN
GO:0002886	0.00124146492861577	4/3222	2/552	0.138357382916998	1	F	F	F	F	regulation of myeloid leukocyte mediated immunity	DNAS1_HUMAN	DNSL3_HUMAN
GO:0030202	0.00124146492861577	4/3222	2/552	0.138357382916998	1	F	F	F	F	heparin metabolic process	ANAG_HUMAN	IDUA_HUMAN
GO:0070167	0.00124146492861577	4/3222	2/552	0.138357382916998	1	F	F	F	F	regulation of biomineral tissue development	TRFL_BUBBU	TRFL_HORSE
GO:0032692	0.00124146492861577	4/3222	2/552	0.138357382916998	1	F	F	F	F	negative regulation of interleukin-1 production	PPA5_HUMAN	PPA5_RAT
GO:1900271	0.00124146492861577	4/3222	2/552	0.138357382916998	1	F	F	F	F	regulation of long-term synaptic potentiation	G3I1H5_CRIGR	LGMN_MOUSE
GO:0010721	0.00124146492861577	4/3222	2/552	0.138357382916998	1	F	F	F	F	negative regulation of cell development	TRFL_BUBBU	TRFL_HORSE
GO:0045907	0.00124146492861577	4/3222	2/552	0.138357382916998	1	F	F	F	F	positive regulation of vasoconstriction	DOPO_HUMAN	PGH2_HUMAN
GO:0046477	0.00124146492861577	4/3222	2/552	0.138357382916998	1	F	F	F	F	glycosylceramide catabolic process	AGAL_HUMAN	GBA1_HUMAN
GO:0019376	0.00124146492861577	4/3222	2/552	0.138357382916998	1	F	F	F	F	galactolipid catabolic process	LIPR2_HUMAN	LIPR2_RAT
GO:0030500	0.00124146492861577	4/3222	2/552	0.138357382916998	1	F	F	F	F	regulation of bone mineralization	TRFL_BUBBU	TRFL_HORSE
GO:0099173	0.00124146492861577	4/3222	2/552	0.138357382916998	1	F	F	F	F	postsynapse organization	G3I1H5_CRIGR	LGMN_MOUSE
GO:0032655	0.00124146492861577	4/3222	2/552	0.138357382916998	1	F	F	F	F	regulation of interleukin-12 production	PPA5_HUMAN	PPA5_RAT
GO:0042554	0.00124146492861577	4/3222	2/552	0.138357382916998	1	F	F	F	F	superoxide anion generation	PPA5_HUMAN	PPA5_RAT
GO:0006080	0.00124146492861577	4/3222	2/552	0.138357382916998	1	F	F	F	F	substituted mannan metabolic process	A0A3G4RHU4_9PEZI	AGAL_ORYSJ
GO:0071677	0.00124146492861577	4/3222	2/552	0.138357382916998	1	F	F	F	F	positive regulation of mononuclear cell migration	G3I1H5_CRIGR	LGMN_MOUSE
GO:0043062	0.00124146492861577	4/3222	2/552	0.138357382916998	1	F	F	F	F	extracellular structure organization	KLK7_HUMAN	MMP1_PIG
GO:0048259	0.00124146492861577	4/3222	2/552	0.138357382916998	1	F	F	F	F	regulation of receptor-mediated endocytosis	PPT1_BOVIN	PPT1_HUMAN
GO:0030198	0.00124146492861577	4/3222	2/552	0.138357382916998	1	F	F	F	F	extracellular matrix organization	KLK7_HUMAN	MMP1_PIG
GO:0010543	0.00124146492861577	4/3222	2/552	0.138357382916998	1	F	F	F	F	regulation of platelet activation	CEL2A_PIG	OXLA_BOTAT
GO:0031579	0.00124146492861577	4/3222	2/552	0.138357382916998	1	F	F	F	F	membrane raft organization	PPT1_BOVIN	PPT1_HUMAN
GO:0022405	0.00124146492861577	4/3222	2/552	0.138357382916998	1	F	F	F	F	hair cycle process	ANAG_HUMAN	PA2GX_HUMAN
GO:0006898	0.00124146492861577	4/3222	2/552	0.138357382916998	1	F	F	F	F	receptor-mediated endocytosis	PPT1_BOVIN	PPT1_HUMAN
GO:2000243	0.00124146492861577	4/3222	2/552	0.138357382916998	1	F	F	F	F	positive regulation of reproductive process	AGAL_ORYSJ	PA2GX_HUMAN
GO:1905937	0.00124146492861577	4/3222	2/552	0.138357382916998	1	F	F	F	F	negative regulation of germ cell proliferation	PTGDS_HUMAN	PTGDS_MOUSE
GO:0050673	0.00124146492861577	4/3222	2/552	0.138357382916998	1	F	F	F	F	epithelial cell proliferation	KLK8_MOUSE	LICH_HUMAN
GO:0106027	0.00124146492861577	4/3222	2/552	0.138357382916998	1	F	F	F	F	neuron projection organization	G3I1H5_CRIGR	LGMN_MOUSE
GO:0046337	0.00248292985723153	8/3222	3/552	0.143458586022055	1	F	F	F	F	phosphatidylethanolamine metabolic process	PA2GA_HUMAN	PA2GX_HUMAN	PAG15_HUMAN
GO:0009593	0.00248292985723153	8/3222	3/552	0.143458586022055	1	F	F	F	F	detection of chemical stimulus	CAH6_HUMAN	L8ICE9_9CETA	PERL_CAPHI
GO:0071825	0.00248292985723153	8/3222	3/552	0.143458586022055	1	F	F	F	F	protein-lipid complex organization	PA2GA_HUMAN	PA2GE_HUMAN	PA2GX_HUMAN
GO:0010595	0.00248292985723153	8/3222	3/552	0.143458586022055	1	F	F	F	F	positive regulation of endothelial cell migration	G3I1H5_CRIGR	LGMN_MOUSE	PGH2_HUMAN
GO:0045931	0.00248292985723153	8/3222	3/552	0.143458586022055	1	F	F	F	F	positive regulation of mitotic cell cycle	G3I1H5_CRIGR	HYAL1_HUMAN	LGMN_MOUSE
GO:0071827	0.00248292985723153	8/3222	3/552	0.143458586022055	1	F	F	F	F	plasma lipoprotein particle organization	PA2GA_HUMAN	PA2GE_HUMAN	PA2GX_HUMAN
GO:0042157	0.00248292985723153	8/3222	3/552	0.143458586022055	1	F	F	F	F	lipoprotein metabolic process	CATD_RAT	PPT1_BOVIN	PPT1_HUMAN
GO:1903131	0.00248292985723153	8/3222	3/552	0.143458586022055	1	F	F	F	F	mononuclear cell differentiation	GBA1_HUMAN	LICH_HUMAN	PRTN3_HUMAN
GO:0002673	0.00248292985723153	8/3222	3/552	0.143458586022055	1	F	F	F	F	regulation of acute inflammatory response	DNAS1_HUMAN	DNSL3_HUMAN	PGH2_HUMAN
GO:0042159	0.00248292985723153	8/3222	3/552	0.143458586022055	1	F	F	F	F	lipoprotein catabolic process	CATD_RAT	PPT1_BOVIN	PPT1_HUMAN
GO:0071852	0.00248292985723153	8/3222	3/552	0.143458586022055	1	F	F	F	F	fungal-type cell wall organization or biogenesis	CARP1_CANAL	EXG1_CANAL	EXG1_YEAST
GO:0008340	0.00248292985723153	8/3222	3/552	0.143458586022055	1	F	F	F	F	determination of adult lifespan	ANAG_HUMAN	GBA1_HUMAN	LICH_HUMAN
GO:0060341	0.0127250155183116	41/3222	10/552	0.150764562960464	1	F	F	F	F	regulation of cellular localization	ANG1_BOVIN	ANG2_MOUSE	ANG3_MOUSE	ANG4_MOUSE	ANGI_MOUSE	CATD_RAT	CEL2A_PIG	PA21B_PIG	PGH2_HUMAN	Q5WRG2_RAT
GO:0008217	0.00682805710738672	22/3222	6/552	0.161141490814221	1	F	F	F	F	regulation of blood pressure	EGFB2_MOUSE	KLK1_HUMAN	PA2A_BOTJR	PCP_HUMAN	PGH2_HUMAN	RENI_RAT
GO:0051047	0.00837988826815642	27/3222	7/552	0.166226463377029	1	F	F	F	F	positive regulation of secretion	ANG1_BOVIN	ANG2_MOUSE	ANG3_MOUSE	ANG4_MOUSE	ANGI_MOUSE	PA2GX_HUMAN	Q5WRG2_RAT
GO:1903532	0.00837988826815642	27/3222	7/552	0.166226463377029	1	F	F	F	F	positive regulation of secretion by cell	ANG1_BOVIN	ANG2_MOUSE	ANG3_MOUSE	ANG4_MOUSE	ANGI_MOUSE	PA2GX_HUMAN	Q5WRG2_RAT
GO:0010468	0.0642458100558659	207/3222	41/552	0.167973297134619	1	F	F	F	F	regulation of gene expression	ANG1_BOVIN	ANG3_MOUSE	ANGI_MOUSE	CATH_HUMAN	CHIA_HUMAN	CHIL3_MOUSE	D6XHE1_TRYB2	E0CX04_MOMBA	G3I1H5_CRIGR	GBA1_HUMAN	GRAC_MOUSE	GRASS_DROME	KLK7_HUMAN	KLK7_MOUSE	LGMN_MOUSE	O04358_IRIHO	PA21B_PIG	PA2GX_HUMAN	PGH2_HUMAN	PGPSA_DROME	PGRP1_CAMDR	PPA5_HUMAN	PPA5_RAT	Q2QEH4_SAPOF	Q5WRG2_RAT	Q6R7Z5_9TRYP	Q94BW3_CINCA	RIP0_DIACA	RIP1_BRYDI	RIP1_HORVU	RIP1_MOMCH	RIP1_PHYAM	RIP2_PHYAM	RIP3_MOMCH	RIPA_PHYAM	RIPG_SURMU	RIPL1_PHYDI	RIPL2_PHYDI	RIPT_TRIKI	TRFL_BUBBU	TRFL_HORSE
GO:0032880	0.0114835505896958	37/3222	9/552	0.169640676542738	1	F	F	F	F	regulation of protein localization	ANG1_BOVIN	ANG2_MOUSE	ANG3_MOUSE	ANG4_MOUSE	ANGI_MOUSE	CATD_RAT	CEL2A_PIG	PGH2_HUMAN	Q5WRG2_RAT
GO:0032940	0.00403476101800124	13/3222	4/552	0.169831716274382	1	F	F	F	F	secretion by cell	PGH2_HUMAN	PPT1_HUMAN	PTGDS_HUMAN	PTGDS_MOUSE
GO:0140352	0.00403476101800124	13/3222	4/552	0.169831716274382	1	F	F	F	F	export from cell	PGH2_HUMAN	PPT1_HUMAN	PTGDS_HUMAN	PTGDS_MOUSE
GO:0002833	0.00558659217877095	18/3222	5/552	0.182364306590718	1	F	F	F	F	positive regulation of response to biotic stimulus	ANAG_HUMAN	GRASS_DROME	KLK7_HUMAN	KLK7_MOUSE	PGPSA_DROME
GO:0045926	0.00558659217877095	18/3222	5/552	0.182364306590718	1	F	F	F	F	negative regulation of growth	G3I1H5_CRIGR	HYAL1_HUMAN	LGMN_MOUSE	PPT1_BOVIN	PPT1_HUMAN
GO:0001503	0.00279329608938547	9/3222	3/552	0.189058532427702	1	F	F	F	F	ossification	PPA5_RAT	TRFL_BUBBU	TRFL_HORSE
GO:0030534	0.00279329608938547	9/3222	3/552	0.189058532427702	1	F	F	F	F	adult behavior	ANAG_HUMAN	DOPO_HUMAN	PPT1_HUMAN
GO:0003073	0.00279329608938547	9/3222	3/552	0.189058532427702	1	F	F	F	F	regulation of systemic arterial blood pressure	EGFB2_MOUSE	KLK1_HUMAN	RENI_RAT
GO:0046514	0.00279329608938547	9/3222	3/552	0.189058532427702	1	F	F	F	F	ceramide catabolic process	AGAL_HUMAN	GBA1_HUMAN	SIA_ASPFU
GO:0050806	0.00279329608938547	9/3222	3/552	0.189058532427702	1	F	F	F	F	positive regulation of synaptic transmission	G3I1H5_CRIGR	LGMN_MOUSE	PGH2_HUMAN
GO:0048646	0.0133457479826195	43/3222	10/552	0.189126800286508	1	F	F	F	F	anatomical structure formation involved in morphogenesis	ANG1_BOVIN	ANG2_MOUSE	ANG3_MOUSE	ANG4_MOUSE	ANGI_MOUSE	GBA1_HUMAN	PCP_HUMAN	PGH2_HUMAN	Q5WRG2_RAT	RNSL3_DANRE
GO:0051223	0.0102420856610801	33/3222	8/552	0.191536485480543	1	F	F	F	F	regulation of protein transport	ANG1_BOVIN	ANG2_MOUSE	ANG3_MOUSE	ANG4_MOUSE	ANGI_MOUSE	CEL2A_PIG	PGH2_HUMAN	Q5WRG2_RAT
GO:0016043	0.0738671632526381	238/3222	46/552	0.197768417786585	1	F	F	F	F	cellular component organization	A0A6M9BP13_9EURO	A1E266_9PEZI	ADPG2_ARATH	ANAG_HUMAN	ANG1_BOVIN	ANGI_MOUSE	CARP1_CANAL	CATD_RAT	CDA_COLLN	CDA_EMENI	ENG1_RHIMI	EXG1_CANAL	EXG1_YEAST	G3I1H5_CRIGR	G3YAL0_ASPNA	GANA_EMENI	GBA1_HUMAN	KLK7_HUMAN	KLK8_MOUSE	LGMN_MOUSE	LICH_HUMAN	MMP1_PIG	P79074_9AGAR	PA2GA_HUMAN	PA2GE_HUMAN	PA2GX_HUMAN	PELA_ASPNG	PELB_ASPNG	PGLR1_ASPAC	PGLR1_ASPNG	PGLR_GIBFU	PME_DAUCA	PME_SITOR	PPAP_RAT	PPT1_BOVIN	PPT1_HUMAN	PRTN3_HUMAN	Q07524_TROMA	Q5WRG2_RAT	Q9LYJ5_ARATH	RGLA_ASPAC	RHGA_ASPAC	TPP1_HUMAN	TTHY_CHICK	XGHA_ASPTU	XTH34_POPPZ
GO:0010556	0.0654872749844817	211/3222	41/552	0.203751660838522	1	F	F	F	F	regulation of macromolecule biosynthetic process	ANG1_BOVIN	ANG3_MOUSE	ANGI_MOUSE	CATH_HUMAN	CHIA_HUMAN	CHIL3_MOUSE	D6XHE1_TRYB2	E0CX04_MOMBA	G3I1H5_CRIGR	GBA1_HUMAN	GRAC_MOUSE	GRASS_DROME	KLK7_HUMAN	KLK7_MOUSE	LGMN_MOUSE	O04358_IRIHO	PA21B_PIG	PA2GX_HUMAN	PGH2_HUMAN	PGPSA_DROME	PGRP1_CAMDR	PPA5_HUMAN	PPA5_RAT	Q2QEH4_SAPOF	Q5WRG2_RAT	Q6R7Z5_9TRYP	Q94BW3_CINCA	RIP0_DIACA	RIP1_BRYDI	RIP1_HORVU	RIP1_MOMCH	RIP1_PHYAM	RIP2_PHYAM	RIP3_MOMCH	RIPA_PHYAM	RIPG_SURMU	RIPL1_PHYDI	RIPL2_PHYDI	RIPT_TRIKI	TRFL_BUBBU	TRFL_HORSE
GO:0006979	0.0552451893234016	178/3222	35/552	0.20432188691579	1	F	F	F	F	response to oxidative stress	A0A087WNH2_FICBE	A0A0A0Y4H8_TRAFO	A0A1S4NYF8_PANVG	A0A3L6SKP5_PANMI	ANAG_HUMAN	CAT3_NEUCR	D1MPT2_ROYRE	GPX3_HUMAN	GPX5_HUMAN	GPX6_MOUSE	HYAL1_HUMAN	K7N5L9_RAPSA	KATG2_MAGO7	L8ICE9_9CETA	LIG2_PHACH	LIG4_PHACH	LIG8_PHACH	O22443_SOYBN	PEM1_PHACH	PER1A_ARMRU	PER1_ARAHY	PER1_SORBI	PER53_ARATH	PER59_ARATH	PERL_BOVIN	PERL_BUBBU	PERL_CAPHI	PER_ARTRA	PER_COPCI	PGH2_HUMAN	POXA_DICDI	Q40069_HORVU	Q60FD2_9APHY	VPL1_PLEER	VPL2_PLEER
GO:0042130	0.00155183116076971	5/3222	2/552	0.205179030450101	1	F	F	F	F	negative regulation of T cell proliferation	PA2GA_HUMAN	PA2GE_HUMAN
GO:0031665	0.00155183116076971	5/3222	2/552	0.205179030450101	1	F	F	F	F	negative regulation of lipopolysaccharide-mediated signaling pathway	TRFL_BUBBU	TRFL_HORSE
GO:0051452	0.00155183116076971	5/3222	2/552	0.205179030450101	1	F	F	F	F	intracellular pH reduction	PPT1_BOVIN	PPT1_HUMAN
GO:0019229	0.00155183116076971	5/3222	2/552	0.205179030450101	1	F	F	F	F	regulation of vasoconstriction	DOPO_HUMAN	PGH2_HUMAN
GO:0051453	0.00155183116076971	5/3222	2/552	0.205179030450101	1	F	F	F	F	regulation of intracellular pH	PPT1_BOVIN	PPT1_HUMAN
GO:0050905	0.00155183116076971	5/3222	2/552	0.205179030450101	1	F	F	F	F	neuromuscular process	GBA1_HUMAN	TPP1_HUMAN
GO:0002690	0.00155183116076971	5/3222	2/552	0.205179030450101	1	F	F	F	F	positive regulation of leukocyte chemotaxis	G3I1H5_CRIGR	LGMN_MOUSE
GO:0051703	0.00155183116076971	5/3222	2/552	0.205179030450101	1	F	F	F	F	biological process involved in intraspecies interaction between organisms	EXG1_CANAL	Q55FE6_DICDI
GO:0022411	0.00155183116076971	5/3222	2/552	0.205179030450101	1	F	F	F	F	cellular component disassembly	ADPG2_ARATH	KLK7_HUMAN
GO:0033555	0.00155183116076971	5/3222	2/552	0.205179030450101	1	F	F	F	F	multicellular organismal response to stress	DOPO_HUMAN	PPA5_RAT
GO:0009566	0.00155183116076971	5/3222	2/552	0.205179030450101	1	F	F	F	F	fertilization	NADA_APLCA	PA2GX_HUMAN
GO:0019098	0.00155183116076971	5/3222	2/552	0.205179030450101	1	F	F	F	F	reproductive behavior	DOPO_HUMAN	EST6_DROME
GO:0032928	0.00155183116076971	5/3222	2/552	0.205179030450101	1	F	F	F	F	regulation of superoxide anion generation	PPA5_HUMAN	PPA5_RAT
GO:1905936	0.00155183116076971	5/3222	2/552	0.205179030450101	1	F	F	F	F	regulation of germ cell proliferation	PTGDS_HUMAN	PTGDS_MOUSE
GO:0010447	0.00155183116076971	5/3222	2/552	0.205179030450101	1	F	F	F	F	response to acidic pH	G3I1H5_CRIGR	LGMN_MOUSE
GO:0045055	0.00155183116076971	5/3222	2/552	0.205179030450101	1	F	F	F	F	regulated exocytosis	PTGDS_HUMAN	PTGDS_MOUSE
GO:0032720	0.00155183116076971	5/3222	2/552	0.205179030450101	1	F	F	F	F	negative regulation of tumor necrosis factor production	PPA5_HUMAN	PPA5_RAT
GO:0048640	0.00155183116076971	5/3222	2/552	0.205179030450101	1	F	F	F	F	negative regulation of developmental growth	G3I1H5_CRIGR	LGMN_MOUSE
GO:0019433	0.00155183116076971	5/3222	2/552	0.205179030450101	1	F	F	F	F	triglyceride catabolic process	LIPR2_HUMAN	LIPR2_RAT
GO:2000254	0.00155183116076971	5/3222	2/552	0.205179030450101	1	F	F	F	F	regulation of male germ cell proliferation	PTGDS_HUMAN	PTGDS_MOUSE
GO:0050672	0.00155183116076971	5/3222	2/552	0.205179030450101	1	F	F	F	F	negative regulation of lymphocyte proliferation	PA2GA_HUMAN	PA2GE_HUMAN
GO:1990266	0.00155183116076971	5/3222	2/552	0.205179030450101	1	F	F	F	F	neutrophil migration	PA21B_PIG	PRTN3_HUMAN
GO:1905037	0.00155183116076971	5/3222	2/552	0.205179030450101	1	F	F	F	F	autophagosome organization	CATD_RAT	GBA1_HUMAN
GO:0060326	0.00155183116076971	5/3222	2/552	0.205179030450101	1	F	F	F	F	cell chemotaxis	ENPP2_RAT	PA21B_PIG
GO:0001909	0.00155183116076971	5/3222	2/552	0.205179030450101	1	F	F	F	F	leukocyte mediated cytotoxicity	CATH_HUMAN	GRAC_MOUSE
GO:0032945	0.00155183116076971	5/3222	2/552	0.205179030450101	1	F	F	F	F	negative regulation of mononuclear cell proliferation	PA2GA_HUMAN	PA2GE_HUMAN
GO:0097530	0.00155183116076971	5/3222	2/552	0.205179030450101	1	F	F	F	F	granulocyte migration	PA21B_PIG	PRTN3_HUMAN
GO:0002449	0.00155183116076971	5/3222	2/552	0.205179030450101	1	F	F	F	F	lymphocyte mediated immunity	CATH_HUMAN	GRAC_MOUSE
GO:0050921	0.00155183116076971	5/3222	2/552	0.205179030450101	1	F	F	F	F	positive regulation of chemotaxis	G3I1H5_CRIGR	LGMN_MOUSE
GO:0009312	0.00434512725015518	14/3222	4/552	0.20747622847229	1	F	F	F	F	oligosaccharide biosynthetic process	LALBA_BOVIN	LALBA_CAPHI	LALBA_CAVPO	LALBA_PAPCY
GO:0007399	0.00434512725015518	14/3222	4/552	0.20747622847229	1	F	F	F	F	nervous system development	ANAG_HUMAN	PPT1_BOVIN	PPT1_HUMAN	TPP1_HUMAN
GO:0002702	0.00434512725015518	14/3222	4/552	0.20747622847229	1	F	F	F	F	positive regulation of production of molecular mediator of immune response	GRASS_DROME	KLK7_HUMAN	KLK7_MOUSE	PGPSA_DROME
GO:0046351	0.00434512725015518	14/3222	4/552	0.20747622847229	1	F	F	F	F	disaccharide biosynthetic process	LALBA_BOVIN	LALBA_CAPHI	LALBA_CAVPO	LALBA_PAPCY
GO:0042325	0.0136561142147734	44/3222	10/552	0.209795565295532	1	F	F	F	F	regulation of phosphorylation	ANG2_MOUSE	ANG3_MOUSE	ANG4_MOUSE	ANGI_MOUSE	ENPP2_HUMAN	ENPP2_RAT	GBA1_HUMAN	PA21B_PIG	PGH2_HUMAN	Q5WRG2_RAT
GO:0090066	0.00589695841092489	19/3222	5/552	0.214915487732377	1	F	F	F	F	regulation of anatomical structure size	DOPO_HUMAN	NP1_RHOPR	NP2_RHOPR	NP4_RHOPR	PGH2_HUMAN
GO:0043549	0.00900062073246431	29/3222	7/552	0.217194107877964	1	F	F	F	F	regulation of kinase activity	ANG2_MOUSE	ANG3_MOUSE	ANG4_MOUSE	ANGI_MOUSE	GBA1_HUMAN	PA21B_PIG	Q5WRG2_RAT
GO:0045017	0.00900062073246431	29/3222	7/552	0.217194107877964	1	F	F	F	F	glycerolipid biosynthetic process	ANG1_BOVIN	ANG2_MOUSE	ANG3_MOUSE	ANG4_MOUSE	ANGI_MOUSE	PAG15_HUMAN	Q5WRG2_RAT
GO:0016137	0.0074487895716946	24/3222	6/552	0.217366648814959	1	F	F	F	F	glycoside metabolic process	AGAL_HUMAN	BGLR_HUMAN	FUCO_HUMAN	GBA1_HUMAN	NAGAB_CHICK	NAGAB_HUMAN
GO:0045321	0.0074487895716946	24/3222	6/552	0.217366648814959	1	F	F	F	F	leukocyte activation	ANAG_HUMAN	DNAS1_HUMAN	DNSL3_HUMAN	GBA1_HUMAN	LICH_HUMAN	PA2GX_HUMAN
GO:0007610	0.0139664804469274	45/3222	10/552	0.231347718858636	1	F	F	F	F	behavior	ANAG_HUMAN	DOPO_HUMAN	EST6_DROME	G3I1H5_CRIGR	GBA1_HUMAN	KLK8_MOUSE	LGMN_MOUSE	PGH2_HUMAN	PPT1_HUMAN	RENI_RAT
GO:0071840	0.0751086281812539	242/3222	46/552	0.234318622817251	1	F	F	F	F	cellular component organization or biogenesis	A0A6M9BP13_9EURO	A1E266_9PEZI	ADPG2_ARATH	ANAG_HUMAN	ANG1_BOVIN	ANGI_MOUSE	CARP1_CANAL	CATD_RAT	CDA_COLLN	CDA_EMENI	ENG1_RHIMI	EXG1_CANAL	EXG1_YEAST	G3I1H5_CRIGR	G3YAL0_ASPNA	GANA_EMENI	GBA1_HUMAN	KLK7_HUMAN	KLK8_MOUSE	LGMN_MOUSE	LICH_HUMAN	MMP1_PIG	P79074_9AGAR	PA2GA_HUMAN	PA2GE_HUMAN	PA2GX_HUMAN	PELA_ASPNG	PELB_ASPNG	PGLR1_ASPAC	PGLR1_ASPNG	PGLR_GIBFU	PME_DAUCA	PME_SITOR	PPAP_RAT	PPT1_BOVIN	PPT1_HUMAN	PRTN3_HUMAN	Q07524_TROMA	Q5WRG2_RAT	Q9LYJ5_ARATH	RGLA_ASPAC	RHGA_ASPAC	TPP1_HUMAN	TTHY_CHICK	XGHA_ASPTU	XTH34_POPPZ
GO:0042330	0.00465549348230913	15/3222	4/552	0.247203094099091	1	F	F	F	F	taxis	ECP_HUMAN	ENPP2_HUMAN	ENPP2_RAT	PA21B_PIG
GO:0007162	0.00465549348230913	15/3222	4/552	0.247203094099091	1	F	F	F	F	negative regulation of cell adhesion	ENPP2_RAT	PA2GA_HUMAN	PA2GE_HUMAN	PPA5_RAT
GO:0048872	0.00465549348230913	15/3222	4/552	0.247203094099091	1	F	F	F	F	homeostasis of number of cells	GBA1_HUMAN	LICH_HUMAN	PA2GA_HUMAN	PA2GX_HUMAN
GO:0019321	0.00775915580384854	25/3222	6/552	0.247667869245592	1	F	F	F	F	pentose metabolic process	A0A059U759_9PEZI	A0A2H5BN17_TALPI	A8NI40_COPC7	ABFB_ASPKW	AXHA2_EMENI	G2QVH2_THETT
GO:0003013	0.00620732464307883	20/3222	5/552	0.249105576298127	1	F	F	F	F	circulatory system process	DOPO_HUMAN	NP1_RHOPR	NP2_RHOPR	NP4_RHOPR	PGH2_HUMAN
GO:0050727	0.0127250155183116	41/3222	9/552	0.260081185444366	1	F	F	F	F	regulation of inflammatory response	AOAH_MOUSE	DNAS1_HUMAN	DNSL3_HUMAN	GBA1_HUMAN	PA2GA_HUMAN	PA2GX_HUMAN	PGH2_HUMAN	PPA5_HUMAN	PPA5_RAT
GO:0009892	0.0518311607697083	167/3222	32/552	0.26688639591306	1	F	F	F	F	negative regulation of metabolic process	AGAL_HUMAN	ANG1_BOVIN	ANG3_MOUSE	ANGI_MOUSE	E0CX04_MOMBA	G3I1H5_CRIGR	GBA1_HUMAN	GRAA_HUMAN	GRAC_MOUSE	LGMN_MOUSE	O04358_IRIHO	PA2GX_HUMAN	PGH2_HUMAN	PGRP1_CAMDR	PPA5_HUMAN	PPA5_RAT	Q2QEH4_SAPOF	Q94BW3_CINCA	RIP0_DIACA	RIP1_BRYDI	RIP1_HORVU	RIP1_MOMCH	RIP1_PHYAM	RIP2_PHYAM	RIP3_MOMCH	RIPA_PHYAM	RIPG_SURMU	RIPL1_PHYDI	RIPL2_PHYDI	RIPT_TRIKI	TRFL_BUBBU	TRFL_HORSE
GO:0051050	0.016139044072005	52/3222	11/552	0.269010977848673	1	F	F	F	F	positive regulation of transport	ANG1_BOVIN	ANG2_MOUSE	ANG3_MOUSE	ANG4_MOUSE	ANGI_MOUSE	PA21B_PIG	PA2GX_HUMAN	PGH2_HUMAN	PPT1_BOVIN	PPT1_HUMAN	Q5WRG2_RAT
GO:0010815	0.00186219739292365	6/3222	2/552	0.274425740883015	1	F	F	F	F	bradykinin catabolic process	CATH_HUMAN	CBPN_HUMAN
GO:0030098	0.00186219739292365	6/3222	2/552	0.274425740883015	1	F	F	F	F	lymphocyte differentiation	GBA1_HUMAN	LICH_HUMAN
GO:0019915	0.00186219739292365	6/3222	2/552	0.274425740883015	1	F	F	F	F	lipid storage	GBA1_HUMAN	LICH_HUMAN
GO:0042546	0.00186219739292365	6/3222	2/552	0.274425740883015	1	F	F	F	F	cell wall biogenesis	Q07524_TROMA	XTH34_POPPZ
GO:0097529	0.00186219739292365	6/3222	2/552	0.274425740883015	1	F	F	F	F	myeloid leukocyte migration	PA21B_PIG	PRTN3_HUMAN
GO:0005983	0.00186219739292365	6/3222	2/552	0.274425740883015	1	F	F	F	F	starch catabolic process	AMY1_HORVU	AMY1_ORYSJ
GO:0010001	0.00186219739292365	6/3222	2/552	0.274425740883015	1	F	F	F	F	glial cell differentiation	ANAG_HUMAN	GBA1_HUMAN
GO:0002698	0.00186219739292365	6/3222	2/552	0.274425740883015	1	F	F	F	F	negative regulation of immune effector process	PPA5_HUMAN	PPA5_RAT
GO:0032722	0.00186219739292365	6/3222	2/552	0.274425740883015	1	F	F	F	F	positive regulation of chemokine production	CHIA_HUMAN	CHIL3_MOUSE
GO:0046949	0.00186219739292365	6/3222	2/552	0.274425740883015	1	F	F	F	F	fatty-acyl-CoA biosynthetic process	PPT1_HUMAN	PPT2_HUMAN
GO:0002764	0.00186219739292365	6/3222	2/552	0.274425740883015	1	F	F	F	F	immune response-regulating signaling pathway	ANAG_HUMAN	CATH_HUMAN
GO:0019371	0.00186219739292365	6/3222	2/552	0.274425740883015	1	F	F	F	F	cyclooxygenase pathway	PGH2_HUMAN	PTGDS_HUMAN
GO:0002703	0.00186219739292365	6/3222	2/552	0.274425740883015	1	F	F	F	F	regulation of leukocyte mediated immunity	DNAS1_HUMAN	DNSL3_HUMAN
GO:0048588	0.00186219739292365	6/3222	2/552	0.274425740883015	1	F	F	F	F	developmental cell growth	ANG2_MOUSE	TTHY_CHICK
GO:0140962	0.00186219739292365	6/3222	2/552	0.274425740883015	1	F	F	F	F	multicellular organismal-level chemical homeostasis	ANAG_HUMAN	CATH_HUMAN
GO:0050731	0.00186219739292365	6/3222	2/552	0.274425740883015	1	F	F	F	F	positive regulation of peptidyl-tyrosine phosphorylation	ENPP2_HUMAN	ENPP2_RAT
GO:0030641	0.00186219739292365	6/3222	2/552	0.274425740883015	1	F	F	F	F	regulation of cellular pH	PPT1_BOVIN	PPT1_HUMAN
GO:0030217	0.00186219739292365	6/3222	2/552	0.274425740883015	1	F	F	F	F	T cell differentiation	GBA1_HUMAN	LICH_HUMAN
GO:0030278	0.00186219739292365	6/3222	2/552	0.274425740883015	1	F	F	F	F	regulation of ossification	TRFL_BUBBU	TRFL_HORSE
GO:0071675	0.00186219739292365	6/3222	2/552	0.274425740883015	1	F	F	F	F	regulation of mononuclear cell migration	G3I1H5_CRIGR	LGMN_MOUSE
GO:0002687	0.00186219739292365	6/3222	2/552	0.274425740883015	1	F	F	F	F	positive regulation of leukocyte migration	G3I1H5_CRIGR	LGMN_MOUSE
GO:0031399	0.0145872129112353	47/3222	10/552	0.276730449509462	1	F	F	F	F	regulation of protein modification process	ANG2_MOUSE	ANG3_MOUSE	ANG4_MOUSE	ANGI_MOUSE	ENPP2_HUMAN	ENPP2_RAT	GBA1_HUMAN	PA21B_PIG	PGH2_HUMAN	Q5WRG2_RAT
GO:0001775	0.00806952203600248	26/3222	6/552	0.279075648164033	1	F	F	F	F	cell activation	ANAG_HUMAN	DNAS1_HUMAN	DNSL3_HUMAN	GBA1_HUMAN	LICH_HUMAN	PA2GX_HUMAN
GO:0052547	0.00651769087523277	21/3222	5/552	0.284542289735633	1	F	F	F	F	regulation of peptidase activity	CATD_RAT	CATH_HUMAN	G3I1H5_CRIGR	LGMN_MOUSE	PGH2_HUMAN
GO:0043523	0.00651769087523277	21/3222	5/552	0.284542289735633	1	F	F	F	F	regulation of neuron apoptotic process	G3I1H5_CRIGR	GBA1_HUMAN	LGMN_MOUSE	PPT1_BOVIN	PPT1_HUMAN
GO:0009100	0.00651769087523277	21/3222	5/552	0.284542289735633	1	F	F	F	F	glycoprotein metabolic process	ANAG_HUMAN	BGLR_HUMAN	HS3S1_MOUSE	IDUA_HUMAN	MANBA_MOUSE
GO:0050776	0.0130353817504655	42/3222	9/552	0.284805593159119	1	F	F	F	F	regulation of immune response	ANAG_HUMAN	CATH_HUMAN	CFAD_MOUSE	GRASS_DROME	KLK7_HUMAN	KLK7_MOUSE	LICH_HUMAN	PA21B_PIG	PGPSA_DROME
GO:0045787	0.00341402855369336	11/3222	3/552	0.288046933634223	1	F	F	F	F	positive regulation of cell cycle	G3I1H5_CRIGR	HYAL1_HUMAN	LGMN_MOUSE
GO:0048167	0.00341402855369336	11/3222	3/552	0.288046933634223	1	F	F	F	F	regulation of synaptic plasticity	G3I1H5_CRIGR	LGMN_MOUSE	PGH2_HUMAN
GO:0043171	0.00341402855369336	11/3222	3/552	0.288046933634223	1	F	F	F	F	peptide catabolic process	CATH_HUMAN	CBPN_HUMAN	TPP1_HUMAN
GO:0030308	0.00341402855369336	11/3222	3/552	0.288046933634223	1	F	F	F	F	negative regulation of cell growth	HYAL1_HUMAN	PPT1_BOVIN	PPT1_HUMAN
GO:2000116	0.00496585971446307	16/3222	4/552	0.288376205925675	1	F	F	F	F	regulation of cysteine-type endopeptidase activity	CATD_RAT	G3I1H5_CRIGR	LGMN_MOUSE	PGH2_HUMAN
GO:0040011	0.00496585971446307	16/3222	4/552	0.288376205925675	1	F	F	F	F	locomotion	ECP_HUMAN	ENPP2_HUMAN	ENPP2_RAT	PA21B_PIG
GO:0009615	0.00993171942892613	32/3222	7/552	0.302099283515566	1	F	F	F	F	response to virus	HYAL1_HUMAN	PA2GX_HUMAN	RIP1_PHYAM	RIP2_PHYAM	RIPA_PHYAM	RNAS6_HUMAN	TTHY_CHICK
GO:0030155	0.00993171942892613	32/3222	7/552	0.302099283515566	1	F	F	F	F	regulation of cell adhesion	CEL2A_PIG	ENPP2_RAT	HYAL1_HUMAN	OXLA_BOTAT	PA2GA_HUMAN	PA2GE_HUMAN	PPA5_RAT
GO:0008219	0.0183116076970826	59/3222	12/552	0.303905232066715	1	F	F	F	F	cell death	ATLE_CYCAE	CHIA_HUMAN	DNAS1_HUMAN	DNSL3_HUMAN	GBA1_HUMAN	GRAA_HUMAN	GRAC_MOUSE	KLK8_MOUSE	LICH_HUMAN	OXLA_BOTAT	OXLA_CALRH	OXLA_GLOHA
GO:0044093	0.0183116076970826	59/3222	12/552	0.303905232066715	1	F	F	F	F	positive regulation of molecular function	ANG1_BOVIN	ANG2_MOUSE	ANG3_MOUSE	ANG4_MOUSE	ANGI_MOUSE	CATD_RAT	CATH_HUMAN	G3I1H5_CRIGR	LGMN_MOUSE	PA21B_PIG	PRTN3_HUMAN	Q5WRG2_RAT
GO:1903530	0.0133457479826195	43/3222	9/552	0.310132332448862	1	F	F	F	F	regulation of secretion by cell	ANG1_BOVIN	ANG2_MOUSE	ANG3_MOUSE	ANG4_MOUSE	ANGI_MOUSE	CEL2A_PIG	PA2GX_HUMAN	Q5WRG2_RAT	RENI_RAT
GO:0048731	0.00837988826815642	27/3222	6/552	0.311318272388462	1	F	F	F	F	system development	ANAG_HUMAN	ANGI_MOUSE	PER53_ARATH	PPT1_BOVIN	PPT1_HUMAN	TPP1_HUMAN
GO:0051239	0.0496585971446307	160/3222	30/552	0.320517620979593	1	F	F	F	F	regulation of multicellular organismal process	AGAL_ORYSJ	CATH_HUMAN	CEL2A_PIG	CHIA_HUMAN	CHIL3_MOUSE	DOPO_HUMAN	ENPP2_HUMAN	ENPP2_RAT	EST6_DROME	G3I1H5_CRIGR	GBA1_HUMAN	HYAL1_HUMAN	KLK8_MOUSE	LGMN_MOUSE	OXLA_BOTAT	PA21B_PIG	PA2GA_HUMAN	PA2GE_HUMAN	PA2GX_HUMAN	PCP_HUMAN	PGH2_HUMAN	PGRP1_CAMDR	PPA5_HUMAN	PPA5_RAT	PPAP_RAT	PTGDS_HUMAN	PTGDS_MOUSE	RENI_RAT	TRFL_BUBBU	TRFL_HORSE
GO:0140546	0.00682805710738672	22/3222	5/552	0.320836642359289	1	F	F	F	F	defense response to symbiont	PA2GX_HUMAN	RIP1_PHYAM	RIP2_PHYAM	RIPA_PHYAM	RNAS6_HUMAN
GO:0050728	0.00682805710738672	22/3222	5/552	0.320836642359289	1	F	F	F	F	negative regulation of inflammatory response	AOAH_MOUSE	GBA1_HUMAN	PA2GX_HUMAN	PPA5_HUMAN	PPA5_RAT
GO:0051607	0.00682805710738672	22/3222	5/552	0.320836642359289	1	F	F	F	F	defense response to virus	PA2GX_HUMAN	RIP1_PHYAM	RIP2_PHYAM	RIPA_PHYAM	RNAS6_HUMAN
GO:0032501	0.0673494723774053	217/3222	40/552	0.327219989742338	1	F	F	F	F	multicellular organismal process	ANAG_HUMAN	ANG2_MOUSE	CATH_HUMAN	CERU_RAT	CHIA_HUMAN	CHIL3_MOUSE	CHIT_PUNGR	CHYM_CAMDR	DNAS1_HUMAN	DNSL3_HUMAN	DOPO_HUMAN	EST6_DROME	G3I1H5_CRIGR	GBA1_HUMAN	HE12_DANRE	KLK8_MOUSE	LGMN_MOUSE	LICH_HUMAN	LIPR2_HUMAN	LIPR2_RAT	LYSC2_BOVIN	NP1_RHOPR	NP2_RHOPR	NP4_RHOPR	PA2GA_HUMAN	PA2GE_HUMAN	PA2GX_HUMAN	PCP_HUMAN	PER53_ARATH	PGH2_HUMAN	PPA5_HUMAN	PPA5_PIG	PPA5_RAT	PPT1_HUMAN	RENI_RAT	TPP1_HUMAN	TRFL_BUBBU	TRFL_HORSE	TRY1_GADMO	TRY3_SALSA
GO:0071363	0.0037243947858473	12/3222	3/552	0.339092245407707	1	F	F	F	F	cellular response to growth factor stimulus	G3I1H5_CRIGR	HYAL1_HUMAN	LGMN_MOUSE
GO:0048145	0.0037243947858473	12/3222	3/552	0.339092245407707	1	F	F	F	F	regulation of fibroblast proliferation	GILT_MOUSE	PA21B_BOVIN	PA21B_PIG
GO:0051606	0.0037243947858473	12/3222	3/552	0.339092245407707	1	F	F	F	F	detection of stimulus	CAH6_HUMAN	L8ICE9_9CETA	PERL_CAPHI
GO:0071695	0.0037243947858473	12/3222	3/552	0.339092245407707	1	F	F	F	F	anatomical structure maturation	GBA1_HUMAN	PA2GX_HUMAN	RENI_RAT
GO:2000378	0.00217256362507759	7/3222	2/552	0.343310714768901	1	F	F	F	F	negative regulation of reactive oxygen species metabolic process	PPA5_HUMAN	PPA5_RAT
GO:0042752	0.00217256362507759	7/3222	2/552	0.343310714768901	1	F	F	F	F	regulation of circadian rhythm	PTGDS_HUMAN	PTGDS_MOUSE
GO:0006887	0.00217256362507759	7/3222	2/552	0.343310714768901	1	F	F	F	F	exocytosis	PTGDS_HUMAN	PTGDS_MOUSE
GO:0031346	0.00217256362507759	7/3222	2/552	0.343310714768901	1	F	F	F	F	positive regulation of cell projection organization	ENPP2_HUMAN	ENPP2_RAT
GO:0002366	0.00217256362507759	7/3222	2/552	0.343310714768901	1	F	F	F	F	leukocyte activation involved in immune response	DNAS1_HUMAN	DNSL3_HUMAN
GO:0098734	0.00217256362507759	7/3222	2/552	0.343310714768901	1	F	F	F	F	macromolecule depalmitoylation	PPT1_BOVIN	PPT1_HUMAN
GO:0051250	0.00217256362507759	7/3222	2/552	0.343310714768901	1	F	F	F	F	negative regulation of lymphocyte activation	PA2GA_HUMAN	PA2GE_HUMAN
GO:0046688	0.00217256362507759	7/3222	2/552	0.343310714768901	1	F	F	F	F	response to copper ion	AOC1_HUMAN	CERU_RAT
GO:0050868	0.00217256362507759	7/3222	2/552	0.343310714768901	1	F	F	F	F	negative regulation of T cell activation	PA2GA_HUMAN	PA2GE_HUMAN
GO:0048666	0.00217256362507759	7/3222	2/552	0.343310714768901	1	F	F	F	F	neuron development	ANAG_HUMAN	PPT1_HUMAN
GO:0002084	0.00217256362507759	7/3222	2/552	0.343310714768901	1	F	F	F	F	protein depalmitoylation	PPT1_BOVIN	PPT1_HUMAN
GO:0048146	0.00217256362507759	7/3222	2/552	0.343310714768901	1	F	F	F	F	positive regulation of fibroblast proliferation	PA21B_BOVIN	PA21B_PIG
GO:0007417	0.00217256362507759	7/3222	2/552	0.343310714768901	1	F	F	F	F	central nervous system development	ANGI_MOUSE	TPP1_HUMAN
GO:0002263	0.00217256362507759	7/3222	2/552	0.343310714768901	1	F	F	F	F	cell activation involved in immune response	DNAS1_HUMAN	DNSL3_HUMAN
GO:0032102	0.0121042830540037	39/3222	8/552	0.348373570849356	1	F	F	F	F	negative regulation of response to external stimulus	AOAH_MOUSE	GBA1_HUMAN	KLK8_MOUSE	PA2GX_HUMAN	PPA5_HUMAN	PPA5_RAT	TRFL_BUBBU	TRFL_HORSE
GO:0051338	0.010552451893234	34/3222	7/552	0.362030321822053	1	F	F	F	F	regulation of transferase activity	ANG2_MOUSE	ANG3_MOUSE	ANG4_MOUSE	ANGI_MOUSE	GBA1_HUMAN	PA21B_PIG	Q5WRG2_RAT
GO:0046457	0.00558659217877095	18/3222	4/552	0.372681796332364	1	F	F	F	F	prostanoid biosynthetic process	PA2GX_HUMAN	PGH2_HUMAN	PTGDS_HUMAN	PTGDS_MOUSE
GO:0001516	0.00558659217877095	18/3222	4/552	0.372681796332364	1	F	F	F	F	prostaglandin biosynthetic process	PA2GX_HUMAN	PGH2_HUMAN	PTGDS_HUMAN	PTGDS_MOUSE
GO:1902075	0.00558659217877095	18/3222	4/552	0.372681796332364	1	F	F	F	F	cellular response to salt	AOC1_HUMAN	G3I1H5_CRIGR	LGMN_MOUSE	PGH2_HUMAN
GO:0002684	0.015828677839851	51/3222	10/552	0.373746152445237	1	F	F	F	F	positive regulation of immune system process	ANAG_HUMAN	CFAD_MOUSE	G3I1H5_CRIGR	GRASS_DROME	KLK7_HUMAN	KLK7_MOUSE	LGMN_MOUSE	LICH_HUMAN	PA21B_PIG	PGPSA_DROME
GO:0060255	0.0810055865921788	261/3222	47/552	0.374472525881073	1	F	F	F	F	regulation of macromolecule metabolic process	ANG1_BOVIN	ANG2_MOUSE	ANG3_MOUSE	ANG4_MOUSE	ANGI_MOUSE	CATD_RAT	CATH_HUMAN	CHIA_HUMAN	CHIL3_MOUSE	D6XHE1_TRYB2	E0CX04_MOMBA	ENPP2_HUMAN	ENPP2_RAT	G3I1H5_CRIGR	GBA1_HUMAN	GRAA_HUMAN	GRAC_MOUSE	GRASS_DROME	KLK7_HUMAN	KLK7_MOUSE	LGMN_MOUSE	O04358_IRIHO	PA21B_PIG	PA2GX_HUMAN	PGH2_HUMAN	PGPSA_DROME	PGRP1_CAMDR	PPA5_HUMAN	PPA5_RAT	Q2QEH4_SAPOF	Q5WRG2_RAT	Q6R7Z5_9TRYP	Q94BW3_CINCA	RIP0_DIACA	RIP1_BRYDI	RIP1_HORVU	RIP1_MOMCH	RIP1_PHYAM	RIP2_PHYAM	RIP3_MOMCH	RIPA_PHYAM	RIPG_SURMU	RIPL1_PHYDI	RIPL2_PHYDI	RIPT_TRIKI	TRFL_BUBBU	TRFL_HORSE
GO:0065009	0.031657355679702	102/3222	19/552	0.382492915188876	1	F	F	F	F	regulation of molecular function	AGAL_HUMAN	ANG1_BOVIN	ANG2_MOUSE	ANG3_MOUSE	ANG4_MOUSE	ANGI_MOUSE	AOCX_BOVIN	CATD_RAT	CATH_HUMAN	G3I1H5_CRIGR	GBA1_HUMAN	GRAA_HUMAN	LGMN_MOUSE	PA21B_PIG	PA2GX_HUMAN	PGH2_HUMAN	PPT1_HUMAN	PRTN3_HUMAN	Q5WRG2_RAT
GO:0012501	0.0176908752327747	57/3222	11/552	0.383871275580383	1	F	F	F	F	programmed cell death	ATLE_CYCAE	CHIA_HUMAN	DNAS1_HUMAN	DNSL3_HUMAN	GBA1_HUMAN	GRAA_HUMAN	GRAC_MOUSE	LICH_HUMAN	OXLA_BOTAT	OXLA_CALRH	OXLA_GLOHA
GO:0043161	0.00403476101800124	13/3222	3/552	0.38987040414748	1	F	F	F	F	proteasome-mediated ubiquitin-dependent protein catabolic process	ANAG_HUMAN	GBA1_HUMAN	MAN12_PENCI
GO:0007346	0.00403476101800124	13/3222	3/552	0.38987040414748	1	F	F	F	F	regulation of mitotic cell cycle	G3I1H5_CRIGR	HYAL1_HUMAN	LGMN_MOUSE
GO:0046677	0.00403476101800124	13/3222	3/552	0.38987040414748	1	F	F	F	F	response to antibiotic	AOC1_HUMAN	AOCX_BOVIN	HYAL1_HUMAN
GO:0010498	0.00403476101800124	13/3222	3/552	0.38987040414748	1	F	F	F	F	proteasomal protein catabolic process	ANAG_HUMAN	GBA1_HUMAN	MAN12_PENCI
GO:0031344	0.00403476101800124	13/3222	3/552	0.38987040414748	1	F	F	F	F	regulation of cell projection organization	ENPP2_HUMAN	ENPP2_RAT	KLK8_MOUSE
GO:0007015	0.00403476101800124	13/3222	3/552	0.38987040414748	1	F	F	F	F	actin filament organization	ANG1_BOVIN	ANGI_MOUSE	Q5WRG2_RAT
GO:0120035	0.00403476101800124	13/3222	3/552	0.38987040414748	1	F	F	F	F	regulation of plasma membrane bounded cell projection organization	ENPP2_HUMAN	ENPP2_RAT	KLK8_MOUSE
GO:0006401	0.0074487895716946	24/3222	5/552	0.39452076752962	1	F	F	F	F	RNA catabolic process	ANG4_MOUSE	ECP_HUMAN	RNAS6_HUMAN	RNLE_SOLLC	RNT2_HUMAN
GO:0050730	0.00248292985723153	8/3222	2/552	0.409928091018004	1	F	F	F	F	regulation of peptidyl-tyrosine phosphorylation	ENPP2_HUMAN	ENPP2_RAT
GO:0005982	0.00248292985723153	8/3222	2/552	0.409928091018004	1	F	F	F	F	starch metabolic process	AMY1_HORVU	AMY1_ORYSJ
GO:0090322	0.00248292985723153	8/3222	2/552	0.409928091018004	1	F	F	F	F	regulation of superoxide metabolic process	PPA5_HUMAN	PPA5_RAT
GO:0045807	0.00248292985723153	8/3222	2/552	0.409928091018004	1	F	F	F	F	positive regulation of endocytosis	PPT1_BOVIN	PPT1_HUMAN
GO:0071277	0.00248292985723153	8/3222	2/552	0.409928091018004	1	F	F	F	F	cellular response to calcium ion	G3I1H5_CRIGR	LGMN_MOUSE
GO:0022604	0.00248292985723153	8/3222	2/552	0.409928091018004	1	F	F	F	F	regulation of cell morphogenesis	ENPP2_HUMAN	ENPP2_RAT
GO:0035821	0.00248292985723153	8/3222	2/552	0.409928091018004	1	F	F	F	F	modulation of process of another organism	CARP1_CANAL	OXLA_BOTAT
GO:0031664	0.00248292985723153	8/3222	2/552	0.409928091018004	1	F	F	F	F	regulation of lipopolysaccharide-mediated signaling pathway	TRFL_BUBBU	TRFL_HORSE
GO:0016049	0.00248292985723153	8/3222	2/552	0.409928091018004	1	F	F	F	F	cell growth	ANG2_MOUSE	TTHY_CHICK
GO:0018158	0.00248292985723153	8/3222	2/552	0.409928091018004	1	F	F	F	F	protein oxidation	ANAG_HUMAN	Q5B038_EMENI
GO:0051592	0.00248292985723153	8/3222	2/552	0.409928091018004	1	F	F	F	F	response to calcium ion	G3I1H5_CRIGR	LGMN_MOUSE
GO:0042129	0.00248292985723153	8/3222	2/552	0.409928091018004	1	F	F	F	F	regulation of T cell proliferation	PA2GA_HUMAN	PA2GE_HUMAN
GO:0051640	0.00248292985723153	8/3222	2/552	0.409928091018004	1	F	F	F	F	organelle localization	PTGDS_HUMAN	PTGDS_MOUSE
GO:0006024	0.00248292985723153	8/3222	2/552	0.409928091018004	1	F	F	F	F	glycosaminoglycan biosynthetic process	HS3S1_MOUSE	HYAL1_HUMAN
GO:0040014	0.00248292985723153	8/3222	2/552	0.409928091018004	1	F	F	F	F	regulation of multicellular organism growth	G3I1H5_CRIGR	LGMN_MOUSE
GO:0002683	0.00931098696461825	30/3222	6/552	0.410408677219253	1	F	F	F	F	negative regulation of immune system process	PA2GA_HUMAN	PA2GE_HUMAN	PPA5_HUMAN	PPA5_RAT	TRFL_BUBBU	TRFL_HORSE
GO:0044057	0.00931098696461825	30/3222	6/552	0.410408677219253	1	F	F	F	F	regulation of system process	DOPO_HUMAN	GBA1_HUMAN	KLK8_MOUSE	PGH2_HUMAN	PPAP_RAT	RENI_RAT
GO:0002699	0.00589695841092489	19/3222	4/552	0.414752811958663	1	F	F	F	F	positive regulation of immune effector process	GRASS_DROME	KLK7_HUMAN	KLK7_MOUSE	PGPSA_DROME
GO:0006915	0.0145872129112353	47/3222	9/552	0.41490267919851	1	F	F	F	F	apoptotic process	ATLE_CYCAE	CHIA_HUMAN	DNAS1_HUMAN	GBA1_HUMAN	GRAA_HUMAN	LICH_HUMAN	OXLA_BOTAT	OXLA_CALRH	OXLA_GLOHA
GO:0030334	0.0145872129112353	47/3222	9/552	0.41490267919851	1	F	F	F	F	regulation of cell migration	CATH_HUMAN	ENPP2_HUMAN	ENPP2_RAT	G3I1H5_CRIGR	HYAL1_HUMAN	LGMN_MOUSE	PCP_HUMAN	PGH2_HUMAN	PPA5_RAT
GO:0051046	0.0145872129112353	47/3222	9/552	0.41490267919851	1	F	F	F	F	regulation of secretion	ANG1_BOVIN	ANG2_MOUSE	ANG3_MOUSE	ANG4_MOUSE	ANGI_MOUSE	CEL2A_PIG	PA2GX_HUMAN	Q5WRG2_RAT	RENI_RAT
GO:0051173	0.0288640595903166	93/3222	17/552	0.426049643993958	1	F	F	F	F	positive regulation of nitrogen compound metabolic process	ANG2_MOUSE	ANG3_MOUSE	ANG4_MOUSE	ANGI_MOUSE	CATD_RAT	CATH_HUMAN	ENPP2_HUMAN	ENPP2_RAT	G3I1H5_CRIGR	GBA1_HUMAN	GRASS_DROME	LGMN_MOUSE	PA21B_PIG	PA2GX_HUMAN	PGH2_HUMAN	PGPSA_DROME	Q5WRG2_RAT
GO:0031326	0.0735567970204842	237/3222	42/552	0.429809313384605	1	F	F	F	F	regulation of cellular biosynthetic process	AGAL_HUMAN	ANG1_BOVIN	ANG3_MOUSE	ANGI_MOUSE	CATH_HUMAN	CHIA_HUMAN	CHIL3_MOUSE	D6XHE1_TRYB2	E0CX04_MOMBA	G3I1H5_CRIGR	GBA1_HUMAN	GRAC_MOUSE	GRASS_DROME	KLK7_HUMAN	KLK7_MOUSE	LGMN_MOUSE	O04358_IRIHO	PA21B_PIG	PA2GX_HUMAN	PGH2_HUMAN	PGPSA_DROME	PGRP1_CAMDR	PPA5_HUMAN	PPA5_RAT	Q2QEH4_SAPOF	Q5WRG2_RAT	Q6R7Z5_9TRYP	Q94BW3_CINCA	RIP0_DIACA	RIP1_BRYDI	RIP1_HORVU	RIP1_MOMCH	RIP1_PHYAM	RIP2_PHYAM	RIP3_MOMCH	RIPA_PHYAM	RIPG_SURMU	RIPL1_PHYDI	RIPL2_PHYDI	RIPT_TRIKI	TRFL_BUBBU	TRFL_HORSE
GO:0048523	0.0825574177529485	266/3222	47/552	0.431394482978619	1	F	F	F	F	negative regulation of cellular process	AGAL_HUMAN	ANG1_BOVIN	ANG2_MOUSE	ANG3_MOUSE	ANG4_MOUSE	ANGI_MOUSE	CATH_HUMAN	E0CX04_MOMBA	ENPP2_RAT	G3I1H5_CRIGR	GBA1_HUMAN	GILT_MOUSE	GRAA_HUMAN	GRAC_MOUSE	HYAL1_HUMAN	KLK8_MOUSE	LGMN_MOUSE	O04358_IRIHO	PA2GA_HUMAN	PA2GE_HUMAN	PA2GX_HUMAN	PGH2_HUMAN	PGRP1_CAMDR	PPA5_HUMAN	PPA5_RAT	PPT1_BOVIN	PPT1_HUMAN	PRTN3_HUMAN	PTGDS_HUMAN	PTGDS_MOUSE	Q2QEH4_SAPOF	Q5WRG2_RAT	Q94BW3_CINCA	RIP0_DIACA	RIP1_BRYDI	RIP1_HORVU	RIP1_MOMCH	RIP1_PHYAM	RIP2_PHYAM	RIP3_MOMCH	RIPA_PHYAM	RIPG_SURMU	RIPL1_PHYDI	RIPL2_PHYDI	RIPT_TRIKI	TRFL_BUBBU	TRFL_HORSE
GO:0050877	0.0130353817504655	42/3222	8/552	0.432855282389959	1	F	F	F	F	nervous system process	DOPO_HUMAN	G3I1H5_CRIGR	GBA1_HUMAN	KLK8_MOUSE	LGMN_MOUSE	PGH2_HUMAN	PPT1_HUMAN	TPP1_HUMAN
GO:0006641	0.00434512725015518	14/3222	3/552	0.439614270241243	1	F	F	F	F	triglyceride metabolic process	LIPG_HUMAN	LIPR2_HUMAN	LIPR2_RAT
GO:0030100	0.00434512725015518	14/3222	3/552	0.439614270241243	1	F	F	F	F	regulation of endocytosis	PPT1_BOVIN	PPT1_HUMAN	PRTN3_HUMAN
GO:0021700	0.00434512725015518	14/3222	3/552	0.439614270241243	1	F	F	F	F	developmental maturation	GBA1_HUMAN	PA2GX_HUMAN	RENI_RAT
GO:0070848	0.00434512725015518	14/3222	3/552	0.439614270241243	1	F	F	F	F	response to growth factor	G3I1H5_CRIGR	HYAL1_HUMAN	LGMN_MOUSE
GO:0031960	0.0114835505896958	37/3222	7/552	0.45299962432614	1	F	F	F	F	response to corticosteroid	CBPN_HUMAN	GBA1_HUMAN	LALBA_BOVIN	LIPR2_RAT	PGH2_HUMAN	PTGDS_HUMAN	PTGDS_MOUSE
GO:0080134	0.0328988206083178	106/3222	19/552	0.453917968559861	1	F	F	F	F	regulation of response to stress	ANAG_HUMAN	AOAH_MOUSE	CARP1_CANAL	DNAS1_HUMAN	DNSL3_HUMAN	GBA1_HUMAN	GRASS_DROME	KLK7_HUMAN	KLK7_MOUSE	KLK8_MOUSE	PA2GA_HUMAN	PA2GX_HUMAN	PGH2_HUMAN	PGPSA_DROME	PPA5_HUMAN	PPA5_RAT	RIP0_DIACA	RIP3_MOMCH	RIPT_TRIKI
GO:0052548	0.00620732464307883	20/3222	4/552	0.456164620873842	1	F	F	F	F	regulation of endopeptidase activity	CATD_RAT	G3I1H5_CRIGR	LGMN_MOUSE	PGH2_HUMAN
GO:0055085	0.00620732464307883	20/3222	4/552	0.456164620873842	1	F	F	F	F	transmembrane transport	CERU_RAT	PPA5_PIG	TRFL_BUBBU	TRFL_HORSE
GO:0046456	0.00806952203600248	26/3222	5/552	0.467462169228879	1	F	F	F	F	icosanoid biosynthetic process	PA21B_PIG	PA2GX_HUMAN	PGH2_HUMAN	PTGDS_HUMAN	PTGDS_MOUSE
GO:2000145	0.0152079453755431	49/3222	9/552	0.467628085379331	1	F	F	F	F	regulation of cell motility	CATH_HUMAN	ENPP2_HUMAN	ENPP2_RAT	G3I1H5_CRIGR	HYAL1_HUMAN	LGMN_MOUSE	PCP_HUMAN	PGH2_HUMAN	PPA5_RAT
GO:0040012	0.0152079453755431	49/3222	9/552	0.467628085379331	1	F	F	F	F	regulation of locomotion	CATH_HUMAN	ENPP2_HUMAN	ENPP2_RAT	G3I1H5_CRIGR	HYAL1_HUMAN	LGMN_MOUSE	PCP_HUMAN	PGH2_HUMAN	PPA5_RAT
GO:0003008	0.0242085661080074	78/3222	14/552	0.470689376350232	1	F	F	F	F	system process	ANG2_MOUSE	DOPO_HUMAN	G3I1H5_CRIGR	GBA1_HUMAN	KLK8_MOUSE	LGMN_MOUSE	LICH_HUMAN	NP1_RHOPR	NP2_RHOPR	NP4_RHOPR	PGH2_HUMAN	PPT1_HUMAN	RENI_RAT	TPP1_HUMAN
GO:0070664	0.00279329608938547	9/3222	2/552	0.473033679186644	1	F	F	F	F	negative regulation of leukocyte proliferation	PA2GA_HUMAN	PA2GE_HUMAN
GO:0032652	0.00279329608938547	9/3222	2/552	0.473033679186644	1	F	F	F	F	regulation of interleukin-1 production	PPA5_HUMAN	PPA5_RAT
GO:0002695	0.00279329608938547	9/3222	2/552	0.473033679186644	1	F	F	F	F	negative regulation of leukocyte activation	PA2GA_HUMAN	PA2GE_HUMAN
GO:0051960	0.00279329608938547	9/3222	2/552	0.473033679186644	1	F	F	F	F	regulation of nervous system development	ENPP2_RAT	KLK8_MOUSE
GO:0032642	0.00279329608938547	9/3222	2/552	0.473033679186644	1	F	F	F	F	regulation of chemokine production	CHIA_HUMAN	CHIL3_MOUSE
GO:0043903	0.00279329608938547	9/3222	2/552	0.473033679186644	1	F	F	F	F	regulation of biological process involved in symbiotic interaction	TRFL_BUBBU	TRFL_HORSE
GO:0032651	0.00279329608938547	9/3222	2/552	0.473033679186644	1	F	F	F	F	regulation of interleukin-1 beta production	PPA5_HUMAN	PPA5_RAT
GO:0035337	0.00279329608938547	9/3222	2/552	0.473033679186644	1	F	F	F	F	fatty-acyl-CoA metabolic process	PPT1_HUMAN	PPT2_HUMAN
GO:0046464	0.00279329608938547	9/3222	2/552	0.473033679186644	1	F	F	F	F	acylglycerol catabolic process	LIPR2_HUMAN	LIPR2_RAT
GO:1903038	0.00279329608938547	9/3222	2/552	0.473033679186644	1	F	F	F	F	negative regulation of leukocyte cell-cell adhesion	PA2GA_HUMAN	PA2GE_HUMAN
GO:0044703	0.00279329608938547	9/3222	2/552	0.473033679186644	1	F	F	F	F	multi-organism reproductive process	CERU_RAT	EST6_DROME
GO:0007219	0.00279329608938547	9/3222	2/552	0.473033679186644	1	F	F	F	F	Notch signaling pathway	CFAD_MOUSE	OFUT1_CAEEL
GO:0046461	0.00279329608938547	9/3222	2/552	0.473033679186644	1	F	F	F	F	neutral lipid catabolic process	LIPR2_HUMAN	LIPR2_RAT
GO:0006023	0.00279329608938547	9/3222	2/552	0.473033679186644	1	F	F	F	F	aminoglycan biosynthetic process	HS3S1_MOUSE	HYAL1_HUMAN
GO:2000242	0.00279329608938547	9/3222	2/552	0.473033679186644	1	F	F	F	F	negative regulation of reproductive process	PTGDS_HUMAN	PTGDS_MOUSE
GO:0030182	0.00279329608938547	9/3222	2/552	0.473033679186644	1	F	F	F	F	neuron differentiation	ANAG_HUMAN	GBA1_HUMAN
GO:0010604	0.0369335816263191	119/3222	21/552	0.478785893230971	1	F	F	F	F	positive regulation of macromolecule metabolic process	ANG2_MOUSE	ANG3_MOUSE	ANG4_MOUSE	ANGI_MOUSE	CATD_RAT	CATH_HUMAN	CHIA_HUMAN	CHIL3_MOUSE	ENPP2_HUMAN	ENPP2_RAT	G3I1H5_CRIGR	GBA1_HUMAN	GRASS_DROME	KLK7_HUMAN	KLK7_MOUSE	LGMN_MOUSE	PA21B_PIG	PA2GX_HUMAN	PGH2_HUMAN	PGPSA_DROME	Q5WRG2_RAT
GO:0043065	0.0117939168218498	38/3222	7/552	0.482898148314519	1	F	F	F	F	positive regulation of apoptotic process	ATLE_CYCAE	CATD_RAT	CATH_HUMAN	GRAA_HUMAN	PA21B_BOVIN	PA21B_PIG	PGH2_HUMAN
GO:0071241	0.0117939168218498	38/3222	7/552	0.482898148314519	1	F	F	F	F	cellular response to inorganic substance	AOC1_HUMAN	DABA_PSEMU	ENPP2_RAT	G3I1H5_CRIGR	LGMN_MOUSE	PGH2_HUMAN	Q96X16_PICPA
GO:0002237	0.0117939168218498	38/3222	7/552	0.482898148314519	1	F	F	F	F	response to molecule of bacterial origin	ANAG_HUMAN	ANG4_MOUSE	PGH2_HUMAN	PGPSA_DROME	PPA5_HUMAN	PPA5_RAT	RENI_RAT
GO:0097435	0.00465549348230913	15/3222	3/552	0.487717064276533	1	F	F	F	F	supramolecular fiber organization	ANG1_BOVIN	ANGI_MOUSE	Q5WRG2_RAT
GO:0034644	0.00465549348230913	15/3222	3/552	0.487717064276533	1	F	F	F	F	cellular response to UV	HYAL1_HUMAN	MMP1_PIG	PGH2_HUMAN
GO:0045597	0.0102420856610801	33/3222	6/552	0.508044604992734	1	F	F	F	F	positive regulation of cell differentiation	ENPP2_RAT	PA2GA_HUMAN	PA2GX_HUMAN	PGH2_HUMAN	TRFL_BUBBU	TRFL_HORSE
GO:0030162	0.0102420856610801	33/3222	6/552	0.508044604992734	1	F	F	F	F	regulation of proteolysis	CATD_RAT	CATH_HUMAN	G3I1H5_CRIGR	GBA1_HUMAN	LGMN_MOUSE	PGH2_HUMAN
GO:0006954	0.0102420856610801	33/3222	6/552	0.508044604992734	1	F	F	F	F	inflammatory response	CHIL3_MOUSE	HYAL1_HUMAN	PA2GA_HUMAN	PA2GE_HUMAN	PCP_HUMAN	PGH2_HUMAN
GO:0051130	0.0121042830540037	39/3222	7/552	0.512325399634428	1	F	F	F	F	positive regulation of cellular component organization	ENPP2_HUMAN	ENPP2_RAT	GBA1_HUMAN	HYAL1_HUMAN	MMP1_PIG	PPT1_BOVIN	PPT1_HUMAN
GO:1902105	0.00310366232153942	10/3222	2/552	0.531874779079226	1	F	F	F	F	regulation of leukocyte differentiation	TRFL_BUBBU	TRFL_HORSE
GO:0044706	0.00310366232153942	10/3222	2/552	0.531874779079226	1	F	F	F	F	multi-multicellular organism process	CERU_RAT	EST6_DROME
GO:0050866	0.00310366232153942	10/3222	2/552	0.531874779079226	1	F	F	F	F	negative regulation of cell activation	PA2GA_HUMAN	PA2GE_HUMAN
GO:0035601	0.00310366232153942	10/3222	2/552	0.531874779079226	1	F	F	F	F	protein deacylation	PPT1_BOVIN	PPT1_HUMAN
GO:0006885	0.00310366232153942	10/3222	2/552	0.531874779079226	1	F	F	F	F	regulation of pH	PPT1_BOVIN	PPT1_HUMAN
GO:0002718	0.00310366232153942	10/3222	2/552	0.531874779079226	1	F	F	F	F	regulation of cytokine production involved in immune response	PPA5_HUMAN	PPA5_RAT
GO:0006809	0.00310366232153942	10/3222	2/552	0.531874779079226	1	F	F	F	F	nitric oxide biosynthetic process	PPA5_HUMAN	PPA5_RAT
GO:0070661	0.00310366232153942	10/3222	2/552	0.531874779079226	1	F	F	F	F	leukocyte proliferation	GBA1_HUMAN	LICH_HUMAN
GO:0098732	0.00310366232153942	10/3222	2/552	0.531874779079226	1	F	F	F	F	macromolecule deacylation	PPT1_BOVIN	PPT1_HUMAN
GO:0002253	0.00310366232153942	10/3222	2/552	0.531874779079226	1	F	F	F	F	activation of immune response	ANAG_HUMAN	CFAD_MOUSE
GO:0034330	0.00310366232153942	10/3222	2/552	0.531874779079226	1	F	F	F	F	cell junction organization	KLK8_MOUSE	PRTN3_HUMAN
GO:0022408	0.00310366232153942	10/3222	2/552	0.531874779079226	1	F	F	F	F	negative regulation of cell-cell adhesion	PA2GA_HUMAN	PA2GE_HUMAN
GO:0044085	0.00310366232153942	10/3222	2/552	0.531874779079226	1	F	F	F	F	cellular component biogenesis	Q07524_TROMA	XTH34_POPPZ
GO:0050729	0.00310366232153942	10/3222	2/552	0.531874779079226	1	F	F	F	F	positive regulation of inflammatory response	PA2GA_HUMAN	PGH2_HUMAN
GO:0060429	0.00310366232153942	10/3222	2/552	0.531874779079226	1	F	F	F	F	epithelium development	ANAG_HUMAN	GBA1_HUMAN
GO:0006511	0.00496585971446307	16/3222	3/552	0.533718800819278	1	F	F	F	F	ubiquitin-dependent protein catabolic process	ANAG_HUMAN	GBA1_HUMAN	MAN12_PENCI
GO:0043632	0.00496585971446307	16/3222	3/552	0.533718800819278	1	F	F	F	F	modification-dependent macromolecule catabolic process	ANAG_HUMAN	GBA1_HUMAN	MAN12_PENCI
GO:0071482	0.00496585971446307	16/3222	3/552	0.533718800819278	1	F	F	F	F	cellular response to light stimulus	HYAL1_HUMAN	MMP1_PIG	PGH2_HUMAN
GO:0019941	0.00496585971446307	16/3222	3/552	0.533718800819278	1	F	F	F	F	modification-dependent protein catabolic process	ANAG_HUMAN	GBA1_HUMAN	MAN12_PENCI
GO:0051341	0.00496585971446307	16/3222	3/552	0.533718800819278	1	F	F	F	F	regulation of oxidoreductase activity	AGAL_HUMAN	AOCX_BOVIN	GRAA_HUMAN
GO:0031348	0.00869025450031037	28/3222	5/552	0.537476143346797	1	F	F	F	F	negative regulation of defense response	AOAH_MOUSE	GBA1_HUMAN	PA2GX_HUMAN	PPA5_HUMAN	PPA5_RAT
GO:0044273	0.00869025450031037	28/3222	5/552	0.537476143346797	1	F	F	F	F	sulfur compound catabolic process	ANAG_HUMAN	BGLR_HUMAN	HYAL1_HUMAN	IDUA_HUMAN	PERL_CAPHI
GO:0051384	0.010552451893234	34/3222	6/552	0.539333379957837	1	F	F	F	F	response to glucocorticoid	CBPN_HUMAN	GBA1_HUMAN	LIPR2_RAT	PGH2_HUMAN	PTGDS_HUMAN	PTGDS_MOUSE
GO:0051094	0.0180012414649286	58/3222	10/552	0.546303054637117	1	F	F	F	F	positive regulation of developmental process	AGAL_ORYSJ	CATH_HUMAN	ENPP2_HUMAN	ENPP2_RAT	HYAL1_HUMAN	PA2GA_HUMAN	PA2GX_HUMAN	PGH2_HUMAN	TRFL_BUBBU	TRFL_HORSE
GO:0008150	0.999068901303538	3219/3222	552/552	0.568949248080686	1	F	F	F	F	biological_process	A0A059U759_9PEZI	A0A068FT77_9PEZI	A0A075B5H6_TRIHA	A0A075C6T6_RHIMI	A0A086SY89_ACRC1	A0A086T6R4_ACRC1	A0A087WNH2_FICBE	A0A088T0J9_GEOCN	A0A098DND1_GIBZE	A0A0A0Y4H8_TRAFO	A0A0J5Q413_ASPFM	A0A0M3KKZ6_RHIMI	A0A0M3KKZ8_RHIMI	A0A0R3QSA7_9BILA	A0A0R4I979_BRABE	A0A0S2GKZ1_9APHY	A0A173N065_EISFE	A0A1L6CE30_9EURO	A0A1L8D5Z7_BOTAT	A0A1L9WG58_ASPA1	A0A1S4NYF8_PANVG	A0A1S9DRB1_ASPOZ	A0A2H5BN17_TALPI	A0A2N1LTK3_TRIHA	A0A2U8ZTY7_RHIZD	A0A2Z4HIN9_9EURO	A0A384E148_NICBE	A0A3B6UEQ2_RHIMI	A0A3B6UEQ6_EISFE	A0A3G2C3I4_9EURO	A0A3G4RHU4_9PEZI	A0A3L6SKP5_PANMI	A0A3S5H5N2_LEIDO	A0A482LWB1_OSTFU	A0A5J6BJN2_MALCI	A0A6F8Z6Y2_BOMMO	A0A6M9BP13_9EURO	A0A6P6YAT6_DERPT	A0A7S6G7I6_9PEZI	A0A856TAI5_9BASI	A0NFU8_ANOGA	A1E266_9PEZI	A1HA_LOXIN	A1HB2_LOXIN	A2QZC8_ASPNC	A2TM14_HEVBR	A311_LOXLA	A4GX63_TOXGO	A5AB48_ASPNC	A6PZ97_SALSA	A6YRT4_9PEZI	A7KMF0_9CAEN	A8NI40_COPC7	A8PUY1_MALGO	A8PUY5_MALGO	A9LI60_BIOOC	A9ZSX9_9BRYO	ABFB_ASPKW	ADA2_HUMAN	ADPG2_ARATH	AGAL_HUMAN	AGAL_ORYSJ	AMY1A_HUMAN	AMY1_HORVU	AMY1_ORYSJ	AMYA1_ASPOR	AMYG_SACFI	AMY_ORYLA	ANAG_HUMAN	ANG1_BOVIN	ANG2_MOUSE	ANG3_MOUSE	ANG4_MOUSE	ANGI_MOUSE	AOAH_MOUSE	AOC1_HUMAN	AOCX_BOVIN	APO1_CYCAE	ASAH1_BALAS	ASM3A_HUMAN	ASM3A_MOUSE	ATLE_CYCAE	AXE1_ASPAW	AXE2_TALPU	AXHA2_EMENI	B2ZGS7_9ASPA	B4F320_LIMPO	B7X9Z0_COPCI	B7X9Z2_COPCI	B9TU22_GADMO	BGALA_ASPNC	BGALA_ASPOR	BGALA_PENSQ	BGL1_ASPAC	BGLA_ASPFU	BGLA_ASPOR	BGLR_HUMAN	C3VEV9_PENCN	C7YSL3_FUSV7	CAH6_HUMAN	CARP1_CANAL	CARP2_CANAX	CARP_RHIPU	CAT3_NEUCR	CATD_RAT	CATH_HUMAN	CATLL_FASHE	CBHB_ASPFU	CBHRE_GEOS1	CBPA1_PIG	CBPD_LOPSP	CBPN_HUMAN	CDA_COLLN	CDA_EMENI	CEL2A_PIG	CERU_RAT	CFAD_MOUSE	CHI1_COCPS	CHI2_HORVU	CHI2_ORYSJ	CHI33_TRIHA	CHI42_TRIHA	CHI4_CRYJA	CHIA_HUMAN	CHIC_ARATH	CHIC_SECCE	CHIL3_MOUSE	CHIT_PUNGR	CHLY_HEVBR	CHYM_CAMDR	CKX1_MAIZE	COGS_HYPLI	CONB_CANEN	CUCM1_CUCME	CUTI1_ASPOR	CYP5_CAEEL	CYSP_BLOTA	D0QF43_9HELO	D1M8S7_HEVBR	D1MPT2_ROYRE	D6XHE1_TRYB2	D9MWI4_9ASPA	DABA_PSEMU	DDN1_BOVIN	DEXT_TALMI	DIR_GLYEC	DNAS1_HUMAN	DNSL3_HUMAN	DOPO_HUMAN	DPP2_HUMAN	E0A7J0_YARLL	E0CX04_MOMBA	E0XN39_9EURO	E13B_HORVU	E13C_MUSAC	E3VTL0_9ASPA	E5D0X5_SCHOC	E9G5J5_DAPPU	ECP_HUMAN	EGFB2_MOUSE	EGLB_ASPNG	ENDO2_ARATH	ENG1_RHIMI	ENPP2_HUMAN	ENPP2_RAT	ERVB_TABDI	EST6_DROME	EXG1_CANAL	EXG1_YEAST	F0ZJZ1_DICPU	F1CYZ0_TALFU	F2Z7L1_9ANNE	FAEA_ASPNG	FAEB1_ASPOR	FAEB2_ASPOR	FUCO_HUMAN	G0RVK1_HYPJQ	G2Q665_MYCTT	G2QVH2_THETT	G2X3Y1_VERDV	G3I1H5_CRIGR	G3JPF7_CORMM	G3YAL0_ASPNA	G3YFQ1_ASPNA	G8GLP2_LENED	G9NTY1_HYPAI	GANA_ASPAC	GANA_EMENI	GANA_HUMIN	GBA1_HUMAN	GCE2_MYCTT	GCE_CERUI	GCE_HYPJQ	GGH_HUMAN	GH7B_LIMQU	GILT_MOUSE	GOOX_SARSR	GPX3_HUMAN	GPX5_HUMAN	GPX6_MOUSE	GRAA_HUMAN	GRAC_MOUSE	GRAK_HUMAN	GRASS_DROME	GUB2_HORVU	GUN2_HYPJE	GUN6_HUMIN	GUN7_HYPJQ	GUNC_FUSOX	GUN_ASPAC	GUN_CRYAT	GUN_MYTED	GUX1_HUMGT	GUX1_HYPJE	GUX1_TRIHA	GUX2_HYPJE	H1AE14_PHACH	HE12_DANRE	HEXC_OSTFU	HS3S1_MOUSE	HYAL1_HUMAN	I1SB18_VIPAE	I2FI81_EISFE	I3RY46_TRIHA	IDH_OSTTA	IDUA_HUMAN	INU2_ASPFI	INUE_ASPAW	INV_SCHOC	IPUA_ASPNG	J7LCB0_DEIAC	J9UN47_GIBZA	K7CID1_PANTR	K7N5L9_RAPSA	K9L8F3_MALCI	KATG2_MAGO7	KLK10_HUMAN	KLK1_HUMAN	KLK2_HORSE	KLK2_HUMAN	KLK7_HUMAN	KLK7_MOUSE	KLK8_MOUSE	L7SVX1_RHIMI	L8ICE9_9CETA	LAC1_MELAO	LAC1_TRAMX	LAC2_TRAVE	LALBA_BOVIN	LALBA_CAPHI	LALBA_CAVPO	LALBA_PAPCY	LAPA_ASPOR	LGMN_MOUSE	LICH_HUMAN	LIG2_PHACH	LIG4_PHACH	LIG8_PHACH	LIP1_DIURU	LIP2_DIURU	LIP2_GEOCN	LIP3_DIURU	LIPA_MOEAP	LIPB_PSEA2	LIPG_CANLF	LIPG_HUMAN	LIPP_HORSE	LIPR1_CANLF	LIPR1_HUMAN	LIPR2_HUMAN	LIPR2_RAT	LIP_THELA	LUCI_OPLGR	LYG_STRCA	LYS1_MUSDO	LYSC1_ANAPL	LYSC1_CANLF	LYSC1_HORSE	LYSC2_BOVIN	LYSC2_ONCMY	LYSC_COTJA	LYSC_EQUAS	LYSC_NUMME	LYSC_OPIHO	LYSC_PELSI	LYS_BOMMO	LYS_RUDPH	M2RAI8_CERS8	M9TI89_RHIPU	MAN12_PENCI	MAN4_SOLLC	MANA_ASPNC	MANA_CANEN	MANA_CRYAT	MANA_HYPJR	MANA_MYTED	MANA_PODAN	MANBA_MOUSE	MCPT2_RAT	MDLA_PENCA	MDLA_PENCY	MEL1_YEASX	MMP1_PIG	MNCO_MICNN	MNLOX_MAGO7	NADA_APLCA	NAGAB_CHICK	NAGAB_HUMAN	NANL_MACDE	NCS_THLFG	NP1_RHOPR	NP2_RHOPR	NP4_RHOPR	NUP1_PENCI	NUS1_ASPOR	O00095_HYPJE	O04358_IRIHO	O22443_SOYBN	O44049_TRYRA	O74705_ASPNG	O77044_9NEOP	O81100_SOLLC	O81226_CARPA	O81934_CANEN	O97389_HELAM	OFUT1_CAEEL	OXLA_BOTAT	OXLA_CALRH	OXLA_GLOHA	P78583_ASPOZ	P79074_9AGAR	PA1_VESBA	PA21B_BOVIN	PA21B_PIG	PA2A1_BUNCE	PA2A1_ECHCA	PA2A1_NAJAT	PA2A1_OPHHA	PA2A2_NAJNA	PA2A2_OPHHA	PA2A2_TROCA	PA2A4_NAJSG	PA2A5_TRIST	PA2A7_GLOHA	PA2A_BOTJR	PA2A_CROAT	PA2A_DEIAC	PA2A_GLOHA	PA2A_NAJAT	PA2B1_AGKPI	PA2B2_BOTJR	PA2B2_PROFL	PA2B3_BOTAS	PA2B3_BUNCE	PA2B5_BUNCE	PA2B5_NOTSC	PA2BA_VIPAA	PA2BB_GLOHA	PA2BB_PSEAU	PA2BC_VIPAA	PA2BD_CRODU	PA2B_BUNCE	PA2B_NOTSC	PA2GA_HUMAN	PA2GE_HUMAN	PA2GX_HUMAN	PA2H1_AGKCL	PA2H1_BOTBZ	PA2H1_BOTJR	PA2H1_BOTMO	PA2H1_BOTPI	PA2H2_BOTAS	PA2H2_BOTMO	PA2H2_BOTPI	PA2H2_CERGO	PA2H3_BOTPI	PA2HB_AGKPI	PA2HB_OXYSC	PA2HH_TRIST	PA2HS_ECHCA	PA2H_BOTPA	PA2H_DEIAC	PA2H_PROMB	PA2N_GLOHA	PA2_APIME	PAG15_HUMAN	PCP_HUMAN	PDH1_LEUMG	PELA_ASPNG	PELB_ASPNG	PEM1_PHACH	PEPA_ASPPH	PER1A_ARMRU	PER1_ARAHY	PER1_SORBI	PER53_ARATH	PER59_ARATH	PERL_BOVIN	PERL_BUBBU	PERL_CAPHI	PER_ARTRA	PER_COPCI	PGH2_HUMAN	PGLR1_ASPAC	PGLR1_ASPNG	PGLR_GIBFU	PGPSA_DROME	PGRP1_CAMDR	PHAZ_TALFU	PLA22_ORYSJ	PLY1_JUNAS	PME_DAUCA	PME_SITOR	POXA_DICDI	PPA5_HUMAN	PPA5_PIG	PPA5_RAT	PPAF1_HOLDI	PPAP_RAT	PPT1_BOVIN	PPT1_HUMAN	PPT2_HUMAN	PRS57_HUMAN	PRTN3_HUMAN	PTGDS_HUMAN	PTGDS_MOUSE	Q02321_PHACH	Q06AK3_TOXGO	Q07524_TROMA	Q0KFV0_SOLLC	Q12715_HYPJE	Q2QEH4_SAPOF	Q2U8V9_ASPOR	Q2Z1W1_PHACH	Q40069_HORVU	Q43576_TOBAC	Q4AE59_OSTFU	Q4W6L6_CYCRE	Q4WP32_ASPFU	Q50KB2_PHACH	Q55FE6_DICDI	Q588B8_CRYJA	Q5B038_EMENI	Q5WRG2_RAT	Q60FD2_9APHY	Q69G21_TENMO	Q6NY42_DANRE	Q6R7Z5_9TRYP	Q6VAY1_9PEZI	Q6WER3_GIBZA	Q6WSR8_PICAB	Q70C53_SOLTU	Q70SY0_HYPJE	Q7LHI2_PHACH	Q7LIJ0_PHACH	Q7LST4_PENEN	Q7RWP2_NEUCR	Q7X9A9_CAMSI	Q7YXL2_TENMO	Q86RS6_MANSE	Q8H0C9_VIGUN	Q8J0K6_MELAO	Q8J0K8_MELAO	Q8NJY6_9HYPO	Q8T0W7_9NEOP	Q8TFL9_TALEM	Q8TG26_THEAU	Q8TGI8_TALEM	Q92456_HYPJE	Q92458_HYPJE	Q93X60_CICIN	Q94BW3_CINCA	Q95KP4_HORSE	Q95V66_PENVA	Q96X16_PICPA	Q9FUH3_VIGUS	Q9LYJ5_ARATH	Q9P8F7_YARLL	Q9STC1_GRALE	Q9XEI3_HORVV	QPCT1_DROME	QPCT2_DROME	QPCT_IXOSC	QPCT_MOUSE	RENI_RAT	RGLA_ASPAC	RHGA_ASPAC	RIP0_DIACA	RIP1_BRYDI	RIP1_HORVU	RIP1_MOMCH	RIP1_PHYAM	RIP2_PHYAM	RIP3_MOMCH	RIPA_PHYAM	RIPG_SURMU	RIPL1_PHYDI	RIPL2_PHYDI	RIPT_TRIKI	RNAS4_HUMAN	RNAS4_PIG	RNAS6_HUMAN	RNLE_SOLLC	RNS1B_RAT	RNSL3_DANRE	RNS_BOVIN	RNT2_HUMAN	S7Q6I2_GLOTA	S7ZIW0_PENO1	SIA_ASPFU	THCAS_CANSA	TLP_PRUAV	TPP1_HUMAN	TRFL_BUBBU	TRFL_HORSE	TRY1_GADMO	TRY3_SALSA	TRYB2_HUMAN	TTHY_CHICK	TTHY_MOUSE	TTHY_RAT	V5NTD_NAJAT	VM11_BOTMO	VM12_CROAD	VM1A3_DEIAC	VM1BI_BOTMO	VM1T1_PROMU	VM1T2_PROFL	VPL1_PLEER	VPL2_PLEER	VSPP_DEIAC	VSPSX_GLOSA	W0T408_KLUMD	W4KMP1_HETIT	W6Q990_PENRF	W8P1L2_TALEM	W8VR85_TALPI	X0M5X0_FUSOX	XGHA_ASPTU	XTH34_POPPZ	XYLA_ASPNC	XYLO_MYCTT	XYN1_HYPJR	XYN2_HYPJR	XYN3_ASPKW	XYN3_HYPJQ	XYNA_FUSO4	XYNA_PENSI	XYNA_THEAU	XYNA_THELA	XYNC_ASPNC	XYND_EMENI
GO:0009059	0.0201738050900062	65/3222	11/552	0.570288548194993	1	F	F	F	F	macromolecule biosynthetic process	ANG1_BOVIN	ANG2_MOUSE	ANG3_MOUSE	ANG4_MOUSE	ANGI_MOUSE	HS3S1_MOUSE	HYAL1_HUMAN	LICH_HUMAN	PTGDS_HUMAN	PTGDS_MOUSE	Q5WRG2_RAT
GO:0051093	0.00900062073246431	29/3222	5/552	0.570858823607393	1	F	F	F	F	negative regulation of developmental process	G3I1H5_CRIGR	KLK8_MOUSE	LGMN_MOUSE	TRFL_BUBBU	TRFL_HORSE
GO:0071248	0.00900062073246431	29/3222	5/552	0.570858823607393	1	F	F	F	F	cellular response to metal ion	AOC1_HUMAN	ENPP2_RAT	G3I1H5_CRIGR	LGMN_MOUSE	PGH2_HUMAN
GO:0050865	0.00900062073246431	29/3222	5/552	0.570858823607393	1	F	F	F	F	regulation of cell activation	CEL2A_PIG	OXLA_BOTAT	PA2GA_HUMAN	PA2GE_HUMAN	PA2GX_HUMAN
GO:0000413	0.00527622594661701	17/3222	3/552	0.577289467958762	1	F	F	F	F	protein peptidyl-prolyl isomerization	A0A0R3QSA7_9BILA	A0A3S5H5N2_LEIDO	CYP5_CAEEL
GO:0009791	0.00527622594661701	17/3222	3/552	0.577289467958762	1	F	F	F	F	post-embryonic development	CHIT_PUNGR	LIPR2_RAT	PER53_ARATH
GO:0009889	0.0775915580384854	250/3222	42/552	0.585913645672946	1	F	F	F	F	regulation of biosynthetic process	AGAL_HUMAN	ANG1_BOVIN	ANG3_MOUSE	ANGI_MOUSE	CATH_HUMAN	CHIA_HUMAN	CHIL3_MOUSE	D6XHE1_TRYB2	E0CX04_MOMBA	G3I1H5_CRIGR	GBA1_HUMAN	GRAC_MOUSE	GRASS_DROME	KLK7_HUMAN	KLK7_MOUSE	LGMN_MOUSE	O04358_IRIHO	PA21B_PIG	PA2GX_HUMAN	PGH2_HUMAN	PGPSA_DROME	PGRP1_CAMDR	PPA5_HUMAN	PPA5_RAT	Q2QEH4_SAPOF	Q5WRG2_RAT	Q6R7Z5_9TRYP	Q94BW3_CINCA	RIP0_DIACA	RIP1_BRYDI	RIP1_HORVU	RIP1_MOMCH	RIP1_PHYAM	RIP2_PHYAM	RIP3_MOMCH	RIPA_PHYAM	RIPG_SURMU	RIPL1_PHYDI	RIPL2_PHYDI	RIPT_TRIKI	TRFL_BUBBU	TRFL_HORSE
GO:0046085	0.00341402855369336	11/3222	2/552	0.586058744734067	1	F	F	F	F	adenosine metabolic process	ADA2_HUMAN	PPAP_RAT
GO:0002832	0.00341402855369336	11/3222	2/552	0.586058744734067	1	F	F	F	F	negative regulation of response to biotic stimulus	TRFL_BUBBU	TRFL_HORSE
GO:1901570	0.00341402855369336	11/3222	2/552	0.586058744734067	1	F	F	F	F	fatty acid derivative biosynthetic process	PPT1_HUMAN	PPT2_HUMAN
GO:0034250	0.00341402855369336	11/3222	2/552	0.586058744734067	1	F	F	F	F	positive regulation of amide metabolic process	GRASS_DROME	PGPSA_DROME
GO:1903706	0.00341402855369336	11/3222	2/552	0.586058744734067	1	F	F	F	F	regulation of hemopoiesis	TRFL_BUBBU	TRFL_HORSE
GO:0006691	0.00341402855369336	11/3222	2/552	0.586058744734067	1	F	F	F	F	leukotriene metabolic process	CBPA1_PIG	PA21B_PIG
GO:0046209	0.00341402855369336	11/3222	2/552	0.586058744734067	1	F	F	F	F	nitric oxide metabolic process	PPA5_HUMAN	PPA5_RAT
GO:0050779	0.00341402855369336	11/3222	2/552	0.586058744734067	1	F	F	F	F	RNA destabilization	ANGI_MOUSE	Q5WRG2_RAT
GO:0009612	0.00341402855369336	11/3222	2/552	0.586058744734067	1	F	F	F	F	response to mechanical stimulus	PGH2_HUMAN	PPA5_RAT
GO:0051171	0.0726256983240224	234/3222	39/552	0.606660656122066	1	F	F	F	F	regulation of nitrogen compound metabolic process	AGAL_HUMAN	ANG1_BOVIN	ANG2_MOUSE	ANG3_MOUSE	ANG4_MOUSE	ANGI_MOUSE	CATD_RAT	CATH_HUMAN	E0CX04_MOMBA	ENPP2_HUMAN	ENPP2_RAT	G3I1H5_CRIGR	GBA1_HUMAN	GRAA_HUMAN	GRAC_MOUSE	GRASS_DROME	LGMN_MOUSE	O04358_IRIHO	PA21B_PIG	PA2GX_HUMAN	PGH2_HUMAN	PGPSA_DROME	PPA5_HUMAN	PPA5_RAT	Q2QEH4_SAPOF	Q5WRG2_RAT	Q94BW3_CINCA	RIP0_DIACA	RIP1_BRYDI	RIP1_HORVU	RIP1_MOMCH	RIP1_PHYAM	RIP2_PHYAM	RIP3_MOMCH	RIPA_PHYAM	RIPG_SURMU	RIPL1_PHYDI	RIPL2_PHYDI	RIPT_TRIKI
GO:0044089	0.00558659217877095	18/3222	3/552	0.618211002284397	1	F	F	F	F	positive regulation of cellular component biogenesis	ENPP2_RAT	HYAL1_HUMAN	MMP1_PIG
GO:0007626	0.00558659217877095	18/3222	3/552	0.618211002284397	1	F	F	F	F	locomotory behavior	ANAG_HUMAN	DOPO_HUMAN	PPT1_HUMAN
GO:0034612	0.00558659217877095	18/3222	3/552	0.618211002284397	1	F	F	F	F	response to tumor necrosis factor	GBA1_HUMAN	HYAL1_HUMAN	PGH2_HUMAN
GO:0001558	0.00558659217877095	18/3222	3/552	0.618211002284397	1	F	F	F	F	regulation of cell growth	HYAL1_HUMAN	PPT1_BOVIN	PPT1_HUMAN
GO:0071478	0.00558659217877095	18/3222	3/552	0.618211002284397	1	F	F	F	F	cellular response to radiation	HYAL1_HUMAN	MMP1_PIG	PGH2_HUMAN
GO:0048545	0.0133457479826195	43/3222	7/552	0.622899821442233	1	F	F	F	F	response to steroid hormone	CBPN_HUMAN	GBA1_HUMAN	LALBA_BOVIN	LIPR2_RAT	PGH2_HUMAN	PTGDS_HUMAN	PTGDS_MOUSE
GO:0048583	0.058348851644941	188/3222	31/552	0.626809468984204	1	F	F	F	F	regulation of response to stimulus	ANAG_HUMAN	AOAH_MOUSE	CARP1_CANAL	CATH_HUMAN	CFAD_MOUSE	DNAS1_HUMAN	DNSL3_HUMAN	DOPO_HUMAN	G3I1H5_CRIGR	GBA1_HUMAN	GRASS_DROME	KLK7_HUMAN	KLK7_MOUSE	KLK8_MOUSE	LGMN_MOUSE	LICH_HUMAN	PA21B_PIG	PA2GA_HUMAN	PA2GX_HUMAN	PCP_HUMAN	PGH2_HUMAN	PGPSA_DROME	PPA5_HUMAN	PPA5_RAT	PPAP_RAT	RENI_RAT	RIP0_DIACA	RIP3_MOMCH	RIPT_TRIKI	TRFL_BUBBU	TRFL_HORSE
GO:0032496	0.0114835505896958	37/3222	6/552	0.627407680920844	1	F	F	F	F	response to lipopolysaccharide	ANAG_HUMAN	ANG4_MOUSE	PGH2_HUMAN	PPA5_HUMAN	PPA5_RAT	RENI_RAT
GO:0042981	0.0304158907510863	98/3222	16/552	0.627715804062949	1	F	F	F	F	regulation of apoptotic process	ATLE_CYCAE	CATD_RAT	CATH_HUMAN	DOPO_HUMAN	G3I1H5_CRIGR	GBA1_HUMAN	GRAA_HUMAN	LGMN_MOUSE	OXLA_BOTAT	PA21B_BOVIN	PA21B_PIG	PGH2_HUMAN	PPT1_BOVIN	PPT1_HUMAN	TRFL_BUBBU	TRFL_HORSE
GO:0009888	0.00962135319677219	31/3222	5/552	0.633630651409799	1	F	F	F	F	tissue development	ANAG_HUMAN	GBA1_HUMAN	KLK7_HUMAN	LICH_HUMAN	PGH2_HUMAN
GO:0051701	0.0037243947858473	12/3222	2/552	0.635452044599176	1	F	F	F	F	biological process involved in interaction with host	CARP1_CANAL	EXG1_CANAL
GO:0071356	0.0037243947858473	12/3222	2/552	0.635452044599176	1	F	F	F	F	cellular response to tumor necrosis factor	GBA1_HUMAN	HYAL1_HUMAN
GO:0042110	0.0037243947858473	12/3222	2/552	0.635452044599176	1	F	F	F	F	T cell activation	GBA1_HUMAN	LICH_HUMAN
GO:1905952	0.0037243947858473	12/3222	2/552	0.635452044599176	1	F	F	F	F	regulation of lipid localization	PA2GX_HUMAN	RENI_RAT
GO:1904018	0.0037243947858473	12/3222	2/552	0.635452044599176	1	F	F	F	F	positive regulation of vasculature development	CATH_HUMAN	HYAL1_HUMAN
GO:0045766	0.0037243947858473	12/3222	2/552	0.635452044599176	1	F	F	F	F	positive regulation of angiogenesis	CATH_HUMAN	HYAL1_HUMAN
GO:0032368	0.0037243947858473	12/3222	2/552	0.635452044599176	1	F	F	F	F	regulation of lipid transport	PA2GX_HUMAN	RENI_RAT
GO:0043405	0.0037243947858473	12/3222	2/552	0.635452044599176	1	F	F	F	F	regulation of MAP kinase activity	GBA1_HUMAN	PA21B_PIG
GO:0042391	0.0037243947858473	12/3222	2/552	0.635452044599176	1	F	F	F	F	regulation of membrane potential	GBA1_HUMAN	LICH_HUMAN
GO:0019220	0.0192427063935444	62/3222	10/552	0.636793986859784	1	F	F	F	F	regulation of phosphate metabolic process	ANG2_MOUSE	ANG3_MOUSE	ANG4_MOUSE	ANGI_MOUSE	ENPP2_HUMAN	ENPP2_RAT	GBA1_HUMAN	PA21B_PIG	PGH2_HUMAN	Q5WRG2_RAT
GO:0051174	0.0192427063935444	62/3222	10/552	0.636793986859784	1	F	F	F	F	regulation of phosphorus metabolic process	ANG2_MOUSE	ANG3_MOUSE	ANG4_MOUSE	ANGI_MOUSE	ENPP2_HUMAN	ENPP2_RAT	GBA1_HUMAN	PA21B_PIG	PGH2_HUMAN	Q5WRG2_RAT
GO:0009267	0.00775915580384854	25/3222	4/552	0.642587061950556	1	F	F	F	F	cellular response to starvation	AOC1_HUMAN	DABA_PSEMU	GBA1_HUMAN	PPA5_RAT
GO:0006636	0.00775915580384854	25/3222	4/552	0.642587061950556	1	F	F	F	F	unsaturated fatty acid biosynthetic process	PA2GX_HUMAN	PGH2_HUMAN	PTGDS_HUMAN	PTGDS_MOUSE
GO:0030030	0.00775915580384854	25/3222	4/552	0.642587061950556	1	F	F	F	F	cell projection organization	G3I1H5_CRIGR	KLK8_MOUSE	LGMN_MOUSE	PA2GX_HUMAN
GO:0044087	0.00775915580384854	25/3222	4/552	0.642587061950556	1	F	F	F	F	regulation of cellular component biogenesis	ENPP2_RAT	GBA1_HUMAN	HYAL1_HUMAN	MMP1_PIG
GO:0022407	0.00775915580384854	25/3222	4/552	0.642587061950556	1	F	F	F	F	regulation of cell-cell adhesion	CEL2A_PIG	OXLA_BOTAT	PA2GA_HUMAN	PA2GE_HUMAN
GO:0048519	0.090626939788951	292/3222	48/552	0.655080453739001	1	F	F	F	F	negative regulation of biological process	AGAL_HUMAN	ANG1_BOVIN	ANG2_MOUSE	ANG3_MOUSE	ANG4_MOUSE	ANGI_MOUSE	AOAH_MOUSE	CATH_HUMAN	E0CX04_MOMBA	ENPP2_RAT	G3I1H5_CRIGR	GBA1_HUMAN	GILT_MOUSE	GRAA_HUMAN	GRAC_MOUSE	HYAL1_HUMAN	KLK8_MOUSE	LGMN_MOUSE	O04358_IRIHO	PA2GA_HUMAN	PA2GE_HUMAN	PA2GX_HUMAN	PGH2_HUMAN	PGRP1_CAMDR	PPA5_HUMAN	PPA5_RAT	PPT1_BOVIN	PPT1_HUMAN	PRTN3_HUMAN	PTGDS_HUMAN	PTGDS_MOUSE	Q2QEH4_SAPOF	Q5WRG2_RAT	Q94BW3_CINCA	RIP0_DIACA	RIP1_BRYDI	RIP1_HORVU	RIP1_MOMCH	RIP1_PHYAM	RIP2_PHYAM	RIP3_MOMCH	RIPA_PHYAM	RIPG_SURMU	RIPL1_PHYDI	RIPL2_PHYDI	RIPT_TRIKI	TRFL_BUBBU	TRFL_HORSE
GO:0060284	0.00589695841092489	19/3222	3/552	0.656359412969993	1	F	F	F	F	regulation of cell development	ENPP2_RAT	TRFL_BUBBU	TRFL_HORSE
GO:0051129	0.00589695841092489	19/3222	3/552	0.656359412969993	1	F	F	F	F	negative regulation of cellular component organization	GBA1_HUMAN	KLK8_MOUSE	PRTN3_HUMAN
GO:0018208	0.00589695841092489	19/3222	3/552	0.656359412969993	1	F	F	F	F	peptidyl-proline modification	A0A0R3QSA7_9BILA	A0A3S5H5N2_LEIDO	CYP5_CAEEL
GO:0043086	0.00993171942892613	32/3222	5/552	0.662819259814152	1	F	F	F	F	negative regulation of catalytic activity	AGAL_HUMAN	AOCX_BOVIN	GBA1_HUMAN	GRAA_HUMAN	PGH2_HUMAN
GO:1901658	0.0139664804469274	45/3222	7/552	0.672653589617249	1	F	F	F	F	glycosyl compound catabolic process	ADA2_HUMAN	AGAL_HUMAN	BGLR_HUMAN	FUCO_HUMAN	GBA1_HUMAN	NAGAB_CHICK	NAGAB_HUMAN
GO:0046883	0.00403476101800124	13/3222	2/552	0.68010325195361	1	F	F	F	F	regulation of hormone secretion	CEL2A_PIG	RENI_RAT
GO:0051924	0.00403476101800124	13/3222	2/552	0.68010325195361	1	F	F	F	F	regulation of calcium ion transport	PA21B_PIG	PGH2_HUMAN
GO:2001057	0.00403476101800124	13/3222	2/552	0.68010325195361	1	F	F	F	F	reactive nitrogen species metabolic process	PPA5_HUMAN	PPA5_RAT
GO:0061919	0.00403476101800124	13/3222	2/552	0.68010325195361	1	F	F	F	F	process utilizing autophagic mechanism	ANAG_HUMAN	GBA1_HUMAN
GO:0030324	0.00403476101800124	13/3222	2/552	0.68010325195361	1	F	F	F	F	lung development	CERU_RAT	LICH_HUMAN
GO:0048638	0.00403476101800124	13/3222	2/552	0.68010325195361	1	F	F	F	F	regulation of developmental growth	G3I1H5_CRIGR	LGMN_MOUSE
GO:0006914	0.00403476101800124	13/3222	2/552	0.68010325195361	1	F	F	F	F	autophagy	ANAG_HUMAN	GBA1_HUMAN
GO:0002688	0.00403476101800124	13/3222	2/552	0.68010325195361	1	F	F	F	F	regulation of leukocyte chemotaxis	G3I1H5_CRIGR	LGMN_MOUSE
GO:1903522	0.00403476101800124	13/3222	2/552	0.68010325195361	1	F	F	F	F	regulation of blood circulation	DOPO_HUMAN	PGH2_HUMAN
GO:0031647	0.00403476101800124	13/3222	2/552	0.68010325195361	1	F	F	F	F	regulation of protein stability	CATH_HUMAN	GILT_MOUSE
GO:0071900	0.00403476101800124	13/3222	2/552	0.68010325195361	1	F	F	F	F	regulation of protein serine/threonine kinase activity	GBA1_HUMAN	PA21B_PIG
GO:1901565	0.11576660459342	373/3222	61/552	0.687194225288489	1	F	F	F	F	organonitrogen compound catabolic process	A0A0R4I979_BRABE	A0A3B6UEQ2_RHIMI	A0A7S6G7I6_9PEZI	A5AB48_ASPNC	A6PZ97_SALSA	A9LI60_BIOOC	A9ZSX9_9BRYO	ADA2_HUMAN	AGAL_HUMAN	ANAG_HUMAN	B9TU22_GADMO	BGLR_HUMAN	CARP1_CANAL	CATD_RAT	CATH_HUMAN	CBPN_HUMAN	CDA_COLLN	CDA_EMENI	CEL2A_PIG	CHI1_COCPS	CHI2_HORVU	CHI2_ORYSJ	CHI33_TRIHA	CHI42_TRIHA	CHI4_CRYJA	CHIA_HUMAN	CHIC_ARATH	CHIC_SECCE	CHIL3_MOUSE	CHIT_PUNGR	CHLY_HEVBR	DOPO_HUMAN	DPP2_HUMAN	ENPP2_HUMAN	ENPP2_RAT	FUCO_HUMAN	G3JPF7_CORMM	GBA1_HUMAN	HEXC_OSTFU	HYAL1_HUMAN	IDUA_HUMAN	LIPR2_HUMAN	LIPR2_RAT	LYG_STRCA	MAN12_PENCI	MANBA_MOUSE	O81934_CANEN	PA2GX_HUMAN	PAG15_HUMAN	PGPSA_DROME	PGRP1_CAMDR	PPT1_BOVIN	PPT1_HUMAN	Q43576_TOBAC	Q4AE59_OSTFU	Q6WSR8_PICAB	Q86RS6_MANSE	Q8H0C9_VIGUN	Q9FUH3_VIGUS	SIA_ASPFU	TPP1_HUMAN
GO:0050804	0.00620732464307883	20/3222	3/552	0.691687905692883	1	F	F	F	F	modulation of chemical synaptic transmission	G3I1H5_CRIGR	LGMN_MOUSE	PGH2_HUMAN
GO:0099177	0.00620732464307883	20/3222	3/552	0.691687905692883	1	F	F	F	F	regulation of trans-synaptic signaling	G3I1H5_CRIGR	LGMN_MOUSE	PGH2_HUMAN
GO:0043068	0.0142768466790813	46/3222	7/552	0.695939969732543	1	F	F	F	F	positive regulation of programmed cell death	ATLE_CYCAE	CATD_RAT	CATH_HUMAN	GRAA_HUMAN	PA21B_BOVIN	PA21B_PIG	PGH2_HUMAN
GO:0001666	0.0142768466790813	46/3222	7/552	0.695939969732543	1	F	F	F	F	response to hypoxia	ANG1_BOVIN	ANG2_MOUSE	ANG3_MOUSE	ANG4_MOUSE	ANGI_MOUSE	PGH2_HUMAN	Q5WRG2_RAT
GO:0010628	0.0183116076970826	59/3222	9/552	0.703378882633063	1	F	F	F	F	positive regulation of gene expression	CATH_HUMAN	CHIA_HUMAN	CHIL3_MOUSE	GRASS_DROME	KLK7_HUMAN	KLK7_MOUSE	PA21B_PIG	PGH2_HUMAN	PGPSA_DROME
GO:0031323	0.0924891371818746	298/3222	48/552	0.713523525581461	1	F	F	F	F	regulation of cellular metabolic process	AGAL_HUMAN	ANG1_BOVIN	ANG2_MOUSE	ANG3_MOUSE	ANG4_MOUSE	ANGI_MOUSE	CATH_HUMAN	CHIA_HUMAN	CHIL3_MOUSE	D6XHE1_TRYB2	E0CX04_MOMBA	ENPP2_HUMAN	ENPP2_RAT	G3I1H5_CRIGR	GBA1_HUMAN	GRAA_HUMAN	GRAC_MOUSE	GRASS_DROME	KLK7_HUMAN	KLK7_MOUSE	LGMN_MOUSE	O04358_IRIHO	PA21B_PIG	PA2GX_HUMAN	PCP_HUMAN	PGH2_HUMAN	PGPSA_DROME	PGRP1_CAMDR	PPA5_HUMAN	PPA5_RAT	Q2QEH4_SAPOF	Q5WRG2_RAT	Q6R7Z5_9TRYP	Q94BW3_CINCA	RIP0_DIACA	RIP1_BRYDI	RIP1_HORVU	RIP1_MOMCH	RIP1_PHYAM	RIP2_PHYAM	RIP3_MOMCH	RIPA_PHYAM	RIPG_SURMU	RIPL1_PHYDI	RIPL2_PHYDI	RIPT_TRIKI	TRFL_BUBBU	TRFL_HORSE
GO:1901652	0.0145872129112353	47/3222	7/552	0.718123986104527	1	F	F	F	F	response to peptide	CEL2A_PIG	G3I1H5_CRIGR	LGMN_MOUSE	LIPR2_RAT	PA21B_PIG	PGH2_HUMAN	PPA5_RAT
GO:0036293	0.0145872129112353	47/3222	7/552	0.718123986104527	1	F	F	F	F	response to decreased oxygen levels	ANG1_BOVIN	ANG2_MOUSE	ANG3_MOUSE	ANG4_MOUSE	ANGI_MOUSE	PGH2_HUMAN	Q5WRG2_RAT
GO:0048598	0.00434512725015518	14/3222	2/552	0.720184748906575	1	F	F	F	F	embryonic morphogenesis	ANAG_HUMAN	HYAL1_HUMAN
GO:0050670	0.00434512725015518	14/3222	2/552	0.720184748906575	1	F	F	F	F	regulation of lymphocyte proliferation	PA2GA_HUMAN	PA2GE_HUMAN
GO:0050920	0.00434512725015518	14/3222	2/552	0.720184748906575	1	F	F	F	F	regulation of chemotaxis	G3I1H5_CRIGR	LGMN_MOUSE
GO:0043487	0.00434512725015518	14/3222	2/552	0.720184748906575	1	F	F	F	F	regulation of RNA stability	ANGI_MOUSE	Q5WRG2_RAT
GO:0043281	0.00434512725015518	14/3222	2/552	0.720184748906575	1	F	F	F	F	regulation of cysteine-type endopeptidase activity involved in apoptotic process	CATD_RAT	PGH2_HUMAN
GO:0032944	0.00434512725015518	14/3222	2/552	0.720184748906575	1	F	F	F	F	regulation of mononuclear cell proliferation	PA2GA_HUMAN	PA2GE_HUMAN
GO:0006897	0.00434512725015518	14/3222	2/552	0.720184748906575	1	F	F	F	F	endocytosis	PPT1_BOVIN	PPT1_HUMAN
GO:0007420	0.00434512725015518	14/3222	2/552	0.720184748906575	1	F	F	F	F	brain development	PPT1_BOVIN	PPT1_HUMAN
GO:0043254	0.00434512725015518	14/3222	2/552	0.720184748906575	1	F	F	F	F	regulation of protein-containing complex assembly	GBA1_HUMAN	MMP1_PIG
GO:0120036	0.00651769087523277	21/3222	3/552	0.724211499000035	1	F	F	F	F	plasma membrane bounded cell projection organization	G3I1H5_CRIGR	LGMN_MOUSE	PA2GX_HUMAN
GO:0009896	0.00651769087523277	21/3222	3/552	0.724211499000035	1	F	F	F	F	positive regulation of catabolic process	ANGI_MOUSE	GBA1_HUMAN	Q5WRG2_RAT
GO:0048584	0.0304158907510863	98/3222	15/552	0.727611442447201	1	F	F	F	F	positive regulation of response to stimulus	ANAG_HUMAN	CARP1_CANAL	CATH_HUMAN	CFAD_MOUSE	G3I1H5_CRIGR	GRASS_DROME	KLK7_HUMAN	KLK7_MOUSE	LGMN_MOUSE	LICH_HUMAN	PA21B_PIG	PA2GA_HUMAN	PGH2_HUMAN	PGPSA_DROME	PPAP_RAT
GO:0070482	0.0148975791433892	48/3222	7/552	0.739189215708233	1	F	F	F	F	response to oxygen levels	ANG1_BOVIN	ANG2_MOUSE	ANG3_MOUSE	ANG4_MOUSE	ANGI_MOUSE	PGH2_HUMAN	Q5WRG2_RAT
GO:0040008	0.010862818125388	35/3222	5/552	0.740976719799524	1	F	F	F	F	regulation of growth	G3I1H5_CRIGR	HYAL1_HUMAN	LGMN_MOUSE	PPT1_BOVIN	PPT1_HUMAN
GO:0032879	0.0307262569832402	99/3222	15/552	0.742383599051927	1	F	F	F	F	regulation of localization	ANG1_BOVIN	ANG2_MOUSE	ANG3_MOUSE	ANG4_MOUSE	ANGI_MOUSE	CATD_RAT	CEL2A_PIG	PA21B_PIG	PA2GX_HUMAN	PGH2_HUMAN	PPT1_BOVIN	PPT1_HUMAN	PRTN3_HUMAN	Q5WRG2_RAT	RENI_RAT
GO:0032355	0.00682805710738672	22/3222	3/552	0.753993375690669	1	F	F	F	F	response to estradiol	ENPP2_RAT	LALBA_BOVIN	PGH2_HUMAN
GO:0051235	0.00682805710738672	22/3222	3/552	0.753993375690669	1	F	F	F	F	maintenance of location	ANAG_HUMAN	GBA1_HUMAN	LICH_HUMAN
GO:0007049	0.00465549348230913	15/3222	2/552	0.755949008080022	1	F	F	F	F	cell cycle	KLK10_HUMAN	LICH_HUMAN
GO:0045596	0.00465549348230913	15/3222	2/552	0.755949008080022	1	F	F	F	F	negative regulation of cell differentiation	TRFL_BUBBU	TRFL_HORSE
GO:0048729	0.00465549348230913	15/3222	2/552	0.755949008080022	1	F	F	F	F	tissue morphogenesis	ANAG_HUMAN	CATH_HUMAN
GO:0048609	0.00900062073246431	29/3222	4/552	0.75783594675221	1	F	F	F	F	multicellular organismal reproductive process	ADPG2_ARATH	ENPP2_RAT	EST6_DROME	PGH2_HUMAN
GO:0000041	0.00900062073246431	29/3222	4/552	0.75783594675221	1	F	F	F	F	transition metal ion transport	CERU_RAT	PPA5_PIG	TRFL_BUBBU	TRFL_HORSE
GO:0006826	0.00900062073246431	29/3222	4/552	0.75783594675221	1	F	F	F	F	iron ion transport	CERU_RAT	PPA5_PIG	TRFL_BUBBU	TRFL_HORSE
GO:0051049	0.0291744258224705	94/3222	14/552	0.760974167355318	1	F	F	F	F	regulation of transport	ANG1_BOVIN	ANG2_MOUSE	ANG3_MOUSE	ANG4_MOUSE	ANGI_MOUSE	CEL2A_PIG	PA21B_PIG	PA2GX_HUMAN	PGH2_HUMAN	PPT1_BOVIN	PPT1_HUMAN	PRTN3_HUMAN	Q5WRG2_RAT	RENI_RAT
GO:0009719	0.042830540037244	138/3222	21/552	0.762528751691161	1	F	F	F	F	response to endogenous stimulus	ANG2_MOUSE	ANG3_MOUSE	ANG4_MOUSE	ANGI_MOUSE	AOC1_HUMAN	CATH_HUMAN	CBPN_HUMAN	CEL2A_PIG	CHIC_ARATH	G3I1H5_CRIGR	GBA1_HUMAN	HYAL1_HUMAN	LALBA_BOVIN	LGMN_MOUSE	LIPR2_RAT	PA21B_PIG	PGH2_HUMAN	PPA5_RAT	PTGDS_HUMAN	PTGDS_MOUSE	Q5WRG2_RAT
GO:0009725	0.0353817504655493	114/3222	17/552	0.775242883109399	1	F	F	F	F	response to hormone	ANG2_MOUSE	ANG3_MOUSE	ANG4_MOUSE	ANGI_MOUSE	CATH_HUMAN	CBPN_HUMAN	CEL2A_PIG	CHIC_ARATH	GBA1_HUMAN	LALBA_BOVIN	LIPR2_RAT	PA21B_PIG	PGH2_HUMAN	PPA5_RAT	PTGDS_HUMAN	PTGDS_MOUSE	Q5WRG2_RAT
GO:0051051	0.00713842333954066	23/3222	3/552	0.781133041509175	1	F	F	F	F	negative regulation of transport	PA2GX_HUMAN	PGH2_HUMAN	PRTN3_HUMAN
GO:0006801	0.00713842333954066	23/3222	3/552	0.781133041509175	1	F	F	F	F	superoxide metabolic process	ANAG_HUMAN	PPA5_HUMAN	PPA5_RAT
GO:0051726	0.00931098696461825	30/3222	4/552	0.781664730423627	1	F	F	F	F	regulation of cell cycle	G3I1H5_CRIGR	HYAL1_HUMAN	LGMN_MOUSE	PGH2_HUMAN
GO:0051240	0.0257603972687772	83/3222	12/552	0.78571279991487	1	F	F	F	F	positive regulation of multicellular organismal process	AGAL_ORYSJ	CATH_HUMAN	CHIA_HUMAN	CHIL3_MOUSE	DOPO_HUMAN	ENPP2_RAT	GBA1_HUMAN	HYAL1_HUMAN	PA21B_PIG	PGH2_HUMAN	TRFL_BUBBU	TRFL_HORSE
GO:0051346	0.00496585971446307	16/3222	2/552	0.787696180546172	1	F	F	F	F	negative regulation of hydrolase activity	GRAA_HUMAN	PGH2_HUMAN
GO:0046649	0.00496585971446307	16/3222	2/552	0.787696180546172	1	F	F	F	F	lymphocyte activation	GBA1_HUMAN	LICH_HUMAN
GO:0043066	0.0198634388578523	64/3222	9/552	0.792337283818028	1	F	F	F	F	negative regulation of apoptotic process	CATH_HUMAN	G3I1H5_CRIGR	GBA1_HUMAN	LGMN_MOUSE	PGH2_HUMAN	PPT1_BOVIN	PPT1_HUMAN	TRFL_BUBBU	TRFL_HORSE
GO:0001819	0.00962135319677219	31/3222	4/552	0.803595705092727	1	F	F	F	F	positive regulation of cytokine production	CHIA_HUMAN	CHIL3_MOUSE	PA21B_PIG	PGH2_HUMAN
GO:0043408	0.00962135319677219	31/3222	4/552	0.803595705092727	1	F	F	F	F	regulation of MAPK cascade	GBA1_HUMAN	PA21B_PIG	PA2GA_HUMAN	RENI_RAT
GO:0071214	0.0074487895716946	24/3222	3/552	0.805756251613621	1	F	F	F	F	cellular response to abiotic stimulus	HYAL1_HUMAN	MMP1_PIG	PGH2_HUMAN
GO:0001889	0.0074487895716946	24/3222	3/552	0.805756251613621	1	F	F	F	F	liver development	ANAG_HUMAN	CERU_RAT	Q5WRG2_RAT
GO:0104004	0.0074487895716946	24/3222	3/552	0.805756251613621	1	F	F	F	F	cellular response to environmental stimulus	HYAL1_HUMAN	MMP1_PIG	PGH2_HUMAN
GO:0045595	0.0139664804469274	45/3222	6/552	0.808149614575318	1	F	F	F	F	regulation of cell differentiation	ENPP2_RAT	PA2GA_HUMAN	PA2GX_HUMAN	PGH2_HUMAN	TRFL_BUBBU	TRFL_HORSE
GO:0048589	0.00527622594661701	17/3222	2/552	0.815750408890902	1	F	F	F	F	developmental growth	ANG2_MOUSE	TTHY_CHICK
GO:0045785	0.00527622594661701	17/3222	2/552	0.815750408890902	1	F	F	F	F	positive regulation of cell adhesion	ENPP2_RAT	HYAL1_HUMAN
GO:0010959	0.00527622594661701	17/3222	2/552	0.815750408890902	1	F	F	F	F	regulation of metal ion transport	PA21B_PIG	PGH2_HUMAN
GO:0009143	0.00527622594661701	17/3222	2/552	0.815750408890902	1	F	F	F	F	nucleoside triphosphate catabolic process	ASM3A_HUMAN	ASM3A_MOUSE
GO:0001822	0.00527622594661701	17/3222	2/552	0.815750408890902	1	F	F	F	F	kidney development	CATH_HUMAN	RENI_RAT
GO:0002685	0.00527622594661701	17/3222	2/552	0.815750408890902	1	F	F	F	F	regulation of leukocyte migration	G3I1H5_CRIGR	LGMN_MOUSE
GO:0048608	0.00527622594661701	17/3222	2/552	0.815750408890902	1	F	F	F	F	reproductive structure development	PER53_ARATH	RENI_RAT
GO:0051090	0.00527622594661701	17/3222	2/552	0.815750408890902	1	F	F	F	F	regulation of DNA-binding transcription factor activity	PA21B_PIG	PA2GX_HUMAN
GO:0050863	0.00527622594661701	17/3222	2/552	0.815750408890902	1	F	F	F	F	regulation of T cell activation	PA2GA_HUMAN	PA2GE_HUMAN
GO:0034599	0.0245189323401614	79/3222	11/552	0.819378042211629	1	F	F	F	F	cellular response to oxidative stress	ANAG_HUMAN	GPX5_HUMAN	LIG2_PHACH	LIG4_PHACH	LIG8_PHACH	PEM1_PHACH	PER_ARTRA	PER_COPCI	Q60FD2_9APHY	VPL1_PLEER	VPL2_PLEER
GO:0048585	0.0245189323401614	79/3222	11/552	0.819378042211629	1	F	F	F	F	negative regulation of response to stimulus	AOAH_MOUSE	G3I1H5_CRIGR	GBA1_HUMAN	KLK8_MOUSE	LGMN_MOUSE	PA2GX_HUMAN	PGH2_HUMAN	PPA5_HUMAN	PPA5_RAT	TRFL_BUBBU	TRFL_HORSE
GO:0031669	0.00993171942892613	32/3222	4/552	0.823706625846815	1	F	F	F	F	cellular response to nutrient levels	AOC1_HUMAN	DABA_PSEMU	GBA1_HUMAN	PPA5_RAT
GO:0030001	0.00993171942892613	32/3222	4/552	0.823706625846815	1	F	F	F	F	metal ion transport	CERU_RAT	PPA5_PIG	TRFL_BUBBU	TRFL_HORSE
GO:0062197	0.026691495965239	86/3222	12/552	0.825142766282054	1	F	F	F	F	cellular response to chemical stress	ANAG_HUMAN	GPX5_HUMAN	LIG2_PHACH	LIG4_PHACH	LIG8_PHACH	PEM1_PHACH	PER_ARTRA	PER_COPCI	PGH2_HUMAN	Q60FD2_9APHY	VPL1_PLEER	VPL2_PLEER
GO:2001233	0.00775915580384854	25/3222	3/552	0.828006595658809	1	F	F	F	F	regulation of apoptotic signaling pathway	CATH_HUMAN	DOPO_HUMAN	PGH2_HUMAN
GO:0034284	0.00775915580384854	25/3222	3/552	0.828006595658809	1	F	F	F	F	response to monosaccharide	ANG2_MOUSE	PGH2_HUMAN	PPA5_RAT
GO:0006518	0.0124146492861577	40/3222	5/552	0.840213331646425	1	F	F	F	F	peptide metabolic process	CARP1_CANAL	CATH_HUMAN	CBPN_HUMAN	RENI_RAT	TPP1_HUMAN
GO:0035384	0.00558659217877095	18/3222	2/552	0.840442834717138	1	F	F	F	F	thioester biosynthetic process	PPT1_HUMAN	PPT2_HUMAN
GO:0071616	0.00558659217877095	18/3222	2/552	0.840442834717138	1	F	F	F	F	acyl-CoA biosynthetic process	PPT1_HUMAN	PPT2_HUMAN
GO:0098657	0.00558659217877095	18/3222	2/552	0.840442834717138	1	F	F	F	F	import into cell	PPT1_BOVIN	PPT1_HUMAN
GO:0044092	0.0145872129112353	47/3222	6/552	0.84061868206223	1	F	F	F	F	negative regulation of molecular function	AGAL_HUMAN	AOCX_BOVIN	GBA1_HUMAN	GRAA_HUMAN	PA2GX_HUMAN	PGH2_HUMAN
GO:0016192	0.0102420856610801	33/3222	4/552	0.842085803063042	1	F	F	F	F	vesicle-mediated transport	PPT1_BOVIN	PPT1_HUMAN	PTGDS_HUMAN	PTGDS_MOUSE
GO:0006812	0.0102420856610801	33/3222	4/552	0.842085803063042	1	F	F	F	F	monoatomic cation transport	CERU_RAT	PPA5_PIG	TRFL_BUBBU	TRFL_HORSE
GO:0060627	0.00806952203600248	26/3222	3/552	0.848038592718785	1	F	F	F	F	regulation of vesicle-mediated transport	PPT1_BOVIN	PPT1_HUMAN	PRTN3_HUMAN
GO:0002694	0.00806952203600248	26/3222	3/552	0.848038592718785	1	F	F	F	F	regulation of leukocyte activation	PA2GA_HUMAN	PA2GE_HUMAN	PA2GX_HUMAN
GO:0070663	0.00589695841092489	19/3222	2/552	0.862099707863292	1	F	F	F	F	regulation of leukocyte proliferation	PA2GA_HUMAN	PA2GE_HUMAN
GO:0045765	0.00589695841092489	19/3222	2/552	0.862099707863292	1	F	F	F	F	regulation of angiogenesis	CATH_HUMAN	HYAL1_HUMAN
GO:1901342	0.00589695841092489	19/3222	2/552	0.862099707863292	1	F	F	F	F	regulation of vasculature development	CATH_HUMAN	HYAL1_HUMAN
GO:0032868	0.00837988826815642	27/3222	3/552	0.866012128669161	1	F	F	F	F	response to insulin	CEL2A_PIG	PA21B_PIG	PPA5_RAT
GO:0019369	0.00837988826815642	27/3222	3/552	0.866012128669161	1	F	F	F	F	arachidonic acid metabolic process	PA2GX_HUMAN	PGH2_HUMAN	PTGDS_HUMAN
GO:2000026	0.0173805090006207	56/3222	7/552	0.868487781928769	1	F	F	F	F	regulation of multicellular organismal development	AGAL_ORYSJ	CATH_HUMAN	ENPP2_RAT	HYAL1_HUMAN	KLK8_MOUSE	TRFL_BUBBU	TRFL_HORSE
GO:0048869	0.0341402855369336	110/3222	15/552	0.870218882595039	1	F	F	F	F	cellular developmental process	ANAG_HUMAN	ANG1_BOVIN	ANG3_MOUSE	ANGI_MOUSE	DNSL3_HUMAN	GBA1_HUMAN	LICH_HUMAN	PA2GX_HUMAN	PGH2_HUMAN	PPA5_RAT	PPT1_HUMAN	PRTN3_HUMAN	RENI_RAT	RNSL3_DANRE	TPP1_HUMAN
GO:0043067	0.0363128491620112	117/3222	16/552	0.873945252411306	1	F	F	F	F	regulation of programmed cell death	ATLE_CYCAE	CATD_RAT	CATH_HUMAN	DOPO_HUMAN	G3I1H5_CRIGR	GBA1_HUMAN	GRAA_HUMAN	LGMN_MOUSE	OXLA_BOTAT	PA21B_BOVIN	PA21B_PIG	PGH2_HUMAN	PPT1_BOVIN	PPT1_HUMAN	TRFL_BUBBU	TRFL_HORSE
GO:0033993	0.0363128491620112	117/3222	16/552	0.873945252411306	1	F	F	F	F	response to lipid	ANAG_HUMAN	ANG4_MOUSE	CATH_HUMAN	CBPN_HUMAN	CHIC_ARATH	ENPP2_RAT	GBA1_HUMAN	GPX3_HUMAN	LALBA_BOVIN	LIPR2_RAT	PGH2_HUMAN	PPA5_HUMAN	PPA5_RAT	PTGDS_HUMAN	PTGDS_MOUSE	RENI_RAT
GO:0071407	0.010862818125388	35/3222	4/552	0.874035495419566	1	F	F	F	F	cellular response to organic cyclic compound	ANAG_HUMAN	AOC1_HUMAN	ENPP2_RAT	PGH2_HUMAN
GO:0034655	0.0344506517690875	111/3222	15/552	0.878824335988278	1	F	F	F	F	nucleobase-containing compound catabolic process	ADA2_HUMAN	ANG4_MOUSE	ASM3A_HUMAN	ASM3A_MOUSE	DNAS1_HUMAN	DNSL3_HUMAN	ECP_HUMAN	ENDO2_ARATH	NUP1_PENCI	NUS1_ASPOR	Q0KFV0_SOLLC	RNAS6_HUMAN	RNLE_SOLLC	RNT2_HUMAN	V5NTD_NAJAT
GO:0009746	0.00620732464307883	20/3222	2/552	0.881034352548939	1	F	F	F	F	response to hexose	ANG2_MOUSE	PGH2_HUMAN
GO:0031331	0.00620732464307883	20/3222	2/552	0.881034352548939	1	F	F	F	F	positive regulation of cellular catabolic process	ANGI_MOUSE	Q5WRG2_RAT
GO:0043410	0.00620732464307883	20/3222	2/552	0.881034352548939	1	F	F	F	F	positive regulation of MAPK cascade	PA21B_PIG	PA2GA_HUMAN
GO:1901653	0.00869025450031037	28/3222	3/552	0.882088064261155	1	F	F	F	F	cellular response to peptide	G3I1H5_CRIGR	LGMN_MOUSE	PA21B_PIG
GO:0022603	0.0111731843575419	36/3222	4/552	0.887807934581121	1	F	F	F	F	regulation of anatomical structure morphogenesis	CATH_HUMAN	ENPP2_HUMAN	ENPP2_RAT	HYAL1_HUMAN
GO:0006144	0.0111731843575419	36/3222	4/552	0.887807934581121	1	F	F	F	F	purine nucleobase metabolic process	PPAP_RAT	TTHY_CHICK	TTHY_MOUSE	TTHY_RAT
GO:0009743	0.0111731843575419	36/3222	4/552	0.887807934581121	1	F	F	F	F	response to carbohydrate	ANAG_HUMAN	ANG2_MOUSE	PGH2_HUMAN	PPA5_RAT
GO:0042594	0.0111731843575419	36/3222	4/552	0.887807934581121	1	F	F	F	F	response to starvation	AOC1_HUMAN	DABA_PSEMU	GBA1_HUMAN	PPA5_RAT
GO:0043434	0.0136561142147734	44/3222	5/552	0.895045419977887	1	F	F	F	F	response to peptide hormone	CEL2A_PIG	LIPR2_RAT	PA21B_PIG	PGH2_HUMAN	PPA5_RAT
GO:0071417	0.0136561142147734	44/3222	5/552	0.895045419977887	1	F	F	F	F	cellular response to organonitrogen compound	AOC1_HUMAN	G3I1H5_CRIGR	LGMN_MOUSE	PA21B_PIG	PGH2_HUMAN
GO:2000377	0.00900062073246431	29/3222	3/552	0.896424847051515	1	F	F	F	F	regulation of reactive oxygen species metabolic process	PCP_HUMAN	PPA5_HUMAN	PPA5_RAT
GO:0051249	0.00651769087523277	21/3222	2/552	0.897542021342988	1	F	F	F	F	regulation of lymphocyte activation	PA2GA_HUMAN	PA2GE_HUMAN
GO:1903037	0.00651769087523277	21/3222	2/552	0.897542021342988	1	F	F	F	F	regulation of leukocyte cell-cell adhesion	PA2GA_HUMAN	PA2GE_HUMAN
GO:0050793	0.0310366232153942	100/3222	13/552	0.897633099688417	1	F	F	F	F	regulation of developmental process	AGAL_ORYSJ	CATH_HUMAN	ENPP2_HUMAN	ENPP2_RAT	G3I1H5_CRIGR	HYAL1_HUMAN	KLK8_MOUSE	LGMN_MOUSE	PA2GA_HUMAN	PA2GX_HUMAN	PGH2_HUMAN	TRFL_BUBBU	TRFL_HORSE
GO:0071495	0.0183116076970826	59/3222	7/552	0.900899351800551	1	F	F	F	F	cellular response to endogenous stimulus	AOC1_HUMAN	CATH_HUMAN	G3I1H5_CRIGR	HYAL1_HUMAN	LGMN_MOUSE	PA21B_PIG	PGH2_HUMAN
GO:0030154	0.0270018621973929	87/3222	11/552	0.902132921721304	1	F	F	F	F	cell differentiation	ANAG_HUMAN	ANG1_BOVIN	ANG3_MOUSE	ANGI_MOUSE	GBA1_HUMAN	LICH_HUMAN	PGH2_HUMAN	PPA5_RAT	PRTN3_HUMAN	RNSL3_DANRE	TPP1_HUMAN
GO:0009968	0.016139044072005	52/3222	6/552	0.902631509445638	1	F	F	F	F	negative regulation of signal transduction	G3I1H5_CRIGR	GBA1_HUMAN	LGMN_MOUSE	PGH2_HUMAN	TRFL_BUBBU	TRFL_HORSE
GO:0071496	0.0139664804469274	45/3222	5/552	0.905907395653377	1	F	F	F	F	cellular response to external stimulus	AOC1_HUMAN	DABA_PSEMU	GBA1_HUMAN	PGH2_HUMAN	PPA5_RAT
GO:0019222	0.105214152700186	339/3222	50/552	0.906179445656867	1	F	F	F	F	regulation of metabolic process	AGAL_HUMAN	ANG1_BOVIN	ANG2_MOUSE	ANG3_MOUSE	ANG4_MOUSE	ANGI_MOUSE	CATD_RAT	CATH_HUMAN	CHIA_HUMAN	CHIL3_MOUSE	D6XHE1_TRYB2	DOPO_HUMAN	E0CX04_MOMBA	ENPP2_HUMAN	ENPP2_RAT	G3I1H5_CRIGR	GBA1_HUMAN	GRAA_HUMAN	GRAC_MOUSE	GRASS_DROME	KLK7_HUMAN	KLK7_MOUSE	LGMN_MOUSE	O04358_IRIHO	PA21B_PIG	PA2GX_HUMAN	PCP_HUMAN	PGH2_HUMAN	PGPSA_DROME	PGRP1_CAMDR	PPA5_HUMAN	PPA5_RAT	Q2QEH4_SAPOF	Q5WRG2_RAT	Q6R7Z5_9TRYP	Q94BW3_CINCA	RIP0_DIACA	RIP1_BRYDI	RIP1_HORVU	RIP1_MOMCH	RIP1_PHYAM	RIP2_PHYAM	RIP3_MOMCH	RIPA_PHYAM	RIPG_SURMU	RIPL1_PHYDI	RIPL2_PHYDI	RIPT_TRIKI	TRFL_BUBBU	TRFL_HORSE
GO:0043069	0.0229671011793917	74/3222	9/552	0.90878276851297	1	F	F	F	F	negative regulation of programmed cell death	CATH_HUMAN	G3I1H5_CRIGR	GBA1_HUMAN	LGMN_MOUSE	PGH2_HUMAN	PPT1_BOVIN	PPT1_HUMAN	TRFL_BUBBU	TRFL_HORSE
GO:0009966	0.0356921166977033	115/3222	15/552	0.908810228350894	1	F	F	F	F	regulation of signal transduction	CARP1_CANAL	CATH_HUMAN	DOPO_HUMAN	G3I1H5_CRIGR	GBA1_HUMAN	LGMN_MOUSE	LICH_HUMAN	PA21B_PIG	PA2GA_HUMAN	PCP_HUMAN	PGH2_HUMAN	PPAP_RAT	RENI_RAT	TRFL_BUBBU	TRFL_HORSE
GO:0006457	0.00931098696461825	30/3222	3/552	0.909175971120653	1	F	F	F	F	protein folding	A0A0R3QSA7_9BILA	A0A3S5H5N2_LEIDO	CYP5_CAEEL
GO:0070085	0.00931098696461825	30/3222	3/552	0.909175971120653	1	F	F	F	F	glycosylation	GBA1_HUMAN	MAN12_PENCI	OFUT1_CAEEL
GO:0006693	0.0117939168218498	38/3222	4/552	0.911456780315223	1	F	F	F	F	prostaglandin metabolic process	PA2GX_HUMAN	PGH2_HUMAN	PTGDS_HUMAN	PTGDS_MOUSE
GO:0006692	0.0117939168218498	38/3222	4/552	0.911456780315223	1	F	F	F	F	prostanoid metabolic process	PA2GX_HUMAN	PGH2_HUMAN	PTGDS_HUMAN	PTGDS_MOUSE
GO:0048468	0.00682805710738672	22/3222	2/552	0.911896885907462	1	F	F	F	F	cell development	ANAG_HUMAN	PPT1_HUMAN
GO:0040007	0.00682805710738672	22/3222	2/552	0.911896885907462	1	F	F	F	F	growth	ANG2_MOUSE	TTHY_CHICK
GO:0048511	0.00682805710738672	22/3222	2/552	0.911896885907462	1	F	F	F	F	rhythmic process	ANAG_HUMAN	ENPP2_RAT
GO:0009893	0.0502793296089385	162/3222	22/552	0.91273360193896	1	F	F	F	F	positive regulation of metabolic process	ANG2_MOUSE	ANG3_MOUSE	ANG4_MOUSE	ANGI_MOUSE	CATD_RAT	CATH_HUMAN	CHIA_HUMAN	CHIL3_MOUSE	DOPO_HUMAN	ENPP2_HUMAN	ENPP2_RAT	G3I1H5_CRIGR	GBA1_HUMAN	GRASS_DROME	KLK7_HUMAN	KLK7_MOUSE	LGMN_MOUSE	PA21B_PIG	PA2GX_HUMAN	PGH2_HUMAN	PGPSA_DROME	Q5WRG2_RAT
GO:0010647	0.0232774674115456	75/3222	9/552	0.916592521085425	1	F	F	F	F	positive regulation of cell communication	CATH_HUMAN	G3I1H5_CRIGR	GBA1_HUMAN	LGMN_MOUSE	LICH_HUMAN	PA21B_PIG	PA2GA_HUMAN	PGH2_HUMAN	PPAP_RAT
GO:0044242	0.031967721911856	103/3222	13/552	0.918790599156726	1	F	F	F	F	cellular lipid catabolic process	AGAL_HUMAN	ANAG_HUMAN	ENPP2_HUMAN	ENPP2_RAT	FUCO_HUMAN	GBA1_HUMAN	LIPR2_HUMAN	LIPR2_RAT	NAGAB_HUMAN	PA2GX_HUMAN	PAG15_HUMAN	PPT1_HUMAN	SIA_ASPFU
GO:0048732	0.00962135319677219	31/3222	3/552	0.920488142481209	1	F	F	F	F	gland development	ANAG_HUMAN	CERU_RAT	Q5WRG2_RAT
GO:0033500	0.00962135319677219	31/3222	3/552	0.920488142481209	1	F	F	F	F	carbohydrate homeostasis	ANG2_MOUSE	DOPO_HUMAN	PCP_HUMAN
GO:0009411	0.00962135319677219	31/3222	3/552	0.920488142481209	1	F	F	F	F	response to UV	HYAL1_HUMAN	MMP1_PIG	PGH2_HUMAN
GO:0042593	0.00962135319677219	31/3222	3/552	0.920488142481209	1	F	F	F	F	glucose homeostasis	ANG2_MOUSE	DOPO_HUMAN	PCP_HUMAN
GO:0006811	0.0121042830540037	39/3222	4/552	0.921531659396947	1	F	F	F	F	monoatomic ion transport	CERU_RAT	PPA5_PIG	TRFL_BUBBU	TRFL_HORSE
GO:0006970	0.00713842333954066	23/3222	2/552	0.924350585373943	1	F	F	F	F	response to osmotic stress	CHIC_ARATH	PGH2_HUMAN
GO:0044403	0.00713842333954066	23/3222	2/552	0.924350585373943	1	F	F	F	F	biological process involved in symbiotic interaction	CARP1_CANAL	EXG1_CANAL
GO:0007600	0.00713842333954066	23/3222	2/552	0.924350585373943	1	F	F	F	F	sensory perception	PGH2_HUMAN	PPT1_HUMAN
GO:0034030	0.0074487895716946	24/3222	2/552	0.935131888442464	1	F	F	F	F	ribonucleoside bisphosphate biosynthetic process	PPT1_HUMAN	PPT2_HUMAN
GO:0033866	0.0074487895716946	24/3222	2/552	0.935131888442464	1	F	F	F	F	nucleoside bisphosphate biosynthetic process	PPT1_HUMAN	PPT2_HUMAN
GO:0033273	0.0074487895716946	24/3222	2/552	0.935131888442464	1	F	F	F	F	response to vitamin	PGH2_HUMAN	PPA5_RAT
GO:0034033	0.0074487895716946	24/3222	2/552	0.935131888442464	1	F	F	F	F	purine nucleoside bisphosphate biosynthetic process	PPT1_HUMAN	PPT2_HUMAN
GO:0006259	0.0173805090006207	56/3222	6/552	0.936106902816939	1	F	F	F	F	DNA metabolic process	DNAS1_HUMAN	DNSL3_HUMAN	ENDO2_ARATH	NUP1_PENCI	NUS1_ASPOR	Q0KFV0_SOLLC
GO:0010557	0.0242085661080074	78/3222	9/552	0.93669188936508	1	F	F	F	F	positive regulation of macromolecule biosynthetic process	CATH_HUMAN	CHIA_HUMAN	CHIL3_MOUSE	GRASS_DROME	KLK7_HUMAN	KLK7_MOUSE	PA21B_PIG	PGH2_HUMAN	PGPSA_DROME
GO:0009416	0.0127250155183116	41/3222	4/552	0.938652769518355	1	F	F	F	F	response to light stimulus	DOPO_HUMAN	HYAL1_HUMAN	MMP1_PIG	PGH2_HUMAN
GO:0071310	0.0332091868404718	107/3222	13/552	0.941195532057221	1	F	F	F	F	cellular response to organic substance	ANAG_HUMAN	ANG2_MOUSE	ANG4_MOUSE	AOC1_HUMAN	CATH_HUMAN	ENPP2_RAT	G3I1H5_CRIGR	GBA1_HUMAN	HYAL1_HUMAN	LGMN_MOUSE	PA21B_PIG	PA2GX_HUMAN	PGH2_HUMAN
GO:0008283	0.0176908752327747	57/3222	6/552	0.942690162329857	1	F	F	F	F	cell population proliferation	G3I1H5_CRIGR	GBA1_HUMAN	KLK8_MOUSE	LGMN_MOUSE	LICH_HUMAN	PA2GX_HUMAN
GO:0019439	0.0667287399130975	215/3222	29/552	0.944194723835974	1	F	F	F	F	aromatic compound catabolic process	ADA2_HUMAN	ANG4_MOUSE	ASM3A_HUMAN	ASM3A_MOUSE	DNAS1_HUMAN	DNSL3_HUMAN	DOPO_HUMAN	ECP_HUMAN	ENDO2_ARATH	GCE2_MYCTT	GCE_CERUI	GCE_HYPJQ	LAC1_MELAO	LAC1_TRAMX	LAC2_TRAVE	LIG2_PHACH	LIG4_PHACH	LIG8_PHACH	NUP1_PENCI	NUS1_ASPOR	PEM1_PHACH	Q0KFV0_SOLLC	Q60FD2_9APHY	RNAS6_HUMAN	RNLE_SOLLC	RNT2_HUMAN	V5NTD_NAJAT	VPL1_PLEER	VPL2_PLEER
GO:0061024	0.00775915580384854	25/3222	2/552	0.944447131293476	1	F	F	F	F	membrane organization	PPT1_BOVIN	PPT1_HUMAN
GO:0046683	0.00775915580384854	25/3222	2/552	0.944447131293476	1	F	F	F	F	response to organophosphorus	PGH2_HUMAN	RENI_RAT
GO:1901568	0.00775915580384854	25/3222	2/552	0.944447131293476	1	F	F	F	F	fatty acid derivative metabolic process	PPT1_HUMAN	PPT2_HUMAN
GO:0031668	0.0130353817504655	42/3222	4/552	0.945873934084573	1	F	F	F	F	cellular response to extracellular stimulus	AOC1_HUMAN	DABA_PSEMU	GBA1_HUMAN	PPA5_RAT
GO:1901699	0.0155183116076971	50/3222	5/552	0.946713943288285	1	F	F	F	F	cellular response to nitrogen compound	AOC1_HUMAN	G3I1H5_CRIGR	LGMN_MOUSE	PA21B_PIG	PGH2_HUMAN
GO:0051128	0.0248292985723153	80/3222	9/552	0.947625725635388	1	F	F	F	F	regulation of cellular component organization	ENPP2_HUMAN	ENPP2_RAT	GBA1_HUMAN	HYAL1_HUMAN	KLK8_MOUSE	MMP1_PIG	PPT1_BOVIN	PPT1_HUMAN	PRTN3_HUMAN
GO:0010648	0.0180012414649286	58/3222	6/552	0.948661536308978	1	F	F	F	F	negative regulation of cell communication	G3I1H5_CRIGR	GBA1_HUMAN	LGMN_MOUSE	PGH2_HUMAN	TRFL_BUBBU	TRFL_HORSE
GO:0023057	0.0180012414649286	58/3222	6/552	0.948661536308978	1	F	F	F	F	negative regulation of signaling	G3I1H5_CRIGR	GBA1_HUMAN	LGMN_MOUSE	PGH2_HUMAN	TRFL_BUBBU	TRFL_HORSE
GO:0022414	0.031657355679702	102/3222	12/552	0.950353150286949	1	F	F	F	F	reproductive process	ADPG2_ARATH	ANG1_BOVIN	CERU_RAT	DOPO_HUMAN	ENPP2_RAT	EST6_DROME	NADA_APLCA	PA2GX_HUMAN	PER53_ARATH	PGH2_HUMAN	RENI_RAT	TTHY_CHICK
GO:0043269	0.00806952203600248	26/3222	2/552	0.952481176175322	1	F	F	F	F	regulation of monoatomic ion transport	PA21B_PIG	PGH2_HUMAN
GO:0023056	0.0229671011793917	74/3222	8/552	0.953975969060622	1	F	F	F	F	positive regulation of signaling	CATH_HUMAN	G3I1H5_CRIGR	LGMN_MOUSE	LICH_HUMAN	PA21B_PIG	PA2GA_HUMAN	PGH2_HUMAN	PPAP_RAT
GO:0031329	0.010862818125388	35/3222	3/552	0.95398588450455	1	F	F	F	F	regulation of cellular catabolic process	ANGI_MOUSE	GBA1_HUMAN	Q5WRG2_RAT
GO:0034097	0.0183116076970826	59/3222	6/552	0.954068576064758	1	F	F	F	F	response to cytokine	GBA1_HUMAN	HYAL1_HUMAN	PA2GX_HUMAN	PGH2_HUMAN	PPA5_HUMAN	PPA5_RAT
GO:0080090	0.0782122905027933	252/3222	34/552	0.957127539631892	1	F	F	F	F	regulation of primary metabolic process	ANG1_BOVIN	ANG2_MOUSE	ANG3_MOUSE	ANG4_MOUSE	ANGI_MOUSE	CATD_RAT	CATH_HUMAN	E0CX04_MOMBA	ENPP2_HUMAN	ENPP2_RAT	G3I1H5_CRIGR	GBA1_HUMAN	GRAA_HUMAN	GRAC_MOUSE	LGMN_MOUSE	O04358_IRIHO	PA21B_PIG	PA2GX_HUMAN	PGH2_HUMAN	Q2QEH4_SAPOF	Q5WRG2_RAT	Q94BW3_CINCA	RIP0_DIACA	RIP1_BRYDI	RIP1_HORVU	RIP1_MOMCH	RIP1_PHYAM	RIP2_PHYAM	RIP3_MOMCH	RIPA_PHYAM	RIPG_SURMU	RIPL1_PHYDI	RIPL2_PHYDI	RIPT_TRIKI
GO:0007154	0.016139044072005	52/3222	5/552	0.957958514138056	1	F	F	F	F	cell communication	AOC1_HUMAN	DABA_PSEMU	DOPO_HUMAN	GBA1_HUMAN	PPA5_RAT
GO:0065008	0.0661080074487896	213/3222	28/552	0.958246288195129	1	F	F	F	F	regulation of biological quality	ANAG_HUMAN	ANGI_MOUSE	CATH_HUMAN	CEL2A_PIG	CERU_RAT	CKX1_MAIZE	DOPO_HUMAN	EGFB2_MOUSE	EST6_DROME	G3I1H5_CRIGR	GBA1_HUMAN	GILT_MOUSE	KLK1_HUMAN	LGMN_MOUSE	LICH_HUMAN	NP1_RHOPR	NP2_RHOPR	NP4_RHOPR	PA21B_PIG	PA2A_BOTJR	PCP_HUMAN	PGH2_HUMAN	PPT1_BOVIN	PPT1_HUMAN	Q5WRG2_RAT	RENI_RAT	TTHY_CHICK	TTHY_RAT
GO:0070542	0.00837988826815642	27/3222	2/552	0.959398699974423	1	F	F	F	F	response to fatty acid	CHIC_ARATH	PGH2_HUMAN
GO:0030003	0.0111731843575419	36/3222	3/552	0.960002061770381	1	F	F	F	F	intracellular monoatomic cation homeostasis	CERU_RAT	PPT1_BOVIN	PPT1_HUMAN
GO:0055080	0.0139664804469274	45/3222	4/552	0.963122760669242	1	F	F	F	F	monoatomic cation homeostasis	ANAG_HUMAN	CERU_RAT	PPT1_BOVIN	PPT1_HUMAN
GO:0006873	0.0114835505896958	37/3222	3/552	0.965274464378825	1	F	F	F	F	intracellular monoatomic ion homeostasis	CERU_RAT	PPT1_BOVIN	PPT1_HUMAN
GO:0051254	0.0114835505896958	37/3222	3/552	0.965274464378825	1	F	F	F	F	positive regulation of RNA metabolic process	ANGI_MOUSE	PA21B_PIG	Q5WRG2_RAT
GO:0007166	0.0114835505896958	37/3222	3/552	0.965274464378825	1	F	F	F	F	cell surface receptor signaling pathway	ANAG_HUMAN	CFAD_MOUSE	OFUT1_CAEEL
GO:0014074	0.00869025450031037	28/3222	2/552	0.965345671951845	1	F	F	F	F	response to purine-containing compound	PGH2_HUMAN	RENI_RAT
GO:0043413	0.00869025450031037	28/3222	2/552	0.965345671951845	1	F	F	F	F	macromolecule glycosylation	MAN12_PENCI	OFUT1_CAEEL
GO:0006486	0.00869025450031037	28/3222	2/552	0.965345671951845	1	F	F	F	F	protein glycosylation	MAN12_PENCI	OFUT1_CAEEL
GO:0003006	0.0192427063935444	62/3222	6/552	0.967343335277134	1	F	F	F	F	developmental process involved in reproduction	ADPG2_ARATH	ANG1_BOVIN	PER53_ARATH	PGH2_HUMAN	RENI_RAT	TTHY_CHICK
GO:0031325	0.0440720049658597	142/3222	17/552	0.967364827623173	1	F	F	F	F	positive regulation of cellular metabolic process	ANG2_MOUSE	ANG3_MOUSE	ANG4_MOUSE	ANGI_MOUSE	CATH_HUMAN	CHIA_HUMAN	CHIL3_MOUSE	ENPP2_HUMAN	ENPP2_RAT	GBA1_HUMAN	GRASS_DROME	KLK7_HUMAN	KLK7_MOUSE	PA21B_PIG	PGH2_HUMAN	PGPSA_DROME	Q5WRG2_RAT
GO:0009314	0.0142768466790813	46/3222	4/552	0.967631932083242	1	F	F	F	F	response to radiation	DOPO_HUMAN	HYAL1_HUMAN	MMP1_PIG	PGH2_HUMAN
GO:0008203	0.0117939168218498	38/3222	3/552	0.969887408728611	1	F	F	F	F	cholesterol metabolic process	GBA1_HUMAN	LICH_HUMAN	LIP3_DIURU
GO:0019748	0.0400372439478585	129/3222	15/552	0.969972949357912	1	F	F	F	F	secondary metabolic process	DIR_GLYEC	EST6_DROME	GCE2_MYCTT	GCE_CERUI	GCE_HYPJQ	LAC1_MELAO	LAC1_TRAMX	LAC2_TRAVE	LIG2_PHACH	LIG4_PHACH	LIG8_PHACH	PEM1_PHACH	Q60FD2_9APHY	VPL1_PLEER	VPL2_PLEER
GO:1902532	0.00900062073246431	29/3222	2/552	0.970450918241683	1	F	F	F	F	negative regulation of intracellular signal transduction	GBA1_HUMAN	PGH2_HUMAN
GO:1902074	0.0170701427684668	55/3222	5/552	0.970808279820246	1	F	F	F	F	response to salt	AOC1_HUMAN	G3I1H5_CRIGR	LGMN_MOUSE	PGH2_HUMAN	PPA5_RAT
GO:0046434	0.026691495965239	86/3222	9/552	0.971103951196262	1	F	F	F	F	organophosphate catabolic process	ASM3A_HUMAN	ASM3A_MOUSE	ENPP2_HUMAN	ENPP2_RAT	LIPR2_HUMAN	LIPR2_RAT	PA2GX_HUMAN	PAG15_HUMAN	V5NTD_NAJAT
GO:0010038	0.0220360024829299	71/3222	7/552	0.97161251119112	1	F	F	F	F	response to metal ion	AOC1_HUMAN	CERU_RAT	ENPP2_RAT	G3I1H5_CRIGR	LGMN_MOUSE	PGH2_HUMAN	PPA5_RAT
GO:0050801	0.0145872129112353	47/3222	4/552	0.971623384795338	1	F	F	F	F	monoatomic ion homeostasis	ANAG_HUMAN	CERU_RAT	PPT1_BOVIN	PPT1_HUMAN
GO:0023051	0.04252017380509	137/3222	16/552	0.972309188160721	1	F	F	F	F	regulation of signaling	CARP1_CANAL	CATH_HUMAN	CEL2A_PIG	DOPO_HUMAN	G3I1H5_CRIGR	GBA1_HUMAN	LGMN_MOUSE	LICH_HUMAN	PA21B_PIG	PA2GA_HUMAN	PCP_HUMAN	PGH2_HUMAN	PPAP_RAT	RENI_RAT	TRFL_BUBBU	TRFL_HORSE
GO:0010243	0.0360024829298572	116/3222	13/552	0.973078092951814	1	F	F	F	F	response to organonitrogen compound	AOC1_HUMAN	CEL2A_PIG	DOPO_HUMAN	G3I1H5_CRIGR	LGMN_MOUSE	LICH_HUMAN	LIPR2_RAT	MAN12_PENCI	PA21B_PIG	PGH2_HUMAN	PGPSA_DROME	PPA5_RAT	RENI_RAT
GO:1901654	0.0121042830540037	39/3222	3/552	0.973917054505269	1	F	F	F	F	response to ketone	GBA1_HUMAN	LALBA_BOVIN	LICH_HUMAN
GO:0010646	0.042830540037244	138/3222	16/552	0.974554634432613	1	F	F	F	F	regulation of cell communication	CARP1_CANAL	CATH_HUMAN	CEL2A_PIG	DOPO_HUMAN	G3I1H5_CRIGR	GBA1_HUMAN	LGMN_MOUSE	LICH_HUMAN	PA21B_PIG	PA2GA_HUMAN	PCP_HUMAN	PGH2_HUMAN	PPAP_RAT	RENI_RAT	TRFL_BUBBU	TRFL_HORSE
GO:0071396	0.00931098696461825	30/3222	2/552	0.974827700178236	1	F	F	F	F	cellular response to lipid	ANG4_MOUSE	ENPP2_RAT
GO:0031328	0.0294847920546245	95/3222	10/552	0.975301172295659	1	F	F	F	F	positive regulation of cellular biosynthetic process	CATH_HUMAN	CHIA_HUMAN	CHIL3_MOUSE	GBA1_HUMAN	GRASS_DROME	KLK7_HUMAN	KLK7_MOUSE	PA21B_PIG	PGH2_HUMAN	PGPSA_DROME
GO:0034660	0.0204841713221601	66/3222	6/552	0.979600845900094	1	F	F	F	F	ncRNA metabolic process	ANG1_BOVIN	ANG2_MOUSE	ANG3_MOUSE	ANG4_MOUSE	ANGI_MOUSE	Q5WRG2_RAT
GO:0048513	0.0279329608938547	90/3222	9/552	0.980948363177338	1	F	F	F	F	animal organ development	ANAG_HUMAN	CATH_HUMAN	CERU_RAT	HYAL1_HUMAN	LICH_HUMAN	PPT1_BOVIN	PPT1_HUMAN	Q5WRG2_RAT	RENI_RAT
GO:0009611	0.00993171942892613	32/3222	2/552	0.981780271373198	1	F	F	F	F	response to wounding	ANAG_HUMAN	KLK8_MOUSE
GO:0009967	0.0183116076970826	59/3222	5/552	0.98233261423242	1	F	F	F	F	positive regulation of signal transduction	CATH_HUMAN	LICH_HUMAN	PA21B_PIG	PA2GA_HUMAN	PPAP_RAT
GO:0006690	0.021104903786468	68/3222	6/552	0.983978179499085	1	F	F	F	F	icosanoid metabolic process	CBPA1_PIG	PA21B_PIG	PA2GX_HUMAN	PGH2_HUMAN	PTGDS_HUMAN	PTGDS_MOUSE
GO:0009891	0.0310366232153942	100/3222	10/552	0.985197785443194	1	F	F	F	F	positive regulation of biosynthetic process	CATH_HUMAN	CHIA_HUMAN	CHIL3_MOUSE	GBA1_HUMAN	GRASS_DROME	KLK7_HUMAN	KLK7_MOUSE	PA21B_PIG	PGH2_HUMAN	PGPSA_DROME
GO:0032870	0.010552451893234	34/3222	2/552	0.98685483926887	1	F	F	F	F	cellular response to hormone stimulus	CATH_HUMAN	PA21B_PIG
GO:0007568	0.010552451893234	34/3222	2/552	0.98685483926887	1	F	F	F	F	obsolete aging	CERU_RAT	PGH2_HUMAN
GO:0048522	0.0881440099317194	284/3222	36/552	0.987257436328763	1	F	F	F	F	positive regulation of cellular process	ANG1_BOVIN	ANG2_MOUSE	ANG3_MOUSE	ANG4_MOUSE	ANGI_MOUSE	ATLE_CYCAE	CATD_RAT	CATH_HUMAN	CHIA_HUMAN	CHIL3_MOUSE	ENPP2_HUMAN	ENPP2_RAT	G3I1H5_CRIGR	GBA1_HUMAN	GRAA_HUMAN	GRASS_DROME	HYAL1_HUMAN	KLK7_HUMAN	KLK7_MOUSE	LGMN_MOUSE	LICH_HUMAN	MMP1_PIG	PA21B_BOVIN	PA21B_PIG	PA2GA_HUMAN	PA2GX_HUMAN	PGH2_HUMAN	PGPSA_DROME	PPA5_RAT	PPAP_RAT	PPT1_BOVIN	PPT1_HUMAN	PRTN3_HUMAN	Q5WRG2_RAT	TRFL_BUBBU	TRFL_HORSE
GO:0014070	0.0384854127870888	124/3222	13/552	0.987318492210418	1	F	F	F	F	response to organic cyclic compound	ANAG_HUMAN	AOC1_HUMAN	CBPN_HUMAN	ENPP2_RAT	GBA1_HUMAN	LALBA_BOVIN	LICH_HUMAN	LIPR2_RAT	PGH2_HUMAN	PPA5_RAT	PTGDS_HUMAN	PTGDS_MOUSE	RENI_RAT
GO:0097305	0.0164494103041589	53/3222	4/552	0.987406797835962	1	F	F	F	F	response to alcohol	CHIC_ARATH	LALBA_BOVIN	LICH_HUMAN	PPA5_RAT
GO:0071345	0.0136561142147734	44/3222	3/552	0.987477214362931	1	F	F	F	F	cellular response to cytokine stimulus	GBA1_HUMAN	HYAL1_HUMAN	PA2GX_HUMAN
GO:1901361	0.0735567970204842	237/3222	29/552	0.987494824261991	1	F	F	F	F	organic cyclic compound catabolic process	ADA2_HUMAN	ANG4_MOUSE	ASM3A_HUMAN	ASM3A_MOUSE	DNAS1_HUMAN	DNSL3_HUMAN	DOPO_HUMAN	ECP_HUMAN	ENDO2_ARATH	GCE2_MYCTT	GCE_CERUI	GCE_HYPJQ	LAC1_MELAO	LAC1_TRAMX	LAC2_TRAVE	LIG2_PHACH	LIG4_PHACH	LIG8_PHACH	NUP1_PENCI	NUS1_ASPOR	PEM1_PHACH	Q0KFV0_SOLLC	Q60FD2_9APHY	RNAS6_HUMAN	RNLE_SOLLC	RNT2_HUMAN	V5NTD_NAJAT	VPL1_PLEER	VPL2_PLEER
GO:0016070	0.031657355679702	102/3222	10/552	0.988012442395676	1	F	F	F	F	RNA metabolic process	ANG1_BOVIN	ANG2_MOUSE	ANG3_MOUSE	ANG4_MOUSE	ANGI_MOUSE	ECP_HUMAN	Q5WRG2_RAT	RNAS6_HUMAN	RNLE_SOLLC	RNT2_HUMAN
GO:0048518	0.0990068280571074	319/3222	41/552	0.988626194934696	1	F	F	F	F	positive regulation of biological process	AGAL_ORYSJ	ANAG_HUMAN	ANG1_BOVIN	ANG2_MOUSE	ANG3_MOUSE	ANG4_MOUSE	ANGI_MOUSE	ATLE_CYCAE	CARP1_CANAL	CATD_RAT	CATH_HUMAN	CFAD_MOUSE	CHIA_HUMAN	CHIL3_MOUSE	DOPO_HUMAN	ENPP2_HUMAN	ENPP2_RAT	G3I1H5_CRIGR	GBA1_HUMAN	GRAA_HUMAN	GRASS_DROME	HYAL1_HUMAN	KLK7_HUMAN	KLK7_MOUSE	LGMN_MOUSE	LICH_HUMAN	MMP1_PIG	PA21B_BOVIN	PA21B_PIG	PA2GA_HUMAN	PA2GX_HUMAN	PGH2_HUMAN	PGPSA_DROME	PPA5_RAT	PPAP_RAT	PPT1_BOVIN	PPT1_HUMAN	PRTN3_HUMAN	Q5WRG2_RAT	TRFL_BUBBU	TRFL_HORSE
GO:0070887	0.0676598386095593	218/3222	26/552	0.988914359936416	1	F	F	F	F	cellular response to chemical stimulus	ANAG_HUMAN	ANG2_MOUSE	ANG4_MOUSE	AOC1_HUMAN	CATH_HUMAN	DABA_PSEMU	ENPP2_RAT	G3I1H5_CRIGR	GBA1_HUMAN	GPX5_HUMAN	HYAL1_HUMAN	LGMN_MOUSE	LIG2_PHACH	LIG4_PHACH	LIG8_PHACH	PA21B_PIG	PA2GX_HUMAN	PEM1_PHACH	PER_ARTRA	PER_COPCI	PGH2_HUMAN	Q60FD2_9APHY	Q96X16_PICPA	RENI_RAT	VPL1_PLEER	VPL2_PLEER
GO:0007584	0.0139664804469274	45/3222	3/552	0.989216818198381	1	F	F	F	F	response to nutrient	CERU_RAT	PGH2_HUMAN	PPA5_RAT
GO:0045935	0.0139664804469274	45/3222	3/552	0.989216818198381	1	F	F	F	F	positive regulation of nucleobase-containing compound metabolic process	ANGI_MOUSE	PA21B_PIG	Q5WRG2_RAT
GO:1902531	0.0226567349472377	73/3222	6/552	0.991386274499256	1	F	F	F	F	regulation of intracellular signal transduction	CARP1_CANAL	GBA1_HUMAN	PA21B_PIG	PA2GA_HUMAN	PGH2_HUMAN	RENI_RAT
GO:1901698	0.0397268777157045	128/3222	13/552	0.991458596668155	1	F	F	F	F	response to nitrogen compound	AOC1_HUMAN	CEL2A_PIG	DOPO_HUMAN	G3I1H5_CRIGR	LGMN_MOUSE	LICH_HUMAN	LIPR2_RAT	MAN12_PENCI	PA21B_PIG	PGH2_HUMAN	PGPSA_DROME	PPA5_RAT	RENI_RAT
GO:0042592	0.0490378646803228	158/3222	17/552	0.99185192079714	1	F	F	F	F	homeostatic process	ANAG_HUMAN	ANG2_MOUSE	CATH_HUMAN	CERU_RAT	DOPO_HUMAN	GBA1_HUMAN	LICH_HUMAN	PA2GA_HUMAN	PA2GX_HUMAN	PCP_HUMAN	PGH2_HUMAN	PPA5_HUMAN	PPA5_PIG	PPA5_RAT	PPT1_BOVIN	PPT1_HUMAN	TPP1_HUMAN
GO:1901701	0.0304158907510863	98/3222	9/552	0.992069715617651	1	F	F	F	F	cellular response to oxygen-containing compound	ANG2_MOUSE	ANG4_MOUSE	AOC1_HUMAN	DABA_PSEMU	ENPP2_RAT	G3I1H5_CRIGR	LGMN_MOUSE	PA21B_PIG	PGH2_HUMAN
GO:0018193	0.0304158907510863	98/3222	9/552	0.992069715617651	1	F	F	F	F	peptidyl-amino acid modification	A0A0R3QSA7_9BILA	A0A3S5H5N2_LEIDO	CYP5_CAEEL	O81226_CARPA	Q5B038_EMENI	QPCT1_DROME	QPCT2_DROME	QPCT_IXOSC	QPCT_MOUSE
GO:0050794	0.167597765363128	540/3222	74/552	0.992408741741023	1	F	F	F	F	regulation of cellular process	AGAL_HUMAN	ANAG_HUMAN	ANG1_BOVIN	ANG2_MOUSE	ANG3_MOUSE	ANG4_MOUSE	ANGI_MOUSE	ATLE_CYCAE	CARP1_CANAL	CATD_RAT	CATH_HUMAN	CEL2A_PIG	CFAD_MOUSE	CHIA_HUMAN	CHIL3_MOUSE	D6XHE1_TRYB2	DNAS1_HUMAN	DNSL3_HUMAN	DOPO_HUMAN	E0CX04_MOMBA	ENPP2_HUMAN	ENPP2_RAT	G3I1H5_CRIGR	GBA1_HUMAN	GILT_MOUSE	GRAA_HUMAN	GRAC_MOUSE	GRASS_DROME	HYAL1_HUMAN	KLK7_HUMAN	KLK7_MOUSE	KLK8_MOUSE	LGMN_MOUSE	LICH_HUMAN	MMP1_PIG	O04358_IRIHO	OFUT1_CAEEL	OXLA_BOTAT	PA21B_BOVIN	PA21B_PIG	PA2GA_HUMAN	PA2GE_HUMAN	PA2GX_HUMAN	PCP_HUMAN	PGH2_HUMAN	PGPSA_DROME	PGRP1_CAMDR	PPA5_HUMAN	PPA5_RAT	PPAP_RAT	PPT1_BOVIN	PPT1_HUMAN	PRTN3_HUMAN	PTGDS_HUMAN	PTGDS_MOUSE	Q2QEH4_SAPOF	Q5WRG2_RAT	Q6R7Z5_9TRYP	Q94BW3_CINCA	RENI_RAT	RIP0_DIACA	RIP1_BRYDI	RIP1_HORVU	RIP1_MOMCH	RIP1_PHYAM	RIP2_PHYAM	RIP3_MOMCH	RIPA_PHYAM	RIPG_SURMU	RIPL1_PHYDI	RIPL2_PHYDI	RIPT_TRIKI	TRFL_BUBBU	TRFL_HORSE
GO:0006996	0.0229671011793917	74/3222	6/552	0.992412216816226	1	F	F	F	F	organelle organization	ANAG_HUMAN	CATD_RAT	GBA1_HUMAN	LICH_HUMAN	PPAP_RAT	TPP1_HUMAN
GO:0090304	0.0471756672873991	152/3222	16/552	0.992793491643757	1	F	F	F	F	nucleic acid metabolic process	ANG1_BOVIN	ANG2_MOUSE	ANG3_MOUSE	ANG4_MOUSE	ANGI_MOUSE	DNAS1_HUMAN	DNSL3_HUMAN	ECP_HUMAN	ENDO2_ARATH	NUP1_PENCI	NUS1_ASPOR	Q0KFV0_SOLLC	Q5WRG2_RAT	RNAS6_HUMAN	RNLE_SOLLC	RNT2_HUMAN
GO:0015031	0.0117939168218498	38/3222	2/552	0.993215394466381	1	F	F	F	F	protein transport	PPT1_BOVIN	PPT1_HUMAN
GO:0048878	0.0310366232153942	100/3222	9/552	0.993683100507176	1	F	F	F	F	chemical homeostasis	ANAG_HUMAN	ANG2_MOUSE	CATH_HUMAN	CERU_RAT	DOPO_HUMAN	PA2GX_HUMAN	PCP_HUMAN	PPT1_BOVIN	PPT1_HUMAN
GO:0009628	0.0453134698944755	146/3222	15/552	0.993699122979255	1	F	F	F	F	response to abiotic stimulus	ANG1_BOVIN	ANG2_MOUSE	ANG3_MOUSE	ANG4_MOUSE	ANGI_MOUSE	CHIC_ARATH	DOPO_HUMAN	G3I1H5_CRIGR	GBA1_HUMAN	HYAL1_HUMAN	LGMN_MOUSE	MMP1_PIG	PGH2_HUMAN	PPA5_RAT	Q5WRG2_RAT
GO:0016311	0.0180012414649286	58/3222	4/552	0.993766909024898	1	F	F	F	F	dephosphorylation	A4GX63_TOXGO	PPA5_HUMAN	PPA5_RAT	PPAP_RAT
GO:0055082	0.0180012414649286	58/3222	4/552	0.993766909024898	1	F	F	F	F	intracellular chemical homeostasis	ANG2_MOUSE	CERU_RAT	PPT1_BOVIN	PPT1_HUMAN
GO:0051649	0.0152079453755431	49/3222	3/552	0.99412069367276	1	F	F	F	F	establishment of localization in cell	PPT1_HUMAN	PTGDS_HUMAN	PTGDS_MOUSE
GO:0008104	0.0152079453755431	49/3222	3/552	0.99412069367276	1	F	F	F	F	protein localization	PPT1_BOVIN	PPT1_HUMAN	TPP1_HUMAN
GO:0006633	0.0235878336436996	76/3222	6/552	0.994127015958232	1	F	F	F	F	fatty acid biosynthetic process	PA21B_BOVIN	PA21B_PIG	PA2GX_HUMAN	PGH2_HUMAN	PTGDS_HUMAN	PTGDS_MOUSE
GO:0070727	0.0155183116076971	50/3222	3/552	0.994957685857153	1	F	F	F	F	cellular macromolecule localization	PPT1_BOVIN	PPT1_HUMAN	TPP1_HUMAN
GO:0033036	0.0155183116076971	50/3222	3/552	0.994957685857153	1	F	F	F	F	macromolecule localization	PPT1_BOVIN	PPT1_HUMAN	TPP1_HUMAN
GO:0098771	0.0124146492861577	40/3222	2/552	0.99514415990067	1	F	F	F	F	inorganic ion homeostasis	ANAG_HUMAN	CERU_RAT
GO:0035383	0.0127250155183116	41/3222	2/552	0.995895479207392	1	F	F	F	F	thioester metabolic process	PPT1_HUMAN	PPT2_HUMAN
GO:0006637	0.0127250155183116	41/3222	2/552	0.995895479207392	1	F	F	F	F	acyl-CoA metabolic process	PPT1_HUMAN	PPT2_HUMAN
GO:0033559	0.0217256362507759	70/3222	5/552	0.995897645536667	1	F	F	F	F	unsaturated fatty acid metabolic process	MNLOX_MAGO7	PA2GX_HUMAN	PGH2_HUMAN	PTGDS_HUMAN	PTGDS_MOUSE
GO:0006760	0.0130353817504655	42/3222	2/552	0.996532429577509	1	F	F	F	F	folic acid-containing compound metabolic process	GGH_HUMAN	Q6NY42_DANRE
GO:0031667	0.0304158907510863	98/3222	8/552	0.996949280346975	1	F	F	F	F	response to nutrient levels	AOC1_HUMAN	CATD_RAT	CERU_RAT	DABA_PSEMU	GBA1_HUMAN	LIPR2_RAT	PGH2_HUMAN	PPA5_RAT
GO:1902652	0.0195530726256983	63/3222	4/552	0.99697715655537	1	F	F	F	F	secondary alcohol metabolic process	GBA1_HUMAN	IDH_OSTTA	LICH_HUMAN	LIP3_DIURU
GO:0001676	0.0198634388578523	64/3222	4/552	0.997390253852203	1	F	F	F	F	long-chain fatty acid metabolic process	MNLOX_MAGO7	PA2GX_HUMAN	PGH2_HUMAN	PTGDS_HUMAN
GO:0043933	0.0282433271260087	91/3222	7/552	0.997448554977146	1	F	F	F	F	protein-containing complex organization	ANG1_BOVIN	ANGI_MOUSE	PA2GA_HUMAN	PA2GE_HUMAN	PA2GX_HUMAN	Q5WRG2_RAT	TTHY_CHICK
GO:0045184	0.0136561142147734	44/3222	2/552	0.997528961614757	1	F	F	F	F	establishment of protein localization	PPT1_BOVIN	PPT1_HUMAN
GO:0080135	0.0136561142147734	44/3222	2/552	0.997528961614757	1	F	F	F	F	regulation of cellular response to stress	KLK8_MOUSE	PGH2_HUMAN
GO:1902533	0.0136561142147734	44/3222	2/552	0.997528961614757	1	F	F	F	F	positive regulation of intracellular signal transduction	PA21B_PIG	PA2GA_HUMAN
GO:0044270	0.0484171322160149	156/3222	15/552	0.997709911961207	1	F	F	F	F	cellular nitrogen compound catabolic process	ADA2_HUMAN	ANG4_MOUSE	ASM3A_HUMAN	ASM3A_MOUSE	DNAS1_HUMAN	DNSL3_HUMAN	ECP_HUMAN	ENDO2_ARATH	NUP1_PENCI	NUS1_ASPOR	Q0KFV0_SOLLC	RNAS6_HUMAN	RNLE_SOLLC	RNT2_HUMAN	V5NTD_NAJAT
GO:0009410	0.0173805090006207	56/3222	3/552	0.998022219177465	1	F	F	F	F	response to xenobiotic stimulus	LICH_HUMAN	PGH2_HUMAN	RENI_RAT
GO:0046700	0.0490378646803228	158/3222	15/552	0.998143554240377	1	F	F	F	F	heterocycle catabolic process	ADA2_HUMAN	ANG4_MOUSE	ASM3A_HUMAN	ASM3A_MOUSE	DNAS1_HUMAN	DNSL3_HUMAN	ECP_HUMAN	ENDO2_ARATH	NUP1_PENCI	NUS1_ASPOR	Q0KFV0_SOLLC	RNAS6_HUMAN	RNLE_SOLLC	RNT2_HUMAN	V5NTD_NAJAT
GO:0046128	0.0142768466790813	46/3222	2/552	0.998242519865831	1	F	F	F	F	purine ribonucleoside metabolic process	ADA2_HUMAN	PPAP_RAT
GO:0009112	0.0207945375543141	67/3222	4/552	0.998327482655787	1	F	F	F	F	nucleobase metabolic process	PPAP_RAT	TTHY_CHICK	TTHY_MOUSE	TTHY_RAT
GO:0042445	0.026691495965239	86/3222	6/552	0.998442585813356	1	F	F	F	F	hormone metabolic process	ANAG_HUMAN	CKX1_MAIZE	EST6_DROME	RENI_RAT	TTHY_CHICK	TTHY_RAT
GO:0010033	0.0887647423960273	286/3222	32/552	0.998687542265761	1	F	F	F	F	response to organic substance	ANAG_HUMAN	ANG2_MOUSE	ANG3_MOUSE	ANG4_MOUSE	ANGI_MOUSE	AOC1_HUMAN	CATH_HUMAN	CBPN_HUMAN	CEL2A_PIG	CHIC_ARATH	DABA_PSEMU	DOPO_HUMAN	ENPP2_RAT	G3I1H5_CRIGR	GBA1_HUMAN	GPX3_HUMAN	HYAL1_HUMAN	LALBA_BOVIN	LGMN_MOUSE	LICH_HUMAN	LIPR2_RAT	MAN12_PENCI	PA21B_PIG	PA2GX_HUMAN	PGH2_HUMAN	PGPSA_DROME	PPA5_HUMAN	PPA5_RAT	PTGDS_HUMAN	PTGDS_MOUSE	Q5WRG2_RAT	RENI_RAT
GO:0071705	0.0148975791433892	48/3222	2/552	0.998752288534322	1	F	F	F	F	nitrogen compound transport	PPT1_BOVIN	PPT1_HUMAN
GO:0065003	0.021415270018622	69/3222	4/552	0.998760792545668	1	F	F	F	F	protein-containing complex assembly	ANG1_BOVIN	ANGI_MOUSE	Q5WRG2_RAT	TTHY_CHICK
GO:0009894	0.0183116076970826	59/3222	3/552	0.998771701992527	1	F	F	F	F	regulation of catabolic process	ANGI_MOUSE	GBA1_HUMAN	Q5WRG2_RAT
GO:0009991	0.0328988206083178	106/3222	8/552	0.998885283784028	1	F	F	F	F	response to extracellular stimulus	AOC1_HUMAN	CATD_RAT	CERU_RAT	DABA_PSEMU	GBA1_HUMAN	LIPR2_RAT	PGH2_HUMAN	PPA5_RAT
GO:0032502	0.0915580384854128	295/3222	33/552	0.998888648286842	1	F	F	F	F	developmental process	ADPG2_ARATH	AGAL_ORYSJ	ANAG_HUMAN	ANG1_BOVIN	ANG2_MOUSE	ANG3_MOUSE	ANG4_MOUSE	ANGI_MOUSE	CATH_HUMAN	CERU_RAT	DNSL3_HUMAN	GBA1_HUMAN	HYAL1_HUMAN	KLK7_HUMAN	KLK8_MOUSE	LICH_HUMAN	PA2GX_HUMAN	PCP_HUMAN	PER53_ARATH	PGH2_HUMAN	PPA5_HUMAN	PPA5_RAT	PPT1_BOVIN	PPT1_HUMAN	PRTN3_HUMAN	Q55FE6_DICDI	Q5WRG2_RAT	RENI_RAT	RNSL3_DANRE	TPP1_HUMAN	TRFL_BUBBU	TRFL_HORSE	TTHY_CHICK
GO:0035556	0.0217256362507759	70/3222	4/552	0.998934316607786	1	F	F	F	F	intracellular signal transduction	ANG2_MOUSE	CATH_HUMAN	LICH_HUMAN	PA21B_PIG
GO:0016125	0.0189323401613904	61/3222	3/552	0.999108396956831	1	F	F	F	F	sterol metabolic process	GBA1_HUMAN	LICH_HUMAN	LIP3_DIURU
GO:1901292	0.0189323401613904	61/3222	3/552	0.999108396956831	1	F	F	F	F	nucleoside phosphate catabolic process	ASM3A_HUMAN	ASM3A_MOUSE	V5NTD_NAJAT
GO:0044248	0.176288019863439	568/3222	73/552	0.999118373042923	1	F	F	F	F	cellular catabolic process	A0A087WNH2_FICBE	A0A0A0Y4H8_TRAFO	A0A1S4NYF8_PANVG	A0A3L6SKP5_PANMI	ADA2_HUMAN	AGAL_HUMAN	ANAG_HUMAN	ANG4_MOUSE	APO1_CYCAE	ASM3A_HUMAN	ASM3A_MOUSE	BGLR_HUMAN	CAT3_NEUCR	CATH_HUMAN	CBPN_HUMAN	D1MPT2_ROYRE	DNAS1_HUMAN	DNSL3_HUMAN	DOPO_HUMAN	ECP_HUMAN	ENDO2_ARATH	ENPP2_HUMAN	ENPP2_RAT	FUCO_HUMAN	G3I1H5_CRIGR	GBA1_HUMAN	GCE2_MYCTT	GCE_CERUI	GCE_HYPJQ	GPX3_HUMAN	HYAL1_HUMAN	IDUA_HUMAN	K7N5L9_RAPSA	KATG2_MAGO7	LAC1_MELAO	LAC1_TRAMX	LAC2_TRAVE	LGMN_MOUSE	LIG2_PHACH	LIG4_PHACH	LIG8_PHACH	LIPR2_HUMAN	LIPR2_RAT	NAGAB_HUMAN	NUP1_PENCI	NUS1_ASPOR	O22443_SOYBN	PA2GX_HUMAN	PAG15_HUMAN	PEM1_PHACH	PER1A_ARMRU	PER1_ARAHY	PER1_SORBI	PER53_ARATH	PER59_ARATH	PERL_BOVIN	PERL_BUBBU	PERL_CAPHI	PER_ARTRA	PER_COPCI	POXA_DICDI	PPT1_HUMAN	Q0KFV0_SOLLC	Q40069_HORVU	Q60FD2_9APHY	RNAS6_HUMAN	RNLE_SOLLC	RNT2_HUMAN	SIA_ASPFU	TPP1_HUMAN	V5NTD_NAJAT	VPL1_PLEER	VPL2_PLEER
GO:0051641	0.0192427063935444	62/3222	3/552	0.999240968439158	1	F	F	F	F	cellular localization	PPT1_BOVIN	PPT1_HUMAN	TPP1_HUMAN
GO:0072330	0.0391061452513966	126/3222	10/552	0.999245103683774	1	F	F	F	F	monocarboxylic acid biosynthetic process	MDLA_PENCA	MDLA_PENCY	PA21B_BOVIN	PA21B_PIG	PA2GX_HUMAN	PGH2_HUMAN	PTGDS_HUMAN	PTGDS_MOUSE	Q7LST4_PENEN	W6Q990_PENRF
GO:0042278	0.016139044072005	52/3222	2/552	0.999374259974737	1	F	F	F	F	purine nucleoside metabolic process	ADA2_HUMAN	PPAP_RAT
GO:0010817	0.031657355679702	102/3222	7/552	0.999404460066425	1	F	F	F	F	regulation of hormone levels	ANAG_HUMAN	CEL2A_PIG	CKX1_MAIZE	EST6_DROME	RENI_RAT	TTHY_CHICK	TTHY_RAT
GO:0050789	0.186840471756673	602/3222	77/552	0.999486438433699	1	F	F	F	F	regulation of biological process	AGAL_HUMAN	AGAL_ORYSJ	ANAG_HUMAN	ANG1_BOVIN	ANG2_MOUSE	ANG3_MOUSE	ANG4_MOUSE	ANGI_MOUSE	AOAH_MOUSE	ATLE_CYCAE	CARP1_CANAL	CATD_RAT	CATH_HUMAN	CEL2A_PIG	CFAD_MOUSE	CHIA_HUMAN	CHIL3_MOUSE	D6XHE1_TRYB2	DNAS1_HUMAN	DNSL3_HUMAN	DOPO_HUMAN	E0CX04_MOMBA	ENPP2_HUMAN	ENPP2_RAT	EST6_DROME	G3I1H5_CRIGR	GBA1_HUMAN	GILT_MOUSE	GRAA_HUMAN	GRAC_MOUSE	GRASS_DROME	HYAL1_HUMAN	KLK7_HUMAN	KLK7_MOUSE	KLK8_MOUSE	LGMN_MOUSE	LICH_HUMAN	MMP1_PIG	O04358_IRIHO	OFUT1_CAEEL	OXLA_BOTAT	PA21B_BOVIN	PA21B_PIG	PA2GA_HUMAN	PA2GE_HUMAN	PA2GX_HUMAN	PCP_HUMAN	PGH2_HUMAN	PGPSA_DROME	PGRP1_CAMDR	PPA5_HUMAN	PPA5_RAT	PPAP_RAT	PPT1_BOVIN	PPT1_HUMAN	PRTN3_HUMAN	PTGDS_HUMAN	PTGDS_MOUSE	Q2QEH4_SAPOF	Q5WRG2_RAT	Q6R7Z5_9TRYP	Q94BW3_CINCA	RENI_RAT	RIP0_DIACA	RIP1_BRYDI	RIP1_HORVU	RIP1_MOMCH	RIP1_PHYAM	RIP2_PHYAM	RIP3_MOMCH	RIPA_PHYAM	RIPG_SURMU	RIPL1_PHYDI	RIPL2_PHYDI	RIPT_TRIKI	TRFL_BUBBU	TRFL_HORSE
GO:1901657	0.0350713842333954	113/3222	8/552	0.999553307196474	1	F	F	F	F	glycosyl compound metabolic process	ADA2_HUMAN	AGAL_HUMAN	BGLR_HUMAN	FUCO_HUMAN	GBA1_HUMAN	NAGAB_CHICK	NAGAB_HUMAN	PPAP_RAT
GO:0018958	0.0167597765363128	54/3222	2/552	0.999557886059759	1	F	F	F	F	phenol-containing compound metabolic process	DOPO_HUMAN	TTHY_RAT
GO:0006468	0.0167597765363128	54/3222	2/552	0.999557886059759	1	F	F	F	F	protein phosphorylation	ANG2_MOUSE	Q06AK3_TOXGO
GO:0010035	0.0384854127870888	124/3222	9/552	0.999668792475968	1	F	F	F	F	response to inorganic substance	AOC1_HUMAN	CERU_RAT	DABA_PSEMU	ENPP2_RAT	G3I1H5_CRIGR	LGMN_MOUSE	PGH2_HUMAN	PPA5_RAT	Q96X16_PICPA
GO:0048856	0.0589695841092489	190/3222	17/552	0.999687685231321	1	F	F	F	F	anatomical structure development	ANAG_HUMAN	ANG1_BOVIN	ANGI_MOUSE	CATH_HUMAN	CERU_RAT	GBA1_HUMAN	HYAL1_HUMAN	KLK7_HUMAN	LICH_HUMAN	PER53_ARATH	PGH2_HUMAN	PPT1_BOVIN	PPT1_HUMAN	Q55FE6_DICDI	Q5WRG2_RAT	RENI_RAT	TPP1_HUMAN
GO:1901700	0.0732464307883302	236/3222	23/552	0.999687966148876	1	F	F	F	F	response to oxygen-containing compound	ANAG_HUMAN	ANG2_MOUSE	ANG4_MOUSE	AOC1_HUMAN	CATH_HUMAN	CEL2A_PIG	CHIC_ARATH	DABA_PSEMU	ENPP2_RAT	G3I1H5_CRIGR	GBA1_HUMAN	GPX3_HUMAN	HYAL1_HUMAN	LALBA_BOVIN	LGMN_MOUSE	LICH_HUMAN	LIPR2_RAT	PA21B_PIG	PGH2_HUMAN	PGPSA_DROME	PPA5_HUMAN	PPA5_RAT	RENI_RAT
GO:0042558	0.0176908752327747	57/3222	2/552	0.999738123016271	1	F	F	F	F	pteridine-containing compound metabolic process	GGH_HUMAN	Q6NY42_DANRE
GO:0033554	0.0599006828057107	193/3222	17/552	0.999776413222714	1	F	F	F	F	cellular response to stress	ANAG_HUMAN	AOC1_HUMAN	DABA_PSEMU	GBA1_HUMAN	GPX5_HUMAN	LIG2_PHACH	LIG4_PHACH	LIG8_PHACH	MAN12_PENCI	PEM1_PHACH	PER_ARTRA	PER_COPCI	PGH2_HUMAN	PPA5_RAT	Q60FD2_9APHY	VPL1_PLEER	VPL2_PLEER
GO:0009308	0.0313469894475481	101/3222	6/552	0.999811797854293	1	F	F	F	F	amine metabolic process	AOC1_HUMAN	AOCX_BOVIN	CKX1_MAIZE	DOPO_HUMAN	Q5B038_EMENI	Q96X16_PICPA
GO:0009119	0.0183116076970826	59/3222	2/552	0.999815602990515	1	F	F	F	F	ribonucleoside metabolic process	ADA2_HUMAN	PPAP_RAT
GO:0065007	0.214463066418374	691/3222	88/552	0.999848472177248	1	F	F	F	F	biological regulation	AGAL_HUMAN	AGAL_ORYSJ	ANAG_HUMAN	ANG1_BOVIN	ANG2_MOUSE	ANG3_MOUSE	ANG4_MOUSE	ANGI_MOUSE	AOAH_MOUSE	AOCX_BOVIN	ATLE_CYCAE	CARP1_CANAL	CATD_RAT	CATH_HUMAN	CEL2A_PIG	CERU_RAT	CFAD_MOUSE	CHIA_HUMAN	CHIL3_MOUSE	CKX1_MAIZE	D6XHE1_TRYB2	DNAS1_HUMAN	DNSL3_HUMAN	DOPO_HUMAN	E0CX04_MOMBA	EGFB2_MOUSE	ENPP2_HUMAN	ENPP2_RAT	EST6_DROME	G3I1H5_CRIGR	GBA1_HUMAN	GILT_MOUSE	GRAA_HUMAN	GRAC_MOUSE	GRASS_DROME	HYAL1_HUMAN	KLK1_HUMAN	KLK7_HUMAN	KLK7_MOUSE	KLK8_MOUSE	LGMN_MOUSE	LICH_HUMAN	MMP1_PIG	NP1_RHOPR	NP2_RHOPR	NP4_RHOPR	O04358_IRIHO	OFUT1_CAEEL	OXLA_BOTAT	PA21B_BOVIN	PA21B_PIG	PA2A_BOTJR	PA2GA_HUMAN	PA2GE_HUMAN	PA2GX_HUMAN	PCP_HUMAN	PGH2_HUMAN	PGPSA_DROME	PGRP1_CAMDR	PPA5_HUMAN	PPA5_RAT	PPAP_RAT	PPT1_BOVIN	PPT1_HUMAN	PRTN3_HUMAN	PTGDS_HUMAN	PTGDS_MOUSE	Q2QEH4_SAPOF	Q5WRG2_RAT	Q6R7Z5_9TRYP	Q94BW3_CINCA	RENI_RAT	RIP0_DIACA	RIP1_BRYDI	RIP1_HORVU	RIP1_MOMCH	RIP1_PHYAM	RIP2_PHYAM	RIP3_MOMCH	RIPA_PHYAM	RIPG_SURMU	RIPL1_PHYDI	RIPL2_PHYDI	RIPT_TRIKI	TRFL_BUBBU	TRFL_HORSE	TTHY_CHICK	TTHY_RAT
GO:0043604	0.0223463687150838	72/3222	3/552	0.999852173910369	1	F	F	F	F	amide biosynthetic process	GBA1_HUMAN	PPT1_HUMAN	PPT2_HUMAN
GO:0022607	0.0288640595903166	93/3222	5/552	0.99985365595905	1	F	F	F	F	cellular component assembly	ANG1_BOVIN	ANGI_MOUSE	CATD_RAT	Q5WRG2_RAT	TTHY_CHICK
GO:0120254	0.0288640595903166	93/3222	5/552	0.99985365595905	1	F	F	F	F	olefinic compound metabolic process	MNLOX_MAGO7	PA2GX_HUMAN	PGH2_HUMAN	PTGDS_HUMAN	TTHY_CHICK
GO:0033875	0.0189323401613904	61/3222	2/552	0.99987032142011	1	F	F	F	F	ribonucleoside bisphosphate metabolic process	PPT1_HUMAN	PPT2_HUMAN
GO:0033865	0.0189323401613904	61/3222	2/552	0.99987032142011	1	F	F	F	F	nucleoside bisphosphate metabolic process	PPT1_HUMAN	PPT2_HUMAN
GO:0034032	0.0189323401613904	61/3222	2/552	0.99987032142011	1	F	F	F	F	purine nucleoside bisphosphate metabolic process	PPT1_HUMAN	PPT2_HUMAN
GO:0051252	0.0260707635009311	84/3222	4/552	0.999878238059183	1	F	F	F	F	regulation of RNA metabolic process	ANGI_MOUSE	PA21B_PIG	PA2GX_HUMAN	Q5WRG2_RAT
GO:0006355	0.0201738050900062	65/3222	2/552	0.999936089873651	1	F	F	F	F	regulation of DNA-templated transcription	PA21B_PIG	PA2GX_HUMAN
GO:2001141	0.0207945375543141	67/3222	2/552	0.999955207941136	1	F	F	F	F	regulation of RNA biosynthetic process	PA21B_PIG	PA2GX_HUMAN
GO:0019637	0.180633147113594	582/3222	69/552	0.9999574224477	1	F	F	F	F	organophosphate metabolic process	A0A1L8D5Z7_BOTAT	ASM3A_HUMAN	ASM3A_MOUSE	ENPP2_HUMAN	ENPP2_RAT	I1SB18_VIPAE	IDH_OSTTA	LICH_HUMAN	LIPR2_HUMAN	LIPR2_RAT	PA21B_BOVIN	PA21B_PIG	PA2A1_BUNCE	PA2A1_ECHCA	PA2A1_NAJAT	PA2A1_OPHHA	PA2A2_NAJNA	PA2A2_OPHHA	PA2A2_TROCA	PA2A4_NAJSG	PA2A5_TRIST	PA2A7_GLOHA	PA2A_BOTJR	PA2A_CROAT	PA2A_DEIAC	PA2A_GLOHA	PA2A_NAJAT	PA2B1_AGKPI	PA2B2_BOTJR	PA2B2_PROFL	PA2B3_BOTAS	PA2B3_BUNCE	PA2B5_BUNCE	PA2B5_NOTSC	PA2BA_VIPAA	PA2BB_GLOHA	PA2BB_PSEAU	PA2BC_VIPAA	PA2BD_CRODU	PA2B_BUNCE	PA2B_NOTSC	PA2GA_HUMAN	PA2GE_HUMAN	PA2GX_HUMAN	PA2H1_AGKCL	PA2H1_BOTBZ	PA2H1_BOTJR	PA2H1_BOTMO	PA2H1_BOTPI	PA2H2_BOTAS	PA2H2_BOTMO	PA2H2_BOTPI	PA2H2_CERGO	PA2H3_BOTPI	PA2HB_AGKPI	PA2HB_OXYSC	PA2HH_TRIST	PA2HS_ECHCA	PA2H_BOTPA	PA2H_DEIAC	PA2H_PROMB	PA2N_GLOHA	PA2_APIME	PAG15_HUMAN	PLA22_ORYSJ	PPAP_RAT	PPT1_HUMAN	PPT2_HUMAN	V5NTD_NAJAT
GO:0051716	0.0934202358783364	301/3222	29/552	0.99995963411677	1	F	F	F	F	cellular response to stimulus	ANAG_HUMAN	ANG2_MOUSE	ANG4_MOUSE	AOC1_HUMAN	CATH_HUMAN	DABA_PSEMU	ENPP2_RAT	G3I1H5_CRIGR	GBA1_HUMAN	GPX5_HUMAN	HYAL1_HUMAN	LGMN_MOUSE	LIG2_PHACH	LIG4_PHACH	LIG8_PHACH	MAN12_PENCI	MMP1_PIG	PA21B_PIG	PA2GX_HUMAN	PEM1_PHACH	PER_ARTRA	PER_COPCI	PGH2_HUMAN	PPA5_RAT	Q60FD2_9APHY	Q96X16_PICPA	RENI_RAT	VPL1_PLEER	VPL2_PLEER
GO:0007165	0.0487274984481688	157/3222	10/552	0.999987124578867	1	F	F	F	F	signal transduction	ANAG_HUMAN	ANG2_MOUSE	CATH_HUMAN	CFAD_MOUSE	GRAA_HUMAN	GRAC_MOUSE	LICH_HUMAN	OFUT1_CAEEL	PA21B_PIG	RENI_RAT
GO:0019725	0.0304158907510863	98/3222	4/552	0.99998726702809	1	F	F	F	F	cellular homeostasis	ANG2_MOUSE	CERU_RAT	PPT1_BOVIN	PPT1_HUMAN
GO:0006576	0.0232774674115456	75/3222	2/552	0.999989300422321	1	F	F	F	F	biogenic amine metabolic process	AOC1_HUMAN	DOPO_HUMAN
GO:0006575	0.0341402855369336	110/3222	5/552	0.99998953478157	1	F	F	F	F	cellular modified amino acid metabolic process	GGH_HUMAN	PA2GX_HUMAN	PAG15_HUMAN	Q6NY42_DANRE	TTHY_RAT
GO:0042221	0.134078212290503	432/3222	45/552	0.999989895071374	1	F	F	F	F	response to chemical	ANAG_HUMAN	ANG2_MOUSE	ANG3_MOUSE	ANG4_MOUSE	ANGI_MOUSE	AOC1_HUMAN	AOCX_BOVIN	CATH_HUMAN	CBPN_HUMAN	CEL2A_PIG	CERU_RAT	CHIC_ARATH	DABA_PSEMU	DOPO_HUMAN	ENPP2_RAT	G3I1H5_CRIGR	GBA1_HUMAN	GPX3_HUMAN	GPX5_HUMAN	HYAL1_HUMAN	LALBA_BOVIN	LGMN_MOUSE	LICH_HUMAN	LIG2_PHACH	LIG4_PHACH	LIG8_PHACH	LIPR2_RAT	MAN12_PENCI	PA21B_PIG	PA2GX_HUMAN	PEM1_PHACH	PER_ARTRA	PER_COPCI	PGH2_HUMAN	PGPSA_DROME	PPA5_HUMAN	PPA5_RAT	PTGDS_HUMAN	PTGDS_MOUSE	Q5WRG2_RAT	Q60FD2_9APHY	Q96X16_PICPA	RENI_RAT	VPL1_PLEER	VPL2_PLEER
GO:0019219	0.0344506517690875	111/3222	5/552	0.99999107151165	1	F	F	F	F	regulation of nucleobase-containing compound metabolic process	ANGI_MOUSE	GRAA_HUMAN	PA21B_PIG	PA2GX_HUMAN	Q5WRG2_RAT
GO:0030258	0.0238981998758535	77/3222	2/552	0.999992537276919	1	F	F	F	F	lipid modification	GBA1_HUMAN	MNLOX_MAGO7
GO:0034308	0.0245189323401614	79/3222	2/552	0.99999479942452	1	F	F	F	F	primary alcohol metabolic process	PPAP_RAT	TTHY_CHICK
GO:0009141	0.0285536933581626	92/3222	3/552	0.999995002500445	1	F	F	F	F	nucleoside triphosphate metabolic process	ASM3A_HUMAN	ASM3A_MOUSE	LICH_HUMAN
GO:0044550	0.0248292985723153	80/3222	2/552	0.999995659988882	1	F	F	F	F	secondary metabolite biosynthetic process	DIR_GLYEC	EST6_DROME
GO:0046165	0.0288640595903166	93/3222	3/552	0.999995794962508	1	F	F	F	F	alcohol biosynthetic process	DOPO_HUMAN	GBA1_HUMAN	LICH_HUMAN
GO:0009116	0.026381129733085	85/3222	2/552	0.999998248663311	1	F	F	F	F	nucleoside metabolic process	ADA2_HUMAN	PPAP_RAT
GO:0043603	0.0617628801986344	199/3222	12/552	0.999999541137038	1	F	F	F	F	amide metabolic process	AGAL_HUMAN	ANAG_HUMAN	CARP1_CANAL	CATH_HUMAN	CBPN_HUMAN	GBA1_HUMAN	PAG15_HUMAN	PPT1_HUMAN	PPT2_HUMAN	RENI_RAT	SIA_ASPFU	TPP1_HUMAN
GO:0008202	0.0328988206083178	106/3222	3/552	0.999999564850506	1	F	F	F	F	steroid metabolic process	GBA1_HUMAN	LICH_HUMAN	LIP3_DIURU
GO:0008610	0.0788330229671012	254/3222	18/552	0.999999651997584	1	F	F	F	F	lipid biosynthetic process	ANG1_BOVIN	ANG2_MOUSE	ANG3_MOUSE	ANG4_MOUSE	ANGI_MOUSE	GBA1_HUMAN	LICH_HUMAN	PA21B_BOVIN	PA21B_PIG	PA2GX_HUMAN	PAG15_HUMAN	PGH2_HUMAN	PPT1_HUMAN	PPT2_HUMAN	PTGDS_HUMAN	PTGDS_MOUSE	Q5WRG2_RAT	THCAS_CANSA
GO:0016051	0.0378646803227809	122/3222	4/552	0.999999772645828	1	F	F	F	F	carbohydrate biosynthetic process	LALBA_BOVIN	LALBA_CAPHI	LALBA_CAVPO	LALBA_PAPCY
GO:0072329	0.0301055245189323	97/3222	2/552	0.999999805359919	1	F	F	F	F	monocarboxylic acid catabolic process	IDUA_HUMAN	PAG15_HUMAN
GO:0006631	0.0580384854127871	187/3222	10/552	0.999999830348612	1	F	F	F	F	fatty acid metabolic process	AOAH_MOUSE	ASAH1_BALAS	MNLOX_MAGO7	PA21B_BOVIN	PA21B_PIG	PA2GX_HUMAN	PAG15_HUMAN	PGH2_HUMAN	PTGDS_HUMAN	PTGDS_MOUSE
GO:0044272	0.0350713842333954	113/3222	3/552	0.999999873838397	1	F	F	F	F	sulfur compound biosynthetic process	HS3S1_MOUSE	PPT1_HUMAN	PPT2_HUMAN
GO:0006721	0.031967721911856	103/3222	2/552	0.999999935703557	1	F	F	F	F	terpenoid metabolic process	THCAS_CANSA	TTHY_CHICK
GO:1901135	0.169770328988206	547/3222	54/552	0.999999938198237	1	F	F	F	F	carbohydrate derivative metabolic process	A0A0R4I979_BRABE	A0A3B6UEQ2_RHIMI	A0A7S6G7I6_9PEZI	A5AB48_ASPNC	A6PZ97_SALSA	A9LI60_BIOOC	A9ZSX9_9BRYO	ADA2_HUMAN	AGAL_HUMAN	ANAG_HUMAN	AOAH_MOUSE	B9TU22_GADMO	BGLR_HUMAN	CDA_COLLN	CDA_EMENI	CHI1_COCPS	CHI2_HORVU	CHI2_ORYSJ	CHI33_TRIHA	CHI42_TRIHA	CHI4_CRYJA	CHIA_HUMAN	CHIC_ARATH	CHIC_SECCE	CHIL3_MOUSE	CHIT_PUNGR	CHLY_HEVBR	FUCO_HUMAN	G3JPF7_CORMM	GBA1_HUMAN	HEXC_OSTFU	HS3S1_MOUSE	HYAL1_HUMAN	IDUA_HUMAN	LICH_HUMAN	LIPR2_HUMAN	LIPR2_RAT	LYG_STRCA	MANBA_MOUSE	NAGAB_CHICK	NAGAB_HUMAN	O81934_CANEN	PGPSA_DROME	PGRP1_CAMDR	PPAP_RAT	PPT1_HUMAN	PPT2_HUMAN	Q43576_TOBAC	Q4AE59_OSTFU	Q6WSR8_PICAB	Q86RS6_MANSE	Q8H0C9_VIGUN	Q9FUH3_VIGUS	SIA_ASPFU
GO:0009152	0.0366232153941651	118/3222	3/552	0.999999948233686	1	F	F	F	F	purine ribonucleotide biosynthetic process	LICH_HUMAN	PPT1_HUMAN	PPT2_HUMAN
GO:0005996	0.0645561762880199	208/3222	11/552	0.999999969095461	1	F	F	F	F	monosaccharide metabolic process	A0A059U759_9PEZI	A0A2H5BN17_TALPI	A8NI40_COPC7	ABFB_ASPKW	AXHA2_EMENI	FUCO_HUMAN	G2QVH2_THETT	IDUA_HUMAN	J9UN47_GIBZA	MANA_CANEN	OFUT1_CAEEL
GO:0036211	0.0819366852886406	264/3222	17/552	0.999999972321867	1	F	F	F	F	protein modification process	A0A0R3QSA7_9BILA	A0A3S5H5N2_LEIDO	A4GX63_TOXGO	ANAG_HUMAN	ANG2_MOUSE	CYP5_CAEEL	MAN12_PENCI	O81226_CARPA	OFUT1_CAEEL	PPT1_BOVIN	PPT1_HUMAN	Q06AK3_TOXGO	Q5B038_EMENI	QPCT1_DROME	QPCT2_DROME	QPCT_IXOSC	QPCT_MOUSE
GO:0006790	0.0623836126629423	201/3222	9/552	0.999999995819792	1	F	F	F	F	sulfur compound metabolic process	ANAG_HUMAN	BGLR_HUMAN	HS3S1_MOUSE	HYAL1_HUMAN	IDUA_HUMAN	PERL_CAPHI	PPAP_RAT	PPT1_HUMAN	PPT2_HUMAN
GO:0006720	0.0378646803227809	122/3222	2/552	0.999999998141578	1	F	F	F	F	isoprenoid metabolic process	THCAS_CANSA	TTHY_CHICK
GO:0043412	0.0890751086281813	287/3222	17/552	0.999999998955137	1	F	F	F	F	macromolecule modification	A0A0R3QSA7_9BILA	A0A3S5H5N2_LEIDO	A4GX63_TOXGO	ANAG_HUMAN	ANG2_MOUSE	CYP5_CAEEL	MAN12_PENCI	O81226_CARPA	OFUT1_CAEEL	PPT1_BOVIN	PPT1_HUMAN	Q06AK3_TOXGO	Q5B038_EMENI	QPCT1_DROME	QPCT2_DROME	QPCT_IXOSC	QPCT_MOUSE
GO:1901617	0.0453134698944755	146/3222	3/552	0.999999999676864	1	F	F	F	F	organic hydroxy compound biosynthetic process	DOPO_HUMAN	GBA1_HUMAN	LICH_HUMAN
GO:0006796	0.229671011793917	740/3222	74/552	0.999999999742365	1	F	F	F	F	phosphate-containing compound metabolic process	A0A1L8D5Z7_BOTAT	A4GX63_TOXGO	ANG2_MOUSE	ASM3A_HUMAN	ASM3A_MOUSE	ENPP2_HUMAN	ENPP2_RAT	I1SB18_VIPAE	IDH_OSTTA	LICH_HUMAN	LIPR2_HUMAN	LIPR2_RAT	PA21B_BOVIN	PA21B_PIG	PA2A1_BUNCE	PA2A1_ECHCA	PA2A1_NAJAT	PA2A1_OPHHA	PA2A2_NAJNA	PA2A2_OPHHA	PA2A2_TROCA	PA2A4_NAJSG	PA2A5_TRIST	PA2A7_GLOHA	PA2A_BOTJR	PA2A_CROAT	PA2A_DEIAC	PA2A_GLOHA	PA2A_NAJAT	PA2B1_AGKPI	PA2B2_BOTJR	PA2B2_PROFL	PA2B3_BOTAS	PA2B3_BUNCE	PA2B5_BUNCE	PA2B5_NOTSC	PA2BA_VIPAA	PA2BB_GLOHA	PA2BB_PSEAU	PA2BC_VIPAA	PA2BD_CRODU	PA2B_BUNCE	PA2B_NOTSC	PA2GA_HUMAN	PA2GE_HUMAN	PA2GX_HUMAN	PA2H1_AGKCL	PA2H1_BOTBZ	PA2H1_BOTJR	PA2H1_BOTMO	PA2H1_BOTPI	PA2H2_BOTAS	PA2H2_BOTMO	PA2H2_BOTPI	PA2H2_CERGO	PA2H3_BOTPI	PA2HB_AGKPI	PA2HB_OXYSC	PA2HH_TRIST	PA2HS_ECHCA	PA2H_BOTPA	PA2H_DEIAC	PA2H_PROMB	PA2N_GLOHA	PA2_APIME	PAG15_HUMAN	PLA22_ORYSJ	PPA5_HUMAN	PPA5_RAT	PPAP_RAT	PPT1_HUMAN	PPT2_HUMAN	Q06AK3_TOXGO	V5NTD_NAJAT
GO:0006164	0.0459342023587834	148/3222	3/552	0.999999999776289	1	F	F	F	F	purine nucleotide biosynthetic process	LICH_HUMAN	PPT1_HUMAN	PPT2_HUMAN
GO:0072522	0.0521415270018622	168/3222	4/552	0.999999999932257	1	F	F	F	F	purine-containing compound biosynthetic process	ADA2_HUMAN	LICH_HUMAN	PPT1_HUMAN	PPT2_HUMAN
GO:0009260	0.048106765983861	155/3222	3/552	0.999999999938699	1	F	F	F	F	ribonucleotide biosynthetic process	LICH_HUMAN	PPT1_HUMAN	PPT2_HUMAN
GO:0019318	0.0524518932340161	169/3222	4/552	0.999999999944745	1	F	F	F	F	hexose metabolic process	FUCO_HUMAN	J9UN47_GIBZA	MANA_CANEN	OFUT1_CAEEL
GO:0046390	0.0493482309124767	159/3222	3/552	0.99999999997225	1	F	F	F	F	ribose phosphate biosynthetic process	LICH_HUMAN	PPT1_HUMAN	PPT2_HUMAN
GO:0006066	0.0657976412166356	212/3222	7/552	0.999999999982286	1	F	F	F	F	alcohol metabolic process	DOPO_HUMAN	GBA1_HUMAN	IDH_OSTTA	LICH_HUMAN	LIP3_DIURU	PPAP_RAT	TTHY_CHICK
GO:1901564	0.458721291123526	1478/3222	152/552	0.999999999994023	1	F	F	F	F	organonitrogen compound metabolic process	A0A0R3QSA7_9BILA	A0A0R4I979_BRABE	A0A3B6UEQ2_RHIMI	A0A3S5H5N2_LEIDO	A0A6P6YAT6_DERPT	A0A7S6G7I6_9PEZI	A0NFU8_ANOGA	A4GX63_TOXGO	A5AB48_ASPNC	A6PZ97_SALSA	A9LI60_BIOOC	A9ZSX9_9BRYO	ADA2_HUMAN	AGAL_HUMAN	ANAG_HUMAN	ANG2_MOUSE	AOC1_HUMAN	AOCX_BOVIN	ASAH1_BALAS	B4F320_LIMPO	B9TU22_GADMO	BGLR_HUMAN	CARP1_CANAL	CARP2_CANAX	CARP_RHIPU	CATD_RAT	CATH_HUMAN	CATLL_FASHE	CBPA1_PIG	CBPD_LOPSP	CBPN_HUMAN	CDA_COLLN	CDA_EMENI	CEL2A_PIG	CFAD_MOUSE	CHI1_COCPS	CHI2_HORVU	CHI2_ORYSJ	CHI33_TRIHA	CHI42_TRIHA	CHI4_CRYJA	CHIA_HUMAN	CHIC_ARATH	CHIC_SECCE	CHIL3_MOUSE	CHIT_PUNGR	CHLY_HEVBR	CHYM_CAMDR	CKX1_MAIZE	COGS_HYPLI	CUCM1_CUCME	CYP5_CAEEL	CYSP_BLOTA	D6XHE1_TRYB2	DDN1_BOVIN	DOPO_HUMAN	DPP2_HUMAN	EGFB2_MOUSE	ENPP2_HUMAN	ENPP2_RAT	ERVB_TABDI	FUCO_HUMAN	G3I1H5_CRIGR	G3JPF7_CORMM	GBA1_HUMAN	GGH_HUMAN	GRAA_HUMAN	GRAC_MOUSE	GRAK_HUMAN	GRASS_DROME	HE12_DANRE	HEXC_OSTFU	HS3S1_MOUSE	HYAL1_HUMAN	IDH_OSTTA	IDUA_HUMAN	J7LCB0_DEIAC	KLK10_HUMAN	KLK1_HUMAN	KLK2_HORSE	KLK2_HUMAN	KLK7_HUMAN	KLK7_MOUSE	KLK8_MOUSE	LAPA_ASPOR	LGMN_MOUSE	LICH_HUMAN	LIPR2_HUMAN	LIPR2_RAT	LYG_STRCA	MAN12_PENCI	MANBA_MOUSE	MCPT2_RAT	MMP1_PIG	NCS_THLFG	O81226_CARPA	O81934_CANEN	O97389_HELAM	OFUT1_CAEEL	PA21B_BOVIN	PA21B_PIG	PA2GA_HUMAN	PA2GE_HUMAN	PA2GX_HUMAN	PAG15_HUMAN	PCP_HUMAN	PEPA_ASPPH	PGPSA_DROME	PGRP1_CAMDR	PPAF1_HOLDI	PPAP_RAT	PPT1_BOVIN	PPT1_HUMAN	PPT2_HUMAN	PRS57_HUMAN	PRTN3_HUMAN	Q06AK3_TOXGO	Q43576_TOBAC	Q4AE59_OSTFU	Q5B038_EMENI	Q69G21_TENMO	Q6NY42_DANRE	Q6R7Z5_9TRYP	Q6WSR8_PICAB	Q7YXL2_TENMO	Q86RS6_MANSE	Q8H0C9_VIGUN	Q96X16_PICPA	Q9FUH3_VIGUS	QPCT1_DROME	QPCT2_DROME	QPCT_IXOSC	QPCT_MOUSE	RENI_RAT	SIA_ASPFU	TPP1_HUMAN	TRFL_BUBBU	TRFL_HORSE	TRY1_GADMO	TRY3_SALSA	TRYB2_HUMAN	TTHY_CHICK	TTHY_MOUSE	TTHY_RAT	VM11_BOTMO	VM12_CROAD	VM1A3_DEIAC	VM1BI_BOTMO	VM1T1_PROMU	VM1T2_PROFL	VSPP_DEIAC	VSPSX_GLOSA
GO:1901576	0.352265673494724	1135/3222	31/552	0.999999999994515	1	F	F	F	F	organic substance biosynthetic process	ADA2_HUMAN	ANG1_BOVIN	ANG2_MOUSE	ANG3_MOUSE	ANG4_MOUSE	ANGI_MOUSE	DIR_GLYEC	DOPO_HUMAN	GBA1_HUMAN	HS3S1_MOUSE	HYAL1_HUMAN	LALBA_BOVIN	LALBA_CAPHI	LALBA_CAVPO	LALBA_PAPCY	LICH_HUMAN	MDLA_PENCA	MDLA_PENCY	PA21B_BOVIN	PA21B_PIG	PA2GX_HUMAN	PAG15_HUMAN	PGH2_HUMAN	PPT1_HUMAN	PPT2_HUMAN	PTGDS_HUMAN	PTGDS_MOUSE	Q5WRG2_RAT	Q7LST4_PENEN	THCAS_CANSA	W6Q990_PENRF
GO:0009987	0.750775915580385	2419/3222	241/552	0.999999999995127	1	F	F	F	F	cellular process	A0A087WNH2_FICBE	A0A0A0Y4H8_TRAFO	A0A0R3QSA7_9BILA	A0A1L8D5Z7_BOTAT	A0A1S4NYF8_PANVG	A0A3L6SKP5_PANMI	A0A3S5H5N2_LEIDO	A0A6M9BP13_9EURO	A1E266_9PEZI	A1HA_LOXIN	A1HB2_LOXIN	A311_LOXLA	A4GX63_TOXGO	A6PZ97_SALSA	ADA2_HUMAN	ADPG2_ARATH	AGAL_HUMAN	ANAG_HUMAN	ANG1_BOVIN	ANG2_MOUSE	ANG3_MOUSE	ANG4_MOUSE	ANGI_MOUSE	AOAH_MOUSE	AOC1_HUMAN	APO1_CYCAE	ASAH1_BALAS	ASM3A_HUMAN	ASM3A_MOUSE	ATLE_CYCAE	B9TU22_GADMO	BGLR_HUMAN	CARP1_CANAL	CAT3_NEUCR	CATD_RAT	CATH_HUMAN	CBPA1_PIG	CBPN_HUMAN	CDA_COLLN	CDA_EMENI	CERU_RAT	CFAD_MOUSE	CHI4_CRYJA	CHIA_HUMAN	CHIC_SECCE	CKX1_MAIZE	CYP5_CAEEL	D1MPT2_ROYRE	DABA_PSEMU	DIR_GLYEC	DNAS1_HUMAN	DNSL3_HUMAN	DOPO_HUMAN	ECP_HUMAN	ENDO2_ARATH	ENG1_RHIMI	ENPP2_HUMAN	ENPP2_RAT	EST6_DROME	EXG1_CANAL	EXG1_YEAST	FUCO_HUMAN	G3I1H5_CRIGR	G3YAL0_ASPNA	GANA_EMENI	GBA1_HUMAN	GCE2_MYCTT	GCE_CERUI	GCE_HYPJQ	GGH_HUMAN	GPX3_HUMAN	GPX5_HUMAN	GRAA_HUMAN	GRAC_MOUSE	HS3S1_MOUSE	HYAL1_HUMAN	I1SB18_VIPAE	IDH_OSTTA	IDUA_HUMAN	K7N5L9_RAPSA	KATG2_MAGO7	KLK10_HUMAN	KLK7_HUMAN	KLK8_MOUSE	LAC1_MELAO	LAC1_TRAMX	LAC2_TRAVE	LGMN_MOUSE	LICH_HUMAN	LIG2_PHACH	LIG4_PHACH	LIG8_PHACH	LIPG_HUMAN	LIPR2_HUMAN	LIPR2_RAT	LUCI_OPLGR	LYG_STRCA	LYSC1_ANAPL	LYSC1_CANLF	LYSC1_HORSE	LYSC2_BOVIN	LYSC2_ONCMY	LYSC_COTJA	LYSC_EQUAS	LYSC_NUMME	LYSC_OPIHO	LYSC_PELSI	LYS_BOMMO	LYS_RUDPH	MAN12_PENCI	MDLA_PENCA	MDLA_PENCY	MMP1_PIG	MNLOX_MAGO7	NAGAB_HUMAN	NUP1_PENCI	NUS1_ASPOR	O22443_SOYBN	OFUT1_CAEEL	OXLA_BOTAT	OXLA_CALRH	OXLA_GLOHA	P79074_9AGAR	PA1_VESBA	PA21B_BOVIN	PA21B_PIG	PA2A1_BUNCE	PA2A1_ECHCA	PA2A1_NAJAT	PA2A1_OPHHA	PA2A2_NAJNA	PA2A2_OPHHA	PA2A2_TROCA	PA2A4_NAJSG	PA2A5_TRIST	PA2A7_GLOHA	PA2A_BOTJR	PA2A_CROAT	PA2A_DEIAC	PA2A_GLOHA	PA2A_NAJAT	PA2B1_AGKPI	PA2B2_BOTJR	PA2B2_PROFL	PA2B3_BOTAS	PA2B3_BUNCE	PA2B5_BUNCE	PA2B5_NOTSC	PA2BA_VIPAA	PA2BB_GLOHA	PA2BB_PSEAU	PA2BC_VIPAA	PA2BD_CRODU	PA2B_BUNCE	PA2B_NOTSC	PA2GA_HUMAN	PA2GE_HUMAN	PA2GX_HUMAN	PA2H1_AGKCL	PA2H1_BOTBZ	PA2H1_BOTJR	PA2H1_BOTMO	PA2H1_BOTPI	PA2H2_BOTAS	PA2H2_BOTMO	PA2H2_BOTPI	PA2H2_CERGO	PA2H3_BOTPI	PA2HB_AGKPI	PA2HB_OXYSC	PA2HH_TRIST	PA2HS_ECHCA	PA2H_BOTPA	PA2H_DEIAC	PA2H_PROMB	PA2N_GLOHA	PA2_APIME	PAG15_HUMAN	PELA_ASPNG	PELB_ASPNG	PEM1_PHACH	PER1A_ARMRU	PER1_ARAHY	PER1_SORBI	PER53_ARATH	PER59_ARATH	PERL_BOVIN	PERL_BUBBU	PERL_CAPHI	PER_ARTRA	PER_COPCI	PGH2_HUMAN	PGLR1_ASPAC	PGLR1_ASPNG	PGLR_GIBFU	PLA22_ORYSJ	PME_DAUCA	PME_SITOR	POXA_DICDI	PPA5_HUMAN	PPA5_PIG	PPA5_RAT	PPAP_RAT	PPT1_BOVIN	PPT1_HUMAN	PPT2_HUMAN	PRTN3_HUMAN	PTGDS_HUMAN	PTGDS_MOUSE	Q06AK3_TOXGO	Q07524_TROMA	Q0KFV0_SOLLC	Q40069_HORVU	Q5WRG2_RAT	Q60FD2_9APHY	Q6NY42_DANRE	Q7LST4_PENEN	Q96X16_PICPA	Q9LYJ5_ARATH	RENI_RAT	RGLA_ASPAC	RHGA_ASPAC	RIP1_HORVU	RNAS6_HUMAN	RNLE_SOLLC	RNSL3_DANRE	RNT2_HUMAN	SIA_ASPFU	THCAS_CANSA	TPP1_HUMAN	TRFL_BUBBU	TRFL_HORSE	TTHY_CHICK	TTHY_MOUSE	TTHY_RAT	V5NTD_NAJAT	VPL1_PLEER	VPL2_PLEER	W6Q990_PENRF	XGHA_ASPTU	XTH34_POPPZ
GO:0044281	0.465238981998759	1499/3222	44/552	0.999999999995806	1	F	F	F	F	small molecule metabolic process	A0A059U759_9PEZI	A0A2H5BN17_TALPI	A8NI40_COPC7	ABFB_ASPKW	ADA2_HUMAN	AOAH_MOUSE	ASAH1_BALAS	ASM3A_HUMAN	ASM3A_MOUSE	AXHA2_EMENI	CBPA1_PIG	DOPO_HUMAN	FUCO_HUMAN	G2QVH2_THETT	GBA1_HUMAN	IDH_OSTTA	IDUA_HUMAN	J9UN47_GIBZA	LICH_HUMAN	LIP3_DIURU	LIPG_HUMAN	MANA_CANEN	MDLA_PENCA	MDLA_PENCY	MNLOX_MAGO7	OFUT1_CAEEL	PA21B_BOVIN	PA21B_PIG	PA2GX_HUMAN	PAG15_HUMAN	PERL_CAPHI	PGH2_HUMAN	PPAP_RAT	PPT1_HUMAN	PPT2_HUMAN	PTGDS_HUMAN	PTGDS_MOUSE	Q6NY42_DANRE	Q7LST4_PENEN	TTHY_CHICK	TTHY_MOUSE	TTHY_RAT	V5NTD_NAJAT	W6Q990_PENRF
GO:1901360	0.311607697082557	1004/3222	47/552	0.999999999996707	1	F	F	F	F	organic cyclic compound metabolic process	ADA2_HUMAN	ANG1_BOVIN	ANG2_MOUSE	ANG3_MOUSE	ANG4_MOUSE	ANGI_MOUSE	ASM3A_HUMAN	ASM3A_MOUSE	DIR_GLYEC	DNAS1_HUMAN	DNSL3_HUMAN	DOPO_HUMAN	ECP_HUMAN	ENDO2_ARATH	GBA1_HUMAN	GCE2_MYCTT	GCE_CERUI	GCE_HYPJQ	GGH_HUMAN	IDH_OSTTA	LAC1_MELAO	LAC1_TRAMX	LAC2_TRAVE	LICH_HUMAN	LIG2_PHACH	LIG4_PHACH	LIG8_PHACH	LIP3_DIURU	NUP1_PENCI	NUS1_ASPOR	PEM1_PHACH	PPAP_RAT	PPT1_HUMAN	PPT2_HUMAN	Q0KFV0_SOLLC	Q5WRG2_RAT	Q60FD2_9APHY	Q6NY42_DANRE	RNAS6_HUMAN	RNLE_SOLLC	RNT2_HUMAN	TTHY_CHICK	TTHY_MOUSE	TTHY_RAT	V5NTD_NAJAT	VPL1_PLEER	VPL2_PLEER
GO:0009058	0.372749844816884	1201/3222	34/552	0.999999999997352	1	F	F	F	F	biosynthetic process	ADA2_HUMAN	ANG1_BOVIN	ANG2_MOUSE	ANG3_MOUSE	ANG4_MOUSE	ANGI_MOUSE	DIR_GLYEC	DOPO_HUMAN	EST6_DROME	GBA1_HUMAN	HS3S1_MOUSE	HYAL1_HUMAN	LALBA_BOVIN	LALBA_CAPHI	LALBA_CAVPO	LALBA_PAPCY	LICH_HUMAN	MDLA_PENCA	MDLA_PENCY	PA21B_BOVIN	PA21B_PIG	PA2GX_HUMAN	PAG15_HUMAN	PGH2_HUMAN	PPA5_HUMAN	PPA5_RAT	PPT1_HUMAN	PPT2_HUMAN	PTGDS_HUMAN	PTGDS_MOUSE	Q5WRG2_RAT	Q7LST4_PENEN	THCAS_CANSA	W6Q990_PENRF
GO:0009150	0.0543140906269398	175/3222	3/552	0.999999999997656	1	F	F	F	F	purine ribonucleotide metabolic process	LICH_HUMAN	PPT1_HUMAN	PPT2_HUMAN
GO:0006139	0.188081936685289	606/3222	28/552	0.999999999997669	1	F	F	F	F	nucleobase-containing compound metabolic process	ADA2_HUMAN	ANG1_BOVIN	ANG2_MOUSE	ANG3_MOUSE	ANG4_MOUSE	ANGI_MOUSE	ASM3A_HUMAN	ASM3A_MOUSE	DNAS1_HUMAN	DNSL3_HUMAN	ECP_HUMAN	ENDO2_ARATH	IDH_OSTTA	LICH_HUMAN	NUP1_PENCI	NUS1_ASPOR	PPAP_RAT	PPT1_HUMAN	PPT2_HUMAN	Q0KFV0_SOLLC	Q5WRG2_RAT	RNAS6_HUMAN	RNLE_SOLLC	RNT2_HUMAN	TTHY_CHICK	TTHY_MOUSE	TTHY_RAT	V5NTD_NAJAT
GO:0006163	0.0822470515207945	265/3222	4/552	0.999999999998385	1	F	F	F	F	purine nucleotide metabolic process	IDH_OSTTA	LICH_HUMAN	PPT1_HUMAN	PPT2_HUMAN
GO:0044237	0.662942271880819	2136/3222	164/552	0.999999999999075	1	F	F	F	F	cellular metabolic process	A0A087WNH2_FICBE	A0A0A0Y4H8_TRAFO	A0A1L8D5Z7_BOTAT	A0A1S4NYF8_PANVG	A0A3L6SKP5_PANMI	A4GX63_TOXGO	ADA2_HUMAN	AGAL_HUMAN	ANAG_HUMAN	ANG1_BOVIN	ANG2_MOUSE	ANG3_MOUSE	ANG4_MOUSE	ANGI_MOUSE	AOAH_MOUSE	APO1_CYCAE	ASAH1_BALAS	ASM3A_HUMAN	ASM3A_MOUSE	BGLR_HUMAN	CAT3_NEUCR	CATH_HUMAN	CBPA1_PIG	CBPN_HUMAN	CKX1_MAIZE	D1MPT2_ROYRE	DIR_GLYEC	DNAS1_HUMAN	DNSL3_HUMAN	DOPO_HUMAN	ECP_HUMAN	ENDO2_ARATH	ENPP2_HUMAN	ENPP2_RAT	EST6_DROME	FUCO_HUMAN	G3I1H5_CRIGR	GBA1_HUMAN	GCE2_MYCTT	GCE_CERUI	GCE_HYPJQ	GGH_HUMAN	GPX3_HUMAN	HS3S1_MOUSE	HYAL1_HUMAN	I1SB18_VIPAE	IDH_OSTTA	IDUA_HUMAN	K7N5L9_RAPSA	KATG2_MAGO7	LAC1_MELAO	LAC1_TRAMX	LAC2_TRAVE	LGMN_MOUSE	LICH_HUMAN	LIG2_PHACH	LIG4_PHACH	LIG8_PHACH	LIPG_HUMAN	LIPR2_HUMAN	LIPR2_RAT	LUCI_OPLGR	MDLA_PENCA	MDLA_PENCY	MNLOX_MAGO7	NAGAB_HUMAN	NUP1_PENCI	NUS1_ASPOR	O22443_SOYBN	PA21B_BOVIN	PA21B_PIG	PA2A1_BUNCE	PA2A1_ECHCA	PA2A1_NAJAT	PA2A1_OPHHA	PA2A2_NAJNA	PA2A2_OPHHA	PA2A2_TROCA	PA2A4_NAJSG	PA2A5_TRIST	PA2A7_GLOHA	PA2A_BOTJR	PA2A_CROAT	PA2A_DEIAC	PA2A_GLOHA	PA2A_NAJAT	PA2B1_AGKPI	PA2B2_BOTJR	PA2B2_PROFL	PA2B3_BOTAS	PA2B3_BUNCE	PA2B5_BUNCE	PA2B5_NOTSC	PA2BA_VIPAA	PA2BB_GLOHA	PA2BB_PSEAU	PA2BC_VIPAA	PA2BD_CRODU	PA2B_BUNCE	PA2B_NOTSC	PA2GA_HUMAN	PA2GE_HUMAN	PA2GX_HUMAN	PA2H1_AGKCL	PA2H1_BOTBZ	PA2H1_BOTJR	PA2H1_BOTMO	PA2H1_BOTPI	PA2H2_BOTAS	PA2H2_BOTMO	PA2H2_BOTPI	PA2H2_CERGO	PA2H3_BOTPI	PA2HB_AGKPI	PA2HB_OXYSC	PA2HH_TRIST	PA2HS_ECHCA	PA2H_BOTPA	PA2H_DEIAC	PA2H_PROMB	PA2N_GLOHA	PA2_APIME	PAG15_HUMAN	PEM1_PHACH	PER1A_ARMRU	PER1_ARAHY	PER1_SORBI	PER53_ARATH	PER59_ARATH	PERL_BOVIN	PERL_BUBBU	PERL_CAPHI	PER_ARTRA	PER_COPCI	PGH2_HUMAN	PLA22_ORYSJ	POXA_DICDI	PPA5_HUMAN	PPA5_RAT	PPAP_RAT	PPT1_HUMAN	PPT2_HUMAN	PTGDS_HUMAN	PTGDS_MOUSE	Q06AK3_TOXGO	Q0KFV0_SOLLC	Q40069_HORVU	Q5WRG2_RAT	Q60FD2_9APHY	Q6NY42_DANRE	Q7LST4_PENEN	RNAS6_HUMAN	RNLE_SOLLC	RNT2_HUMAN	SIA_ASPFU	THCAS_CANSA	TPP1_HUMAN	TTHY_CHICK	TTHY_MOUSE	TTHY_RAT	V5NTD_NAJAT	VPL1_PLEER	VPL2_PLEER	W6Q990_PENRF
GO:0006793	0.240533829919305	775/3222	74/552	0.999999999999246	1	F	F	F	F	phosphorus metabolic process	A0A1L8D5Z7_BOTAT	A4GX63_TOXGO	ANG2_MOUSE	ASM3A_HUMAN	ASM3A_MOUSE	ENPP2_HUMAN	ENPP2_RAT	I1SB18_VIPAE	IDH_OSTTA	LICH_HUMAN	LIPR2_HUMAN	LIPR2_RAT	PA21B_BOVIN	PA21B_PIG	PA2A1_BUNCE	PA2A1_ECHCA	PA2A1_NAJAT	PA2A1_OPHHA	PA2A2_NAJNA	PA2A2_OPHHA	PA2A2_TROCA	PA2A4_NAJSG	PA2A5_TRIST	PA2A7_GLOHA	PA2A_BOTJR	PA2A_CROAT	PA2A_DEIAC	PA2A_GLOHA	PA2A_NAJAT	PA2B1_AGKPI	PA2B2_BOTJR	PA2B2_PROFL	PA2B3_BOTAS	PA2B3_BUNCE	PA2B5_BUNCE	PA2B5_NOTSC	PA2BA_VIPAA	PA2BB_GLOHA	PA2BB_PSEAU	PA2BC_VIPAA	PA2BD_CRODU	PA2B_BUNCE	PA2B_NOTSC	PA2GA_HUMAN	PA2GE_HUMAN	PA2GX_HUMAN	PA2H1_AGKCL	PA2H1_BOTBZ	PA2H1_BOTJR	PA2H1_BOTMO	PA2H1_BOTPI	PA2H2_BOTAS	PA2H2_BOTMO	PA2H2_BOTPI	PA2H2_CERGO	PA2H3_BOTPI	PA2HB_AGKPI	PA2HB_OXYSC	PA2HH_TRIST	PA2HS_ECHCA	PA2H_BOTPA	PA2H_DEIAC	PA2H_PROMB	PA2N_GLOHA	PA2_APIME	PAG15_HUMAN	PLA22_ORYSJ	PPA5_HUMAN	PPA5_RAT	PPAP_RAT	PPT1_HUMAN	PPT2_HUMAN	Q06AK3_TOXGO	V5NTD_NAJAT
GO:0034654	0.090316573556797	291/3222	10/552	0.999999999999418	1	F	F	F	F	nucleobase-containing compound biosynthetic process	ADA2_HUMAN	ANG1_BOVIN	ANG2_MOUSE	ANG3_MOUSE	ANG4_MOUSE	ANGI_MOUSE	LICH_HUMAN	PPT1_HUMAN	PPT2_HUMAN	Q5WRG2_RAT
GO:0046394	0.102731222842955	331/3222	10/552	0.999999999999431	1	F	F	F	F	carboxylic acid biosynthetic process	MDLA_PENCA	MDLA_PENCY	PA21B_BOVIN	PA21B_PIG	PA2GX_HUMAN	PGH2_HUMAN	PTGDS_HUMAN	PTGDS_MOUSE	Q7LST4_PENEN	W6Q990_PENRF
GO:0044271	0.148355058969584	478/3222	14/552	0.999999999999482	1	F	F	F	F	cellular nitrogen compound biosynthetic process	ADA2_HUMAN	ANG1_BOVIN	ANG2_MOUSE	ANG3_MOUSE	ANG4_MOUSE	ANGI_MOUSE	DOPO_HUMAN	GBA1_HUMAN	LICH_HUMAN	PPA5_HUMAN	PPA5_RAT	PPT1_HUMAN	PPT2_HUMAN	Q5WRG2_RAT
GO:0009117	0.111731843575419	360/3222	6/552	0.999999999999503	1	F	F	F	F	nucleotide metabolic process	IDH_OSTTA	LICH_HUMAN	PPAP_RAT	PPT1_HUMAN	PPT2_HUMAN	V5NTD_NAJAT
GO:0006091	0.0757293606455618	244/3222	2/552	0.999999999999869	1	F	F	F	F	generation of precursor metabolites and energy	GBA1_HUMAN	LICH_HUMAN
GO:0032787	0.15114835505897	487/3222	16/552	1	1	F	F	F	F	monocarboxylic acid metabolic process	AOAH_MOUSE	ASAH1_BALAS	IDUA_HUMAN	LICH_HUMAN	MDLA_PENCA	MDLA_PENCY	MNLOX_MAGO7	PA21B_BOVIN	PA21B_PIG	PA2GX_HUMAN	PAG15_HUMAN	PGH2_HUMAN	PTGDS_HUMAN	PTGDS_MOUSE	Q7LST4_PENEN	W6Q990_PENRF
GO:0019438	0.139975170701428	451/3222	12/552	1	1	F	F	F	F	aromatic compound biosynthetic process	ADA2_HUMAN	ANG1_BOVIN	ANG2_MOUSE	ANG3_MOUSE	ANG4_MOUSE	ANGI_MOUSE	DIR_GLYEC	DOPO_HUMAN	LICH_HUMAN	PPT1_HUMAN	PPT2_HUMAN	Q5WRG2_RAT
GO:0006725	0.276225946617008	890/3222	46/552	1	1	F	F	F	F	cellular aromatic compound metabolic process	ADA2_HUMAN	ANG1_BOVIN	ANG2_MOUSE	ANG3_MOUSE	ANG4_MOUSE	ANGI_MOUSE	ASM3A_HUMAN	ASM3A_MOUSE	CKX1_MAIZE	DIR_GLYEC	DNAS1_HUMAN	DNSL3_HUMAN	DOPO_HUMAN	ECP_HUMAN	ENDO2_ARATH	GCE2_MYCTT	GCE_CERUI	GCE_HYPJQ	GGH_HUMAN	IDH_OSTTA	LAC1_MELAO	LAC1_TRAMX	LAC2_TRAVE	LICH_HUMAN	LIG2_PHACH	LIG4_PHACH	LIG8_PHACH	NUP1_PENCI	NUS1_ASPOR	PEM1_PHACH	PPAP_RAT	PPT1_HUMAN	PPT2_HUMAN	Q0KFV0_SOLLC	Q5WRG2_RAT	Q60FD2_9APHY	Q6NY42_DANRE	RNAS6_HUMAN	RNLE_SOLLC	RNT2_HUMAN	TTHY_CHICK	TTHY_MOUSE	TTHY_RAT	V5NTD_NAJAT	VPL1_PLEER	VPL2_PLEER
GO:0044249	0.300744878957169	969/3222	30/552	1	1	F	F	F	F	cellular biosynthetic process	ADA2_HUMAN	ANG1_BOVIN	ANG2_MOUSE	ANG3_MOUSE	ANG4_MOUSE	ANGI_MOUSE	DIR_GLYEC	DOPO_HUMAN	EST6_DROME	GBA1_HUMAN	HS3S1_MOUSE	HYAL1_HUMAN	LICH_HUMAN	MDLA_PENCA	MDLA_PENCY	PA21B_BOVIN	PA21B_PIG	PA2GX_HUMAN	PAG15_HUMAN	PGH2_HUMAN	PPA5_HUMAN	PPA5_RAT	PPT1_HUMAN	PPT2_HUMAN	PTGDS_HUMAN	PTGDS_MOUSE	Q5WRG2_RAT	Q7LST4_PENEN	THCAS_CANSA	W6Q990_PENRF
GO:0046395	0.0732464307883302	236/3222	2/552	1	1	F	F	F	F	carboxylic acid catabolic process	IDUA_HUMAN	PAG15_HUMAN
GO:1901362	0.171011793916822	551/3222	12/552	1	1	F	F	F	F	organic cyclic compound biosynthetic process	ADA2_HUMAN	ANG1_BOVIN	ANG2_MOUSE	ANG3_MOUSE	ANG4_MOUSE	ANGI_MOUSE	DIR_GLYEC	DOPO_HUMAN	LICH_HUMAN	PPT1_HUMAN	PPT2_HUMAN	Q5WRG2_RAT
GO:0009259	0.0667287399130975	215/3222	3/552	1	1	F	F	F	F	ribonucleotide metabolic process	LICH_HUMAN	PPT1_HUMAN	PPT2_HUMAN
GO:0090407	0.102420856610801	330/3222	3/552	1	1	F	F	F	F	organophosphate biosynthetic process	LICH_HUMAN	PPT1_HUMAN	PPT2_HUMAN
GO:0009165	0.0679702048417132	219/3222	3/552	1	1	F	F	F	F	nucleotide biosynthetic process	LICH_HUMAN	PPT1_HUMAN	PPT2_HUMAN
GO:1901137	0.0859714463066418	277/3222	6/552	1	1	F	F	F	F	carbohydrate derivative biosynthetic process	ADA2_HUMAN	HS3S1_MOUSE	HYAL1_HUMAN	LICH_HUMAN	PPT1_HUMAN	PPT2_HUMAN
GO:0006082	0.291433891992551	939/3222	21/552	1	1	F	F	F	F	organic acid metabolic process	AOAH_MOUSE	ASAH1_BALAS	CBPA1_PIG	IDH_OSTTA	IDUA_HUMAN	LICH_HUMAN	LIPG_HUMAN	MDLA_PENCA	MDLA_PENCY	MNLOX_MAGO7	PA21B_BOVIN	PA21B_PIG	PA2GX_HUMAN	PAG15_HUMAN	PERL_CAPHI	PGH2_HUMAN	PTGDS_HUMAN	PTGDS_MOUSE	Q6NY42_DANRE	Q7LST4_PENEN	W6Q990_PENRF
GO:0055086	0.144009931719429	464/3222	12/552	1	1	F	F	F	F	nucleobase-containing small molecule metabolic process	ADA2_HUMAN	ASM3A_HUMAN	ASM3A_MOUSE	IDH_OSTTA	LICH_HUMAN	PPAP_RAT	PPT1_HUMAN	PPT2_HUMAN	TTHY_CHICK	TTHY_MOUSE	TTHY_RAT	V5NTD_NAJAT
GO:0018130	0.134388578522657	433/3222	10/552	1	1	F	F	F	F	heterocycle biosynthetic process	ADA2_HUMAN	ANG1_BOVIN	ANG2_MOUSE	ANG3_MOUSE	ANG4_MOUSE	ANGI_MOUSE	LICH_HUMAN	PPT1_HUMAN	PPT2_HUMAN	Q5WRG2_RAT
GO:0016310	0.0679702048417132	219/3222	2/552	1	1	F	F	F	F	phosphorylation	ANG2_MOUSE	Q06AK3_TOXGO
GO:0072521	0.0965238981998758	311/3222	9/552	1	1	F	F	F	F	purine-containing compound metabolic process	ADA2_HUMAN	IDH_OSTTA	LICH_HUMAN	PPAP_RAT	PPT1_HUMAN	PPT2_HUMAN	TTHY_CHICK	TTHY_MOUSE	TTHY_RAT
GO:0044283	0.175667287399131	566/3222	14/552	1	1	F	F	F	F	small molecule biosynthetic process	ADA2_HUMAN	DOPO_HUMAN	GBA1_HUMAN	LICH_HUMAN	MDLA_PENCA	MDLA_PENCY	PA21B_BOVIN	PA21B_PIG	PA2GX_HUMAN	PGH2_HUMAN	PTGDS_HUMAN	PTGDS_MOUSE	Q7LST4_PENEN	W6Q990_PENRF
GO:0043436	0.290192427063935	935/3222	20/552	1	1	F	F	F	F	oxoacid metabolic process	AOAH_MOUSE	ASAH1_BALAS	CBPA1_PIG	IDH_OSTTA	IDUA_HUMAN	LICH_HUMAN	LIPG_HUMAN	MDLA_PENCA	MDLA_PENCY	MNLOX_MAGO7	PA21B_BOVIN	PA21B_PIG	PA2GX_HUMAN	PAG15_HUMAN	PGH2_HUMAN	PTGDS_HUMAN	PTGDS_MOUSE	Q6NY42_DANRE	Q7LST4_PENEN	W6Q990_PENRF
GO:0019693	0.0679702048417132	219/3222	3/552	1	1	F	F	F	F	ribose phosphate metabolic process	LICH_HUMAN	PPT1_HUMAN	PPT2_HUMAN
GO:0034641	0.251396648044693	810/3222	32/552	1	1	F	F	F	F	cellular nitrogen compound metabolic process	ADA2_HUMAN	ANG1_BOVIN	ANG2_MOUSE	ANG3_MOUSE	ANG4_MOUSE	ANGI_MOUSE	ASM3A_HUMAN	ASM3A_MOUSE	DNAS1_HUMAN	DNSL3_HUMAN	DOPO_HUMAN	ECP_HUMAN	ENDO2_ARATH	GBA1_HUMAN	IDH_OSTTA	LICH_HUMAN	NUP1_PENCI	NUS1_ASPOR	PPA5_HUMAN	PPA5_RAT	PPAP_RAT	PPT1_HUMAN	PPT2_HUMAN	Q0KFV0_SOLLC	Q5WRG2_RAT	RNAS6_HUMAN	RNLE_SOLLC	RNT2_HUMAN	TTHY_CHICK	TTHY_MOUSE	TTHY_RAT	V5NTD_NAJAT
GO:0044282	0.11887026691496	383/3222	4/552	1	1	F	F	F	F	small molecule catabolic process	ADA2_HUMAN	IDUA_HUMAN	PAG15_HUMAN	PERL_CAPHI
GO:0006807	0.511483550589696	1648/3222	173/552	1	1	F	F	F	F	nitrogen compound metabolic process	A0A0R3QSA7_9BILA	A0A0R4I979_BRABE	A0A3B6UEQ2_RHIMI	A0A3S5H5N2_LEIDO	A0A6P6YAT6_DERPT	A0A7S6G7I6_9PEZI	A0NFU8_ANOGA	A4GX63_TOXGO	A5AB48_ASPNC	A6PZ97_SALSA	A9LI60_BIOOC	A9ZSX9_9BRYO	ADA2_HUMAN	AGAL_HUMAN	ANAG_HUMAN	ANG1_BOVIN	ANG2_MOUSE	ANG3_MOUSE	ANG4_MOUSE	ANGI_MOUSE	AOC1_HUMAN	AOCX_BOVIN	ASAH1_BALAS	ASM3A_HUMAN	ASM3A_MOUSE	B4F320_LIMPO	B9TU22_GADMO	BGLR_HUMAN	CARP1_CANAL	CARP2_CANAX	CARP_RHIPU	CATD_RAT	CATH_HUMAN	CATLL_FASHE	CBPA1_PIG	CBPD_LOPSP	CBPN_HUMAN	CDA_COLLN	CDA_EMENI	CEL2A_PIG	CFAD_MOUSE	CHI1_COCPS	CHI2_HORVU	CHI2_ORYSJ	CHI33_TRIHA	CHI42_TRIHA	CHI4_CRYJA	CHIA_HUMAN	CHIC_ARATH	CHIC_SECCE	CHIL3_MOUSE	CHIT_PUNGR	CHLY_HEVBR	CHYM_CAMDR	CKX1_MAIZE	COGS_HYPLI	CUCM1_CUCME	CYP5_CAEEL	CYSP_BLOTA	D6XHE1_TRYB2	DDN1_BOVIN	DNAS1_HUMAN	DNSL3_HUMAN	DOPO_HUMAN	DPP2_HUMAN	ECP_HUMAN	EGFB2_MOUSE	ENDO2_ARATH	ENPP2_HUMAN	ENPP2_RAT	ERVB_TABDI	FUCO_HUMAN	G3I1H5_CRIGR	G3JPF7_CORMM	GBA1_HUMAN	GGH_HUMAN	GRAA_HUMAN	GRAC_MOUSE	GRAK_HUMAN	GRASS_DROME	HE12_DANRE	HEXC_OSTFU	HS3S1_MOUSE	HYAL1_HUMAN	IDH_OSTTA	IDUA_HUMAN	J7LCB0_DEIAC	K7CID1_PANTR	KLK10_HUMAN	KLK1_HUMAN	KLK2_HORSE	KLK2_HUMAN	KLK7_HUMAN	KLK7_MOUSE	KLK8_MOUSE	LAPA_ASPOR	LGMN_MOUSE	LICH_HUMAN	LIPR2_HUMAN	LIPR2_RAT	LYG_STRCA	MAN12_PENCI	MANBA_MOUSE	MCPT2_RAT	MMP1_PIG	NCS_THLFG	NUP1_PENCI	NUS1_ASPOR	O81226_CARPA	O81934_CANEN	O97389_HELAM	OFUT1_CAEEL	PA21B_BOVIN	PA21B_PIG	PA2GA_HUMAN	PA2GE_HUMAN	PA2GX_HUMAN	PAG15_HUMAN	PCP_HUMAN	PEPA_ASPPH	PGPSA_DROME	PGRP1_CAMDR	PPA5_HUMAN	PPA5_RAT	PPAF1_HOLDI	PPAP_RAT	PPT1_BOVIN	PPT1_HUMAN	PPT2_HUMAN	PRS57_HUMAN	PRTN3_HUMAN	Q06AK3_TOXGO	Q0KFV0_SOLLC	Q43576_TOBAC	Q4AE59_OSTFU	Q5B038_EMENI	Q5WRG2_RAT	Q69G21_TENMO	Q6NY42_DANRE	Q6R7Z5_9TRYP	Q6WSR8_PICAB	Q7YXL2_TENMO	Q86RS6_MANSE	Q8H0C9_VIGUN	Q96X16_PICPA	Q9FUH3_VIGUS	QPCT1_DROME	QPCT2_DROME	QPCT_IXOSC	QPCT_MOUSE	RENI_RAT	RNAS6_HUMAN	RNLE_SOLLC	RNT2_HUMAN	SIA_ASPFU	TPP1_HUMAN	TRFL_BUBBU	TRFL_HORSE	TRY1_GADMO	TRY3_SALSA	TRYB2_HUMAN	TTHY_CHICK	TTHY_MOUSE	TTHY_RAT	V5NTD_NAJAT	VM11_BOTMO	VM12_CROAD	VM1A3_DEIAC	VM1BI_BOTMO	VM1T1_PROMU	VM1T2_PROFL	VSPP_DEIAC	VSPSX_GLOSA
GO:1901293	0.068901303538175	222/3222	3/552	1	1	F	F	F	F	nucleoside phosphate biosynthetic process	LICH_HUMAN	PPT1_HUMAN	PPT2_HUMAN
GO:0016054	0.0732464307883302	236/3222	2/552	1	1	F	F	F	F	organic acid catabolic process	IDUA_HUMAN	PAG15_HUMAN
GO:0016053	0.10397268777157	335/3222	10/552	1	1	F	F	F	F	organic acid biosynthetic process	MDLA_PENCA	MDLA_PENCY	PA21B_BOVIN	PA21B_PIG	PA2GX_HUMAN	PGH2_HUMAN	PTGDS_HUMAN	PTGDS_MOUSE	Q7LST4_PENEN	W6Q990_PENRF
GO:1901566	0.197703289882061	637/3222	8/552	1	1	F	F	F	F	organonitrogen compound biosynthetic process	ADA2_HUMAN	DOPO_HUMAN	GBA1_HUMAN	HS3S1_MOUSE	HYAL1_HUMAN	LICH_HUMAN	PPT1_HUMAN	PPT2_HUMAN
GO:0019752	0.284916201117318	918/3222	20/552	1	1	F	F	F	F	carboxylic acid metabolic process	AOAH_MOUSE	ASAH1_BALAS	CBPA1_PIG	IDH_OSTTA	IDUA_HUMAN	LICH_HUMAN	LIPG_HUMAN	MDLA_PENCA	MDLA_PENCY	MNLOX_MAGO7	PA21B_BOVIN	PA21B_PIG	PA2GX_HUMAN	PAG15_HUMAN	PGH2_HUMAN	PTGDS_HUMAN	PTGDS_MOUSE	Q6NY42_DANRE	Q7LST4_PENEN	W6Q990_PENRF
GO:0006753	0.114214773432651	368/3222	8/552	1	1	F	F	F	F	nucleoside phosphate metabolic process	ASM3A_HUMAN	ASM3A_MOUSE	IDH_OSTTA	LICH_HUMAN	PPAP_RAT	PPT1_HUMAN	PPT2_HUMAN	V5NTD_NAJAT
GO:0046483	0.253879577901924	818/3222	31/552	1	1	F	F	F	F	heterocycle metabolic process	ADA2_HUMAN	ANG1_BOVIN	ANG2_MOUSE	ANG3_MOUSE	ANG4_MOUSE	ANGI_MOUSE	ASM3A_HUMAN	ASM3A_MOUSE	CKX1_MAIZE	DNAS1_HUMAN	DNSL3_HUMAN	ECP_HUMAN	ENDO2_ARATH	GGH_HUMAN	IDH_OSTTA	LICH_HUMAN	NUP1_PENCI	NUS1_ASPOR	PPAP_RAT	PPT1_HUMAN	PPT2_HUMAN	Q0KFV0_SOLLC	Q5WRG2_RAT	Q6NY42_DANRE	RNAS6_HUMAN	RNLE_SOLLC	RNT2_HUMAN	TTHY_CHICK	TTHY_MOUSE	TTHY_RAT	V5NTD_NAJAT
GO:1901615	0.0983860955927995	317/3222	8/552	1	1	F	F	F	F	organic hydroxy compound metabolic process	DOPO_HUMAN	GBA1_HUMAN	IDH_OSTTA	LICH_HUMAN	LIP3_DIURU	PPAP_RAT	TTHY_CHICK	TTHY_RAT
GO:0055010	0.000310366232153942	1/3222	1/552	NA	NA	NA	NA	NA	NA	ventricular cardiac muscle tissue morphogenesis	ANAG_HUMAN
GO:0002444	0.000310366232153942	1/3222	1/552	NA	NA	NA	NA	NA	NA	myeloid leukocyte mediated immunity	PA21B_PIG
GO:0021675	0.000310366232153942	1/3222	1/552	NA	NA	NA	NA	NA	NA	nerve development	ANAG_HUMAN
GO:0021859	0.000310366232153942	1/3222	1/552	NA	NA	NA	NA	NA	NA	pyramidal neuron differentiation	GBA1_HUMAN
GO:0007028	0.000620732464307883	2/3222	1/552	NA	NA	NA	NA	NA	NA	cytoplasm organization	ANAG_HUMAN
GO:0070198	0.000310366232153942	1/3222	1/552	NA	NA	NA	NA	NA	NA	protein localization to chromosome, telomeric region	TPP1_HUMAN
GO:0071333	0.00217256362507759	7/3222	1/552	NA	NA	NA	NA	NA	NA	cellular response to glucose stimulus	ANG2_MOUSE
GO:0001555	0.000310366232153942	1/3222	1/552	NA	NA	NA	NA	NA	NA	oocyte growth	TTHY_CHICK
GO:0002220	0.000310366232153942	1/3222	1/552	NA	NA	NA	NA	NA	NA	innate immune response activating cell surface receptor signaling pathway	ANAG_HUMAN
GO:0036294	0.00682805710738672	22/3222	1/552	NA	NA	NA	NA	NA	NA	cellular response to decreased oxygen levels	PGH2_HUMAN
GO:0061436	0.000310366232153942	1/3222	1/552	NA	NA	NA	NA	NA	NA	establishment of skin barrier	GBA1_HUMAN
GO:0050767	0.00217256362507759	7/3222	1/552	NA	NA	NA	NA	NA	NA	regulation of neurogenesis	ENPP2_RAT
GO:0071887	0.000931098696461825	3/3222	1/552	NA	NA	NA	NA	NA	NA	leukocyte apoptotic process	LICH_HUMAN
GO:0051962	0.00186219739292365	6/3222	1/552	NA	NA	NA	NA	NA	NA	positive regulation of nervous system development	ENPP2_RAT
GO:0042698	0.000620732464307883	2/3222	1/552	NA	NA	NA	NA	NA	NA	ovulation cycle	ENPP2_RAT
GO:1903496	0.000310366232153942	1/3222	1/552	NA	NA	NA	NA	NA	NA	response to 11-deoxycorticosterone	LALBA_BOVIN
GO:0097029	0.000310366232153942	1/3222	1/552	NA	NA	NA	NA	NA	NA	mature conventional dendritic cell differentiation	PRTN3_HUMAN
GO:0006805	0.0189323401613904	61/3222	1/552	NA	NA	NA	NA	NA	NA	xenobiotic metabolic process	PERL_CAPHI
GO:0006766	0.0288640595903166	93/3222	1/552	NA	NA	NA	NA	NA	NA	vitamin metabolic process	PPAP_RAT
GO:0007566	0.00155183116076971	5/3222	1/552	NA	NA	NA	NA	NA	NA	embryo implantation	PGH2_HUMAN
GO:0042267	0.000931098696461825	3/3222	1/552	NA	NA	NA	NA	NA	NA	natural killer cell mediated cytotoxicity	GRAC_MOUSE
GO:0003012	0.00434512725015518	14/3222	1/552	NA	NA	NA	NA	NA	NA	muscle system process	ANG2_MOUSE
GO:0000165	0.00279329608938547	9/3222	1/552	NA	NA	NA	NA	NA	NA	MAPK cascade	CATH_HUMAN
GO:0097009	0.000620732464307883	2/3222	1/552	NA	NA	NA	NA	NA	NA	energy homeostasis	PCP_HUMAN
GO:0002215	0.000310366232153942	1/3222	1/552	NA	NA	NA	NA	NA	NA	defense response to nematode	PER53_ARATH
GO:0032386	0.0037243947858473	12/3222	1/552	NA	NA	NA	NA	NA	NA	regulation of intracellular transport	PGH2_HUMAN
GO:0006825	0.000310366232153942	1/3222	1/552	NA	NA	NA	NA	NA	NA	copper ion transport	CERU_RAT
GO:0032303	0.00186219739292365	6/3222	1/552	NA	NA	NA	NA	NA	NA	regulation of icosanoid secretion	PA2GX_HUMAN
GO:0140448	0.00124146492861577	4/3222	1/552	NA	NA	NA	NA	NA	NA	signaling receptor ligand precursor processing	RENI_RAT
GO:0034765	0.00620732464307883	20/3222	1/552	NA	NA	NA	NA	NA	NA	regulation of monoatomic ion transmembrane transport	PA21B_PIG
GO:0006680	0.000620732464307883	2/3222	1/552	NA	NA	NA	NA	NA	NA	glucosylceramide catabolic process	GBA1_HUMAN
GO:0140353	0.000310366232153942	1/3222	1/552	NA	NA	NA	NA	NA	NA	lipid export from cell	PGH2_HUMAN
GO:0071684	0.000310366232153942	1/3222	1/552	NA	NA	NA	NA	NA	NA	organism emergence from protective structure	HE12_DANRE
GO:1902219	0.000310366232153942	1/3222	1/552	NA	NA	NA	NA	NA	NA	negative regulation of intrinsic apoptotic signaling pathway in response to osmotic stress	PGH2_HUMAN
GO:0044003	0.00186219739292365	6/3222	1/552	NA	NA	NA	NA	NA	NA	modulation by symbiont of host process	CARP1_CANAL
GO:0032372	0.000310366232153942	1/3222	1/552	NA	NA	NA	NA	NA	NA	negative regulation of sterol transport	PA2GX_HUMAN
GO:0052173	0.00186219739292365	6/3222	1/552	NA	NA	NA	NA	NA	NA	response to defenses of other organism	CARP1_CANAL
GO:0032070	0.000620732464307883	2/3222	1/552	NA	NA	NA	NA	NA	NA	regulation of deoxyribonuclease activity	GRAA_HUMAN
GO:0033591	0.00155183116076971	5/3222	1/552	NA	NA	NA	NA	NA	NA	response to L-ascorbic acid	PPA5_RAT
GO:0090237	0.00124146492861577	4/3222	1/552	NA	NA	NA	NA	NA	NA	regulation of arachidonic acid secretion	PA2GX_HUMAN
GO:0048580	0.00186219739292365	6/3222	1/552	NA	NA	NA	NA	NA	NA	regulation of post-embryonic development	AGAL_ORYSJ
GO:0030282	0.000931098696461825	3/3222	1/552	NA	NA	NA	NA	NA	NA	bone mineralization	PGH2_HUMAN
GO:0051930	0.000931098696461825	3/3222	1/552	NA	NA	NA	NA	NA	NA	regulation of sensory perception of pain	PPAP_RAT
GO:0032436	0.000310366232153942	1/3222	1/552	NA	NA	NA	NA	NA	NA	positive regulation of proteasomal ubiquitin-dependent protein catabolic process	GBA1_HUMAN
GO:0002791	0.00341402855369336	11/3222	1/552	NA	NA	NA	NA	NA	NA	regulation of peptide secretion	CEL2A_PIG
GO:0098900	0.000620732464307883	2/3222	1/552	NA	NA	NA	NA	NA	NA	regulation of action potential	GBA1_HUMAN
GO:0045730	0.000931098696461825	3/3222	1/552	NA	NA	NA	NA	NA	NA	respiratory burst	LICH_HUMAN
GO:0031650	0.000620732464307883	2/3222	1/552	NA	NA	NA	NA	NA	NA	regulation of heat generation	PGH2_HUMAN
GO:0071498	0.000931098696461825	3/3222	1/552	NA	NA	NA	NA	NA	NA	cellular response to fluid shear stress	PGH2_HUMAN
GO:0046496	0.0248292985723153	80/3222	1/552	NA	NA	NA	NA	NA	NA	nicotinamide nucleotide metabolic process	IDH_OSTTA
GO:0043616	0.000310366232153942	1/3222	1/552	NA	NA	NA	NA	NA	NA	keratinocyte proliferation	KLK8_MOUSE
GO:0030205	0.000620732464307883	2/3222	1/552	NA	NA	NA	NA	NA	NA	dermatan sulfate metabolic process	IDUA_HUMAN
GO:0002155	0.000310366232153942	1/3222	1/552	NA	NA	NA	NA	NA	NA	regulation of thyroid hormone mediated signaling pathway	PCP_HUMAN
GO:0044245	0.000310366232153942	1/3222	1/552	NA	NA	NA	NA	NA	NA	polysaccharide digestion	CHIA_HUMAN
GO:0015914	0.000620732464307883	2/3222	1/552	NA	NA	NA	NA	NA	NA	phospholipid transport	PA2GX_HUMAN
GO:0052782	0.000620732464307883	2/3222	1/552	NA	NA	NA	NA	NA	NA	amino disaccharide catabolic process	IDUA_HUMAN
GO:0051969	0.000620732464307883	2/3222	1/552	NA	NA	NA	NA	NA	NA	regulation of transmission of nerve impulse	GBA1_HUMAN
GO:0002003	0.000310366232153942	1/3222	1/552	NA	NA	NA	NA	NA	NA	angiotensin maturation	RENI_RAT
GO:0032675	0.000620732464307883	2/3222	1/552	NA	NA	NA	NA	NA	NA	regulation of interleukin-6 production	GBA1_HUMAN
GO:1905962	0.000310366232153942	1/3222	1/552	NA	NA	NA	NA	NA	NA	glutamatergic neuron differentiation	ANAG_HUMAN
GO:0002218	0.00186219739292365	6/3222	1/552	NA	NA	NA	NA	NA	NA	activation of innate immune response	ANAG_HUMAN
GO:0010975	0.00279329608938547	9/3222	1/552	NA	NA	NA	NA	NA	NA	regulation of neuron projection development	KLK8_MOUSE
GO:0071322	0.00279329608938547	9/3222	1/552	NA	NA	NA	NA	NA	NA	cellular response to carbohydrate stimulus	ANG2_MOUSE
GO:0051069	0.000310366232153942	1/3222	1/552	NA	NA	NA	NA	NA	NA	galactomannan metabolic process	AGAL_ORYSJ
GO:0043280	0.00155183116076971	5/3222	1/552	NA	NA	NA	NA	NA	NA	positive regulation of cysteine-type endopeptidase activity involved in apoptotic process	CATD_RAT
GO:0035874	0.000310366232153942	1/3222	1/552	NA	NA	NA	NA	NA	NA	cellular response to copper ion starvation	AOC1_HUMAN
GO:0002269	0.00124146492861577	4/3222	1/552	NA	NA	NA	NA	NA	NA	leukocyte activation involved in inflammatory response	ANAG_HUMAN
GO:0048512	0.000931098696461825	3/3222	1/552	NA	NA	NA	NA	NA	NA	circadian behavior	ANAG_HUMAN
GO:0019884	0.000310366232153942	1/3222	1/552	NA	NA	NA	NA	NA	NA	antigen processing and presentation of exogenous antigen	GILT_MOUSE
GO:0050848	0.00248292985723153	8/3222	1/552	NA	NA	NA	NA	NA	NA	regulation of calcium-mediated signaling	CARP1_CANAL
GO:0005987	0.000310366232153942	1/3222	1/552	NA	NA	NA	NA	NA	NA	sucrose catabolic process	AMY1_ORYSJ
GO:0042461	0.000310366232153942	1/3222	1/552	NA	NA	NA	NA	NA	NA	photoreceptor cell development	ANAG_HUMAN
GO:0071222	0.00403476101800124	13/3222	1/552	NA	NA	NA	NA	NA	NA	cellular response to lipopolysaccharide	ANG4_MOUSE
GO:0007005	0.00713842333954066	23/3222	1/552	NA	NA	NA	NA	NA	NA	mitochondrion organization	LICH_HUMAN
GO:0009911	0.000310366232153942	1/3222	1/552	NA	NA	NA	NA	NA	NA	positive regulation of flower development	AGAL_ORYSJ
GO:0006836	0.000931098696461825	3/3222	1/552	NA	NA	NA	NA	NA	NA	neurotransmitter transport	PPT1_HUMAN
GO:0044060	0.000620732464307883	2/3222	1/552	NA	NA	NA	NA	NA	NA	regulation of endocrine process	RENI_RAT
GO:1901888	0.00155183116076971	5/3222	1/552	NA	NA	NA	NA	NA	NA	regulation of cell junction assembly	ENPP2_RAT
GO:0015679	0.000310366232153942	1/3222	1/552	NA	NA	NA	NA	NA	NA	plasma membrane copper ion transport	CERU_RAT
GO:0046103	0.00186219739292365	6/3222	1/552	NA	NA	NA	NA	NA	NA	inosine biosynthetic process	ADA2_HUMAN
GO:0002768	0.00124146492861577	4/3222	1/552	NA	NA	NA	NA	NA	NA	immune response-regulating cell surface receptor signaling pathway	ANAG_HUMAN
GO:1905392	0.000310366232153942	1/3222	1/552	NA	NA	NA	NA	NA	NA	plant organ morphogenesis	AGAL_ORYSJ
GO:0046129	0.00993171942892613	32/3222	1/552	NA	NA	NA	NA	NA	NA	purine ribonucleoside biosynthetic process	ADA2_HUMAN
GO:0051385	0.000931098696461825	3/3222	1/552	NA	NA	NA	NA	NA	NA	response to mineralocorticoid	LALBA_BOVIN
GO:0033365	0.00496585971446307	16/3222	1/552	NA	NA	NA	NA	NA	NA	protein localization to organelle	TPP1_HUMAN
GO:0014015	0.00124146492861577	4/3222	1/552	NA	NA	NA	NA	NA	NA	positive regulation of gliogenesis	ENPP2_RAT
GO:0031915	0.000310366232153942	1/3222	1/552	NA	NA	NA	NA	NA	NA	positive regulation of synaptic plasticity	PGH2_HUMAN
GO:0055008	0.000310366232153942	1/3222	1/552	NA	NA	NA	NA	NA	NA	cardiac muscle tissue morphogenesis	ANAG_HUMAN
GO:0019614	0.00186219739292365	6/3222	1/552	NA	NA	NA	NA	NA	NA	catechol-containing compound catabolic process	DOPO_HUMAN
GO:1904350	0.000620732464307883	2/3222	1/552	NA	NA	NA	NA	NA	NA	regulation of protein catabolic process in the vacuole	GBA1_HUMAN
GO:0043152	0.000310366232153942	1/3222	1/552	NA	NA	NA	NA	NA	NA	induction of bacterial agglutination	ECP_HUMAN
GO:0034381	0.000310366232153942	1/3222	1/552	NA	NA	NA	NA	NA	NA	plasma lipoprotein particle clearance	LICH_HUMAN
GO:0031392	0.000310366232153942	1/3222	1/552	NA	NA	NA	NA	NA	NA	regulation of prostaglandin biosynthetic process	PGH2_HUMAN
GO:0042417	0.0037243947858473	12/3222	1/552	NA	NA	NA	NA	NA	NA	dopamine metabolic process	DOPO_HUMAN
GO:0043407	0.00155183116076971	5/3222	1/552	NA	NA	NA	NA	NA	NA	negative regulation of MAP kinase activity	GBA1_HUMAN
GO:0022617	0.000310366232153942	1/3222	1/552	NA	NA	NA	NA	NA	NA	extracellular matrix disassembly	KLK7_HUMAN
GO:0043627	0.00155183116076971	5/3222	1/552	NA	NA	NA	NA	NA	NA	response to estrogen	GBA1_HUMAN
GO:0001659	0.00155183116076971	5/3222	1/552	NA	NA	NA	NA	NA	NA	temperature homeostasis	DOPO_HUMAN
GO:0009712	0.00651769087523277	21/3222	1/552	NA	NA	NA	NA	NA	NA	catechol-containing compound metabolic process	DOPO_HUMAN
GO:0046324	0.00124146492861577	4/3222	1/552	NA	NA	NA	NA	NA	NA	regulation of glucose import	PA21B_PIG
GO:0061900	0.000931098696461825	3/3222	1/552	NA	NA	NA	NA	NA	NA	glial cell activation	ANAG_HUMAN
GO:0032069	0.000931098696461825	3/3222	1/552	NA	NA	NA	NA	NA	NA	regulation of nuclease activity	GRAA_HUMAN
GO:0048514	0.000931098696461825	3/3222	1/552	NA	NA	NA	NA	NA	NA	blood vessel morphogenesis	ANAG_HUMAN
GO:0071636	0.000310366232153942	1/3222	1/552	NA	NA	NA	NA	NA	NA	positive regulation of transforming growth factor beta production	PGH2_HUMAN
GO:0007565	0.00248292985723153	8/3222	1/552	NA	NA	NA	NA	NA	NA	female pregnancy	CERU_RAT
GO:0090362	0.000310366232153942	1/3222	1/552	NA	NA	NA	NA	NA	NA	positive regulation of platelet-derived growth factor production	PGH2_HUMAN
GO:0098916	0.00186219739292365	6/3222	1/552	NA	NA	NA	NA	NA	NA	anterograde trans-synaptic signaling	DOPO_HUMAN
GO:0052572	0.000620732464307883	2/3222	1/552	NA	NA	NA	NA	NA	NA	response to host immune response	CARP1_CANAL
GO:0010874	0.000931098696461825	3/3222	1/552	NA	NA	NA	NA	NA	NA	regulation of cholesterol efflux	PA2GX_HUMAN
GO:0006754	0.00310366232153942	10/3222	1/552	NA	NA	NA	NA	NA	NA	ATP biosynthetic process	LICH_HUMAN
GO:0009909	0.000310366232153942	1/3222	1/552	NA	NA	NA	NA	NA	NA	regulation of flower development	AGAL_ORYSJ
GO:0032757	0.000620732464307883	2/3222	1/552	NA	NA	NA	NA	NA	NA	positive regulation of interleukin-8 production	PA21B_PIG
GO:1900024	0.000310366232153942	1/3222	1/552	NA	NA	NA	NA	NA	NA	regulation of substrate adhesion-dependent cell spreading	ENPP2_RAT
GO:0018205	0.00837988826815642	27/3222	1/552	NA	NA	NA	NA	NA	NA	peptidyl-lysine modification	Q5B038_EMENI
GO:0009749	0.00558659217877095	18/3222	1/552	NA	NA	NA	NA	NA	NA	response to glucose	ANG2_MOUSE
GO:1904389	0.000310366232153942	1/3222	1/552	NA	NA	NA	NA	NA	NA	rod bipolar cell differentiation	ANAG_HUMAN
GO:0055006	0.000310366232153942	1/3222	1/552	NA	NA	NA	NA	NA	NA	cardiac cell development	ANAG_HUMAN
GO:0044269	0.000620732464307883	2/3222	1/552	NA	NA	NA	NA	NA	NA	glycerol ether catabolic process	PA2GX_HUMAN
GO:1901804	0.00155183116076971	5/3222	1/552	NA	NA	NA	NA	NA	NA	beta-glucoside metabolic process	GBA1_HUMAN
GO:2000191	0.00186219739292365	6/3222	1/552	NA	NA	NA	NA	NA	NA	regulation of fatty acid transport	PA2GX_HUMAN
GO:0015012	0.00124146492861577	4/3222	1/552	NA	NA	NA	NA	NA	NA	heparan sulfate proteoglycan biosynthetic process	HS3S1_MOUSE
GO:0050953	0.00155183116076971	5/3222	1/552	NA	NA	NA	NA	NA	NA	sensory perception of light stimulus	PPT1_HUMAN
GO:0003183	0.000310366232153942	1/3222	1/552	NA	NA	NA	NA	NA	NA	mitral valve morphogenesis	ANAG_HUMAN
GO:0050807	0.00186219739292365	6/3222	1/552	NA	NA	NA	NA	NA	NA	regulation of synapse organization	KLK8_MOUSE
GO:0090316	0.00124146492861577	4/3222	1/552	NA	NA	NA	NA	NA	NA	positive regulation of intracellular protein transport	PGH2_HUMAN
GO:0048265	0.000620732464307883	2/3222	1/552	NA	NA	NA	NA	NA	NA	response to pain	DOPO_HUMAN
GO:0045936	0.00651769087523277	21/3222	1/552	NA	NA	NA	NA	NA	NA	negative regulation of phosphate metabolic process	GBA1_HUMAN
GO:0022900	0.00248292985723153	8/3222	1/552	NA	NA	NA	NA	NA	NA	electron transport chain	GBA1_HUMAN
GO:0002262	0.00217256362507759	7/3222	1/552	NA	NA	NA	NA	NA	NA	myeloid cell homeostasis	LICH_HUMAN
GO:0044277	0.000310366232153942	1/3222	1/552	NA	NA	NA	NA	NA	NA	cell wall disassembly	ADPG2_ARATH
GO:0051682	0.000310366232153942	1/3222	1/552	NA	NA	NA	NA	NA	NA	galactomannan catabolic process	AGAL_ORYSJ
GO:0010720	0.00434512725015518	14/3222	1/552	NA	NA	NA	NA	NA	NA	positive regulation of cell development	ENPP2_RAT
GO:0030595	0.00124146492861577	4/3222	1/552	NA	NA	NA	NA	NA	NA	leukocyte chemotaxis	PA21B_PIG
GO:0006074	0.000620732464307883	2/3222	1/552	NA	NA	NA	NA	NA	NA	(1->3)-beta-D-glucan metabolic process	E13B_HORVU
GO:0071425	0.000310366232153942	1/3222	1/552	NA	NA	NA	NA	NA	NA	hematopoietic stem cell proliferation	GBA1_HUMAN
GO:0019370	0.00217256362507759	7/3222	1/552	NA	NA	NA	NA	NA	NA	leukotriene biosynthetic process	PA21B_PIG
GO:0048681	0.000310366232153942	1/3222	1/552	NA	NA	NA	NA	NA	NA	negative regulation of axon regeneration	KLK8_MOUSE
GO:0045089	0.00248292985723153	8/3222	1/552	NA	NA	NA	NA	NA	NA	positive regulation of innate immune response	ANAG_HUMAN
GO:0046102	0.00341402855369336	11/3222	1/552	NA	NA	NA	NA	NA	NA	inosine metabolic process	ADA2_HUMAN
GO:0070723	0.00155183116076971	5/3222	1/552	NA	NA	NA	NA	NA	NA	response to cholesterol	PPA5_RAT
GO:0033028	0.000310366232153942	1/3222	1/552	NA	NA	NA	NA	NA	NA	myeloid cell apoptotic process	LICH_HUMAN
GO:0030855	0.00837988826815642	27/3222	1/552	NA	NA	NA	NA	NA	NA	epithelial cell differentiation	TPP1_HUMAN
GO:0043154	0.00279329608938547	9/3222	1/552	NA	NA	NA	NA	NA	NA	negative regulation of cysteine-type endopeptidase activity involved in apoptotic process	PGH2_HUMAN
GO:0007268	0.00186219739292365	6/3222	1/552	NA	NA	NA	NA	NA	NA	chemical synaptic transmission	DOPO_HUMAN
GO:1990823	0.0037243947858473	12/3222	1/552	NA	NA	NA	NA	NA	NA	response to leukemia inhibitory factor	PA2GX_HUMAN
GO:0009163	0.010552451893234	34/3222	1/552	NA	NA	NA	NA	NA	NA	nucleoside biosynthetic process	ADA2_HUMAN
GO:0042710	0.000310366232153942	1/3222	1/552	NA	NA	NA	NA	NA	NA	biofilm formation	EXG1_CANAL
GO:0043648	0.0406579764121664	131/3222	1/552	NA	NA	NA	NA	NA	NA	dicarboxylic acid metabolic process	LIPG_HUMAN
GO:0033280	0.000310366232153942	1/3222	1/552	NA	NA	NA	NA	NA	NA	response to vitamin D	PGH2_HUMAN
GO:0045745	0.000310366232153942	1/3222	1/552	NA	NA	NA	NA	NA	NA	positive regulation of G protein-coupled receptor signaling pathway	PPAP_RAT
GO:0009838	0.000310366232153942	1/3222	1/552	NA	NA	NA	NA	NA	NA	abscission	ADPG2_ARATH
GO:0009164	0.010862818125388	35/3222	1/552	NA	NA	NA	NA	NA	NA	nucleoside catabolic process	ADA2_HUMAN
GO:0048873	0.000620732464307883	2/3222	1/552	NA	NA	NA	NA	NA	NA	homeostasis of number of cells within a tissue	LICH_HUMAN
GO:0031394	0.000310366232153942	1/3222	1/552	NA	NA	NA	NA	NA	NA	positive regulation of prostaglandin biosynthetic process	PGH2_HUMAN
GO:0010811	0.000931098696461825	3/3222	1/552	NA	NA	NA	NA	NA	NA	positive regulation of cell-substrate adhesion	ENPP2_RAT
GO:0031333	0.000931098696461825	3/3222	1/552	NA	NA	NA	NA	NA	NA	negative regulation of protein-containing complex assembly	GBA1_HUMAN
GO:0031334	0.0037243947858473	12/3222	1/552	NA	NA	NA	NA	NA	NA	positive regulation of protein-containing complex assembly	MMP1_PIG
GO:0046173	0.0130353817504655	42/3222	1/552	NA	NA	NA	NA	NA	NA	polyol biosynthetic process	GBA1_HUMAN
GO:0009713	0.00217256362507759	7/3222	1/552	NA	NA	NA	NA	NA	NA	catechol-containing compound biosynthetic process	DOPO_HUMAN
GO:0046333	0.000310366232153942	1/3222	1/552	NA	NA	NA	NA	NA	NA	octopamine metabolic process	DOPO_HUMAN
GO:0006099	0.0133457479826195	43/3222	1/552	NA	NA	NA	NA	NA	NA	tricarboxylic acid cycle	IDH_OSTTA
GO:0043249	0.000620732464307883	2/3222	1/552	NA	NA	NA	NA	NA	NA	erythrocyte maturation	PA2GX_HUMAN
GO:0019362	0.0251396648044693	81/3222	1/552	NA	NA	NA	NA	NA	NA	pyridine nucleotide metabolic process	IDH_OSTTA
GO:0071260	0.000620732464307883	2/3222	1/552	NA	NA	NA	NA	NA	NA	cellular response to mechanical stimulus	PGH2_HUMAN
GO:0003044	0.00155183116076971	5/3222	1/552	NA	NA	NA	NA	NA	NA	regulation of systemic arterial blood pressure mediated by a chemical signal	RENI_RAT
GO:0071504	0.000310366232153942	1/3222	1/552	NA	NA	NA	NA	NA	NA	cellular response to heparin	AOC1_HUMAN
GO:0044468	0.000310366232153942	1/3222	1/552	NA	NA	NA	NA	NA	NA	envenomation resulting in modulation of blood coagulation in another organism	OXLA_BOTAT
GO:0009145	0.0117939168218498	38/3222	1/552	NA	NA	NA	NA	NA	NA	purine nucleoside triphosphate biosynthetic process	LICH_HUMAN
GO:0071503	0.000310366232153942	1/3222	1/552	NA	NA	NA	NA	NA	NA	response to heparin	AOC1_HUMAN
GO:2000344	0.000310366232153942	1/3222	1/552	NA	NA	NA	NA	NA	NA	positive regulation of acrosome reaction	PA2GX_HUMAN
GO:0019216	0.00806952203600248	26/3222	1/552	NA	NA	NA	NA	NA	NA	regulation of lipid metabolic process	PGH2_HUMAN
GO:1901989	0.00124146492861577	4/3222	1/552	NA	NA	NA	NA	NA	NA	positive regulation of cell cycle phase transition	HYAL1_HUMAN
GO:0010565	0.00496585971446307	16/3222	1/552	NA	NA	NA	NA	NA	NA	regulation of cellular ketone metabolic process	PGH2_HUMAN
GO:0043271	0.00217256362507759	7/3222	1/552	NA	NA	NA	NA	NA	NA	negative regulation of monoatomic ion transport	PGH2_HUMAN
GO:0036503	0.000931098696461825	3/3222	1/552	NA	NA	NA	NA	NA	NA	ERAD pathway	MAN12_PENCI
GO:0032374	0.00155183116076971	5/3222	1/552	NA	NA	NA	NA	NA	NA	regulation of cholesterol transport	PA2GX_HUMAN
GO:0042309	0.000310366232153942	1/3222	1/552	NA	NA	NA	NA	NA	NA	homoiothermy	DOPO_HUMAN
GO:0070305	0.000310366232153942	1/3222	1/552	NA	NA	NA	NA	NA	NA	response to cGMP	RENI_RAT
GO:0007618	0.000310366232153942	1/3222	1/552	NA	NA	NA	NA	NA	NA	mating	EST6_DROME
GO:0070528	0.000310366232153942	1/3222	1/552	NA	NA	NA	NA	NA	NA	protein kinase C signaling	ANG2_MOUSE
GO:0008584	0.00217256362507759	7/3222	1/552	NA	NA	NA	NA	NA	NA	male gonad development	RENI_RAT
GO:0072524	0.0310366232153942	100/3222	1/552	NA	NA	NA	NA	NA	NA	pyridine-containing compound metabolic process	IDH_OSTTA
GO:0009753	0.00496585971446307	16/3222	1/552	NA	NA	NA	NA	NA	NA	response to jasmonic acid	CHIC_ARATH
GO:0032990	0.00217256362507759	7/3222	1/552	NA	NA	NA	NA	NA	NA	cell part morphogenesis	KLK8_MOUSE
GO:0048143	0.000310366232153942	1/3222	1/552	NA	NA	NA	NA	NA	NA	astrocyte activation	ANAG_HUMAN
GO:0072523	0.0155183116076971	50/3222	1/552	NA	NA	NA	NA	NA	NA	purine-containing compound catabolic process	ADA2_HUMAN
GO:0006520	0.121042830540037	390/3222	1/552	NA	NA	NA	NA	NA	NA	amino acid metabolic process	Q6NY42_DANRE
GO:0044011	0.000310366232153942	1/3222	1/552	NA	NA	NA	NA	NA	NA	single-species biofilm formation on inanimate substrate	EXG1_CANAL
GO:0044258	0.000310366232153942	1/3222	1/552	NA	NA	NA	NA	NA	NA	intestinal lipid catabolic process	LIPR2_RAT
GO:0097577	0.00279329608938547	9/3222	1/552	NA	NA	NA	NA	NA	NA	sequestering of iron ion	ANAG_HUMAN
GO:0032388	0.00217256362507759	7/3222	1/552	NA	NA	NA	NA	NA	NA	positive regulation of intracellular transport	PGH2_HUMAN
GO:0071392	0.000310366232153942	1/3222	1/552	NA	NA	NA	NA	NA	NA	cellular response to estradiol stimulus	ENPP2_RAT
GO:0002752	0.000310366232153942	1/3222	1/552	NA	NA	NA	NA	NA	NA	cell surface pattern recognition receptor signaling pathway	ANAG_HUMAN
GO:0038166	0.000931098696461825	3/3222	1/552	NA	NA	NA	NA	NA	NA	angiotensin-activated signaling pathway	ANG2_MOUSE
GO:0050856	0.00186219739292365	6/3222	1/552	NA	NA	NA	NA	NA	NA	regulation of T cell receptor signaling pathway	LICH_HUMAN
GO:0090370	0.000310366232153942	1/3222	1/552	NA	NA	NA	NA	NA	NA	negative regulation of cholesterol efflux	PA2GX_HUMAN
GO:0043243	0.000931098696461825	3/3222	1/552	NA	NA	NA	NA	NA	NA	positive regulation of protein-containing complex disassembly	GBA1_HUMAN
GO:0003071	0.000620732464307883	2/3222	1/552	NA	NA	NA	NA	NA	NA	renal system process involved in regulation of systemic arterial blood pressure	RENI_RAT
GO:0043244	0.00186219739292365	6/3222	1/552	NA	NA	NA	NA	NA	NA	regulation of protein-containing complex disassembly	GBA1_HUMAN
GO:0048149	0.000620732464307883	2/3222	1/552	NA	NA	NA	NA	NA	NA	behavioral response to ethanol	DOPO_HUMAN
GO:0030433	0.000931098696461825	3/3222	1/552	NA	NA	NA	NA	NA	NA	ubiquitin-dependent ERAD pathway	MAN12_PENCI
GO:0072676	0.000310366232153942	1/3222	1/552	NA	NA	NA	NA	NA	NA	lymphocyte migration	GBA1_HUMAN
GO:0045600	0.00155183116076971	5/3222	1/552	NA	NA	NA	NA	NA	NA	positive regulation of fat cell differentiation	PGH2_HUMAN
GO:0042304	0.00155183116076971	5/3222	1/552	NA	NA	NA	NA	NA	NA	regulation of fatty acid biosynthetic process	PGH2_HUMAN
GO:0051977	0.000310366232153942	1/3222	1/552	NA	NA	NA	NA	NA	NA	lysophospholipid transport	PA2GX_HUMAN
GO:0045834	0.00279329608938547	9/3222	1/552	NA	NA	NA	NA	NA	NA	positive regulation of lipid metabolic process	PGH2_HUMAN
GO:0042303	0.000310366232153942	1/3222	1/552	NA	NA	NA	NA	NA	NA	molting cycle	PGH2_HUMAN
GO:0097067	0.000310366232153942	1/3222	1/552	NA	NA	NA	NA	NA	NA	cellular response to thyroid hormone stimulus	CATH_HUMAN
GO:0001933	0.00527622594661701	17/3222	1/552	NA	NA	NA	NA	NA	NA	negative regulation of protein phosphorylation	GBA1_HUMAN
GO:0045893	0.0074487895716946	24/3222	1/552	NA	NA	NA	NA	NA	NA	positive regulation of DNA-templated transcription	PA21B_PIG
GO:0015732	0.000310366232153942	1/3222	1/552	NA	NA	NA	NA	NA	NA	prostaglandin transport	PGH2_HUMAN
GO:0050862	0.00124146492861577	4/3222	1/552	NA	NA	NA	NA	NA	NA	positive regulation of T cell receptor signaling pathway	LICH_HUMAN
GO:0062234	0.000620732464307883	2/3222	1/552	NA	NA	NA	NA	NA	NA	platelet activating factor catabolic process	PA2GX_HUMAN
GO:0002009	0.00403476101800124	13/3222	1/552	NA	NA	NA	NA	NA	NA	morphogenesis of an epithelium	CATH_HUMAN
GO:0090270	0.000310366232153942	1/3222	1/552	NA	NA	NA	NA	NA	NA	regulation of fibroblast growth factor production	PGH2_HUMAN
GO:0006465	0.000310366232153942	1/3222	1/552	NA	NA	NA	NA	NA	NA	signal peptide processing	CARP1_CANAL
GO:0042572	0.00713842333954066	23/3222	1/552	NA	NA	NA	NA	NA	NA	retinol metabolic process	TTHY_CHICK
GO:0010047	0.000310366232153942	1/3222	1/552	NA	NA	NA	NA	NA	NA	fruit dehiscence	ADPG2_ARATH
GO:1901616	0.0176908752327747	57/3222	1/552	NA	NA	NA	NA	NA	NA	organic hydroxy compound catabolic process	DOPO_HUMAN
GO:0001974	0.000620732464307883	2/3222	1/552	NA	NA	NA	NA	NA	NA	blood vessel remodeling	DOPO_HUMAN
GO:0034383	0.000310366232153942	1/3222	1/552	NA	NA	NA	NA	NA	NA	low-density lipoprotein particle clearance	LICH_HUMAN
GO:0031646	0.000310366232153942	1/3222	1/552	NA	NA	NA	NA	NA	NA	positive regulation of nervous system process	GBA1_HUMAN
GO:0000302	0.0167597765363128	54/3222	1/552	NA	NA	NA	NA	NA	NA	response to reactive oxygen species	HYAL1_HUMAN
GO:0051259	0.0155183116076971	50/3222	1/552	NA	NA	NA	NA	NA	NA	protein complex oligomerization	TTHY_CHICK
GO:0007204	0.000310366232153942	1/3222	1/552	NA	NA	NA	NA	NA	NA	positive regulation of cytosolic calcium ion concentration	PA21B_PIG
GO:0000045	0.000931098696461825	3/3222	1/552	NA	NA	NA	NA	NA	NA	autophagosome assembly	CATD_RAT
GO:0006624	0.000931098696461825	3/3222	1/552	NA	NA	NA	NA	NA	NA	vacuolar protein processing	LGMN_MOUSE
GO:0042811	0.000931098696461825	3/3222	1/552	NA	NA	NA	NA	NA	NA	pheromone biosynthetic process	EST6_DROME
GO:0006965	0.000310366232153942	1/3222	1/552	NA	NA	NA	NA	NA	NA	positive regulation of biosynthetic process of antibacterial peptides active against Gram-positive bacteria	PGPSA_DROME
GO:0016126	0.010862818125388	35/3222	1/552	NA	NA	NA	NA	NA	NA	sterol biosynthetic process	LICH_HUMAN
GO:0050765	0.000620732464307883	2/3222	1/552	NA	NA	NA	NA	NA	NA	negative regulation of phagocytosis	PRTN3_HUMAN
GO:1903050	0.00465549348230913	15/3222	1/552	NA	NA	NA	NA	NA	NA	regulation of proteolysis involved in protein catabolic process	GBA1_HUMAN
GO:2001236	0.00248292985723153	8/3222	1/552	NA	NA	NA	NA	NA	NA	regulation of extrinsic apoptotic signaling pathway	DOPO_HUMAN
GO:0010524	0.000310366232153942	1/3222	1/552	NA	NA	NA	NA	NA	NA	positive regulation of calcium ion transport into cytosol	PA21B_PIG
GO:0035738	0.000310366232153942	1/3222	1/552	NA	NA	NA	NA	NA	NA	envenomation resulting in modulation of process in another organism	OXLA_BOTAT
GO:0052391	0.000310366232153942	1/3222	1/552	NA	NA	NA	NA	NA	NA	induction by symbiont of defense-related host calcium ion flux	CARP1_CANAL
GO:0010812	0.00124146492861577	4/3222	1/552	NA	NA	NA	NA	NA	NA	negative regulation of cell-substrate adhesion	ENPP2_RAT
GO:0048736	0.000310366232153942	1/3222	1/552	NA	NA	NA	NA	NA	NA	appendage development	ANAG_HUMAN
GO:0071219	0.00403476101800124	13/3222	1/552	NA	NA	NA	NA	NA	NA	cellular response to molecule of bacterial origin	ANG4_MOUSE
GO:1904390	0.000310366232153942	1/3222	1/552	NA	NA	NA	NA	NA	NA	cone retinal bipolar cell differentiation	ANAG_HUMAN
GO:0014075	0.00341402855369336	11/3222	1/552	NA	NA	NA	NA	NA	NA	response to amine	DOPO_HUMAN
GO:1901502	0.00124146492861577	4/3222	1/552	NA	NA	NA	NA	NA	NA	ether catabolic process	PA2GX_HUMAN
GO:1900087	0.000931098696461825	3/3222	1/552	NA	NA	NA	NA	NA	NA	positive regulation of G1/S transition of mitotic cell cycle	HYAL1_HUMAN
GO:0019674	0.0133457479826195	43/3222	1/552	NA	NA	NA	NA	NA	NA	NAD metabolic process	IDH_OSTTA
GO:0050878	0.00775915580384854	25/3222	1/552	NA	NA	NA	NA	NA	NA	regulation of body fluid levels	CERU_RAT
GO:0002788	0.000310366232153942	1/3222	1/552	NA	NA	NA	NA	NA	NA	regulation of antifungal peptide production	GRASS_DROME
GO:0034767	0.00310366232153942	10/3222	1/552	NA	NA	NA	NA	NA	NA	positive regulation of monoatomic ion transmembrane transport	PA21B_PIG
GO:0048705	0.000310366232153942	1/3222	1/552	NA	NA	NA	NA	NA	NA	skeletal system morphogenesis	HYAL1_HUMAN
GO:0007186	0.00434512725015518	14/3222	1/552	NA	NA	NA	NA	NA	NA	G protein-coupled receptor signaling pathway	ANG2_MOUSE
GO:0032076	0.000310366232153942	1/3222	1/552	NA	NA	NA	NA	NA	NA	negative regulation of deoxyribonuclease activity	GRAA_HUMAN
GO:0071420	0.000310366232153942	1/3222	1/552	NA	NA	NA	NA	NA	NA	cellular response to histamine	AOC1_HUMAN
GO:0033077	0.000931098696461825	3/3222	1/552	NA	NA	NA	NA	NA	NA	T cell differentiation in thymus	GBA1_HUMAN
GO:0009914	0.00186219739292365	6/3222	1/552	NA	NA	NA	NA	NA	NA	hormone transport	TTHY_CHICK
GO:0035239	0.00186219739292365	6/3222	1/552	NA	NA	NA	NA	NA	NA	tube morphogenesis	ANAG_HUMAN
GO:0033574	0.00279329608938547	9/3222	1/552	NA	NA	NA	NA	NA	NA	response to testosterone	GBA1_HUMAN
GO:0090335	0.000620732464307883	2/3222	1/552	NA	NA	NA	NA	NA	NA	regulation of brown fat cell differentiation	PGH2_HUMAN
GO:0043392	0.000310366232153942	1/3222	1/552	NA	NA	NA	NA	NA	NA	negative regulation of DNA binding	GRAA_HUMAN
GO:0001774	0.000931098696461825	3/3222	1/552	NA	NA	NA	NA	NA	NA	microglial cell activation	ANAG_HUMAN
GO:0043030	0.00124146492861577	4/3222	1/552	NA	NA	NA	NA	NA	NA	regulation of macrophage activation	PA2GX_HUMAN
GO:0007625	0.000931098696461825	3/3222	1/552	NA	NA	NA	NA	NA	NA	grooming behavior	PPT1_HUMAN
GO:0033194	0.00124146492861577	4/3222	1/552	NA	NA	NA	NA	NA	NA	response to hydroperoxide	GPX3_HUMAN
GO:0090361	0.000310366232153942	1/3222	1/552	NA	NA	NA	NA	NA	NA	regulation of platelet-derived growth factor production	PGH2_HUMAN
GO:0071244	0.00124146492861577	4/3222	1/552	NA	NA	NA	NA	NA	NA	cellular response to carbon dioxide	DABA_PSEMU
GO:0042455	0.0102420856610801	33/3222	1/552	NA	NA	NA	NA	NA	NA	ribonucleoside biosynthetic process	ADA2_HUMAN
GO:0019751	0.0217256362507759	70/3222	1/552	NA	NA	NA	NA	NA	NA	polyol metabolic process	GBA1_HUMAN
GO:0036119	0.000931098696461825	3/3222	1/552	NA	NA	NA	NA	NA	NA	response to platelet-derived growth factor	HYAL1_HUMAN
GO:0030421	0.000310366232153942	1/3222	1/552	NA	NA	NA	NA	NA	NA	defecation	LICH_HUMAN
GO:1902483	0.000310366232153942	1/3222	1/552	NA	NA	NA	NA	NA	NA	cytotoxic T cell pyroptotic process	GRAA_HUMAN
GO:0036314	0.00155183116076971	5/3222	1/552	NA	NA	NA	NA	NA	NA	response to sterol	PPA5_RAT
GO:0048812	0.00186219739292365	6/3222	1/552	NA	NA	NA	NA	NA	NA	neuron projection morphogenesis	KLK8_MOUSE
GO:0051893	0.000931098696461825	3/3222	1/552	NA	NA	NA	NA	NA	NA	regulation of focal adhesion assembly	ENPP2_RAT
GO:0051591	0.00558659217877095	18/3222	1/552	NA	NA	NA	NA	NA	NA	response to cAMP	RENI_RAT
GO:0051894	0.000310366232153942	1/3222	1/552	NA	NA	NA	NA	NA	NA	positive regulation of focal adhesion assembly	ENPP2_RAT
GO:0006108	0.00682805710738672	22/3222	1/552	NA	NA	NA	NA	NA	NA	malate metabolic process	LIPG_HUMAN
GO:0042415	0.000620732464307883	2/3222	1/552	NA	NA	NA	NA	NA	NA	norepinephrine metabolic process	DOPO_HUMAN
GO:0009965	0.000310366232153942	1/3222	1/552	NA	NA	NA	NA	NA	NA	leaf morphogenesis	AGAL_ORYSJ
GO:0022600	0.00124146492861577	4/3222	1/552	NA	NA	NA	NA	NA	NA	digestive system process	LICH_HUMAN
GO:0009624	0.00155183116076971	5/3222	1/552	NA	NA	NA	NA	NA	NA	response to nematode	PGH2_HUMAN
GO:0150077	0.000620732464307883	2/3222	1/552	NA	NA	NA	NA	NA	NA	regulation of neuroinflammatory response	PGH2_HUMAN
GO:0042982	0.000310366232153942	1/3222	1/552	NA	NA	NA	NA	NA	NA	amyloid precursor protein metabolic process	ANAG_HUMAN
GO:0043129	0.000310366232153942	1/3222	1/552	NA	NA	NA	NA	NA	NA	surfactant homeostasis	CATH_HUMAN
GO:0035188	0.000310366232153942	1/3222	1/552	NA	NA	NA	NA	NA	NA	hatching	HE12_DANRE
GO:1901990	0.00155183116076971	5/3222	1/552	NA	NA	NA	NA	NA	NA	regulation of mitotic cell cycle phase transition	HYAL1_HUMAN
GO:0018904	0.00527622594661701	17/3222	1/552	NA	NA	NA	NA	NA	NA	ether metabolic process	PA2GX_HUMAN
GO:0046008	0.000310366232153942	1/3222	1/552	NA	NA	NA	NA	NA	NA	regulation of female receptivity, post-mating	EST6_DROME
GO:0090068	0.00217256362507759	7/3222	1/552	NA	NA	NA	NA	NA	NA	positive regulation of cell cycle process	HYAL1_HUMAN
GO:0052559	0.000310366232153942	1/3222	1/552	NA	NA	NA	NA	NA	NA	induction by symbiont of host immune response	CARP1_CANAL
GO:0035726	0.000931098696461825	3/3222	1/552	NA	NA	NA	NA	NA	NA	common myeloid progenitor cell proliferation	LICH_HUMAN
GO:0006968	0.000310366232153942	1/3222	1/552	NA	NA	NA	NA	NA	NA	cellular defense response	LIPR2_RAT
GO:0071331	0.00217256362507759	7/3222	1/552	NA	NA	NA	NA	NA	NA	cellular response to hexose stimulus	ANG2_MOUSE
GO:0038020	0.000310366232153942	1/3222	1/552	NA	NA	NA	NA	NA	NA	insulin receptor recycling	CATD_RAT
GO:0001952	0.00155183116076971	5/3222	1/552	NA	NA	NA	NA	NA	NA	regulation of cell-matrix adhesion	ENPP2_RAT
GO:0019217	0.00217256362507759	7/3222	1/552	NA	NA	NA	NA	NA	NA	regulation of fatty acid metabolic process	PGH2_HUMAN
GO:0051098	0.00248292985723153	8/3222	1/552	NA	NA	NA	NA	NA	NA	regulation of binding	GRAA_HUMAN
GO:0032892	0.00217256362507759	7/3222	1/552	NA	NA	NA	NA	NA	NA	positive regulation of organic acid transport	PA2GX_HUMAN
GO:0072089	0.000310366232153942	1/3222	1/552	NA	NA	NA	NA	NA	NA	stem cell proliferation	GBA1_HUMAN
GO:0090049	0.000620732464307883	2/3222	1/552	NA	NA	NA	NA	NA	NA	regulation of cell migration involved in sprouting angiogenesis	PGH2_HUMAN
GO:0070555	0.00434512725015518	14/3222	1/552	NA	NA	NA	NA	NA	NA	response to interleukin-1	HYAL1_HUMAN
GO:0007030	0.00124146492861577	4/3222	1/552	NA	NA	NA	NA	NA	NA	Golgi organization	ANAG_HUMAN
GO:0045776	0.000931098696461825	3/3222	1/552	NA	NA	NA	NA	NA	NA	negative regulation of blood pressure	PCP_HUMAN
GO:0032989	0.00217256362507759	7/3222	1/552	NA	NA	NA	NA	NA	NA	cellular component morphogenesis	KLK8_MOUSE
GO:0009310	0.00620732464307883	20/3222	1/552	NA	NA	NA	NA	NA	NA	amine catabolic process	DOPO_HUMAN
GO:0045123	0.000310366232153942	1/3222	1/552	NA	NA	NA	NA	NA	NA	cellular extravasation	PRTN3_HUMAN
GO:0050857	0.00124146492861577	4/3222	1/552	NA	NA	NA	NA	NA	NA	positive regulation of antigen receptor-mediated signaling pathway	LICH_HUMAN
GO:0046662	0.000620732464307883	2/3222	1/552	NA	NA	NA	NA	NA	NA	regulation of egg-laying behavior	EST6_DROME
GO:0042420	0.00186219739292365	6/3222	1/552	NA	NA	NA	NA	NA	NA	dopamine catabolic process	DOPO_HUMAN
GO:0002679	0.000620732464307883	2/3222	1/552	NA	NA	NA	NA	NA	NA	respiratory burst involved in defense response	LICH_HUMAN
GO:0052553	0.000620732464307883	2/3222	1/552	NA	NA	NA	NA	NA	NA	symbiont-mediated perturbation of host immune response	CARP1_CANAL
GO:0019389	0.000620732464307883	2/3222	1/552	NA	NA	NA	NA	NA	NA	glucuronoside metabolic process	BGLR_HUMAN
GO:0046824	0.000310366232153942	1/3222	1/552	NA	NA	NA	NA	NA	NA	positive regulation of nucleocytoplasmic transport	PGH2_HUMAN
GO:0030316	0.00124146492861577	4/3222	1/552	NA	NA	NA	NA	NA	NA	osteoclast differentiation	PPA5_RAT
GO:0090257	0.00434512725015518	14/3222	1/552	NA	NA	NA	NA	NA	NA	regulation of muscle system process	PGH2_HUMAN
GO:0030307	0.00186219739292365	6/3222	1/552	NA	NA	NA	NA	NA	NA	positive regulation of cell growth	HYAL1_HUMAN
GO:0090238	0.00124146492861577	4/3222	1/552	NA	NA	NA	NA	NA	NA	positive regulation of arachidonic acid secretion	PA2GX_HUMAN
GO:0002474	0.000310366232153942	1/3222	1/552	NA	NA	NA	NA	NA	NA	antigen processing and presentation of peptide antigen via MHC class I	GILT_MOUSE
GO:0042098	0.00155183116076971	5/3222	1/552	NA	NA	NA	NA	NA	NA	T cell proliferation	LICH_HUMAN
GO:0046512	0.00124146492861577	4/3222	1/552	NA	NA	NA	NA	NA	NA	sphingosine biosynthetic process	GBA1_HUMAN
GO:0051928	0.00248292985723153	8/3222	1/552	NA	NA	NA	NA	NA	NA	positive regulation of calcium ion transport	PA21B_PIG
GO:0010977	0.00124146492861577	4/3222	1/552	NA	NA	NA	NA	NA	NA	negative regulation of neuron projection development	KLK8_MOUSE
GO:0098630	0.000310366232153942	1/3222	1/552	NA	NA	NA	NA	NA	NA	aggregation of unicellular organisms	EXG1_CANAL
GO:0001881	0.000310366232153942	1/3222	1/552	NA	NA	NA	NA	NA	NA	receptor recycling	CATD_RAT
GO:0090087	0.0037243947858473	12/3222	1/552	NA	NA	NA	NA	NA	NA	regulation of peptide transport	CEL2A_PIG
GO:1900106	0.000310366232153942	1/3222	1/552	NA	NA	NA	NA	NA	NA	positive regulation of hyaluranon cable assembly	HYAL1_HUMAN
GO:0002526	0.000931098696461825	3/3222	1/552	NA	NA	NA	NA	NA	NA	acute inflammatory response	PCP_HUMAN
GO:0009205	0.0180012414649286	58/3222	1/552	NA	NA	NA	NA	NA	NA	purine ribonucleoside triphosphate metabolic process	LICH_HUMAN
GO:0009830	0.000310366232153942	1/3222	1/552	NA	NA	NA	NA	NA	NA	cell wall modification involved in abscission	ADPG2_ARATH
GO:0010224	0.00217256362507759	7/3222	1/552	NA	NA	NA	NA	NA	NA	response to UV-B	HYAL1_HUMAN
GO:0005985	0.00310366232153942	10/3222	1/552	NA	NA	NA	NA	NA	NA	sucrose metabolic process	AMY1_ORYSJ
GO:0006772	0.00403476101800124	13/3222	1/552	NA	NA	NA	NA	NA	NA	thiamine metabolic process	PPAP_RAT
GO:0097184	0.000931098696461825	3/3222	1/552	NA	NA	NA	NA	NA	NA	response to azide	AOC1_HUMAN
GO:2000193	0.00186219739292365	6/3222	1/552	NA	NA	NA	NA	NA	NA	positive regulation of fatty acid transport	PA2GX_HUMAN
GO:0097485	0.00186219739292365	6/3222	1/552	NA	NA	NA	NA	NA	NA	neuron projection guidance	PA2GX_HUMAN
GO:0061519	0.000310366232153942	1/3222	1/552	NA	NA	NA	NA	NA	NA	macrophage homeostasis	LICH_HUMAN
GO:0046697	0.000310366232153942	1/3222	1/552	NA	NA	NA	NA	NA	NA	decidualization	PGH2_HUMAN
GO:0098908	0.000310366232153942	1/3222	1/552	NA	NA	NA	NA	NA	NA	regulation of neuronal action potential	GBA1_HUMAN
GO:0043406	0.00186219739292365	6/3222	1/552	NA	NA	NA	NA	NA	NA	positive regulation of MAP kinase activity	PA21B_PIG
GO:0009845	0.000620732464307883	2/3222	1/552	NA	NA	NA	NA	NA	NA	seed germination	CHIT_PUNGR
GO:0006013	0.00279329608938547	9/3222	1/552	NA	NA	NA	NA	NA	NA	mannose metabolic process	MANA_CANEN
GO:0031648	0.000620732464307883	2/3222	1/552	NA	NA	NA	NA	NA	NA	protein destabilization	CATH_HUMAN
GO:1903061	0.000310366232153942	1/3222	1/552	NA	NA	NA	NA	NA	NA	positive regulation of protein lipidation	GBA1_HUMAN
GO:0008653	0.000310366232153942	1/3222	1/552	NA	NA	NA	NA	NA	NA	lipopolysaccharide metabolic process	AOAH_MOUSE
GO:0002228	0.000931098696461825	3/3222	1/552	NA	NA	NA	NA	NA	NA	natural killer cell mediated immunity	GRAC_MOUSE
GO:0048844	0.000620732464307883	2/3222	1/552	NA	NA	NA	NA	NA	NA	artery morphogenesis	ANAG_HUMAN
GO:0003181	0.000310366232153942	1/3222	1/552	NA	NA	NA	NA	NA	NA	atrioventricular valve morphogenesis	ANAG_HUMAN
GO:0048661	0.00155183116076971	5/3222	1/552	NA	NA	NA	NA	NA	NA	positive regulation of smooth muscle cell proliferation	PGH2_HUMAN
GO:1903165	0.000310366232153942	1/3222	1/552	NA	NA	NA	NA	NA	NA	response to polycyclic arene	ENPP2_RAT
GO:0008277	0.00248292985723153	8/3222	1/552	NA	NA	NA	NA	NA	NA	regulation of G protein-coupled receptor signaling pathway	PPAP_RAT
GO:0036005	0.000310366232153942	1/3222	1/552	NA	NA	NA	NA	NA	NA	response to macrophage colony-stimulating factor	PPA5_RAT
GO:1904923	0.000620732464307883	2/3222	1/552	NA	NA	NA	NA	NA	NA	regulation of autophagy of mitochondrion in response to mitochondrial depolarization	GBA1_HUMAN
GO:0001913	0.000620732464307883	2/3222	1/552	NA	NA	NA	NA	NA	NA	T cell mediated cytotoxicity	CATH_HUMAN
GO:0032006	0.00124146492861577	4/3222	1/552	NA	NA	NA	NA	NA	NA	regulation of TOR signaling	GBA1_HUMAN
GO:0010574	0.000620732464307883	2/3222	1/552	NA	NA	NA	NA	NA	NA	regulation of vascular endothelial growth factor production	PGH2_HUMAN
GO:0006357	0.0121042830540037	39/3222	1/552	NA	NA	NA	NA	NA	NA	regulation of transcription by RNA polymerase II	PA21B_PIG
GO:0002250	0.00248292985723153	8/3222	1/552	NA	NA	NA	NA	NA	NA	adaptive immune response	CATH_HUMAN
GO:0031154	0.000620732464307883	2/3222	1/552	NA	NA	NA	NA	NA	NA	culmination involved in sorocarp development	Q55FE6_DICDI
GO:0042462	0.000310366232153942	1/3222	1/552	NA	NA	NA	NA	NA	NA	eye photoreceptor cell development	ANAG_HUMAN
GO:0003085	0.000620732464307883	2/3222	1/552	NA	NA	NA	NA	NA	NA	negative regulation of systemic arterial blood pressure	PCP_HUMAN
GO:0006584	0.00620732464307883	20/3222	1/552	NA	NA	NA	NA	NA	NA	catecholamine metabolic process	DOPO_HUMAN
GO:0070570	0.000620732464307883	2/3222	1/552	NA	NA	NA	NA	NA	NA	regulation of neuron projection regeneration	KLK8_MOUSE
GO:1903035	0.00124146492861577	4/3222	1/552	NA	NA	NA	NA	NA	NA	negative regulation of response to wounding	KLK8_MOUSE
GO:0042446	0.00775915580384854	25/3222	1/552	NA	NA	NA	NA	NA	NA	hormone biosynthetic process	EST6_DROME
GO:1905165	0.000620732464307883	2/3222	1/552	NA	NA	NA	NA	NA	NA	regulation of lysosomal protein catabolic process	GBA1_HUMAN
GO:0032677	0.000620732464307883	2/3222	1/552	NA	NA	NA	NA	NA	NA	regulation of interleukin-8 production	PA21B_PIG
GO:0042756	0.000620732464307883	2/3222	1/552	NA	NA	NA	NA	NA	NA	drinking behavior	RENI_RAT
GO:0050808	0.00186219739292365	6/3222	1/552	NA	NA	NA	NA	NA	NA	synapse organization	KLK8_MOUSE
GO:0010522	0.000310366232153942	1/3222	1/552	NA	NA	NA	NA	NA	NA	regulation of calcium ion transport into cytosol	PA21B_PIG
GO:0009820	0.0136561142147734	44/3222	1/552	NA	NA	NA	NA	NA	NA	alkaloid metabolic process	NCS_THLFG
GO:0002536	0.000620732464307883	2/3222	1/552	NA	NA	NA	NA	NA	NA	respiratory burst involved in inflammatory response	LICH_HUMAN
GO:0032715	0.000310366232153942	1/3222	1/552	NA	NA	NA	NA	NA	NA	negative regulation of interleukin-6 production	GBA1_HUMAN
GO:0030148	0.00248292985723153	8/3222	1/552	NA	NA	NA	NA	NA	NA	sphingolipid biosynthetic process	GBA1_HUMAN
GO:1900150	0.00124146492861577	4/3222	1/552	NA	NA	NA	NA	NA	NA	regulation of defense response to fungus	GRASS_DROME
GO:0046822	0.000931098696461825	3/3222	1/552	NA	NA	NA	NA	NA	NA	regulation of nucleocytoplasmic transport	PGH2_HUMAN
GO:0003220	0.000310366232153942	1/3222	1/552	NA	NA	NA	NA	NA	NA	left ventricular cardiac muscle tissue morphogenesis	ANAG_HUMAN
GO:0090276	0.00341402855369336	11/3222	1/552	NA	NA	NA	NA	NA	NA	regulation of peptide hormone secretion	CEL2A_PIG
GO:0032078	0.000310366232153942	1/3222	1/552	NA	NA	NA	NA	NA	NA	negative regulation of endodeoxyribonuclease activity	GRAA_HUMAN
GO:0009699	0.00993171942892613	32/3222	1/552	NA	NA	NA	NA	NA	NA	phenylpropanoid biosynthetic process	DIR_GLYEC
GO:0009206	0.0114835505896958	37/3222	1/552	NA	NA	NA	NA	NA	NA	purine ribonucleoside triphosphate biosynthetic process	LICH_HUMAN
GO:0019953	0.000310366232153942	1/3222	1/552	NA	NA	NA	NA	NA	NA	sexual reproduction	EST6_DROME
GO:0009901	0.000310366232153942	1/3222	1/552	NA	NA	NA	NA	NA	NA	anther dehiscence	ADPG2_ARATH
GO:0009651	0.00496585971446307	16/3222	1/552	NA	NA	NA	NA	NA	NA	response to salt stress	CHIC_ARATH
GO:0006595	0.00931098696461825	30/3222	1/552	NA	NA	NA	NA	NA	NA	polyamine metabolic process	AOC1_HUMAN
GO:0010813	0.00124146492861577	4/3222	1/552	NA	NA	NA	NA	NA	NA	neuropeptide catabolic process	CATH_HUMAN
GO:0070227	0.000931098696461825	3/3222	1/552	NA	NA	NA	NA	NA	NA	lymphocyte apoptotic process	LICH_HUMAN
GO:0008218	0.00217256362507759	7/3222	1/552	NA	NA	NA	NA	NA	NA	bioluminescence	LUCI_OPLGR
GO:0006589	0.000310366232153942	1/3222	1/552	NA	NA	NA	NA	NA	NA	octopamine biosynthetic process	DOPO_HUMAN
GO:0019336	0.00341402855369336	11/3222	1/552	NA	NA	NA	NA	NA	NA	phenol-containing compound catabolic process	DOPO_HUMAN
GO:0071470	0.00124146492861577	4/3222	1/552	NA	NA	NA	NA	NA	NA	cellular response to osmotic stress	PGH2_HUMAN
GO:0002460	0.00155183116076971	5/3222	1/552	NA	NA	NA	NA	NA	NA	adaptive immune response based on somatic recombination of immune receptors built from immunoglobulin superfamily domains	CATH_HUMAN
GO:0007267	0.00248292985723153	8/3222	1/552	NA	NA	NA	NA	NA	NA	cell-cell signaling	DOPO_HUMAN
GO:0050999	0.00124146492861577	4/3222	1/552	NA	NA	NA	NA	NA	NA	regulation of nitric-oxide synthase activity	AGAL_HUMAN
GO:0071456	0.00651769087523277	21/3222	1/552	NA	NA	NA	NA	NA	NA	cellular response to hypoxia	PGH2_HUMAN
GO:0070327	0.000931098696461825	3/3222	1/552	NA	NA	NA	NA	NA	NA	thyroid hormone transport	TTHY_CHICK
GO:0007617	0.000620732464307883	2/3222	1/552	NA	NA	NA	NA	NA	NA	mating behavior	EST6_DROME
GO:0002816	0.000310366232153942	1/3222	1/552	NA	NA	NA	NA	NA	NA	regulation of biosynthetic process of antibacterial peptides active against Gram-positive bacteria	PGPSA_DROME
GO:2000831	0.000620732464307883	2/3222	1/552	NA	NA	NA	NA	NA	NA	regulation of steroid hormone secretion	RENI_RAT
GO:0046365	0.0164494103041589	53/3222	1/552	NA	NA	NA	NA	NA	NA	monosaccharide catabolic process	IDUA_HUMAN
GO:0050805	0.00124146492861577	4/3222	1/552	NA	NA	NA	NA	NA	NA	negative regulation of synaptic transmission	PGH2_HUMAN
GO:0010037	0.00124146492861577	4/3222	1/552	NA	NA	NA	NA	NA	NA	response to carbon dioxide	DABA_PSEMU
GO:0002429	0.00124146492861577	4/3222	1/552	NA	NA	NA	NA	NA	NA	immune response-activating cell surface receptor signaling pathway	ANAG_HUMAN
GO:0032371	0.00155183116076971	5/3222	1/552	NA	NA	NA	NA	NA	NA	regulation of sterol transport	PA2GX_HUMAN
GO:1900182	0.000931098696461825	3/3222	1/552	NA	NA	NA	NA	NA	NA	positive regulation of protein localization to nucleus	PGH2_HUMAN
GO:0010288	0.00248292985723153	8/3222	1/552	NA	NA	NA	NA	NA	NA	response to lead ion	PGH2_HUMAN
GO:0046265	0.000310366232153942	1/3222	1/552	NA	NA	NA	NA	NA	NA	thiocyanate catabolic process	PERL_CAPHI
GO:0031645	0.000310366232153942	1/3222	1/552	NA	NA	NA	NA	NA	NA	negative regulation of nervous system process	KLK8_MOUSE
GO:0006694	0.0192427063935444	62/3222	1/552	NA	NA	NA	NA	NA	NA	steroid biosynthetic process	LICH_HUMAN
GO:0048367	0.000931098696461825	3/3222	1/552	NA	NA	NA	NA	NA	NA	shoot system development	PER53_ARATH
GO:0045927	0.00186219739292365	6/3222	1/552	NA	NA	NA	NA	NA	NA	positive regulation of growth	HYAL1_HUMAN
GO:0046469	0.000931098696461825	3/3222	1/552	NA	NA	NA	NA	NA	NA	platelet activating factor metabolic process	PA2GX_HUMAN
GO:1990776	0.000310366232153942	1/3222	1/552	NA	NA	NA	NA	NA	NA	response to angiotensin	PGH2_HUMAN
GO:0046513	0.00155183116076971	5/3222	1/552	NA	NA	NA	NA	NA	NA	ceramide biosynthetic process	GBA1_HUMAN
GO:1901696	0.00124146492861577	4/3222	1/552	NA	NA	NA	NA	NA	NA	cannabinoid biosynthetic process	THCAS_CANSA
GO:0046519	0.00124146492861577	4/3222	1/552	NA	NA	NA	NA	NA	NA	sphingoid metabolic process	GBA1_HUMAN
GO:0051926	0.00186219739292365	6/3222	1/552	NA	NA	NA	NA	NA	NA	negative regulation of calcium ion transport	PGH2_HUMAN
GO:1901605	0.0937306021104904	302/3222	1/552	NA	NA	NA	NA	NA	NA	alpha-amino acid metabolic process	Q6NY42_DANRE
GO:0006493	0.00403476101800124	13/3222	1/552	NA	NA	NA	NA	NA	NA	protein O-linked glycosylation	OFUT1_CAEEL
GO:2000058	0.00279329608938547	9/3222	1/552	NA	NA	NA	NA	NA	NA	regulation of ubiquitin-dependent protein catabolic process	GBA1_HUMAN
GO:0044068	0.000620732464307883	2/3222	1/552	NA	NA	NA	NA	NA	NA	modulation by symbiont of host cellular process	CARP1_CANAL
GO:0031214	0.000931098696461825	3/3222	1/552	NA	NA	NA	NA	NA	NA	biomineral tissue development	PGH2_HUMAN
GO:0006767	0.0251396648044693	81/3222	1/552	NA	NA	NA	NA	NA	NA	water-soluble vitamin metabolic process	PPAP_RAT
GO:0048539	0.000310366232153942	1/3222	1/552	NA	NA	NA	NA	NA	NA	bone marrow development	LICH_HUMAN
GO:2001235	0.00124146492861577	4/3222	1/552	NA	NA	NA	NA	NA	NA	positive regulation of apoptotic signaling pathway	CATH_HUMAN
GO:0031400	0.00558659217877095	18/3222	1/552	NA	NA	NA	NA	NA	NA	negative regulation of protein modification process	GBA1_HUMAN
GO:0003158	0.000310366232153942	1/3222	1/552	NA	NA	NA	NA	NA	NA	endothelium development	ANAG_HUMAN
GO:0048534	0.00155183116076971	5/3222	1/552	NA	NA	NA	NA	NA	NA	hematopoietic or lymphoid organ development	LICH_HUMAN
GO:0048831	0.000310366232153942	1/3222	1/552	NA	NA	NA	NA	NA	NA	regulation of shoot system development	AGAL_ORYSJ
GO:0045475	0.000310366232153942	1/3222	1/552	NA	NA	NA	NA	NA	NA	locomotor rhythm	ANAG_HUMAN
GO:0034404	0.010552451893234	34/3222	1/552	NA	NA	NA	NA	NA	NA	nucleobase-containing small molecule biosynthetic process	ADA2_HUMAN
GO:0035640	0.000931098696461825	3/3222	1/552	NA	NA	NA	NA	NA	NA	exploration behavior	ANAG_HUMAN
GO:2000045	0.000931098696461825	3/3222	1/552	NA	NA	NA	NA	NA	NA	regulation of G1/S transition of mitotic cell cycle	HYAL1_HUMAN
GO:0090609	0.000310366232153942	1/3222	1/552	NA	NA	NA	NA	NA	NA	single-species submerged biofilm formation	EXG1_CANAL
GO:0016486	0.000931098696461825	3/3222	1/552	NA	NA	NA	NA	NA	NA	peptide hormone processing	RENI_RAT
GO:0035304	0.00155183116076971	5/3222	1/552	NA	NA	NA	NA	NA	NA	regulation of protein dephosphorylation	GBA1_HUMAN
GO:0090336	0.000620732464307883	2/3222	1/552	NA	NA	NA	NA	NA	NA	positive regulation of brown fat cell differentiation	PGH2_HUMAN
GO:0003300	0.000620732464307883	2/3222	1/552	NA	NA	NA	NA	NA	NA	cardiac muscle hypertrophy	ANG2_MOUSE
GO:0035303	0.00217256362507759	7/3222	1/552	NA	NA	NA	NA	NA	NA	regulation of dephosphorylation	GBA1_HUMAN
GO:0071280	0.000931098696461825	3/3222	1/552	NA	NA	NA	NA	NA	NA	cellular response to copper ion	AOC1_HUMAN
GO:0002758	0.000620732464307883	2/3222	1/552	NA	NA	NA	NA	NA	NA	innate immune response-activating signaling pathway	ANAG_HUMAN
GO:1901355	0.000310366232153942	1/3222	1/552	NA	NA	NA	NA	NA	NA	response to rapamycin	LICH_HUMAN
GO:2000060	0.000310366232153942	1/3222	1/552	NA	NA	NA	NA	NA	NA	positive regulation of ubiquitin-dependent protein catabolic process	GBA1_HUMAN
GO:0002353	0.000310366232153942	1/3222	1/552	NA	NA	NA	NA	NA	NA	plasma kallikrein-kinin cascade	PCP_HUMAN
GO:0042439	0.000931098696461825	3/3222	1/552	NA	NA	NA	NA	NA	NA	ethanolamine-containing compound metabolic process	DOPO_HUMAN
GO:0002254	0.000310366232153942	1/3222	1/552	NA	NA	NA	NA	NA	NA	kinin cascade	PCP_HUMAN
GO:0001953	0.000931098696461825	3/3222	1/552	NA	NA	NA	NA	NA	NA	negative regulation of cell-matrix adhesion	ENPP2_RAT
GO:0035909	0.000310366232153942	1/3222	1/552	NA	NA	NA	NA	NA	NA	aorta morphogenesis	ANAG_HUMAN
GO:0001954	0.000620732464307883	2/3222	1/552	NA	NA	NA	NA	NA	NA	positive regulation of cell-matrix adhesion	ENPP2_RAT
GO:0032769	0.000310366232153942	1/3222	1/552	NA	NA	NA	NA	NA	NA	negative regulation of monooxygenase activity	AGAL_HUMAN
GO:0048854	0.000310366232153942	1/3222	1/552	NA	NA	NA	NA	NA	NA	brain morphogenesis	GBA1_HUMAN
GO:0007588	0.000310366232153942	1/3222	1/552	NA	NA	NA	NA	NA	NA	excretion	LICH_HUMAN
GO:0051101	0.00124146492861577	4/3222	1/552	NA	NA	NA	NA	NA	NA	regulation of DNA binding	GRAA_HUMAN
GO:0031620	0.000620732464307883	2/3222	1/552	NA	NA	NA	NA	NA	NA	regulation of fever generation	PGH2_HUMAN
GO:1904062	0.00465549348230913	15/3222	1/552	NA	NA	NA	NA	NA	NA	regulation of monoatomic cation transmembrane transport	PA21B_PIG
GO:0014013	0.00155183116076971	5/3222	1/552	NA	NA	NA	NA	NA	NA	regulation of gliogenesis	ENPP2_RAT
GO:0140895	0.000310366232153942	1/3222	1/552	NA	NA	NA	NA	NA	NA	cell surface toll-like receptor signaling pathway	ANAG_HUMAN
GO:1901264	0.000620732464307883	2/3222	1/552	NA	NA	NA	NA	NA	NA	carbohydrate derivative transport	PA2GX_HUMAN
GO:1903052	0.000620732464307883	2/3222	1/552	NA	NA	NA	NA	NA	NA	positive regulation of proteolysis involved in protein catabolic process	GBA1_HUMAN
GO:2001242	0.00496585971446307	16/3222	1/552	NA	NA	NA	NA	NA	NA	regulation of intrinsic apoptotic signaling pathway	PGH2_HUMAN
GO:0051091	0.00248292985723153	8/3222	1/552	NA	NA	NA	NA	NA	NA	positive regulation of DNA-binding transcription factor activity	PA21B_PIG
GO:0052031	0.00186219739292365	6/3222	1/552	NA	NA	NA	NA	NA	NA	symbiont-mediated perturbation of host defense response	CARP1_CANAL
GO:0044416	0.00124146492861577	4/3222	1/552	NA	NA	NA	NA	NA	NA	induction by symbiont of host defense response	CARP1_CANAL
GO:0070293	0.000620732464307883	2/3222	1/552	NA	NA	NA	NA	NA	NA	renal absorption	ANG2_MOUSE
GO:0042451	0.00993171942892613	32/3222	1/552	NA	NA	NA	NA	NA	NA	purine nucleoside biosynthetic process	ADA2_HUMAN
GO:0044407	0.000310366232153942	1/3222	1/552	NA	NA	NA	NA	NA	NA	single-species biofilm formation in or on host organism	EXG1_CANAL
GO:0051966	0.000931098696461825	3/3222	1/552	NA	NA	NA	NA	NA	NA	regulation of synaptic transmission, glutamatergic	PGH2_HUMAN
GO:0042178	0.00713842333954066	23/3222	1/552	NA	NA	NA	NA	NA	NA	xenobiotic catabolic process	PERL_CAPHI
GO:0051053	0.00186219739292365	6/3222	1/552	NA	NA	NA	NA	NA	NA	negative regulation of DNA metabolic process	GRAA_HUMAN
GO:0030209	0.000620732464307883	2/3222	1/552	NA	NA	NA	NA	NA	NA	dermatan sulfate catabolic process	IDUA_HUMAN
GO:0007601	0.00155183116076971	5/3222	1/552	NA	NA	NA	NA	NA	NA	visual perception	PPT1_HUMAN
GO:1902218	0.000310366232153942	1/3222	1/552	NA	NA	NA	NA	NA	NA	regulation of intrinsic apoptotic signaling pathway in response to osmotic stress	PGH2_HUMAN
GO:0055092	0.00248292985723153	8/3222	1/552	NA	NA	NA	NA	NA	NA	sterol homeostasis	PA2GX_HUMAN
GO:0071674	0.000620732464307883	2/3222	1/552	NA	NA	NA	NA	NA	NA	mononuclear cell migration	GBA1_HUMAN
GO:0006670	0.00124146492861577	4/3222	1/552	NA	NA	NA	NA	NA	NA	sphingosine metabolic process	GBA1_HUMAN
GO:0021694	0.000310366232153942	1/3222	1/552	NA	NA	NA	NA	NA	NA	cerebellar Purkinje cell layer formation	GBA1_HUMAN
GO:0042633	0.000310366232153942	1/3222	1/552	NA	NA	NA	NA	NA	NA	hair cycle	PGH2_HUMAN
GO:0071375	0.00775915580384854	25/3222	1/552	NA	NA	NA	NA	NA	NA	cellular response to peptide hormone stimulus	PA21B_PIG
GO:0042326	0.00558659217877095	18/3222	1/552	NA	NA	NA	NA	NA	NA	negative regulation of phosphorylation	GBA1_HUMAN
GO:0009690	0.00310366232153942	10/3222	1/552	NA	NA	NA	NA	NA	NA	cytokinin metabolic process	CKX1_MAIZE
GO:0050747	0.000310366232153942	1/3222	1/552	NA	NA	NA	NA	NA	NA	positive regulation of lipoprotein metabolic process	GBA1_HUMAN
GO:0050854	0.00186219739292365	6/3222	1/552	NA	NA	NA	NA	NA	NA	regulation of antigen receptor-mediated signaling pathway	LICH_HUMAN
GO:1904705	0.00217256362507759	7/3222	1/552	NA	NA	NA	NA	NA	NA	regulation of vascular associated smooth muscle cell proliferation	DOPO_HUMAN
GO:0046686	0.00589695841092489	19/3222	1/552	NA	NA	NA	NA	NA	NA	response to cadmium ion	ENPP2_RAT
GO:0045216	0.00124146492861577	4/3222	1/552	NA	NA	NA	NA	NA	NA	cell-cell junction organization	PRTN3_HUMAN
GO:0042306	0.000620732464307883	2/3222	1/552	NA	NA	NA	NA	NA	NA	regulation of protein import into nucleus	PGH2_HUMAN
GO:0006096	0.0462445685909373	149/3222	1/552	NA	NA	NA	NA	NA	NA	glycolytic process	LICH_HUMAN
GO:0052779	0.000620732464307883	2/3222	1/552	NA	NA	NA	NA	NA	NA	amino disaccharide metabolic process	IDUA_HUMAN
GO:1901659	0.0127250155183116	41/3222	1/552	NA	NA	NA	NA	NA	NA	glycosyl compound biosynthetic process	ADA2_HUMAN
GO:0010227	0.000310366232153942	1/3222	1/552	NA	NA	NA	NA	NA	NA	floral organ abscission	ADPG2_ARATH
GO:0042711	0.000310366232153942	1/3222	1/552	NA	NA	NA	NA	NA	NA	maternal behavior	DOPO_HUMAN
GO:0097028	0.000310366232153942	1/3222	1/552	NA	NA	NA	NA	NA	NA	dendritic cell differentiation	PRTN3_HUMAN
GO:0046890	0.00589695841092489	19/3222	1/552	NA	NA	NA	NA	NA	NA	regulation of lipid biosynthetic process	PGH2_HUMAN
GO:0006470	0.0111731843575419	36/3222	1/552	NA	NA	NA	NA	NA	NA	protein dephosphorylation	A4GX63_TOXGO
GO:0051651	0.00434512725015518	14/3222	1/552	NA	NA	NA	NA	NA	NA	maintenance of location in cell	ANAG_HUMAN
GO:1902653	0.00993171942892613	32/3222	1/552	NA	NA	NA	NA	NA	NA	secondary alcohol biosynthetic process	LICH_HUMAN
GO:0045933	0.00217256362507759	7/3222	1/552	NA	NA	NA	NA	NA	NA	positive regulation of muscle contraction	PGH2_HUMAN
GO:0045934	0.0102420856610801	33/3222	1/552	NA	NA	NA	NA	NA	NA	negative regulation of nucleobase-containing compound metabolic process	GRAA_HUMAN
GO:0009266	0.0130353817504655	42/3222	1/552	NA	NA	NA	NA	NA	NA	response to temperature stimulus	PGH2_HUMAN
GO:0048562	0.00124146492861577	4/3222	1/552	NA	NA	NA	NA	NA	NA	embryonic organ morphogenesis	HYAL1_HUMAN
GO:0061136	0.00341402855369336	11/3222	1/552	NA	NA	NA	NA	NA	NA	regulation of proteasomal protein catabolic process	GBA1_HUMAN
GO:0120039	0.00186219739292365	6/3222	1/552	NA	NA	NA	NA	NA	NA	plasma membrane bounded cell projection morphogenesis	KLK8_MOUSE
GO:0071467	0.000931098696461825	3/3222	1/552	NA	NA	NA	NA	NA	NA	cellular response to pH	HYAL1_HUMAN
GO:0060046	0.000310366232153942	1/3222	1/552	NA	NA	NA	NA	NA	NA	regulation of acrosome reaction	PA2GX_HUMAN
GO:1903409	0.00248292985723153	8/3222	1/552	NA	NA	NA	NA	NA	NA	reactive oxygen species biosynthetic process	LICH_HUMAN
GO:0060586	0.000931098696461825	3/3222	1/552	NA	NA	NA	NA	NA	NA	multicellular organismal-level iron ion homeostasis	ANAG_HUMAN
GO:1902563	0.000310366232153942	1/3222	1/552	NA	NA	NA	NA	NA	NA	regulation of neutrophil activation	PA2GA_HUMAN
GO:0060056	0.000620732464307883	2/3222	1/552	NA	NA	NA	NA	NA	NA	mammary gland involution	CERU_RAT
GO:0010810	0.00217256362507759	7/3222	1/552	NA	NA	NA	NA	NA	NA	regulation of cell-substrate adhesion	ENPP2_RAT
GO:0032943	0.00279329608938547	9/3222	1/552	NA	NA	NA	NA	NA	NA	mononuclear cell proliferation	LICH_HUMAN
GO:0034331	0.000310366232153942	1/3222	1/552	NA	NA	NA	NA	NA	NA	cell junction maintenance	PRTN3_HUMAN
GO:0060272	0.000310366232153942	1/3222	1/552	NA	NA	NA	NA	NA	NA	embryonic skeletal joint morphogenesis	HYAL1_HUMAN
GO:0032308	0.00186219739292365	6/3222	1/552	NA	NA	NA	NA	NA	NA	positive regulation of prostaglandin secretion	PA2GX_HUMAN
GO:0071901	0.00155183116076971	5/3222	1/552	NA	NA	NA	NA	NA	NA	negative regulation of protein serine/threonine kinase activity	GBA1_HUMAN
GO:0009166	0.016139044072005	52/3222	1/552	NA	NA	NA	NA	NA	NA	nucleotide catabolic process	V5NTD_NAJAT
GO:0006662	0.00155183116076971	5/3222	1/552	NA	NA	NA	NA	NA	NA	glycerol ether metabolic process	PA2GX_HUMAN
GO:0042402	0.00589695841092489	19/3222	1/552	NA	NA	NA	NA	NA	NA	cellular biogenic amine catabolic process	DOPO_HUMAN
GO:0046692	0.000310366232153942	1/3222	1/552	NA	NA	NA	NA	NA	NA	sperm competition	EST6_DROME
GO:0044010	0.000310366232153942	1/3222	1/552	NA	NA	NA	NA	NA	NA	single-species biofilm formation	EXG1_CANAL
GO:0071284	0.000620732464307883	2/3222	1/552	NA	NA	NA	NA	NA	NA	cellular response to lead ion	PGH2_HUMAN
GO:0032890	0.00279329608938547	9/3222	1/552	NA	NA	NA	NA	NA	NA	regulation of organic acid transport	PA2GX_HUMAN
GO:1901215	0.00279329608938547	9/3222	1/552	NA	NA	NA	NA	NA	NA	obsolete negative regulation of neuron death	GBA1_HUMAN
GO:0070374	0.00310366232153942	10/3222	1/552	NA	NA	NA	NA	NA	NA	positive regulation of ERK1 and ERK2 cascade	PA2GA_HUMAN
GO:1905953	0.000620732464307883	2/3222	1/552	NA	NA	NA	NA	NA	NA	negative regulation of lipid localization	PA2GX_HUMAN
GO:0019391	0.000620732464307883	2/3222	1/552	NA	NA	NA	NA	NA	NA	glucuronoside catabolic process	BGLR_HUMAN
GO:0009142	0.0204841713221601	66/3222	1/552	NA	NA	NA	NA	NA	NA	nucleoside triphosphate biosynthetic process	LICH_HUMAN
GO:0032305	0.00186219739292365	6/3222	1/552	NA	NA	NA	NA	NA	NA	positive regulation of icosanoid secretion	PA2GX_HUMAN
GO:1905954	0.00310366232153942	10/3222	1/552	NA	NA	NA	NA	NA	NA	positive regulation of lipid localization	PA2GX_HUMAN
GO:0034764	0.0037243947858473	12/3222	1/552	NA	NA	NA	NA	NA	NA	positive regulation of transmembrane transport	PA21B_PIG
GO:0032225	0.000310366232153942	1/3222	1/552	NA	NA	NA	NA	NA	NA	regulation of synaptic transmission, dopaminergic	PGH2_HUMAN
GO:0009101	0.00248292985723153	8/3222	1/552	NA	NA	NA	NA	NA	NA	glycoprotein biosynthetic process	HS3S1_MOUSE
GO:0051402	0.00341402855369336	11/3222	1/552	NA	NA	NA	NA	NA	NA	neuron apoptotic process	GBA1_HUMAN
GO:0071774	0.000310366232153942	1/3222	1/552	NA	NA	NA	NA	NA	NA	response to fibroblast growth factor	HYAL1_HUMAN
GO:0043270	0.0037243947858473	12/3222	1/552	NA	NA	NA	NA	NA	NA	positive regulation of monoatomic ion transport	PA21B_PIG
GO:0071326	0.00217256362507759	7/3222	1/552	NA	NA	NA	NA	NA	NA	cellular response to monosaccharide stimulus	ANG2_MOUSE
GO:1900026	0.000310366232153942	1/3222	1/552	NA	NA	NA	NA	NA	NA	positive regulation of substrate adhesion-dependent cell spreading	ENPP2_RAT
GO:0006152	0.00620732464307883	20/3222	1/552	NA	NA	NA	NA	NA	NA	purine nucleoside catabolic process	ADA2_HUMAN
GO:0006957	0.000310366232153942	1/3222	1/552	NA	NA	NA	NA	NA	NA	complement activation, alternative pathway	CFAD_MOUSE
GO:0010951	0.0037243947858473	12/3222	1/552	NA	NA	NA	NA	NA	NA	negative regulation of endopeptidase activity	PGH2_HUMAN
GO:0010466	0.0037243947858473	12/3222	1/552	NA	NA	NA	NA	NA	NA	negative regulation of peptidase activity	PGH2_HUMAN
GO:0071634	0.000310366232153942	1/3222	1/552	NA	NA	NA	NA	NA	NA	regulation of transforming growth factor beta production	PGH2_HUMAN
GO:0051881	0.00279329608938547	9/3222	1/552	NA	NA	NA	NA	NA	NA	regulation of mitochondrial membrane potential	LICH_HUMAN
GO:0051238	0.00310366232153942	10/3222	1/552	NA	NA	NA	NA	NA	NA	sequestering of metal ion	ANAG_HUMAN
GO:0062012	0.015828677839851	51/3222	1/552	NA	NA	NA	NA	NA	NA	regulation of small molecule metabolic process	PGH2_HUMAN
GO:0070141	0.00124146492861577	4/3222	1/552	NA	NA	NA	NA	NA	NA	response to UV-A	MMP1_PIG
GO:0014897	0.000620732464307883	2/3222	1/552	NA	NA	NA	NA	NA	NA	striated muscle hypertrophy	ANG2_MOUSE
GO:0071347	0.00310366232153942	10/3222	1/552	NA	NA	NA	NA	NA	NA	cellular response to interleukin-1	HYAL1_HUMAN
GO:2001280	0.000310366232153942	1/3222	1/552	NA	NA	NA	NA	NA	NA	positive regulation of unsaturated fatty acid biosynthetic process	PGH2_HUMAN
GO:0050435	0.000931098696461825	3/3222	1/552	NA	NA	NA	NA	NA	NA	amyloid-beta metabolic process	RENI_RAT
GO:0009201	0.0130353817504655	42/3222	1/552	NA	NA	NA	NA	NA	NA	ribonucleoside triphosphate biosynthetic process	LICH_HUMAN
GO:0034976	0.00341402855369336	11/3222	1/552	NA	NA	NA	NA	NA	NA	response to endoplasmic reticulum stress	MAN12_PENCI
GO:0016114	0.0201738050900062	65/3222	1/552	NA	NA	NA	NA	NA	NA	terpenoid biosynthetic process	THCAS_CANSA
GO:0002244	0.000931098696461825	3/3222	1/552	NA	NA	NA	NA	NA	NA	hematopoietic progenitor cell differentiation	LICH_HUMAN
GO:1902806	0.000931098696461825	3/3222	1/552	NA	NA	NA	NA	NA	NA	regulation of cell cycle G1/S phase transition	HYAL1_HUMAN
GO:0090271	0.000310366232153942	1/3222	1/552	NA	NA	NA	NA	NA	NA	positive regulation of fibroblast growth factor production	PGH2_HUMAN
GO:0036065	0.00124146492861577	4/3222	1/552	NA	NA	NA	NA	NA	NA	fucosylation	OFUT1_CAEEL
GO:0071493	0.00124146492861577	4/3222	1/552	NA	NA	NA	NA	NA	NA	cellular response to UV-B	HYAL1_HUMAN
GO:1901992	0.00124146492861577	4/3222	1/552	NA	NA	NA	NA	NA	NA	positive regulation of mitotic cell cycle phase transition	HYAL1_HUMAN
GO:0072576	0.000310366232153942	1/3222	1/552	NA	NA	NA	NA	NA	NA	liver morphogenesis	LICH_HUMAN
GO:0002804	0.000310366232153942	1/3222	1/552	NA	NA	NA	NA	NA	NA	positive regulation of antifungal peptide production	GRASS_DROME
GO:0042723	0.00434512725015518	14/3222	1/552	NA	NA	NA	NA	NA	NA	thiamine-containing compound metabolic process	PPAP_RAT
GO:1901805	0.000620732464307883	2/3222	1/552	NA	NA	NA	NA	NA	NA	beta-glucoside catabolic process	GBA1_HUMAN
GO:0099643	0.000310366232153942	1/3222	1/552	NA	NA	NA	NA	NA	NA	signal release from synapse	PPT1_HUMAN
GO:0042474	0.000620732464307883	2/3222	1/552	NA	NA	NA	NA	NA	NA	middle ear morphogenesis	ANAG_HUMAN
GO:0032310	0.000310366232153942	1/3222	1/552	NA	NA	NA	NA	NA	NA	prostaglandin secretion	PGH2_HUMAN
GO:0006076	0.000310366232153942	1/3222	1/552	NA	NA	NA	NA	NA	NA	(1->3)-beta-D-glucan catabolic process	E13B_HORVU
GO:0106049	0.000310366232153942	1/3222	1/552	NA	NA	NA	NA	NA	NA	regulation of cellular response to osmotic stress	PGH2_HUMAN
GO:0072672	0.000310366232153942	1/3222	1/552	NA	NA	NA	NA	NA	NA	neutrophil extravasation	PRTN3_HUMAN
GO:0045923	0.000620732464307883	2/3222	1/552	NA	NA	NA	NA	NA	NA	positive regulation of fatty acid metabolic process	PGH2_HUMAN
GO:0045924	0.000310366232153942	1/3222	1/552	NA	NA	NA	NA	NA	NA	regulation of female receptivity	EST6_DROME
GO:1902680	0.0074487895716946	24/3222	1/552	NA	NA	NA	NA	NA	NA	positive regulation of RNA biosynthetic process	PA21B_PIG
GO:0006982	0.000310366232153942	1/3222	1/552	NA	NA	NA	NA	NA	NA	response to lipid hydroperoxide	GPX3_HUMAN
GO:0046338	0.000310366232153942	1/3222	1/552	NA	NA	NA	NA	NA	NA	phosphatidylethanolamine catabolic process	PAG15_HUMAN
GO:0018969	0.000310366232153942	1/3222	1/552	NA	NA	NA	NA	NA	NA	thiocyanate metabolic process	PERL_CAPHI
GO:0048713	0.00124146492861577	4/3222	1/552	NA	NA	NA	NA	NA	NA	regulation of oligodendrocyte differentiation	ENPP2_RAT
GO:0030211	0.000310366232153942	1/3222	1/552	NA	NA	NA	NA	NA	NA	heparin catabolic process	IDUA_HUMAN
GO:0051052	0.00682805710738672	22/3222	1/552	NA	NA	NA	NA	NA	NA	regulation of DNA metabolic process	GRAA_HUMAN
GO:0051971	0.000310366232153942	1/3222	1/552	NA	NA	NA	NA	NA	NA	positive regulation of transmission of nerve impulse	GBA1_HUMAN
GO:0048714	0.00124146492861577	4/3222	1/552	NA	NA	NA	NA	NA	NA	positive regulation of oligodendrocyte differentiation	ENPP2_RAT
GO:0032306	0.00186219739292365	6/3222	1/552	NA	NA	NA	NA	NA	NA	regulation of prostaglandin secretion	PA2GX_HUMAN
GO:0003081	0.000620732464307883	2/3222	1/552	NA	NA	NA	NA	NA	NA	regulation of systemic arterial blood pressure by renin-angiotensin	RENI_RAT
GO:0035902	0.00155183116076971	5/3222	1/552	NA	NA	NA	NA	NA	NA	response to immobilization stress	RENI_RAT
GO:0000003	0.00279329608938547	9/3222	1/552	NA	NA	NA	NA	NA	NA	reproduction	EST6_DROME
GO:0002446	0.000310366232153942	1/3222	1/552	NA	NA	NA	NA	NA	NA	neutrophil mediated immunity	PA21B_PIG
GO:0099120	0.000620732464307883	2/3222	1/552	NA	NA	NA	NA	NA	NA	socially cooperative development	Q55FE6_DICDI
GO:0009737	0.00217256362507759	7/3222	1/552	NA	NA	NA	NA	NA	NA	response to abscisic acid	CHIC_ARATH
GO:0008406	0.00279329608938547	9/3222	1/552	NA	NA	NA	NA	NA	NA	gonad development	RENI_RAT
GO:1903494	0.000310366232153942	1/3222	1/552	NA	NA	NA	NA	NA	NA	response to dehydroepiandrosterone	LALBA_BOVIN
GO:0090050	0.000310366232153942	1/3222	1/552	NA	NA	NA	NA	NA	NA	positive regulation of cell migration involved in sprouting angiogenesis	PGH2_HUMAN
GO:0001823	0.000310366232153942	1/3222	1/552	NA	NA	NA	NA	NA	NA	mesonephros development	RENI_RAT
GO:0042596	0.000620732464307883	2/3222	1/552	NA	NA	NA	NA	NA	NA	fear response	DOPO_HUMAN
GO:0042632	0.00248292985723153	8/3222	1/552	NA	NA	NA	NA	NA	NA	cholesterol homeostasis	PA2GX_HUMAN
GO:0007619	0.000310366232153942	1/3222	1/552	NA	NA	NA	NA	NA	NA	courtship behavior	EST6_DROME
GO:0060167	0.00124146492861577	4/3222	1/552	NA	NA	NA	NA	NA	NA	regulation of adenosine receptor signaling pathway	PPAP_RAT
GO:0035307	0.00124146492861577	4/3222	1/552	NA	NA	NA	NA	NA	NA	positive regulation of protein dephosphorylation	GBA1_HUMAN
GO:0031641	0.000620732464307883	2/3222	1/552	NA	NA	NA	NA	NA	NA	regulation of myelination	KLK8_MOUSE
GO:0009755	0.00589695841092489	19/3222	1/552	NA	NA	NA	NA	NA	NA	hormone-mediated signaling pathway	RENI_RAT
GO:0010878	0.000310366232153942	1/3222	1/552	NA	NA	NA	NA	NA	NA	cholesterol storage	LICH_HUMAN
GO:0120162	0.00217256362507759	7/3222	1/552	NA	NA	NA	NA	NA	NA	positive regulation of cold-induced thermogenesis	DOPO_HUMAN
GO:0042403	0.00186219739292365	6/3222	1/552	NA	NA	NA	NA	NA	NA	thyroid hormone metabolic process	TTHY_RAT
GO:0007269	0.000310366232153942	1/3222	1/552	NA	NA	NA	NA	NA	NA	neurotransmitter secretion	PPT1_HUMAN
GO:0046693	0.000310366232153942	1/3222	1/552	NA	NA	NA	NA	NA	NA	sperm storage	EST6_DROME
GO:0061049	0.000310366232153942	1/3222	1/552	NA	NA	NA	NA	NA	NA	cell growth involved in cardiac muscle cell development	ANG2_MOUSE
GO:0045444	0.00186219739292365	6/3222	1/552	NA	NA	NA	NA	NA	NA	fat cell differentiation	PGH2_HUMAN
GO:0001975	0.000931098696461825	3/3222	1/552	NA	NA	NA	NA	NA	NA	response to amphetamine	DOPO_HUMAN
GO:0046467	0.00310366232153942	10/3222	1/552	NA	NA	NA	NA	NA	NA	membrane lipid biosynthetic process	GBA1_HUMAN
GO:0044469	0.000310366232153942	1/3222	1/552	NA	NA	NA	NA	NA	NA	envenomation resulting in positive regulation of blood coagulation in another organism	OXLA_BOTAT
GO:1903059	0.000310366232153942	1/3222	1/552	NA	NA	NA	NA	NA	NA	regulation of protein lipidation	GBA1_HUMAN
GO:2001243	0.0037243947858473	12/3222	1/552	NA	NA	NA	NA	NA	NA	negative regulation of intrinsic apoptotic signaling pathway	PGH2_HUMAN
GO:0030593	0.000931098696461825	3/3222	1/552	NA	NA	NA	NA	NA	NA	neutrophil chemotaxis	PA21B_PIG
GO:0008299	0.0251396648044693	81/3222	1/552	NA	NA	NA	NA	NA	NA	isoprenoid biosynthetic process	THCAS_CANSA
GO:0099022	0.000310366232153942	1/3222	1/552	NA	NA	NA	NA	NA	NA	vesicle tethering	ANAG_HUMAN
GO:0032494	0.000310366232153942	1/3222	1/552	NA	NA	NA	NA	NA	NA	response to peptidoglycan	PGPSA_DROME
GO:1904064	0.00310366232153942	10/3222	1/552	NA	NA	NA	NA	NA	NA	positive regulation of cation transmembrane transport	PA21B_PIG
GO:0051968	0.000931098696461825	3/3222	1/552	NA	NA	NA	NA	NA	NA	positive regulation of synaptic transmission, glutamatergic	PGH2_HUMAN
GO:0060173	0.000310366232153942	1/3222	1/552	NA	NA	NA	NA	NA	NA	limb development	ANAG_HUMAN
GO:0036066	0.000620732464307883	2/3222	1/552	NA	NA	NA	NA	NA	NA	protein O-linked fucosylation	OFUT1_CAEEL
GO:0042176	0.00527622594661701	17/3222	1/552	NA	NA	NA	NA	NA	NA	regulation of protein catabolic process	GBA1_HUMAN
GO:0045986	0.00124146492861577	4/3222	1/552	NA	NA	NA	NA	NA	NA	negative regulation of smooth muscle contraction	PGH2_HUMAN
GO:0051709	0.000620732464307883	2/3222	1/552	NA	NA	NA	NA	NA	NA	regulation of killing of cells of another organism	OXLA_BOTAT
GO:0044365	0.000310366232153942	1/3222	1/552	NA	NA	NA	NA	NA	NA	envenomation resulting in modulation of platelet aggregation in another organism	OXLA_BOTAT
GO:0032434	0.00186219739292365	6/3222	1/552	NA	NA	NA	NA	NA	NA	regulation of proteasomal ubiquitin-dependent protein catabolic process	GBA1_HUMAN
GO:0031622	0.000310366232153942	1/3222	1/552	NA	NA	NA	NA	NA	NA	positive regulation of fever generation	PGH2_HUMAN
GO:0032869	0.00527622594661701	17/3222	1/552	NA	NA	NA	NA	NA	NA	cellular response to insulin stimulus	PA21B_PIG
GO:0009144	0.0201738050900062	65/3222	1/552	NA	NA	NA	NA	NA	NA	purine nucleoside triphosphate metabolic process	LICH_HUMAN
GO:0050796	0.00341402855369336	11/3222	1/552	NA	NA	NA	NA	NA	NA	regulation of insulin secretion	CEL2A_PIG
GO:0034762	0.00775915580384854	25/3222	1/552	NA	NA	NA	NA	NA	NA	regulation of transmembrane transport	PA21B_PIG
GO:0031175	0.00465549348230913	15/3222	1/552	NA	NA	NA	NA	NA	NA	neuron projection development	PA2GX_HUMAN
GO:0031589	0.000931098696461825	3/3222	1/552	NA	NA	NA	NA	NA	NA	cell-substrate adhesion	EXG1_CANAL
GO:0003179	0.000310366232153942	1/3222	1/552	NA	NA	NA	NA	NA	NA	heart valve morphogenesis	ANAG_HUMAN
GO:0009445	0.00465549348230913	15/3222	1/552	NA	NA	NA	NA	NA	NA	putrescine metabolic process	AOC1_HUMAN
GO:0070372	0.00403476101800124	13/3222	1/552	NA	NA	NA	NA	NA	NA	regulation of ERK1 and ERK2 cascade	PA2GA_HUMAN
GO:0000902	0.00248292985723153	8/3222	1/552	NA	NA	NA	NA	NA	NA	cell morphogenesis	LICH_HUMAN
GO:0099537	0.00186219739292365	6/3222	1/552	NA	NA	NA	NA	NA	NA	trans-synaptic signaling	DOPO_HUMAN
GO:0046651	0.00279329608938547	9/3222	1/552	NA	NA	NA	NA	NA	NA	lymphocyte proliferation	LICH_HUMAN
GO:0006469	0.00279329608938547	9/3222	1/552	NA	NA	NA	NA	NA	NA	negative regulation of protein kinase activity	GBA1_HUMAN
GO:0007155	0.00558659217877095	18/3222	1/552	NA	NA	NA	NA	NA	NA	cell adhesion	EXG1_CANAL
GO:0071492	0.00124146492861577	4/3222	1/552	NA	NA	NA	NA	NA	NA	cellular response to UV-A	MMP1_PIG
GO:0002221	0.000620732464307883	2/3222	1/552	NA	NA	NA	NA	NA	NA	pattern recognition receptor signaling pathway	ANAG_HUMAN
GO:0046485	0.00155183116076971	5/3222	1/552	NA	NA	NA	NA	NA	NA	ether lipid metabolic process	PA2GX_HUMAN
GO:0055088	0.00651769087523277	21/3222	1/552	NA	NA	NA	NA	NA	NA	lipid homeostasis	PA2GX_HUMAN
GO:0010563	0.00651769087523277	21/3222	1/552	NA	NA	NA	NA	NA	NA	negative regulation of phosphorus metabolic process	GBA1_HUMAN
GO:0045806	0.000620732464307883	2/3222	1/552	NA	NA	NA	NA	NA	NA	negative regulation of endocytosis	PRTN3_HUMAN
GO:0071276	0.00186219739292365	6/3222	1/552	NA	NA	NA	NA	NA	NA	cellular response to cadmium ion	ENPP2_RAT
GO:0010564	0.00465549348230913	15/3222	1/552	NA	NA	NA	NA	NA	NA	regulation of cell cycle process	HYAL1_HUMAN
GO:0062013	0.00465549348230913	15/3222	1/552	NA	NA	NA	NA	NA	NA	positive regulation of small molecule metabolic process	PGH2_HUMAN
GO:0034142	0.000310366232153942	1/3222	1/552	NA	NA	NA	NA	NA	NA	toll-like receptor 4 signaling pathway	ANAG_HUMAN
GO:0032375	0.000310366232153942	1/3222	1/552	NA	NA	NA	NA	NA	NA	negative regulation of cholesterol transport	PA2GX_HUMAN
GO:0044344	0.000310366232153942	1/3222	1/552	NA	NA	NA	NA	NA	NA	cellular response to fibroblast growth factor stimulus	HYAL1_HUMAN
GO:0045088	0.00465549348230913	15/3222	1/552	NA	NA	NA	NA	NA	NA	regulation of innate immune response	ANAG_HUMAN
GO:0006879	0.00775915580384854	25/3222	1/552	NA	NA	NA	NA	NA	NA	intracellular iron ion homeostasis	CERU_RAT
GO:0047484	0.000620732464307883	2/3222	1/552	NA	NA	NA	NA	NA	NA	regulation of response to osmotic stress	PGH2_HUMAN
GO:0048002	0.000310366232153942	1/3222	1/552	NA	NA	NA	NA	NA	NA	antigen processing and presentation of peptide antigen	GILT_MOUSE
GO:0045861	0.00558659217877095	18/3222	1/552	NA	NA	NA	NA	NA	NA	negative regulation of proteolysis	PGH2_HUMAN
GO:0006940	0.00248292985723153	8/3222	1/552	NA	NA	NA	NA	NA	NA	regulation of smooth muscle contraction	PGH2_HUMAN
GO:0001656	0.000310366232153942	1/3222	1/552	NA	NA	NA	NA	NA	NA	metanephros development	CATH_HUMAN
GO:0050821	0.00310366232153942	10/3222	1/552	NA	NA	NA	NA	NA	NA	protein stabilization	GILT_MOUSE
GO:0007631	0.000620732464307883	2/3222	1/552	NA	NA	NA	NA	NA	NA	feeding behavior	RENI_RAT
GO:0006154	0.00217256362507759	7/3222	1/552	NA	NA	NA	NA	NA	NA	adenosine catabolic process	ADA2_HUMAN
GO:1904457	0.000310366232153942	1/3222	1/552	NA	NA	NA	NA	NA	NA	positive regulation of neuronal action potential	GBA1_HUMAN
GO:0032526	0.00124146492861577	4/3222	1/552	NA	NA	NA	NA	NA	NA	response to retinoic acid	CATH_HUMAN
GO:0016101	0.0201738050900062	65/3222	1/552	NA	NA	NA	NA	NA	NA	diterpenoid metabolic process	TTHY_CHICK
GO:0060055	0.000931098696461825	3/3222	1/552	NA	NA	NA	NA	NA	NA	angiogenesis involved in wound healing	PCP_HUMAN
GO:0098773	0.000310366232153942	1/3222	1/552	NA	NA	NA	NA	NA	NA	skin epidermis development	GBA1_HUMAN
GO:0016036	0.00186219739292365	6/3222	1/552	NA	NA	NA	NA	NA	NA	cellular response to phosphate starvation	DABA_PSEMU
GO:0034656	0.0111731843575419	36/3222	1/552	NA	NA	NA	NA	NA	NA	nucleobase-containing small molecule catabolic process	ADA2_HUMAN
GO:0120127	0.000310366232153942	1/3222	1/552	NA	NA	NA	NA	NA	NA	response to zinc ion starvation	PPA5_RAT
GO:0034312	0.00775915580384854	25/3222	1/552	NA	NA	NA	NA	NA	NA	diol biosynthetic process	GBA1_HUMAN
GO:0051931	0.000931098696461825	3/3222	1/552	NA	NA	NA	NA	NA	NA	regulation of sensory perception	PPAP_RAT
GO:1900180	0.00186219739292365	6/3222	1/552	NA	NA	NA	NA	NA	NA	regulation of protein localization to nucleus	PGH2_HUMAN
GO:0045471	0.00962135319677219	31/3222	1/552	NA	NA	NA	NA	NA	NA	response to ethanol	PPA5_RAT
GO:0009908	0.000620732464307883	2/3222	1/552	NA	NA	NA	NA	NA	NA	flower development	PER53_ARATH
GO:0046189	0.00620732464307883	20/3222	1/552	NA	NA	NA	NA	NA	NA	phenol-containing compound biosynthetic process	DOPO_HUMAN
GO:0051001	0.000310366232153942	1/3222	1/552	NA	NA	NA	NA	NA	NA	negative regulation of nitric-oxide synthase activity	AGAL_HUMAN
GO:0010884	0.000310366232153942	1/3222	1/552	NA	NA	NA	NA	NA	NA	positive regulation of lipid storage	PA2GX_HUMAN
GO:0010883	0.000931098696461825	3/3222	1/552	NA	NA	NA	NA	NA	NA	regulation of lipid storage	PA2GX_HUMAN
GO:0150116	0.000931098696461825	3/3222	1/552	NA	NA	NA	NA	NA	NA	regulation of cell-substrate junction organization	ENPP2_RAT
GO:0002456	0.000620732464307883	2/3222	1/552	NA	NA	NA	NA	NA	NA	T cell mediated immunity	CATH_HUMAN
GO:0072350	0.00620732464307883	20/3222	1/552	NA	NA	NA	NA	NA	NA	tricarboxylic acid metabolic process	IDH_OSTTA
GO:0045932	0.00124146492861577	4/3222	1/552	NA	NA	NA	NA	NA	NA	negative regulation of muscle contraction	PGH2_HUMAN
GO:1902808	0.000931098696461825	3/3222	1/552	NA	NA	NA	NA	NA	NA	positive regulation of cell cycle G1/S phase transition	HYAL1_HUMAN
GO:0032071	0.000310366232153942	1/3222	1/552	NA	NA	NA	NA	NA	NA	regulation of endodeoxyribonuclease activity	GRAA_HUMAN
GO:0042310	0.000620732464307883	2/3222	1/552	NA	NA	NA	NA	NA	NA	vasoconstriction	DOPO_HUMAN
GO:0007264	0.00682805710738672	22/3222	1/552	NA	NA	NA	NA	NA	NA	small GTPase mediated signal transduction	LICH_HUMAN
GO:0042423	0.00186219739292365	6/3222	1/552	NA	NA	NA	NA	NA	NA	catecholamine biosynthetic process	DOPO_HUMAN
GO:0061517	0.000310366232153942	1/3222	1/552	NA	NA	NA	NA	NA	NA	macrophage proliferation	GBA1_HUMAN
GO:0042424	0.00186219739292365	6/3222	1/552	NA	NA	NA	NA	NA	NA	catecholamine catabolic process	DOPO_HUMAN
GO:0019886	0.000310366232153942	1/3222	1/552	NA	NA	NA	NA	NA	NA	antigen processing and presentation of exogenous peptide antigen via MHC class II	GILT_MOUSE
GO:0045687	0.00124146492861577	4/3222	1/552	NA	NA	NA	NA	NA	NA	positive regulation of glial cell differentiation	ENPP2_RAT
GO:0097696	0.000310366232153942	1/3222	1/552	NA	NA	NA	NA	NA	NA	receptor signaling pathway via STAT	ANAG_HUMAN
GO:0033673	0.00310366232153942	10/3222	1/552	NA	NA	NA	NA	NA	NA	negative regulation of kinase activity	GBA1_HUMAN
GO:0007632	0.000310366232153942	1/3222	1/552	NA	NA	NA	NA	NA	NA	visual behavior	DOPO_HUMAN
GO:0045429	0.00186219739292365	6/3222	1/552	NA	NA	NA	NA	NA	NA	positive regulation of nitric oxide biosynthetic process	PGH2_HUMAN
GO:0023021	0.000931098696461825	3/3222	1/552	NA	NA	NA	NA	NA	NA	termination of signal transduction	GBA1_HUMAN
GO:0010827	0.00124146492861577	4/3222	1/552	NA	NA	NA	NA	NA	NA	regulation of glucose transmembrane transport	PA21B_PIG
GO:0060180	0.000620732464307883	2/3222	1/552	NA	NA	NA	NA	NA	NA	female mating behavior	EST6_DROME
GO:0009104	0.000310366232153942	1/3222	1/552	NA	NA	NA	NA	NA	NA	lipopolysaccharide catabolic process	AOAH_MOUSE
GO:0009750	0.000931098696461825	3/3222	1/552	NA	NA	NA	NA	NA	NA	response to fructose	PGH2_HUMAN
GO:0002675	0.000931098696461825	3/3222	1/552	NA	NA	NA	NA	NA	NA	positive regulation of acute inflammatory response	PGH2_HUMAN
GO:0043954	0.000310366232153942	1/3222	1/552	NA	NA	NA	NA	NA	NA	cellular component maintenance	PRTN3_HUMAN
GO:0034311	0.00775915580384854	25/3222	1/552	NA	NA	NA	NA	NA	NA	diol metabolic process	GBA1_HUMAN
GO:0055001	0.00124146492861577	4/3222	1/552	NA	NA	NA	NA	NA	NA	muscle cell development	ANAG_HUMAN
GO:0006937	0.0037243947858473	12/3222	1/552	NA	NA	NA	NA	NA	NA	regulation of muscle contraction	PGH2_HUMAN
GO:0045760	0.000310366232153942	1/3222	1/552	NA	NA	NA	NA	NA	NA	positive regulation of action potential	GBA1_HUMAN
GO:0016241	0.00186219739292365	6/3222	1/552	NA	NA	NA	NA	NA	NA	regulation of macroautophagy	GBA1_HUMAN
GO:0045472	0.000310366232153942	1/3222	1/552	NA	NA	NA	NA	NA	NA	response to ether	LICH_HUMAN
GO:0000278	0.00124146492861577	4/3222	1/552	NA	NA	NA	NA	NA	NA	mitotic cell cycle	LICH_HUMAN
GO:0032370	0.00310366232153942	10/3222	1/552	NA	NA	NA	NA	NA	NA	positive regulation of lipid transport	PA2GX_HUMAN
GO:0072051	0.000310366232153942	1/3222	1/552	NA	NA	NA	NA	NA	NA	juxtaglomerular apparatus development	RENI_RAT
GO:0099536	0.00186219739292365	6/3222	1/552	NA	NA	NA	NA	NA	NA	synaptic signaling	DOPO_HUMAN
GO:2000846	0.000310366232153942	1/3222	1/552	NA	NA	NA	NA	NA	NA	regulation of corticosteroid hormone secretion	RENI_RAT
GO:0033157	0.00217256362507759	7/3222	1/552	NA	NA	NA	NA	NA	NA	regulation of intracellular protein transport	PGH2_HUMAN
GO:0033138	0.00155183116076971	5/3222	1/552	NA	NA	NA	NA	NA	NA	positive regulation of peptidyl-serine phosphorylation	PGH2_HUMAN
GO:0031642	0.000310366232153942	1/3222	1/552	NA	NA	NA	NA	NA	NA	negative regulation of myelination	KLK8_MOUSE
GO:0071453	0.00713842333954066	23/3222	1/552	NA	NA	NA	NA	NA	NA	cellular response to oxygen levels	PGH2_HUMAN
GO:0150117	0.000310366232153942	1/3222	1/552	NA	NA	NA	NA	NA	NA	positive regulation of cell-substrate junction organization	ENPP2_RAT
GO:0006509	0.000310366232153942	1/3222	1/552	NA	NA	NA	NA	NA	NA	membrane protein ectodomain proteolysis	PRTN3_HUMAN
GO:0070371	0.000931098696461825	3/3222	1/552	NA	NA	NA	NA	NA	NA	ERK1 and ERK2 cascade	CATH_HUMAN
GO:0051100	0.00124146492861577	4/3222	1/552	NA	NA	NA	NA	NA	NA	negative regulation of binding	GRAA_HUMAN
GO:0052200	0.00186219739292365	6/3222	1/552	NA	NA	NA	NA	NA	NA	response to host defenses	CARP1_CANAL
GO:0010623	0.000931098696461825	3/3222	1/552	NA	NA	NA	NA	NA	NA	programmed cell death involved in cell development	DNSL3_HUMAN
GO:0120126	0.000310366232153942	1/3222	1/552	NA	NA	NA	NA	NA	NA	response to copper ion starvation	AOC1_HUMAN
GO:0006090	0.0564866542520174	182/3222	1/552	NA	NA	NA	NA	NA	NA	pyruvate metabolic process	LICH_HUMAN
GO:0019233	0.00217256362507759	7/3222	1/552	NA	NA	NA	NA	NA	NA	sensory perception of pain	PGH2_HUMAN
GO:0071838	0.000310366232153942	1/3222	1/552	NA	NA	NA	NA	NA	NA	cell proliferation in bone marrow	LICH_HUMAN
GO:0033198	0.00186219739292365	6/3222	1/552	NA	NA	NA	NA	NA	NA	response to ATP	PGH2_HUMAN
GO:0120161	0.00403476101800124	13/3222	1/552	NA	NA	NA	NA	NA	NA	regulation of cold-induced thermogenesis	DOPO_HUMAN
GO:0010042	0.00155183116076971	5/3222	1/552	NA	NA	NA	NA	NA	NA	response to manganese ion	PGH2_HUMAN
GO:0009309	0.010552451893234	34/3222	1/552	NA	NA	NA	NA	NA	NA	amine biosynthetic process	DOPO_HUMAN
GO:0071318	0.000931098696461825	3/3222	1/552	NA	NA	NA	NA	NA	NA	cellular response to ATP	PGH2_HUMAN
GO:0046130	0.00434512725015518	14/3222	1/552	NA	NA	NA	NA	NA	NA	purine ribonucleoside catabolic process	ADA2_HUMAN
GO:0001990	0.00155183116076971	5/3222	1/552	NA	NA	NA	NA	NA	NA	regulation of systemic arterial blood pressure by hormone	RENI_RAT
GO:0044532	0.000310366232153942	1/3222	1/552	NA	NA	NA	NA	NA	NA	modulation of apoptotic process in another organism	OXLA_BOTAT
GO:0048582	0.00124146492861577	4/3222	1/552	NA	NA	NA	NA	NA	NA	positive regulation of post-embryonic development	AGAL_ORYSJ
GO:0043409	0.00279329608938547	9/3222	1/552	NA	NA	NA	NA	NA	NA	negative regulation of MAPK cascade	GBA1_HUMAN
GO:0045732	0.000310366232153942	1/3222	1/552	NA	NA	NA	NA	NA	NA	positive regulation of protein catabolic process	GBA1_HUMAN
GO:1905562	0.000931098696461825	3/3222	1/552	NA	NA	NA	NA	NA	NA	regulation of vascular endothelial cell proliferation	DOPO_HUMAN
GO:0050873	0.000931098696461825	3/3222	1/552	NA	NA	NA	NA	NA	NA	brown fat cell differentiation	PGH2_HUMAN
GO:0045723	0.000620732464307883	2/3222	1/552	NA	NA	NA	NA	NA	NA	positive regulation of fatty acid biosynthetic process	PGH2_HUMAN
GO:0022904	0.00124146492861577	4/3222	1/552	NA	NA	NA	NA	NA	NA	respiratory electron transport chain	GBA1_HUMAN
GO:0051348	0.0037243947858473	12/3222	1/552	NA	NA	NA	NA	NA	NA	negative regulation of transferase activity	GBA1_HUMAN
GO:0090567	0.000931098696461825	3/3222	1/552	NA	NA	NA	NA	NA	NA	reproductive shoot system development	PER53_ARATH
GO:0098780	0.000620732464307883	2/3222	1/552	NA	NA	NA	NA	NA	NA	response to mitochondrial depolarisation	GBA1_HUMAN
GO:0060040	0.000310366232153942	1/3222	1/552	NA	NA	NA	NA	NA	NA	retinal bipolar neuron differentiation	ANAG_HUMAN
GO:0018149	0.000931098696461825	3/3222	1/552	NA	NA	NA	NA	NA	NA	peptide cross-linking	Q5B038_EMENI
GO:0002757	0.00155183116076971	5/3222	1/552	NA	NA	NA	NA	NA	NA	immune response-activating signaling pathway	ANAG_HUMAN
GO:0075136	0.00186219739292365	6/3222	1/552	NA	NA	NA	NA	NA	NA	response to host	CARP1_CANAL
GO:0032227	0.000310366232153942	1/3222	1/552	NA	NA	NA	NA	NA	NA	negative regulation of synaptic transmission, dopaminergic	PGH2_HUMAN
GO:1901800	0.000310366232153942	1/3222	1/552	NA	NA	NA	NA	NA	NA	positive regulation of proteasomal protein catabolic process	GBA1_HUMAN
GO:1904407	0.00186219739292365	6/3222	1/552	NA	NA	NA	NA	NA	NA	positive regulation of nitric oxide metabolic process	PGH2_HUMAN
GO:0031652	0.000310366232153942	1/3222	1/552	NA	NA	NA	NA	NA	NA	positive regulation of heat generation	PGH2_HUMAN
GO:0009062	0.0192427063935444	62/3222	1/552	NA	NA	NA	NA	NA	NA	fatty acid catabolic process	PAG15_HUMAN
GO:0050885	0.000620732464307883	2/3222	1/552	NA	NA	NA	NA	NA	NA	neuromuscular process controlling balance	TPP1_HUMAN
GO:0034502	0.000310366232153942	1/3222	1/552	NA	NA	NA	NA	NA	NA	protein localization to chromosome	TPP1_HUMAN
GO:0071548	0.00341402855369336	11/3222	1/552	NA	NA	NA	NA	NA	NA	response to dexamethasone	GBA1_HUMAN
GO:1902283	0.000620732464307883	2/3222	1/552	NA	NA	NA	NA	NA	NA	negative regulation of primary amine oxidase activity	AOCX_BOVIN
GO:0018057	0.000310366232153942	1/3222	1/552	NA	NA	NA	NA	NA	NA	peptidyl-lysine oxidation	Q5B038_EMENI
GO:0002018	0.000310366232153942	1/3222	1/552	NA	NA	NA	NA	NA	NA	renin-angiotensin regulation of aldosterone production	RENI_RAT
GO:0070571	0.000310366232153942	1/3222	1/552	NA	NA	NA	NA	NA	NA	negative regulation of neuron projection regeneration	KLK8_MOUSE
GO:0009408	0.00620732464307883	20/3222	1/552	NA	NA	NA	NA	NA	NA	response to heat	PGH2_HUMAN
GO:0006309	0.000931098696461825	3/3222	1/552	NA	NA	NA	NA	NA	NA	apoptotic DNA fragmentation	DNSL3_HUMAN
GO:0050769	0.00186219739292365	6/3222	1/552	NA	NA	NA	NA	NA	NA	positive regulation of neurogenesis	ENPP2_RAT
GO:0050764	0.00217256362507759	7/3222	1/552	NA	NA	NA	NA	NA	NA	regulation of phagocytosis	PRTN3_HUMAN
GO:0034285	0.00155183116076971	5/3222	1/552	NA	NA	NA	NA	NA	NA	response to disaccharide	ANAG_HUMAN
GO:0015748	0.000620732464307883	2/3222	1/552	NA	NA	NA	NA	NA	NA	organophosphate ester transport	PA2GX_HUMAN
GO:0043536	0.000310366232153942	1/3222	1/552	NA	NA	NA	NA	NA	NA	positive regulation of blood vessel endothelial cell migration	PGH2_HUMAN
GO:0030166	0.00124146492861577	4/3222	1/552	NA	NA	NA	NA	NA	NA	proteoglycan biosynthetic process	HS3S1_MOUSE
GO:0002495	0.000310366232153942	1/3222	1/552	NA	NA	NA	NA	NA	NA	antigen processing and presentation of peptide antigen via MHC class II	GILT_MOUSE
GO:0035306	0.00186219739292365	6/3222	1/552	NA	NA	NA	NA	NA	NA	positive regulation of dephosphorylation	GBA1_HUMAN
GO:0036120	0.000620732464307883	2/3222	1/552	NA	NA	NA	NA	NA	NA	cellular response to platelet-derived growth factor stimulus	HYAL1_HUMAN
GO:0033135	0.00217256362507759	7/3222	1/552	NA	NA	NA	NA	NA	NA	regulation of peptidyl-serine phosphorylation	PGH2_HUMAN
GO:0001678	0.00496585971446307	16/3222	1/552	NA	NA	NA	NA	NA	NA	intracellular glucose homeostasis	ANG2_MOUSE
GO:1904427	0.00248292985723153	8/3222	1/552	NA	NA	NA	NA	NA	NA	positive regulation of calcium ion transmembrane transport	PA21B_PIG
GO:0009900	0.000310366232153942	1/3222	1/552	NA	NA	NA	NA	NA	NA	dehiscence	ADPG2_ARATH
GO:0070231	0.000931098696461825	3/3222	1/552	NA	NA	NA	NA	NA	NA	T cell apoptotic process	LICH_HUMAN
GO:0032570	0.00341402855369336	11/3222	1/552	NA	NA	NA	NA	NA	NA	response to progesterone	LALBA_BOVIN
GO:0007623	0.00558659217877095	18/3222	1/552	NA	NA	NA	NA	NA	NA	circadian rhythm	ANAG_HUMAN
GO:0045987	0.00155183116076971	5/3222	1/552	NA	NA	NA	NA	NA	NA	positive regulation of smooth muscle contraction	PGH2_HUMAN
GO:0071471	0.000310366232153942	1/3222	1/552	NA	NA	NA	NA	NA	NA	cellular response to non-ionic osmotic stress	PGH2_HUMAN
GO:0030201	0.000620732464307883	2/3222	1/552	NA	NA	NA	NA	NA	NA	heparan sulfate proteoglycan metabolic process	ANAG_HUMAN
GO:0060746	0.000310366232153942	1/3222	1/552	NA	NA	NA	NA	NA	NA	parental behavior	DOPO_HUMAN
GO:0090351	0.000310366232153942	1/3222	1/552	NA	NA	NA	NA	NA	NA	seedling development	CHIT_PUNGR
GO:1900015	0.000931098696461825	3/3222	1/552	NA	NA	NA	NA	NA	NA	regulation of cytokine production involved in inflammatory response	PA2GX_HUMAN
GO:0048704	0.000310366232153942	1/3222	1/552	NA	NA	NA	NA	NA	NA	embryonic skeletal system morphogenesis	HYAL1_HUMAN
GO:0001541	0.000931098696461825	3/3222	1/552	NA	NA	NA	NA	NA	NA	ovarian follicle development	ANG1_BOVIN
GO:0023052	0.00248292985723153	8/3222	1/552	NA	NA	NA	NA	NA	NA	signaling	DOPO_HUMAN
GO:0002478	0.000310366232153942	1/3222	1/552	NA	NA	NA	NA	NA	NA	antigen processing and presentation of exogenous peptide antigen	GILT_MOUSE
GO:0045786	0.00279329608938547	9/3222	1/552	NA	NA	NA	NA	NA	NA	negative regulation of cell cycle	PGH2_HUMAN
GO:0008542	0.000310366232153942	1/3222	1/552	NA	NA	NA	NA	NA	NA	visual learning	DOPO_HUMAN
GO:0045944	0.00651769087523277	21/3222	1/552	NA	NA	NA	NA	NA	NA	positive regulation of transcription by RNA polymerase II	PA21B_PIG
GO:0048536	0.000310366232153942	1/3222	1/552	NA	NA	NA	NA	NA	NA	spleen development	LICH_HUMAN
GO:0070925	0.00279329608938547	9/3222	1/552	NA	NA	NA	NA	NA	NA	organelle assembly	CATD_RAT
GO:0006678	0.000620732464307883	2/3222	1/552	NA	NA	NA	NA	NA	NA	glucosylceramide metabolic process	GBA1_HUMAN
GO:2000855	0.000310366232153942	1/3222	1/552	NA	NA	NA	NA	NA	NA	regulation of mineralocorticoid secretion	RENI_RAT
GO:0050886	0.00155183116076971	5/3222	1/552	NA	NA	NA	NA	NA	NA	endocrine process	RENI_RAT
GO:0031345	0.00124146492861577	4/3222	1/552	NA	NA	NA	NA	NA	NA	negative regulation of cell projection organization	KLK8_MOUSE
GO:0055013	0.000310366232153942	1/3222	1/552	NA	NA	NA	NA	NA	NA	cardiac muscle cell development	ANAG_HUMAN
GO:0050803	0.000310366232153942	1/3222	1/552	NA	NA	NA	NA	NA	NA	regulation of synapse structure or activity	PPT1_HUMAN
GO:0034605	0.00248292985723153	8/3222	1/552	NA	NA	NA	NA	NA	NA	cellular response to heat	PGH2_HUMAN
GO:0042401	0.0102420856610801	33/3222	1/552	NA	NA	NA	NA	NA	NA	biogenic amine biosynthetic process	DOPO_HUMAN
GO:0006689	0.000620732464307883	2/3222	1/552	NA	NA	NA	NA	NA	NA	ganglioside catabolic process	SIA_ASPFU
GO:0090605	0.000310366232153942	1/3222	1/552	NA	NA	NA	NA	NA	NA	submerged biofilm formation	EXG1_CANAL
GO:0060448	0.000310366232153942	1/3222	1/552	NA	NA	NA	NA	NA	NA	dichotomous subdivision of terminal units involved in lung branching	CATH_HUMAN
GO:0006541	0.00775915580384854	25/3222	1/552	NA	NA	NA	NA	NA	NA	glutamine metabolic process	Q6NY42_DANRE
GO:0042454	0.00775915580384854	25/3222	1/552	NA	NA	NA	NA	NA	NA	ribonucleoside catabolic process	ADA2_HUMAN
GO:0035434	0.000310366232153942	1/3222	1/552	NA	NA	NA	NA	NA	NA	copper ion transmembrane transport	CERU_RAT
GO:0022412	0.00186219739292365	6/3222	1/552	NA	NA	NA	NA	NA	NA	cellular process involved in reproduction in multicellular organism	TTHY_CHICK
GO:0098743	0.000310366232153942	1/3222	1/552	NA	NA	NA	NA	NA	NA	cell aggregation	EXG1_CANAL
GO:0090109	0.000931098696461825	3/3222	1/552	NA	NA	NA	NA	NA	NA	regulation of cell-substrate junction assembly	ENPP2_RAT
GO:0044241	0.000931098696461825	3/3222	1/552	NA	NA	NA	NA	NA	NA	lipid digestion	LIPR2_HUMAN
GO:0006956	0.000310366232153942	1/3222	1/552	NA	NA	NA	NA	NA	NA	complement activation	CFAD_MOUSE
GO:2001234	0.00589695841092489	19/3222	1/552	NA	NA	NA	NA	NA	NA	negative regulation of apoptotic signaling pathway	PGH2_HUMAN
GO:0043547	0.00186219739292365	6/3222	1/552	NA	NA	NA	NA	NA	NA	positive regulation of GTPase activity	PRTN3_HUMAN
GO:0043087	0.00248292985723153	8/3222	1/552	NA	NA	NA	NA	NA	NA	regulation of GTPase activity	PRTN3_HUMAN
GO:0046034	0.00837988826815642	27/3222	1/552	NA	NA	NA	NA	NA	NA	ATP metabolic process	LICH_HUMAN
GO:0030259	0.000310366232153942	1/3222	1/552	NA	NA	NA	NA	NA	NA	lipid glycosylation	GBA1_HUMAN
GO:0034224	0.000310366232153942	1/3222	1/552	NA	NA	NA	NA	NA	NA	cellular response to zinc ion starvation	PPA5_RAT
GO:0022612	0.000310366232153942	1/3222	1/552	NA	NA	NA	NA	NA	NA	gland morphogenesis	LICH_HUMAN
GO:0046520	0.00124146492861577	4/3222	1/552	NA	NA	NA	NA	NA	NA	sphingoid biosynthetic process	GBA1_HUMAN
GO:0001776	0.00124146492861577	4/3222	1/552	NA	NA	NA	NA	NA	NA	leukocyte homeostasis	LICH_HUMAN
GO:0006695	0.00620732464307883	20/3222	1/552	NA	NA	NA	NA	NA	NA	cholesterol biosynthetic process	LICH_HUMAN
GO:0071902	0.00217256362507759	7/3222	1/552	NA	NA	NA	NA	NA	NA	positive regulation of protein serine/threonine kinase activity	PA21B_PIG
GO:0048679	0.000620732464307883	2/3222	1/552	NA	NA	NA	NA	NA	NA	regulation of axon regeneration	KLK8_MOUSE
GO:0014896	0.000620732464307883	2/3222	1/552	NA	NA	NA	NA	NA	NA	muscle hypertrophy	ANG2_MOUSE
GO:0042421	0.000310366232153942	1/3222	1/552	NA	NA	NA	NA	NA	NA	norepinephrine biosynthetic process	DOPO_HUMAN
GO:0010043	0.00496585971446307	16/3222	1/552	NA	NA	NA	NA	NA	NA	response to zinc ion	PPA5_RAT
GO:1990830	0.0037243947858473	12/3222	1/552	NA	NA	NA	NA	NA	NA	cellular response to leukemia inhibitory factor	PA2GX_HUMAN
GO:0032074	0.000310366232153942	1/3222	1/552	NA	NA	NA	NA	NA	NA	negative regulation of nuclease activity	GRAA_HUMAN
GO:0010506	0.00465549348230913	15/3222	1/552	NA	NA	NA	NA	NA	NA	regulation of autophagy	GBA1_HUMAN
GO:0034776	0.000310366232153942	1/3222	1/552	NA	NA	NA	NA	NA	NA	response to histamine	AOC1_HUMAN
GO:0008344	0.00155183116076971	5/3222	1/552	NA	NA	NA	NA	NA	NA	adult locomotory behavior	PPT1_HUMAN
GO:0010575	0.000620732464307883	2/3222	1/552	NA	NA	NA	NA	NA	NA	positive regulation of vascular endothelial growth factor production	PGH2_HUMAN
GO:0009199	0.0195530726256983	63/3222	1/552	NA	NA	NA	NA	NA	NA	ribonucleoside triphosphate metabolic process	LICH_HUMAN
GO:0071621	0.000931098696461825	3/3222	1/552	NA	NA	NA	NA	NA	NA	granulocyte chemotaxis	PA21B_PIG
GO:0052162	0.000310366232153942	1/3222	1/552	NA	NA	NA	NA	NA	NA	modulation by symbiont of defense-related host calcium ion flux	CARP1_CANAL
GO:0046548	0.000310366232153942	1/3222	1/552	NA	NA	NA	NA	NA	NA	retinal rod cell development	ANAG_HUMAN
GO:0071216	0.00465549348230913	15/3222	1/552	NA	NA	NA	NA	NA	NA	cellular response to biotic stimulus	ANG4_MOUSE
GO:1901890	0.000310366232153942	1/3222	1/552	NA	NA	NA	NA	NA	NA	positive regulation of cell junction assembly	ENPP2_RAT
GO:1900016	0.000310366232153942	1/3222	1/552	NA	NA	NA	NA	NA	NA	negative regulation of cytokine production involved in inflammatory response	PA2GX_HUMAN
GO:0034440	0.021104903786468	68/3222	1/552	NA	NA	NA	NA	NA	NA	lipid oxidation	MNLOX_MAGO7
GO:0042590	0.000310366232153942	1/3222	1/552	NA	NA	NA	NA	NA	NA	antigen processing and presentation of exogenous peptide antigen via MHC class I	GILT_MOUSE
GO:0034405	0.000931098696461825	3/3222	1/552	NA	NA	NA	NA	NA	NA	response to fluid shear stress	PGH2_HUMAN
GO:0061518	0.000310366232153942	1/3222	1/552	NA	NA	NA	NA	NA	NA	microglial cell proliferation	GBA1_HUMAN
GO:0031929	0.000620732464307883	2/3222	1/552	NA	NA	NA	NA	NA	NA	TOR signaling	LICH_HUMAN
GO:0060415	0.000310366232153942	1/3222	1/552	NA	NA	NA	NA	NA	NA	muscle tissue morphogenesis	ANAG_HUMAN
GO:0002016	0.000620732464307883	2/3222	1/552	NA	NA	NA	NA	NA	NA	regulation of blood volume by renin-angiotensin	RENI_RAT
GO:0007589	0.00465549348230913	15/3222	1/552	NA	NA	NA	NA	NA	NA	body fluid secretion	CERU_RAT
GO:0007622	0.00124146492861577	4/3222	1/552	NA	NA	NA	NA	NA	NA	rhythmic behavior	ANAG_HUMAN
GO:0042810	0.000931098696461825	3/3222	1/552	NA	NA	NA	NA	NA	NA	pheromone metabolic process	EST6_DROME
GO:0051216	0.00186219739292365	6/3222	1/552	NA	NA	NA	NA	NA	NA	cartilage development	HYAL1_HUMAN
GO:0032768	0.00186219739292365	6/3222	1/552	NA	NA	NA	NA	NA	NA	regulation of monooxygenase activity	AGAL_HUMAN
GO:0007595	0.00341402855369336	11/3222	1/552	NA	NA	NA	NA	NA	NA	lactation	CERU_RAT
GO:1903034	0.00279329608938547	9/3222	1/552	NA	NA	NA	NA	NA	NA	regulation of response to wounding	KLK8_MOUSE
[truncated: 5,197 more chars]
