# Supplementary material for: Cellular location shapes quaternary structure of enzymes
Source: Nat Commun. 2024 Oct 1;15:8505. doi: 10.1038/s41467-024-52662-2 (PMC11445431; doi:10.1038/s41467-024-52662-2)
Supplement: Supplementary file 5 — Supplementary Data 2 [file 41467_2024_52662_MOESM5_ESM.zip › GO/Euk_P/pvalues.P.txt]

GO:0009057	3.069936e-95
GO:0000272	4.464099e-91
GO:0005976	1.096472e-81
GO:0043170	2.451108e-44
GO:1901575	1.469735e-42
GO:0009056	4.960148e-40
GO:0071715	1.499735e-38
GO:0032309	1.499735e-38
GO:0050482	9.222493e-38
GO:1903963	9.222493e-38
GO:0015909	1.508064e-36
GO:0005975	7.678270e-34
GO:0016052	7.769413e-34
GO:0015908	2.174437e-33
GO:0051275	5.365563e-32
GO:0030245	3.051385e-31
GO:0015718	5.016641e-31
GO:0030243	2.173297e-30
GO:0046942	1.238315e-29
GO:0015849	1.238315e-29
GO:0051273	1.458537e-29
GO:0009251	1.868109e-28
GO:0015711	2.349829e-28
GO:0016998	4.246642e-28
GO:0006869	9.404556e-28
GO:0044036	4.231259e-25
GO:0046903	1.950178e-24
GO:0044347	2.574111e-22
GO:0044042	3.558262e-22
GO:0042742	6.511116e-22
GO:0010383	1.298271e-21
GO:0010410	3.573463e-20
GO:0045493	1.583427e-19
GO:2000895	1.583427e-19
GO:0045491	1.583427e-19
GO:0006952	2.049689e-19
GO:0016042	1.363208e-18
GO:0006026	3.473064e-18
GO:0009617	4.794151e-17
GO:0098542	8.789288e-16
GO:0006022	1.585498e-15
GO:0006032	2.217957e-15
GO:0006030	1.804203e-14
GO:0006644	2.800979e-14
GO:1901072	1.138674e-13
GO:0044419	1.541393e-13
GO:0051707	3.327114e-12
GO:0050830	1.200985e-11
GO:0071702	3.275965e-11
GO:0141061	9.966567e-11
GO:0141060	9.966567e-11
GO:0031640	9.966567e-11
GO:0001906	3.783851e-10
GO:0043207	9.178565e-10
GO:0006508	9.315492e-10
GO:0046348	1.061325e-09
GO:1901071	1.061325e-09
GO:0045488	3.111931e-09
GO:0010393	3.111931e-09
GO:0045490	3.111931e-09
GO:0071555	4.524354e-09
GO:0009607	5.065167e-09
GO:0045229	1.010932e-08
GO:0071554	6.768977e-08
GO:0019731	2.347715e-07
GO:0046274	1.305420e-06
GO:0019730	6.095117e-06
GO:0006810	3.442297e-05
GO:0006959	3.859387e-05
GO:0051179	5.130161e-05
GO:0051234	8.173658e-05
GO:0002376	4.468699e-04
GO:0042744	7.425779e-04
GO:0019732	8.075164e-04
GO:1901136	1.071062e-03
GO:0006950	1.284914e-03
GO:0006040	2.406535e-03
GO:0046271	2.620389e-03
GO:0009605	2.902382e-03
GO:0032429	4.763606e-03
GO:0006651	4.763606e-03
GO:0005988	4.763606e-03
GO:0044238	6.339274e-03
GO:0042743	1.577699e-02
GO:0061844	1.834519e-02
GO:0006027	2.154050e-02
GO:0050832	2.228957e-02
GO:0017148	2.598326e-02
GO:0032431	2.805816e-02
GO:0007202	2.805816e-02
GO:0032430	2.805816e-02
GO:0010517	3.245623e-02
GO:0006955	3.790074e-02
GO:0034249	3.811793e-02
