# Supplementary material for: Cellular location shapes quaternary structure of enzymes
Source: Nat Commun. 2024 Oct 1;15:8505. doi: 10.1038/s41467-024-52662-2 (PMC11445431; doi:10.1038/s41467-024-52662-2)
Supplement: Supplementary file 6 — Supplementary Data 3 [file 41467_2024_52662_MOESM6_ESM.xlsx]

## Sheet: Supp Data 3
Supplementary Data 3. The number of clusters in the PDB for each of the three species, with their quaternary structure (H or M) and cellular location, and the numbers that are also present in the Complex Portal heteromers.
All
Human
	cytoplasm	H: 249	M:102
	other	H: 160	M:106
	extracellular	H: 24	M:30
Ecoli
	cytoplasm	H: 422	M:123
	other	H: 34	M:43
	extracellular	H: 0	M:3
Yeast
	cytoplasm	H: 88	M:27
	other	H: 53	M:35
	extracellular	H: 1	M:1
ComplexPortal
Human
	cytoplasm	H: 9	M:2
	other	H: 2	M:2
	extracellular	H: 0	M:0
Ecoli
	cytoplasm	H: 16	M:5
	other	H: 1	M:2
	extracellular	H: 0	M:0
Yeast
	cytoplasm	H: 1	M:1
	other	H: 6	M:3
	extracellular	H: 0	M:0
