# Supplementary material for: Cellular location shapes quaternary structure of enzymes
Source: Nat Commun. 2024 Oct 1;15:8505. doi: 10.1038/s41467-024-52662-2 (PMC11445431; doi:10.1038/s41467-024-52662-2)
Supplement: Supplementary file 8 — Source Data [file 41467_2024_52662_MOESM8_ESM.zip]

Archive with 21 entries (20 files):
- SourceData/
- SourceData/Source_Data_Figure7.xlsx
- SourceData/Source_Data_FigureS13.xlsx
- SourceData/Source_Data_FigureS2.xlsx
- SourceData/Source_Data_FigureS3.xlsx
- SourceData/Source_Data_FigureS12.xlsx
- SourceData/Source_Data_Figure6.xlsx
- SourceData/Source_Data_FigureS4.xlsx
- SourceData/Source_Data_FigureS14.xlsx
- SourceData/Source_Data_FigureS9.xlsx
- SourceData/Source_Data_FigureS5.xlsx
- SourceData/Source_Data_FigureS6.xlsx
- SourceData/Source_Data_Figure3.xlsx
- SourceData/Source_Data_Figure2.xlsx
- SourceData/Source_Data_FigureS7.xlsx
- SourceData/Source_Data_FigureS11.xlsx
- SourceData/Source_Data_Figure5.xlsx
- SourceData/Source_Data_Figure8.xlsx
- SourceData/Source_Data_FigureS1.xlsx
- SourceData/Source_Data_Figure4.xlsx
- SourceData/Source_Data_FigureS10.xlsx
