# Supplementary material for: Cellular location shapes quaternary structure of enzymes
Source: Nat Commun. 2024 Oct 1;15:8505. doi: 10.1038/s41467-024-52662-2 (PMC11445431; doi:10.1038/s41467-024-52662-2)
Supplement: Supplementary file 8 — Source Data [file 41467_2024_52662_MOESM8_ESM.zip › SourceData/Source_Data_Figure7.xlsx]

## Sheet: A
Prot	QS	Abund		Prot	QS	Abund/Subunits
3MG1_ECOLI	Mon.	3.88		3MG1_ECOLI	Mon.	3.88
3MG2_ECOLI	Mon.	2.81		3MG2_ECOLI	Mon.	2.81
3PASE_ECOLI	Mon.	53.5		3PASE_ECOLI	Mon.	53.5
5DNU_ECOLI	Hom.	38.9		5DNU_ECOLI	Hom.	19.45
5FCL_ECOLI	Mon.	3.5		5FCL_ECOLI	Mon.	3.5
6PGD_ECOLI	Hom.	2016		6PGD_ECOLI	Hom.	1008
6PGL_ECOLI	Mon.	718		6PGL_ECOLI	Mon.	718
AAS_ECOLI	Hom.	4.13		AAS_ECOLI	Hom.	2.065
AAT_ECOLI	Hom.	1602		AAT_ECOLI	Hom.	801
ABDH_ECOLI	Hom.	697		ABDH_ECOLI	Hom.	174.25
ACDH_ECOLI	Mon.	5.25		ACDH_ECOLI	Mon.	5.25
ACEA_ECOLI	Hom.	6737		ACEA_ECOLI	Hom.	1684.25
ACEK_ECOLI	Hom.	9.3		ACEK_ECOLI	Hom.	4.65
ACKA_ECOLI	Hom.	927		ACKA_ECOLI	Hom.	463.5
ACNA_ECOLI	Mon.	468		ACNA_ECOLI	Mon.	468
ACNB_ECOLI	Hom.	1786		ACNB_ECOLI	Hom.	1786
ACPH_ECOLI	Mon.	0.993		ACPH_ECOLI	Mon.	0.993
ACPT_ECOLI	Mon.	2.04		ACPT_ECOLI	Mon.	2.04
ACSA_ECOLI	Mon.	1420		ACSA_ECOLI	Mon.	1420
ACUI_ECOLI	Hom.	401		ACUI_ECOLI	Hom.	200.5
ACYP_ECOLI	Mon.	58.9		ACYP_ECOLI	Mon.	58.9
ADA_ECOLI	Mon.	0.26		ADA_ECOLI	Mon.	0.26
ADD_ECOLI	Mon.	190		ADD_ECOLI	Mon.	190
ADEC_ECOLI	Hom.	1.37		ADEC_ECOLI	Hom.	0.685
ADH2_ECOLI	Hom.	0.963		ADH2_ECOLI	Hom.	0.4815
ADHE_ECOLI	Hom.	2569		ADHE_ECOLI	Hom.	1284.5
ADIA_ECOLI	Hom.	3.42		ADIA_ECOLI	Hom.	0.342
ADPP_ECOLI	Hom.	74		ADPP_ECOLI	Hom.	37
AEEP_ECOLI	Mon.	50.5		AEEP_ECOLI	Mon.	50.5
AEGA_ECOLI	Mon.	23.9		AEGA_ECOLI	Mon.	23.9
AES_ECOLI	Hom.	7.68		AES_ECOLI	Hom.	3.84
AGAL_ECOLI	Hom.	42.2		AGAL_ECOLI	Hom.	10.55
AGAS_ECOLI	Hom.	0.83		AGAS_ECOLI	Hom.	0.415
AGP_ECOLI	Hom.	552		AGP_ECOLI	Hom.	276
AHR_ECOLI	Hom.	66.3		AHR_ECOLI	Hom.	33.15
AIDB_ECOLI	Hom.	14.7		AIDB_ECOLI	Hom.	3.675
AIS_ECOLI	Mon.	41.9		AIS_ECOLI	Mon.	41.9
AK1H_ECOLI	Hom.	498		AK1H_ECOLI	Hom.	249
AK2H_ECOLI	Hom.	66.8		AK2H_ECOLI	Hom.	33.4
AK3_ECOLI	Hom.	184		AK3_ECOLI	Hom.	92
AKRMG_ECOLI	Mon.	2.31		AKRMG_ECOLI	Mon.	2.31
ALAA_ECOLI	Hom.	88.6		ALAA_ECOLI	Hom.	44.3
ALAC_ECOLI	Hom.	51.1		ALAC_ECOLI	Hom.	12.775
ALDA_ECOLI	Hom.	3070		ALDA_ECOLI	Hom.	767.5
ALDB_ECOLI	Hom.	834		ALDB_ECOLI	Hom.	208.5
ALF1_ECOLI	Hom.	981		ALF1_ECOLI	Hom.	196.2
ALF_ECOLI	Hom.	2783		ALF_ECOLI	Hom.	1391.5
ALKB_ECOLI	Hom.	12		ALKB_ECOLI	Hom.	6
ALKH_ECOLI	Hom.	1131		ALKH_ECOLI	Hom.	377
ALLA_ECOLI	Hom.	0.264		ALLA_ECOLI	Hom.	0.132
ALLC_ECOLI	Hom.	2.13		ALLC_ECOLI	Hom.	1.065
ALLD_ECOLI	Hom.	0.664		ALLD_ECOLI	Hom.	0.332
ALR1_ECOLI	Hom.	18.4		ALR1_ECOLI	Hom.	9.2
ALR2_ECOLI	Hom.	31.2		ALR2_ECOLI	Hom.	15.6
AMIA_ECOLI	Mon.	6.5		AMIA_ECOLI	Mon.	6.5
AMIB_ECOLI	Mon.	4.12		AMIB_ECOLI	Mon.	4.12
AMIC_ECOLI	Mon.	3.36		AMIC_ECOLI	Mon.	3.36
AMN_ECOLI	Hom.	83.6		AMN_ECOLI	Hom.	13.9333
AMPA_ECOLI	Hom.	310		AMPA_ECOLI	Hom.	51.6667
AMPC_ECOLI	Hom.	7.86		AMPC_ECOLI	Hom.	3.93
AMPD_ECOLI	Mon.	7		AMPD_ECOLI	Mon.	7
AMPH_ECOLI	Mon.	5.5		AMPH_ECOLI	Mon.	5.5
AMY1_ECOLI	Mon.	0.497		AMY1_ECOLI	Mon.	0.497
AMY2_ECOLI	Mon.	32.2		AMY2_ECOLI	Mon.	32.2
ANMK_ECOLI	Hom.	27		ANMK_ECOLI	Hom.	13.5
APAH_ECOLI	Mon.	21.5		APAH_ECOLI	Mon.	21.5
APBE_ECOLI	Hom.	2.02		APBE_ECOLI	Hom.	0.505
APHA_ECOLI	Hom.	81.8		APHA_ECOLI	Hom.	20.45
APT_ECOLI	Hom.	349		APT_ECOLI	Hom.	174.5
ARAA_ECOLI	Hom.	11.2		ARAA_ECOLI	Hom.	1.86667
ARAB_ECOLI	Hom.	5.99		ARAB_ECOLI	Hom.	2.995
ARAD_ECOLI	Hom.	0.731		ARAD_ECOLI	Hom.	0.18275
ARCL_ECOLI	Hom.	4.57		ARCL_ECOLI	Hom.	2.285
ARCM_ECOLI	Hom.	0.645		ARCM_ECOLI	Hom.	0.3225
ARGA_ECOLI	Hom.	65.6		ARGA_ECOLI	Hom.	10.9333
ARGB_ECOLI	Hom.	212		ARGB_ECOLI	Hom.	106
ARGC_ECOLI	Hom.	52.6		ARGC_ECOLI	Hom.	13.15
ARGD_ECOLI	Hom.	329		ARGD_ECOLI	Hom.	164.5
ARGE_ECOLI	Hom.	127		ARGE_ECOLI	Hom.	63.5
ARGK_ECOLI	Hom.	0.058		ARGK_ECOLI	Hom.	0.029
ARLY_ECOLI	Hom.	164		ARLY_ECOLI	Hom.	82
ARNB_ECOLI	Hom.	97.3		ARNB_ECOLI	Hom.	48.65
ARNC_ECOLI	Hom.	11.3		ARNC_ECOLI	Hom.	2.825
ARND_ECOLI	Mon.	5.93		ARND_ECOLI	Mon.	5.93
ARNT_ECOLI	Mon.	0.089		ARNT_ECOLI	Mon.	0.089
AROA_ECOLI	Mon.	169		AROA_ECOLI	Mon.	169
AROB_ECOLI	Hom.	171		AROB_ECOLI	Hom.	85.5
AROC_ECOLI	Hom.	129		AROC_ECOLI	Hom.	64.5
AROD_ECOLI	Hom.	89.5		AROD_ECOLI	Hom.	44.75
AROE_ECOLI	Hom.	42.8		AROE_ECOLI	Hom.	10.7
AROF_ECOLI	Hom.	169		AROF_ECOLI	Hom.	84.5
AROG_ECOLI	Hom.	791		AROG_ECOLI	Hom.	197.75
AROH_ECOLI	Hom.	139		AROH_ECOLI	Hom.	34.75
AROK_ECOLI	Mon.	203		AROK_ECOLI	Mon.	203
AROL_ECOLI	Mon.	69.8		AROL_ECOLI	Mon.	69.8
ARSC_ECOLI	Mon.	6.17		ARSC_ECOLI	Mon.	6.17
ASCB_ECOLI	Mon.	0.663		ASCB_ECOLI	Mon.	0.663
ASLA_ECOLI	Hom.	0.047		ASLA_ECOLI	Hom.	0.0235
ASLB_ECOLI	Mon.	0.06		ASLB_ECOLI	Mon.	0.06
ASNA_ECOLI	Hom.	443		ASNA_ECOLI	Hom.	221.5
ASNB_ECOLI	Hom.	416		ASNB_ECOLI	Hom.	208
ASPA_ECOLI	Hom.	1414		ASPA_ECOLI	Hom.	353.5
ASPG1_ECOLI	Hom.	65.8		ASPG1_ECOLI	Hom.	16.45
ASPG2_ECOLI	Hom.	210		ASPG2_ECOLI	Hom.	52.5
ASSY_ECOLI	Hom.	571		ASSY_ECOLI	Hom.	142.75
ASTA_ECOLI	Hom.	3.11		ASTA_ECOLI	Hom.	1.555
ASTB_ECOLI	Hom.	2.7		ASTB_ECOLI	Hom.	1.35
ASTC_ECOLI	Hom.	151		ASTC_ECOLI	Hom.	75.5
ASTD_ECOLI	Hom.	10.5		ASTD_ECOLI	Hom.	5.25
ASTE_ECOLI	Hom.	0.649		ASTE_ECOLI	Hom.	0.3245
ATDA_ECOLI	Hom.	61.2		ATDA_ECOLI	Hom.	5.1
ATMA_ECOLI	Mon.	16.3		ATMA_ECOLI	Mon.	16.3
AVTA_ECOLI	Hom.	42.1		AVTA_ECOLI	Hom.	21.05
AZOR_ECOLI	Hom.	242		AZOR_ECOLI	Hom.	121
BAES_ECOLI	Hom.	1.23		BAES_ECOLI	Hom.	0.615
BARA_ECOLI	Mon.	3.09		BARA_ECOLI	Mon.	3.09
BASS_ECOLI	Hom.	5.8		BASS_ECOLI	Hom.	2.9
BCP_ECOLI	Mon.	992		BCP_ECOLI	Mon.	992
BEPA_ECOLI	Hom.	72.6		BEPA_ECOLI	Hom.	12.1
BETA_ECOLI	Mon.	1.41		BETA_ECOLI	Mon.	1.41
BETB_ECOLI	Hom.	31.2		BETB_ECOLI	Hom.	7.8
BFR_ECOLI	Hom.	1015		BFR_ECOLI	Hom.	42.2917
BGA2_ECOLI	Hom.	0.664		BGA2_ECOLI	Hom.	0.166
BGAL_ECOLI	Hom.	208		BGAL_ECOLI	Hom.	52
BGLA_ECOLI	Hom.	252		BGLA_ECOLI	Hom.	126
BGLR_ECOLI	Hom.	18		BGLR_ECOLI	Hom.	4.5
BGLX_ECOLI	Hom.	54.2		BGLX_ECOLI	Hom.	27.1
BIOA_ECOLI	Hom.	23.6		BIOA_ECOLI	Hom.	11.8
BIOB_ECOLI	Hom.	8.02		BIOB_ECOLI	Hom.	4.01
BIOC_ECOLI	Mon.	0.284		BIOC_ECOLI	Mon.	0.284
BIOD1_ECOLI	Hom.	66.9		BIOD1_ECOLI	Hom.	33.45
BIOD2_ECOLI	Hom.	74.4		BIOD2_ECOLI	Hom.	37.2
BIOF_ECOLI	Hom.	6.13		BIOF_ECOLI	Hom.	3.065
BIOH_ECOLI	Mon.	27		BIOH_ECOLI	Mon.	27
BIPA_ECOLI	Mon.	585		BIPA_ECOLI	Mon.	585
BIRA_ECOLI	Hom.	13.5		BIRA_ECOLI	Hom.	6.75
BISC_ECOLI	Mon.	8.14		BISC_ECOLI	Mon.	8.14
BTUE_ECOLI	Mon.	528		BTUE_ECOLI	Mon.	528
BTUR_ECOLI	Hom.	41.3		BTUR_ECOLI	Hom.	20.65
C561_ECOLI	Mon.	6.55		C561_ECOLI	Mon.	6.55
CAIA_ECOLI	Hom.	2.69		CAIA_ECOLI	Hom.	1.345
CAIB_ECOLI	Hom.	1.06		CAIB_ECOLI	Hom.	0.53
CAIC_ECOLI	Hom.	0.898		CAIC_ECOLI	Hom.	0.449
CAID_ECOLI	Hom.	1.11		CAID_ECOLI	Hom.	0.37
CAN_ECOLI	Hom.	668		CAN_ECOLI	Hom.	167
CAPP_ECOLI	Hom.	797		CAPP_ECOLI	Hom.	199.25
CAS3_ECOLI	Mon.	0.072		CAS3_ECOLI	Mon.	0.072
CCA_ECOLI	Mon.	16.7		CCA_ECOLI	Mon.	16.7
CDD_ECOLI	Hom.	449		CDD_ECOLI	Hom.	224.5
CDH_ECOLI	Mon.	6.51		CDH_ECOLI	Mon.	6.51
CDSA_ECOLI	Mon.	2.77		CDSA_ECOLI	Mon.	2.77
CFA_ECOLI	Hom.	128		CFA_ECOLI	Hom.	64
CHAC_ECOLI	Mon.	2.48		CHAC_ECOLI	Mon.	2.48
CHBF_ECOLI	Hom.	1.83		CHBF_ECOLI	Hom.	0.4575
CHBG_ECOLI	Hom.	0.823		CHBG_ECOLI	Hom.	0.137167
CHEB_ECOLI	Mon.	12.2		CHEB_ECOLI	Mon.	12.2
CHER_ECOLI	Mon.	5.56		CHER_ECOLI	Mon.	5.56
CHO_ECOLI	Mon.	0.24		CHO_ECOLI	Mon.	0.24
CHRR_ECOLI	Hom.	828		CHRR_ECOLI	Hom.	207
CISY_ECOLI	Hom.	1557		CISY_ECOLI	Hom.	259.5
CITC_ECOLI	Hom.	0.616		CITC_ECOLI	Hom.	0.308
CITG_ECOLI	Mon.	0.179		CITG_ECOLI	Mon.	0.179
CITX_ECOLI	Mon.	0.683		CITX_ECOLI	Mon.	0.683
CLSA_ECOLI	Hom.	16.2		CLSA_ECOLI	Hom.	8.1
CLSB_ECOLI	Mon.	2.58		CLSB_ECOLI	Mon.	2.58
CLSC_ECOLI	Mon.	8.42		CLSC_ECOLI	Mon.	8.42
CMOA_ECOLI	Hom.	51.1		CMOA_ECOLI	Hom.	25.55
CMOB_ECOLI	Hom.	17.2		CMOB_ECOLI	Hom.	17.2
CMOM_ECOLI	Hom.	2.99		CMOM_ECOLI	Hom.	1.495
CMPDT_ECOLI	Hom.	428		CMPDT_ECOLI	Hom.	214
COAA_ECOLI	Hom.	29.7		COAA_ECOLI	Hom.	14.85
COAD_ECOLI	Hom.	49.3		COAD_ECOLI	Hom.	8.21667
COAE_ECOLI	Hom.	7.57		COAE_ECOLI	Hom.	2.52333
COBC_ECOLI	Hom.	1.91		COBC_ECOLI	Hom.	0.955
COBS_ECOLI	Hom.	6.25		COBS_ECOLI	Hom.	3.125
COBT_ECOLI	Mon.	5.75		COBT_ECOLI	Mon.	5.75
COBU_ECOLI	Hom.	15.8		COBU_ECOLI	Hom.	5.26667
CODA_ECOLI	Hom.	433		CODA_ECOLI	Hom.	72.1667
COPA_ECOLI	Mon.	114		COPA_ECOLI	Mon.	114
CPDA_ECOLI	Mon.	26.5		CPDA_ECOLI	Mon.	26.5
CPDB_ECOLI	Mon.	94.7		CPDB_ECOLI	Mon.	94.7
CPXA_ECOLI	Hom.	7.65		CPXA_ECOLI	Hom.	3.825
CREC_ECOLI	Hom.	1.25		CREC_ECOLI	Hom.	0.625
CUEO_ECOLI	Mon.	92.1		CUEO_ECOLI	Mon.	92.1
CURA_ECOLI	Hom.	263		CURA_ECOLI	Hom.	131.5
CUSS_ECOLI	Hom.	229		CUSS_ECOLI	Hom.	114.5
CYAA_ECOLI	Mon.	15.9		CYAA_ECOLI	Mon.	15.9
CYNS_ECOLI	Hom.	0.428		CYNS_ECOLI	Hom.	0.0428
CYNT_ECOLI	Hom.	0.203		CYNT_ECOLI	Hom.	0.0338333
CYOE_ECOLI	Mon.	1.82		CYOE_ECOLI	Mon.	1.82
CYSC_ECOLI	Hom.	28.8		CYSC_ECOLI	Hom.	14.4
CYSG_ECOLI	Hom.	14		CYSG_ECOLI	Hom.	7
CYSM_ECOLI	Hom.	135		CYSM_ECOLI	Hom.	67.5
CYSQ_ECOLI	Mon.	362		CYSQ_ECOLI	Mon.	362
DACA_ECOLI	Mon.	287		DACA_ECOLI	Mon.	287
DACB_ECOLI	Hom.	5.64		DACB_ECOLI	Hom.	2.82
DACC_ECOLI	Mon.	382		DACC_ECOLI	Mon.	382
DACD_ECOLI	Mon.	0.336		DACD_ECOLI	Mon.	0.336
DADA_ECOLI	Mon.	124		DADA_ECOLI	Mon.	124
DAPA_ECOLI	Hom.	482		DAPA_ECOLI	Hom.	120.5
DAPB_ECOLI	Hom.	261		DAPB_ECOLI	Hom.	65.25
DAPD_ECOLI	Hom.	1464		DAPD_ECOLI	Hom.	488
DAPE_ECOLI	Hom.	28.1		DAPE_ECOLI	Hom.	14.05
DBPA_ECOLI	Hom.	2.14		DBPA_ECOLI	Hom.	1.07
DCDA_ECOLI	Hom.	31.4		DCDA_ECOLI	Hom.	15.7
DCD_ECOLI	Hom.	120		DCD_ECOLI	Hom.	20
DCEA_ECOLI	Hom.	1699		DCEA_ECOLI	Hom.	283.167
DCEB_ECOLI	Hom.	1086		DCEB_ECOLI	Hom.	181
DCM_ECOLI	Mon.	5.28		DCM_ECOLI	Mon.	5.28
DCOR_ECOLI	Mon.	14.2		DCOR_ECOLI	Mon.	14.2
DCOS_ECOLI	Hom.	4.49		DCOS_ECOLI	Hom.	0.374167
DCP_ECOLI	Mon.	270		DCP_ECOLI	Mon.	270
DCUP_ECOLI	Hom.	103		DCUP_ECOLI	Hom.	51.5
DCUS_ECOLI	Hom.	0.243		DCUS_ECOLI	Hom.	0.1215
DCYD_ECOLI	Hom.	359		DCYD_ECOLI	Hom.	179.5
DDLA_ECOLI	Hom.	161		DDLA_ECOLI	Hom.	80.5
DDPX_ECOLI	Hom.	0.179		DDPX_ECOLI	Hom.	0.0895
DEAD_ECOLI	Hom.	81.8		DEAD_ECOLI	Hom.	40.9
DEOB_ECOLI	Mon.	801		DEOB_ECOLI	Mon.	801
DEOC_ECOLI	Hom.	614		DEOC_ECOLI	Hom.	307
DEOD_ECOLI	Hom.	988		DEOD_ECOLI	Hom.	164.667
DGCF_ECOLI	Hom.	0.242		DGCF_ECOLI	Hom.	0.121
DGCI_ECOLI	Hom.	1.29		DGCI_ECOLI	Hom.	0.645
DGCM_ECOLI	Hom.	17.7		DGCM_ECOLI	Hom.	8.85
DGCQ_ECOLI	Hom.	4.45		DGCQ_ECOLI	Hom.	2.225
DGCZ_ECOLI	Hom.	2.26		DGCZ_ECOLI	Hom.	1.13
DGTP_ECOLI	Hom.	5.95		DGTP_ECOLI	Hom.	0.991667
DHAS_ECOLI	Hom.	1717		DHAS_ECOLI	Hom.	858.5
DHE4_ECOLI	Hom.	1035		DHE4_ECOLI	Hom.	172.5
DHG_ECOLI	Mon.	77.1		DHG_ECOLI	Mon.	77.1
DHPS_ECOLI	Hom.	33.4		DHPS_ECOLI	Hom.	33.4
DING_ECOLI	Hom.	0.355		DING_ECOLI	Hom.	0.1775
DKGA_ECOLI	Mon.	517		DKGA_ECOLI	Mon.	517
DKGB_ECOLI	Mon.	122		DKGB_ECOLI	Mon.	122
DLD_ECOLI	Mon.	289		DLD_ECOLI	Mon.	289
DLHH_ECOLI	Mon.	327		DLHH_ECOLI	Mon.	327
DMA_ECOLI	Hom.	8.9		DMA_ECOLI	Hom.	4.45
DMLA_ECOLI	Hom.	12.2		DMLA_ECOLI	Hom.	3.05
DNLJ_ECOLI	Mon.	44.7		DNLJ_ECOLI	Mon.	44.7
DPAL_ECOLI	Hom.	8.57		DPAL_ECOLI	Hom.	4.285
DPO1_ECOLI	Mon.	248		DPO1_ECOLI	Mon.	248
DPO2_ECOLI	Hom.	0.617		DPO2_ECOLI	Hom.	0.3085
DTD_ECOLI	Hom.	107		DTD_ECOLI	Hom.	53.5
DUSA_ECOLI	Mon.	41.8		DUSA_ECOLI	Mon.	41.8
DUSB_ECOLI	Mon.	1.59		DUSB_ECOLI	Mon.	1.59
DUSC_ECOLI	Mon.	1.49		DUSC_ECOLI	Mon.	1.49
DUT_ECOLI	Hom.	284		DUT_ECOLI	Hom.	94.6667
DXR_ECOLI	Hom.	4.81		DXR_ECOLI	Hom.	2.405
DXS_ECOLI	Hom.	59.5		DXS_ECOLI	Hom.	29.75
E4PD_ECOLI	Hom.	24.2		E4PD_ECOLI	Hom.	6.05
EDD_ECOLI	Hom.	26.4		EDD_ECOLI	Hom.	13.2
EFEB_ECOLI	Hom.	11.4		EFEB_ECOLI	Hom.	5.7
ELAD_ECOLI	Mon.	0.141		ELAD_ECOLI	Mon.	0.141
ELBB_ECOLI	Hom.	477		ELBB_ECOLI	Hom.	238.5
EMTA_ECOLI	Mon.	7.84		EMTA_ECOLI	Mon.	7.84
END1_ECOLI	Mon.	0.003		END1_ECOLI	Mon.	0.003
END3_ECOLI	Mon.	4.27		END3_ECOLI	Mon.	4.27
END4_ECOLI	Mon.	21.6		END4_ECOLI	Mon.	21.6
END8_ECOLI	Mon.	1.41		END8_ECOLI	Mon.	1.41
ENTC_ECOLI	Mon.	214		ENTC_ECOLI	Mon.	214
ENTD_ECOLI	Mon.	0.55		ENTD_ECOLI	Mon.	0.55
ENTH_ECOLI	Hom.	55.3		ENTH_ECOLI	Hom.	27.65
ENVZ_ECOLI	Hom.	4.54		ENVZ_ECOLI	Hom.	2.27
EPMB_ECOLI	Hom.	2.74		EPMB_ECOLI	Hom.	0.685
EPMC_ECOLI	Mon.	1.16		EPMC_ECOLI	Mon.	1.16
EPTA_ECOLI	Mon.	1.3		EPTA_ECOLI	Mon.	1.3
EPTB_ECOLI	Mon.	9.12		EPTB_ECOLI	Mon.	9.12
EPTC_ECOLI	Mon.	17.1		EPTC_ECOLI	Mon.	17.1
ERFK_ECOLI	Mon.	45.5		ERFK_ECOLI	Mon.	45.5
ETK_ECOLI	Hom.	14.5		ETK_ECOLI	Hom.	7.25
ETP_ECOLI	Mon.	26.3		ETP_ECOLI	Mon.	26.3
EUTD_ECOLI	Hom.	1.56		EUTD_ECOLI	Hom.	0.78
EUTE_ECOLI	Hom.	11.5		EUTE_ECOLI	Hom.	2.875
EUTG_ECOLI	Hom.	3.29		EUTG_ECOLI	Hom.	1.645
EUTQ_ECOLI	Hom.	4.86		EUTQ_ECOLI	Hom.	2.43
EUTT_ECOLI	Hom.	0.188		EUTT_ECOLI	Hom.	0.0626667
EVGS_ECOLI	Mon.	1.84		EVGS_ECOLI	Mon.	1.84
EX3_ECOLI	Mon.	234		EX3_ECOLI	Mon.	234
EXOX_ECOLI	Mon.	1.49		EXOX_ECOLI	Mon.	1.49
F16PA_ECOLI	Hom.	320		F16PA_ECOLI	Hom.	80
FABG_ECOLI	Hom.	1298		FABG_ECOLI	Hom.	324.5
FABH_ECOLI	Hom.	724		FABH_ECOLI	Hom.	362
FADE_ECOLI	Hom.	73		FADE_ECOLI	Hom.	18.25
FADH_ECOLI	Mon.	24.2		FADH_ECOLI	Mon.	24.2
FADK_ECOLI	Mon.	1.49		FADK_ECOLI	Mon.	1.49
FADM_ECOLI	Hom.	119		FADM_ECOLI	Hom.	29.75
FBPC_ECOLI	Hom.	0.992		FBPC_ECOLI	Hom.	0.496
FCTA_ECOLI	Hom.	0.961		FCTA_ECOLI	Hom.	0.4805
FENR_ECOLI	Mon.	118		FENR_ECOLI	Mon.	118
FES_ECOLI	Mon.	34.8		FES_ECOLI	Mon.	34.8
FETA_ECOLI	Mon.	9.85		FETA_ECOLI	Mon.	9.85
FKBA_ECOLI	Hom.	729		FKBA_ECOLI	Hom.	364.5
FKBB_ECOLI	Hom.	796		FKBB_ECOLI	Hom.	398
FKBX_ECOLI	Mon.	243		FKBX_ECOLI	Mon.	243
FLGJ_ECOLI	Mon.	0.092		FLGJ_ECOLI	Mon.	0.092
FMT_ECOLI	Mon.	185		FMT_ECOLI	Mon.	185
FOLB_ECOLI	Hom.	20.1		FOLB_ECOLI	Hom.	2.5125
FOLC_ECOLI	Mon.	48.8		FOLC_ECOLI	Mon.	48.8
FOLD_ECOLI	Hom.	162		FOLD_ECOLI	Hom.	81
FOLM_ECOLI	Hom.	2.77		FOLM_ECOLI	Hom.	0.6925
FOLX_ECOLI	Hom.	203		FOLX_ECOLI	Hom.	25.375
FPG_ECOLI	Mon.	3.27		FPG_ECOLI	Mon.	3.27
FRE_ECOLI	Mon.	103		FRE_ECOLI	Mon.	103
FRLB_ECOLI	Hom.	0.503		FRLB_ECOLI	Hom.	0.2515
FRLC_ECOLI	Hom.	0.057		FRLC_ECOLI	Hom.	0.0285
FRLD_ECOLI	Mon.	0.097		FRLD_ECOLI	Mon.	0.097
FRMA_ECOLI	Hom.	143		FRMA_ECOLI	Hom.	71.5
FRSA_ECOLI	Mon.	41.2		FRSA_ECOLI	Mon.	41.2
FRVR_ECOLI	Mon.	6.01		FRVR_ECOLI	Mon.	6.01
FRVX_ECOLI	Hom.	0.546		FRVX_ECOLI	Hom.	0.0455
FSAA_ECOLI	Hom.	153		FSAA_ECOLI	Hom.	15.3
FSAB_ECOLI	Hom.	7.19		FSAB_ECOLI	Hom.	0.719
FTNA_ECOLI	Hom.	1108		FTNA_ECOLI	Hom.	46.1667
FTNB_ECOLI	Mon.	3.79		FTNB_ECOLI	Mon.	3.79
FUCA_ECOLI	Hom.	0.864		FUCA_ECOLI	Hom.	0.216
FUCI_ECOLI	Hom.	6.69		FUCI_ECOLI	Hom.	2.23
FUCK_ECOLI	Hom.	3.94		FUCK_ECOLI	Hom.	1.97
FUCM_ECOLI	Hom.	75.8		FUCM_ECOLI	Hom.	7.58
FUCO_ECOLI	Hom.	139		FUCO_ECOLI	Hom.	69.5
FUMA_ECOLI	Hom.	315		FUMA_ECOLI	Hom.	157.5
FUMB_ECOLI	Mon.	123		FUMB_ECOLI	Mon.	123
FUMC_ECOLI	Hom.	623		FUMC_ECOLI	Hom.	155.75
FUMD_ECOLI	Hom.	49.1		FUMD_ECOLI	Hom.	24.55
G3P1_ECOLI	Hom.	8675		G3P1_ECOLI	Hom.	2168.75
G6PD_ECOLI	Hom.	599		G6PD_ECOLI	Hom.	149.75
G6PI_ECOLI	Hom.	1250		G6PI_ECOLI	Hom.	625
GABD_ECOLI	Hom.	340		GABD_ECOLI	Hom.	85
GABT_ECOLI	Hom.	294		GABT_ECOLI	Hom.	73.5
GAL1_ECOLI	Mon.	286		GAL1_ECOLI	Mon.	286
GAL7_ECOLI	Hom.	412		GAL7_ECOLI	Hom.	206
GALE_ECOLI	Hom.	354		GALE_ECOLI	Hom.	177
GALF_ECOLI	Hom.	629		GALF_ECOLI	Hom.	157.25
GALM_ECOLI	Mon.	550		GALM_ECOLI	Mon.	550
GALU_ECOLI	Hom.	552		GALU_ECOLI	Hom.	138
GARD_ECOLI	Hom.	1.92		GARD_ECOLI	Hom.	0.96
GARL_ECOLI	Hom.	5.03		GARL_ECOLI	Hom.	0.838333
GARR_ECOLI	Hom.	100		GARR_ECOLI	Hom.	25
GATD_ECOLI	Hom.	916		GATD_ECOLI	Hom.	458
GCH1_ECOLI	Hom.	1083		GCH1_ECOLI	Hom.	108.3
GCL_ECOLI	Hom.	1.2		GCL_ECOLI	Hom.	0.3
GCS2_ECOLI	Hom.	82.1		GCS2_ECOLI	Hom.	41.05
GGAP_ECOLI	Mon.	0.2		GGAP_ECOLI	Mon.	0.2
GHOS_ECOLI	Mon.	1.03		GHOS_ECOLI	Mon.	1.03
GHRA_ECOLI	Hom.	201		GHRA_ECOLI	Hom.	100.5
GLAH_ECOLI	Hom.	9.68		GLAH_ECOLI	Hom.	2.42
GLDA_ECOLI	Hom.	229		GLDA_ECOLI	Hom.	57.25
GLGA_ECOLI	Mon.	303		GLGA_ECOLI	Mon.	303
GLGB_ECOLI	Mon.	75.9		GLGB_ECOLI	Mon.	75.9
GLGC_ECOLI	Hom.	296		GLGC_ECOLI	Hom.	74
GLGX_ECOLI	Mon.	15.1		GLGX_ECOLI	Mon.	15.1
GLK_ECOLI	Hom.	256		GLK_ECOLI	Hom.	128
GLMM_ECOLI	Hom.	512		GLMM_ECOLI	Hom.	256
GLMS_ECOLI	Hom.	467		GLMS_ECOLI	Hom.	58.375
GLMU_ECOLI	Hom.	125		GLMU_ECOLI	Hom.	41.6667
GLN1B_ECOLI	Hom.	1413		GLN1B_ECOLI	Hom.	117.75
GLND_ECOLI	Mon.	22.3		GLND_ECOLI	Mon.	22.3
GLNE_ECOLI	Mon.	27.3		GLNE_ECOLI	Mon.	27.3
GLO2_ECOLI	Mon.	180		GLO2_ECOLI	Mon.	180
GLPD_ECOLI	Mon.	674		GLPD_ECOLI	Mon.	674
GLPE_ECOLI	Mon.	22.8		GLPE_ECOLI	Mon.	22.8
GLPQ_ECOLI	Hom.	475		GLPQ_ECOLI	Hom.	237.5
GLPX2_ECOLI	Hom.	0.06		GLPX2_ECOLI	Hom.	0.015
GLPX_ECOLI	Hom.	12		GLPX_ECOLI	Hom.	12
GLSA1_ECOLI	Hom.	62.7		GLSA1_ECOLI	Hom.	31.35
GLSA2_ECOLI	Hom.	2.85		GLSA2_ECOLI	Hom.	0.7125
GLUQ_ECOLI	Mon.	2.2		GLUQ_ECOLI	Mon.	2.2
GLXK1_ECOLI	Hom.	2.2		GLXK1_ECOLI	Hom.	1.1
GLXK2_ECOLI	Hom.	2.35		GLXK2_ECOLI	Hom.	1.175
GLXR_ECOLI	Hom.	0.185		GLXR_ECOLI	Hom.	0.04625
GLYA_ECOLI	Hom.	3754		GLYA_ECOLI	Hom.	1877
GM4D_ECOLI	Hom.	25.6		GM4D_ECOLI	Hom.	12.8
GMHA_ECOLI	Hom.	883		GMHA_ECOLI	Hom.	441.5
GMHBB_ECOLI	Mon.	42.3		GMHBB_ECOLI	Mon.	42.3
GNTK_ECOLI	Hom.	16.4		GNTK_ECOLI	Hom.	8.2
GPDA_ECOLI	Hom.	128		GPDA_ECOLI	Hom.	64
GPH_ECOLI	Hom.	140		GPH_ECOLI	Hom.	70
GPMA_ECOLI	Hom.	4480		GPMA_ECOLI	Hom.	2240
GPMB_ECOLI	Hom.	92.3		GPMB_ECOLI	Hom.	46.15
GPMI_ECOLI	Mon.	526		GPMI_ECOLI	Mon.	526
GPPA_ECOLI	Hom.	15.7		GPPA_ECOLI	Hom.	3.925
GPR_ECOLI	Hom.	352		GPR_ECOLI	Hom.	44
GRE1_ECOLI	Hom.	1.21		GRE1_ECOLI	Hom.	0.605
GSA_ECOLI	Hom.	423		GSA_ECOLI	Hom.	211.5
GSH1_ECOLI	Hom.	110		GSH1_ECOLI	Hom.	27.5
GSHB_ECOLI	Hom.	212		GSHB_ECOLI	Hom.	53
GSHR_ECOLI	Hom.	185		GSHR_ECOLI	Hom.	92.5
GSP_ECOLI	Hom.	150		GSP_ECOLI	Hom.	75
GSTA_ECOLI	Hom.	691		GSTA_ECOLI	Hom.	345.5
GSTB_ECOLI	Hom.	640		GSTB_ECOLI	Hom.	320
GUAA_ECOLI	Hom.	721		GUAA_ECOLI	Hom.	180.25
GUAC_ECOLI	Hom.	330		GUAC_ECOLI	Hom.	82.5
GUAD_ECOLI	Hom.	3.76		GUAD_ECOLI	Hom.	1.88
GUN_ECOLI	Mon.	1.02		GUN_ECOLI	Mon.	1.02
GUTQ_ECOLI	Hom.	22.8		GUTQ_ECOLI	Hom.	11.4
HCAB_ECOLI	Hom.	0.101		HCAB_ECOLI	Hom.	0.02525
HCHA_ECOLI	Hom.	876		HCHA_ECOLI	Hom.	438
HCP_ECOLI	Mon.	4.39		HCP_ECOLI	Mon.	4.39
HCR_ECOLI	Mon.	2.1		HCR_ECOLI	Mon.	2.1
HCXB_ECOLI	Hom.	257		HCXB_ECOLI	Hom.	128.5
HDHA_ECOLI	Hom.	523		HDHA_ECOLI	Hom.	130.75
HELD_ECOLI	Mon.	42.1		HELD_ECOLI	Mon.	42.1
HEM1_ECOLI	Hom.	7.72		HEM1_ECOLI	Hom.	3.86
HEM2_ECOLI	Hom.	194		HEM2_ECOLI	Hom.	24.25
HEM3_ECOLI	Mon.	23.2		HEM3_ECOLI	Mon.	23.2
HEM4_ECOLI	Mon.	11.7		HEM4_ECOLI	Mon.	11.7
HEM6_ECOLI	Hom.	8.78		HEM6_ECOLI	Hom.	4.39
HEMG_ECOLI	Mon.	42.9		HEMG_ECOLI	Mon.	42.9
HEMH_ECOLI	Hom.	8.58		HEMH_ECOLI	Hom.	4.29
HEMN_ECOLI	Mon.	9.41		HEMN_ECOLI	Mon.	9.41
HINT_ECOLI	Hom.	908		HINT_ECOLI	Hom.	454
HIS1_ECOLI	Hom.	534		HIS1_ECOLI	Hom.	89
HIS2_ECOLI	Hom.	206		HIS2_ECOLI	Hom.	103
HIS4_ECOLI	Mon.	95.7		HIS4_ECOLI	Mon.	95.7
HIS7_ECOLI	Hom.	276		HIS7_ECOLI	Hom.	138
HIS8_ECOLI	Hom.	335		HIS8_ECOLI	Hom.	167.5
HISX_ECOLI	Hom.	370		HISX_ECOLI	Hom.	185
HIUH_ECOLI	Hom.	17.1		HIUH_ECOLI	Hom.	4.275
HLDD_ECOLI	Hom.	790		HLDD_ECOLI	Hom.	158
HLDE_ECOLI	Hom.	255		HLDE_ECOLI	Hom.	127.5
HMP_ECOLI	Hom.	40.9		HMP_ECOLI	Hom.	3.40833
HOA_ECOLI	Hom.	12.1		HOA_ECOLI	Hom.	6.05
HPPK_ECOLI	Mon.	6.14		HPPK_ECOLI	Mon.	6.14
HPRT_ECOLI	Hom.	309		HPRT_ECOLI	Hom.	77.25
HRPB_ECOLI	Mon.	3.15		HRPB_ECOLI	Mon.	3.15
HTPX_ECOLI	Mon.	110		HTPX_ECOLI	Mon.	110
HXPB_ECOLI	Hom.	125		HXPB_ECOLI	Hom.	62.5
HYBD_ECOLI	Mon.	26.5		HYBD_ECOLI	Mon.	26.5
HYCI_ECOLI	Hom.	6.62		HYCI_ECOLI	Hom.	3.31
HYFA_ECOLI	Mon.	0.037		HYFA_ECOLI	Mon.	0.037
HYFI_ECOLI	Mon.	0.407		HYFI_ECOLI	Mon.	0.407
HYI_ECOLI	Hom.	4.98		HYI_ECOLI	Hom.	2.49
IADA_ECOLI	Hom.	42.8		IADA_ECOLI	Hom.	5.35
IAP_ECOLI	Mon.	1.91		IAP_ECOLI	Mon.	1.91
IDI_ECOLI	Hom.	2.96		IDI_ECOLI	Hom.	1.48
ILVA_ECOLI	Hom.	20.5		ILVA_ECOLI	Hom.	10.25
ILVC_ECOLI	Hom.	2107		ILVC_ECOLI	Hom.	526.75
ILVD_ECOLI	Hom.	66.8		ILVD_ECOLI	Hom.	16.7
ILVE_ECOLI	Hom.	278		ILVE_ECOLI	Hom.	46.3333
IMDH_ECOLI	Hom.	1369		IMDH_ECOLI	Hom.	342.25
INGK_ECOLI	Hom.	19.8		INGK_ECOLI	Hom.	9.9
IPYR_ECOLI	Hom.	2812		IPYR_ECOLI	Hom.	468.667
ISPA_ECOLI	Hom.	61.7		ISPA_ECOLI	Hom.	30.85
ISPB_ECOLI	Hom.	44.9		ISPB_ECOLI	Hom.	22.45
ISPD_ECOLI	Hom.	10.7		ISPD_ECOLI	Hom.	5.35
ISPE_ECOLI	Hom.	16.4		ISPE_ECOLI	Hom.	8.2
ISPF_ECOLI	Hom.	81		ISPF_ECOLI	Hom.	27
ISPG_ECOLI	Hom.	183		ISPG_ECOLI	Hom.	45.75
ISPH_ECOLI	Hom.	86.4		ISPH_ECOLI	Hom.	43.2
IXTPA_ECOLI	Hom.	168		IXTPA_ECOLI	Hom.	84
K1PF_ECOLI	Hom.	124		K1PF_ECOLI	Hom.	31
KAD_ECOLI	Hom.	2164		KAD_ECOLI	Hom.	1082
KATG_ECOLI	Mon.	1220		KATG_ECOLI	Mon.	1220
KBL_ECOLI	Hom.	231		KBL_ECOLI	Hom.	115.5
KCY_ECOLI	Mon.	206		KCY_ECOLI	Mon.	206
KDGK_ECOLI	Hom.	165		KDGK_ECOLI	Hom.	82.5
KDGL_ECOLI	Hom.	19.5		KDGL_ECOLI	Hom.	6.5
KDSA_ECOLI	Hom.	1137		KDSA_ECOLI	Hom.	284.25
KDSB_ECOLI	Hom.	190		KDSB_ECOLI	Hom.	47.5
KDSC_ECOLI	Hom.	84.4		KDSC_ECOLI	Hom.	21.1
KDSD_ECOLI	Hom.	94.6		KDSD_ECOLI	Hom.	47.3
KDTA_ECOLI	Mon.	11.8		KDTA_ECOLI	Mon.	11.8
KDUD_ECOLI	Hom.	247		KDUD_ECOLI	Hom.	61.75
KDUI_ECOLI	Hom.	164		KDUI_ECOLI	Hom.	27.3333
KGUA_ECOLI	Hom.	123		KGUA_ECOLI	Hom.	20.5
KHSE_ECOLI	Hom.	181		KHSE_ECOLI	Hom.	90.5
KITH_ECOLI	Hom.	16		KITH_ECOLI	Hom.	4
KOJP_ECOLI	Hom.	0.46		KOJP_ECOLI	Hom.	0.23
KPPR_ECOLI	Hom.	34.5		KPPR_ECOLI	Hom.	4.3125
KPRS_ECOLI	Hom.	958		KPRS_ECOLI	Hom.	159.667
KPYK1_ECOLI	Hom.	1935		KPYK1_ECOLI	Hom.	483.75
KPYK2_ECOLI	Hom.	810		KPYK2_ECOLI	Hom.	405
KT3K_ECOLI	Mon.	179		KT3K_ECOLI	Mon.	179
KTHY_ECOLI	Hom.	39.9		KTHY_ECOLI	Hom.	6.65
LAST_ECOLI	Hom.	17.4		LAST_ECOLI	Hom.	8.7
LCFA_ECOLI	Mon.	41.3		LCFA_ECOLI	Mon.	41.3
LDCA_ECOLI	Hom.	34.9		LDCA_ECOLI	Hom.	17.45
LDCC_ECOLI	Hom.	7.65		LDCC_ECOLI	Hom.	3.825
LDHD_ECOLI	Hom.	321		LDHD_ECOLI	Hom.	80.25
LEU1_ECOLI	Hom.	1004		LEU1_ECOLI	Hom.	502
LEU3_ECOLI	Hom.	845		LEU3_ECOLI	Hom.	422.5
LGOD_ECOLI	Hom.	4		LGOD_ECOLI	Hom.	1
LGT_ECOLI	Mon.	11.6		LGT_ECOLI	Mon.	11.6
LGUL_ECOLI	Hom.	300		LGUL_ECOLI	Hom.	150
LIGB_ECOLI	Mon.	1.15		LIGB_ECOLI	Mon.	1.15
LIPA_ECOLI	Mon.	148		LIPA_ECOLI	Mon.	148
LIPB_ECOLI	Mon.	30.1		LIPB_ECOLI	Mon.	30.1
LLDD_ECOLI	Hom.	89.2		LLDD_ECOLI	Hom.	22.3
LNT_ECOLI	Mon.	6.93		LNT_ECOLI	Mon.	6.93
LOIP_ECOLI	Mon.	39.5		LOIP_ECOLI	Mon.	39.5
LONH_ECOLI	Hom.	4.88		LONH_ECOLI	Hom.	0.813333
LON_ECOLI	Hom.	471		LON_ECOLI	Hom.	78.5
LPXB_ECOLI	Hom.	66.1		LPXB_ECOLI	Hom.	33.05
LPXC_ECOLI	Mon.	41.6		LPXC_ECOLI	Mon.	41.6
LPXH_ECOLI	Mon.	5.04		LPXH_ECOLI	Mon.	5.04
LPXK_ECOLI	Mon.	2.12		LPXK_ECOLI	Mon.	2.12
LPXL_ECOLI	Mon.	2.47		LPXL_ECOLI	Mon.	2.47
LPXM_ECOLI	Mon.	15.2		LPXM_ECOLI	Mon.	15.2
LPXP_ECOLI	Mon.	0.886		LPXP_ECOLI	Mon.	0.886
LPXT_ECOLI	Mon.	1.91		LPXT_ECOLI	Mon.	1.91
LSPA_ECOLI	Mon.	0.732		LSPA_ECOLI	Mon.	0.732
LSRF_ECOLI	Hom.	229		LSRF_ECOLI	Hom.	22.9
LSRG_ECOLI	Hom.	18.6		LSRG_ECOLI	Hom.	9.3
LTAE_ECOLI	Hom.	168		LTAE_ECOLI	Hom.	42
LUXS_ECOLI	Hom.	1256		LUXS_ECOLI	Hom.	628
LYSD_ECOLI	Hom.	0.438		LYSD_ECOLI	Hom.	0.219
MAA_ECOLI	Hom.	7.44		MAA_ECOLI	Hom.	2.48
MALQ_ECOLI	Mon.	14.6		MALQ_ECOLI	Mon.	14.6
MALY_ECOLI	Hom.	12.4		MALY_ECOLI	Hom.	6.2
MALZ_ECOLI	Hom.	1.26		MALZ_ECOLI	Hom.	0.63
MANA_ECOLI	Mon.	365		MANA_ECOLI	Mon.	365
MANB_ECOLI	Mon.	22.3		MANB_ECOLI	Mon.	22.3
MAO1_ECOLI	Hom.	328		MAO1_ECOLI	Hom.	328
MAO2_ECOLI	Mon.	628		MAO2_ECOLI	Mon.	628
MASY_ECOLI	Mon.	1972		MASY_ECOLI	Mon.	1972
MAZG_ECOLI	Hom.	7.42		MAZG_ECOLI	Hom.	3.71
MDAB_ECOLI	Hom.	182		MDAB_ECOLI	Hom.	91
MDH_ECOLI	Hom.	6597		MDH_ECOLI	Hom.	3298.5
MDLA_ECOLI	Hom.	3.29		MDLA_ECOLI	Hom.	1.645
MDLB_ECOLI	Hom.	2.38		MDLB_ECOLI	Hom.	1.19
MENA_ECOLI	Mon.	1.99		MENA_ECOLI	Mon.	1.99
MENB_ECOLI	Hom.	299		MENB_ECOLI	Hom.	49.8333
MENC_ECOLI	Hom.	8.43		MENC_ECOLI	Hom.	4.215
MEND_ECOLI	Hom.	3.49		MEND_ECOLI	Hom.	0.8725
MENE_ECOLI	Mon.	1.83		MENE_ECOLI	Mon.	1.83
MENF_ECOLI	Mon.	9.77		MENF_ECOLI	Mon.	9.77
MENH_ECOLI	Mon.	2.01		MENH_ECOLI	Mon.	2.01
MENI_ECOLI	Hom.	62		MENI_ECOLI	Hom.	15.5
MEPA_ECOLI	Hom.	4.21		MEPA_ECOLI	Hom.	2.105
MEPH_ECOLI	Mon.	1.17		MEPH_ECOLI	Mon.	1.17
MEPM_ECOLI	Mon.	2.42		MEPM_ECOLI	Mon.	2.42
MEPS_ECOLI	Mon.	2.82		MEPS_ECOLI	Mon.	2.82
METAS_ECOLI	Hom.	144		METAS_ECOLI	Hom.	72
METB_ECOLI	Hom.	227		METB_ECOLI	Hom.	56.75
METC_ECOLI	Hom.	299		METC_ECOLI	Hom.	74.75
METE_ECOLI	Mon.	2005		METE_ECOLI	Mon.	2005
METF_ECOLI	Hom.	322		METF_ECOLI	Hom.	80.5
METK_ECOLI	Hom.	1467		METK_ECOLI	Hom.	366.75
MGSA_ECOLI	Hom.	244		MGSA_ECOLI	Hom.	40.6667
MHPA_ECOLI	Hom.	0.996		MHPA_ECOLI	Hom.	0.498
MHPC_ECOLI	Hom.	2.53		MHPC_ECOLI	Hom.	1.265
MHPD_ECOLI	Hom.	0.925		MHPD_ECOLI	Hom.	0.0154167
MIAA_ECOLI	Hom.	10.4		MIAA_ECOLI	Hom.	5.2
MIAB_ECOLI	Mon.	64.3		MIAB_ECOLI	Mon.	64.3
MLTA_ECOLI	Hom.	14.6		MLTA_ECOLI	Hom.	3.65
MLTB_ECOLI	Mon.	12.4		MLTB_ECOLI	Mon.	12.4
MLTD_ECOLI	Mon.	1.07		MLTD_ECOLI	Mon.	1.07
MLTF_ECOLI	Mon.	2.55		MLTF_ECOLI	Mon.	2.55
MNAT_ECOLI	Hom.	15.8		MNAT_ECOLI	Hom.	7.9
MNMC_ECOLI	Mon.	10.2		MNMC_ECOLI	Mon.	10.2
MOAA_ECOLI	Mon.	1.41		MOAA_ECOLI	Mon.	1.41
MOAB_ECOLI	Hom.	648		MOAB_ECOLI	Hom.	324
MOAC_ECOLI	Hom.	112		MOAC_ECOLI	Hom.	18.6667
MOBA_ECOLI	Hom.	15.3		MOBA_ECOLI	Hom.	1.9125
MOCA_ECOLI	Mon.	0.947		MOCA_ECOLI	Mon.	0.947
MOEA_ECOLI	Hom.	155		MOEA_ECOLI	Hom.	77.5
MOG_ECOLI	Hom.	75.3		MOG_ECOLI	Hom.	25.1
MPAA_ECOLI	Hom.	22.7		MPAA_ECOLI	Hom.	11.35
MPGP_ECOLI	Hom.	207		MPGP_ECOLI	Hom.	103.5
MPL_ECOLI	Hom.	114		MPL_ECOLI	Hom.	57
MQO_ECOLI	Mon.	7.56		MQO_ECOLI	Mon.	7.56
MRAY_ECOLI	Hom.	11.8		MRAY_ECOLI	Hom.	5.9
MSRB_ECOLI	Mon.	381		MSRB_ECOLI	Mon.	381
MSRC_ECOLI	Hom.	161		MSRC_ECOLI	Hom.	80.5
MSRP_ECOLI	Mon.	20.4		MSRP_ECOLI	Mon.	20.4
MTFA_ECOLI	Mon.	113		MTFA_ECOLI	Mon.	113
MTGA_ECOLI	Mon.	1.92		MTGA_ECOLI	Mon.	1.92
MTLD_ECOLI	Mon.	383		MTLD_ECOLI	Mon.	383
MTNN_ECOLI	Hom.	265		MTNN_ECOLI	Hom.	132.5
MTOX_ECOLI	Mon.	109		MTOX_ECOLI	Mon.	109
MUG_ECOLI	Hom.	157		MUG_ECOLI	Hom.	78.5
MURA_ECOLI	Hom.	155		MURA_ECOLI	Hom.	38.75
MURB_ECOLI	Mon.	40.7		MURB_ECOLI	Mon.	40.7
MURC_ECOLI	Hom.	86.1		MURC_ECOLI	Hom.	43.05
MURD_ECOLI	Mon.	78.7		MURD_ECOLI	Mon.	78.7
MURE_ECOLI	Hom.	119		MURE_ECOLI	Hom.	59.5
MURF_ECOLI	Mon.	59		MURF_ECOLI	Mon.	59
MURG_ECOLI	Hom.	46.4		MURG_ECOLI	Hom.	23.2
MURI_ECOLI	Mon.	10.9		MURI_ECOLI	Mon.	10.9
MURQ_ECOLI	Hom.	25.6		MURQ_ECOLI	Hom.	12.8
MUTT_ECOLI	Mon.	2.86		MUTT_ECOLI	Mon.	2.86
MUTY_ECOLI	Hom.	4.34		MUTY_ECOLI	Hom.	2.17
NADA_ECOLI	Mon.	32.5		NADA_ECOLI	Mon.	32.5
NADB_ECOLI	Hom.	8.14		NADB_ECOLI	Hom.	4.07
NADC_ECOLI	Hom.	157		NADC_ECOLI	Hom.	78.5
NADD_ECOLI	Hom.	2.82		NADD_ECOLI	Hom.	0.94
NADE_ECOLI	Hom.	603		NADE_ECOLI	Hom.	301.5
NADK_ECOLI	Hom.	18.3		NADK_ECOLI	Hom.	4.575
NADR_ECOLI	Hom.	39.3		NADR_ECOLI	Hom.	19.65
NAGA_ECOLI	Hom.	134		NAGA_ECOLI	Hom.	33.5
NAGB_ECOLI	Hom.	326		NAGB_ECOLI	Hom.	54.3333
NAGD_ECOLI	Hom.	132		NAGD_ECOLI	Hom.	33
NAGK_ECOLI	Hom.	31.7		NAGK_ECOLI	Hom.	15.85
NAGZ_ECOLI	Mon.	26.3		NAGZ_ECOLI	Mon.	26.3
NANA_ECOLI	Hom.	69		NANA_ECOLI	Hom.	17.25
NANE_ECOLI	Hom.	25		NANE_ECOLI	Hom.	12.5
NANK_ECOLI	Hom.	4.23		NANK_ECOLI	Hom.	2.115
NANM_ECOLI	Hom.	9.26		NANM_ECOLI	Hom.	4.63
NANS_ECOLI	Mon.	2.18		NANS_ECOLI	Mon.	2.18
NARQ_ECOLI	Hom.	0.173		NARQ_ECOLI	Hom.	0.0865
NARX_ECOLI	Hom.	3.41		NARX_ECOLI	Hom.	1.705
NCPP_ECOLI	Hom.	28.5		NCPP_ECOLI	Hom.	14.25
NDK_ECOLI	Hom.	2106		NDK_ECOLI	Hom.	526.5
NEMA_ECOLI	Mon.	32.6		NEMA_ECOLI	Mon.	32.6
NFI_ECOLI	Mon.	17.4		NFI_ECOLI	Mon.	17.4
NFSA_ECOLI	Hom.	149		NFSA_ECOLI	Hom.	74.5
NFSB_ECOLI	Hom.	752		NFSB_ECOLI	Hom.	376
NIFJ_ECOLI	Mon.	29		NIFJ_ECOLI	Mon.	29
NIRB_ECOLI	Hom.	21.4		NIRB_ECOLI	Hom.	10.7
NIRD_ECOLI	Mon.	0.21		NIRD_ECOLI	Mon.	0.21
NLPC_ECOLI	Mon.	2.51		NLPC_ECOLI	Mon.	2.51
NNR_ECOLI	Hom.	30.2		NNR_ECOLI	Hom.	7.55
NORW_ECOLI	Mon.	0.763		NORW_ECOLI	Mon.	0.763
NRFA_ECOLI	Hom.	28.5		NRFA_ECOLI	Hom.	14.25
NTPPA_ECOLI	Hom.	13.9		NTPPA_ECOLI	Hom.	6.95
NTPPB_ECOLI	Hom.	152		NTPPB_ECOLI	Hom.	76
NTRB_ECOLI	Hom.	22.6		NTRB_ECOLI	Hom.	11.3
NUDB_ECOLI	Mon.	0.676		NUDB_ECOLI	Mon.	0.676
NUDC_ECOLI	Hom.	17		NUDC_ECOLI	Hom.	8.5
NUDE_ECOLI	Hom.	37.8		NUDE_ECOLI	Hom.	18.9
NUDG_ECOLI	Mon.	1.78		NUDG_ECOLI	Mon.	1.78
NUDI_ECOLI	Hom.	1.69		NUDI_ECOLI	Hom.	0.845
NUDJ_ECOLI	Hom.	13.1		NUDJ_ECOLI	Hom.	6.55
NUDK_ECOLI	Hom.	19.3		NUDK_ECOLI	Hom.	9.65
NUDL_ECOLI	Mon.	7.06		NUDL_ECOLI	Mon.	7.06
OGT_ECOLI	Mon.	20.6		OGT_ECOLI	Mon.	20.6
OMPT_ECOLI	Mon.	880		OMPT_ECOLI	Mon.	880
OPDA_ECOLI	Mon.	417		OPDA_ECOLI	Mon.	417
OPGB_ECOLI	Mon.	2.18		OPGB_ECOLI	Mon.	2.18
OPGC_ECOLI	Mon.	13		OPGC_ECOLI	Mon.	13
OPGE_ECOLI	Mon.	1.24		OPGE_ECOLI	Mon.	1.24
OPGH_ECOLI	Mon.	45.5		OPGH_ECOLI	Mon.	45.5
ORN_ECOLI	Hom.	151		ORN_ECOLI	Hom.	75.5
OSMC_ECOLI	Hom.	2951		OSMC_ECOLI	Hom.	1475.5
OTSA_ECOLI	Hom.	181		OTSA_ECOLI	Hom.	45.25
OTSB_ECOLI	Mon.	39.8		OTSB_ECOLI	Mon.	39.8
OXC_ECOLI	Hom.	1.3		OXC_ECOLI	Hom.	0.325
P5CR_ECOLI	Mon.	289		P5CR_ECOLI	Mon.	289
PABC_ECOLI	Hom.	7.19		PABC_ECOLI	Hom.	3.595
PAGP_ECOLI	Mon.	1.42		PAGP_ECOLI	Mon.	1.42
PANB_ECOLI	Hom.	906		PANB_ECOLI	Hom.	90.6
PANC_ECOLI	Hom.	508		PANC_ECOLI	Hom.	254
PANE_ECOLI	Mon.	6.95		PANE_ECOLI	Mon.	6.95
PAT_ECOLI	Hom.	9.15		PAT_ECOLI	Hom.	2.2875
PBP7_ECOLI	Mon.	4.57		PBP7_ECOLI	Mon.	4.57
PBPC_ECOLI	Mon.	0.051		PBPC_ECOLI	Mon.	0.051
PCKA_ECOLI	Hom.	1219		PCKA_ECOLI	Hom.	609.5
PCNB_ECOLI	Mon.	35.6		PCNB_ECOLI	Mon.	35.6
PDXA_ECOLI	Hom.	19.4		PDXA_ECOLI	Hom.	9.7
PDXB_ECOLI	Hom.	239		PDXB_ECOLI	Hom.	119.5
PDXH_ECOLI	Hom.	295		PDXH_ECOLI	Hom.	147.5
PDXJ_ECOLI	Hom.	217		PDXJ_ECOLI	Hom.	27.125
PDXK_ECOLI	Hom.	104		PDXK_ECOLI	Hom.	52
PDXY_ECOLI	Hom.	48.8		PDXY_ECOLI	Hom.	24.4
PEPB_ECOLI	Hom.	579		PEPB_ECOLI	Hom.	96.5
PEPD_ECOLI	Hom.	983		PEPD_ECOLI	Hom.	491.5
PEPE_ECOLI	Hom.	142		PEPE_ECOLI	Hom.	71
PEPQ_ECOLI	Hom.	410		PEPQ_ECOLI	Hom.	205
PEPT_ECOLI	Hom.	255		PEPT_ECOLI	Hom.	127.5
PFKA_ECOLI	Hom.	802		PFKA_ECOLI	Hom.	200.5
PFKB_ECOLI	Hom.	202		PFKB_ECOLI	Hom.	50.5
PFLB_ECOLI	Hom.	3655		PFLB_ECOLI	Hom.	1827.5
PFLC_ECOLI	Mon.	13.7		PFLC_ECOLI	Mon.	13.7
PFLE_ECOLI	Mon.	1.91		PFLE_ECOLI	Mon.	1.91
PGAB_ECOLI	Mon.	0.137		PGAB_ECOLI	Mon.	0.137
PGK_ECOLI	Mon.	5619		PGK_ECOLI	Mon.	5619
PGMB_ECOLI	Hom.	1.53		PGMB_ECOLI	Hom.	0.765
PGM_ECOLI	Hom.	519		PGM_ECOLI	Hom.	259.5
PGPA_ECOLI	Mon.	8.4		PGPA_ECOLI	Mon.	8.4
PGPB_ECOLI	Mon.	5.15		PGPB_ECOLI	Mon.	5.15
PGPC_ECOLI	Mon.	7.63		PGPC_ECOLI	Mon.	7.63
PGSA_ECOLI	Hom.	93.8		PGSA_ECOLI	Hom.	46.9
PHNC_ECOLI	Hom.	0.169		PHNC_ECOLI	Hom.	0.0845
PHNM_ECOLI	Hom.	1.08		PHNM_ECOLI	Hom.	0.54
PHNN_ECOLI	Hom.	7.82		PHNN_ECOLI	Hom.	3.91
PHNO_ECOLI	Hom.	5.21		PHNO_ECOLI	Hom.	2.605
PHNP_ECOLI	Hom.	1.98		PHNP_ECOLI	Hom.	0.99
PHOQ_ECOLI	Hom.	8.07		PHOQ_ECOLI	Hom.	4.035
PHOR_ECOLI	Hom.	13		PHOR_ECOLI	Hom.	6.5
PHR_ECOLI	Mon.	2.41		PHR_ECOLI	Mon.	2.41
PHSG_ECOLI	Hom.	130		PHSG_ECOLI	Hom.	65
PHSM_ECOLI	Hom.	179		PHSM_ECOLI	Hom.	89.5
PHYDA_ECOLI	Hom.	1.81		PHYDA_ECOLI	Hom.	0.4525
PIMT_ECOLI	Mon.	20.4		PIMT_ECOLI	Mon.	20.4
PINE_ECOLI	Mon.	0.158		PINE_ECOLI	Mon.	0.158
PLDB_ECOLI	Mon.	18.6		PLDB_ECOLI	Mon.	18.6
PLSB_ECOLI	Hom.	128		PLSB_ECOLI	Hom.	64
PLSC_ECOLI	Mon.	20.3		PLSC_ECOLI	Mon.	20.3
PLSX_ECOLI	Hom.	19.8		PLSX_ECOLI	Hom.	9.9
PLSY_ECOLI	Mon.	2.47		PLSY_ECOLI	Mon.	2.47
PNCA_ECOLI	Mon.	77.9		PNCA_ECOLI	Mon.	77.9
PNCB_ECOLI	Mon.	133		PNCB_ECOLI	Mon.	133
PNCC_ECOLI	Hom.	75.2		PNCC_ECOLI	Hom.	37.6
POXB_ECOLI	Hom.	464		POXB_ECOLI	Hom.	116
PPA_ECOLI	Mon.	7.51		PPA_ECOLI	Mon.	7.51
PPIA_ECOLI	Mon.	723		PPIA_ECOLI	Mon.	723
PPIC_ECOLI	Mon.	324		PPIC_ECOLI	Mon.	324
PPK1_ECOLI	Hom.	53.9		PPK1_ECOLI	Hom.	26.95
PPNN_ECOLI	Hom.	77.9		PPNN_ECOLI	Hom.	38.95
PPNP_ECOLI	Hom.	584		PPNP_ECOLI	Hom.	292
PPSA_ECOLI	Hom.	573		PPSA_ECOLI	Hom.	286.5
PPTA_ECOLI	Hom.	85.7		PPTA_ECOLI	Hom.	42.85
PPX_ECOLI	Hom.	32.4		PPX_ECOLI	Hom.	16.2
PQQL_ECOLI	Mon.	14		PQQL_ECOLI	Mon.	14
PRMA_ECOLI	Mon.	111		PRMA_ECOLI	Mon.	111
PROA_ECOLI	Hom.	239		PROA_ECOLI	Hom.	59.75
PROB_ECOLI	Hom.	144		PROB_ECOLI	Hom.	36
PRPB_ECOLI	Hom.	81.5		PRPB_ECOLI	Hom.	20.375
PRPC_ECOLI	Hom.	65.5		PRPC_ECOLI	Hom.	32.75
PRPD_ECOLI	Hom.	109		PRPD_ECOLI	Hom.	54.5
PRPE_ECOLI	Mon.	0.163		PRPE_ECOLI	Mon.	0.163
PSD_ECOLI	Hom.	313		PSD_ECOLI	Hom.	156.5
PSPE_ECOLI	Mon.	597		PSPE_ECOLI	Mon.	597
PSRP_ECOLI	Hom.	77.9		PSRP_ECOLI	Hom.	38.95
PSS_ECOLI	Mon.	279		PSS_ECOLI	Mon.	279
PSUG_ECOLI	Hom.	7.31		PSUG_ECOLI	Hom.	2.43667
PTA_ECOLI	Hom.	877		PTA_ECOLI	Hom.	438.5
PTFB1_ECOLI	Mon.	1.09		PTFB1_ECOLI	Mon.	1.09
PTFX1_ECOLI	Hom.	2.22		PTFX1_ECOLI	Hom.	1.11
PTH_ECOLI	Hom.	75.5		PTH_ECOLI	Hom.	37.75
PTIBC_ECOLI	Hom.	0.4		PTIBC_ECOLI	Hom.	0.2
PTMCB_ECOLI	Hom.	0.677		PTMCB_ECOLI	Hom.	0.3385
PTOCB_ECOLI	Hom.	3.19		PTOCB_ECOLI	Hom.	1.595
PTPB1_ECOLI	Mon.	0.557		PTPB1_ECOLI	Mon.	0.557
PTPB2_ECOLI	Mon.	14.3		PTPB2_ECOLI	Mon.	14.3
PTRA_ECOLI	Mon.	16.5		PTRA_ECOLI	Mon.	16.5
PTRB_ECOLI	Mon.	7.49		PTRB_ECOLI	Mon.	7.49
PTTBC_ECOLI	Hom.	21.8		PTTBC_ECOLI	Hom.	10.9
PTW3C_ECOLI	Hom.	230		PTW3C_ECOLI	Hom.	115
PTYBC_ECOLI	Hom.	1.25		PTYBC_ECOLI	Hom.	0.625
PUR1_ECOLI	Hom.	169		PUR1_ECOLI	Hom.	42.25
PUR2_ECOLI	Mon.	432		PUR2_ECOLI	Mon.	432
PUR3_ECOLI	Hom.	67.6		PUR3_ECOLI	Hom.	33.8
PUR5_ECOLI	Hom.	586		PUR5_ECOLI	Hom.	293
PUR7_ECOLI	Hom.	1431		PUR7_ECOLI	Hom.	715.5
PUR8_ECOLI	Hom.	719		PUR8_ECOLI	Hom.	179.75
PUR9_ECOLI	Hom.	675		PUR9_ECOLI	Hom.	337.5
PURA_ECOLI	Hom.	2371		PURA_ECOLI	Hom.	1185.5
PURE_ECOLI	Hom.	660		PURE_ECOLI	Hom.	82.5
PURK_ECOLI	Hom.	70.7		PURK_ECOLI	Hom.	35.35
PURT_ECOLI	Hom.	380		PURT_ECOLI	Hom.	190
PURU_ECOLI	Hom.	337		PURU_ECOLI	Hom.	84.25
PUUA_ECOLI	Hom.	2.03		PUUA_ECOLI	Hom.	0.169167
PUUB_ECOLI	Mon.	0.076		PUUB_ECOLI	Mon.	0.076
PUUC_ECOLI	Hom.	2.73		PUUC_ECOLI	Hom.	0.6825
PUUD_ECOLI	Hom.	4.44		PUUD_ECOLI	Hom.	2.22
PUUE_ECOLI	Hom.	3.03		PUUE_ECOLI	Hom.	0.7575
PXPA_ECOLI	Hom.	9.68		PXPA_ECOLI	Hom.	4.84
PYRC_ECOLI	Hom.	620		PYRC_ECOLI	Hom.	310
PYRD_ECOLI	Hom.	243		PYRD_ECOLI	Hom.	121.5
PYRE_ECOLI	Hom.	22.1		PYRE_ECOLI	Hom.	11.05
PYRF_ECOLI	Hom.	97.1		PYRF_ECOLI	Hom.	48.55
PYRG_ECOLI	Hom.	401		PYRG_ECOLI	Hom.	100.25
PYRH_ECOLI	Hom.	349		PYRH_ECOLI	Hom.	58.1667
QOR1_ECOLI	Hom.	731		QOR1_ECOLI	Hom.	365.5
QOR2_ECOLI	Mon.	34.3		QOR2_ECOLI	Mon.	34.3
QSEC_ECOLI	Hom.	4.62		QSEC_ECOLI	Hom.	2.31
QUEA_ECOLI	Mon.	12.2		QUEA_ECOLI	Mon.	12.2
QUEC_ECOLI	Hom.	52.7		QUEC_ECOLI	Hom.	26.35
QUED_ECOLI	Hom.	25		QUED_ECOLI	Hom.	4.16667
QUEE_ECOLI	Hom.	15.5		QUEE_ECOLI	Hom.	7.75
QUEF_ECOLI	Hom.	53.1		QUEF_ECOLI	Hom.	26.55
QUEG_ECOLI	Mon.	0.647		QUEG_ECOLI	Mon.	0.647
RADA_ECOLI	Hom.	11.4		RADA_ECOLI	Hom.	1.9
RBN_ECOLI	Hom.	4.05		RBN_ECOLI	Hom.	2.025
RBSD_ECOLI	Hom.	265		RBSD_ECOLI	Hom.	26.5
RBSK_ECOLI	Hom.	58.7		RBSK_ECOLI	Hom.	29.35
RCSC_ECOLI	Mon.	7.01		RCSC_ECOLI	Mon.	7.01
RCSD_ECOLI	Hom.	23.4		RCSD_ECOLI	Hom.	11.7
RECE_ECOLI	Hom.	2.33		RECE_ECOLI	Hom.	0.5825
RECG_ECOLI	Mon.	8.37		RECG_ECOLI	Mon.	8.37
RECJ_ECOLI	Mon.	7.28		RECJ_ECOLI	Mon.	7.28
RECQ_ECOLI	Hom.	4.26		RECQ_ECOLI	Hom.	2.13
RHAA_ECOLI	Hom.	0.341		RHAA_ECOLI	Hom.	0.08525
RHAB_ECOLI	Mon.	4.45		RHAB_ECOLI	Mon.	4.45
RHAD_ECOLI	Hom.	0.138		RHAD_ECOLI	Hom.	0.01725
RHLE_ECOLI	Mon.	13		RHLE_ECOLI	Mon.	13
RHMA_ECOLI	Hom.	7.9		RHMA_ECOLI	Hom.	1.31667
RHMD_ECOLI	Hom.	1.11		RHMD_ECOLI	Hom.	0.555
RIBA_ECOLI	Hom.	77.8		RIBA_ECOLI	Hom.	38.9
RIBB_ECOLI	Hom.	120		RIBB_ECOLI	Hom.	60
RIBD_ECOLI	Hom.	58.9		RIBD_ECOLI	Hom.	29.45
RIBF_ECOLI	Mon.	34.6		RIBF_ECOLI	Mon.	34.6
RIDA_ECOLI	Hom.	3826		RIDA_ECOLI	Hom.	1275.33
RIHA_ECOLI	Hom.	130		RIHA_ECOLI	Hom.	32.5
RIHC_ECOLI	Hom.	71.9		RIHC_ECOLI	Hom.	17.975
RIMI_ECOLI	Mon.	3.86		RIMI_ECOLI	Mon.	3.86
RIMJ_ECOLI	Hom.	23.3		RIMJ_ECOLI	Hom.	11.65
RIMK_ECOLI	Hom.	1.56		RIMK_ECOLI	Hom.	0.39
RIMO_ECOLI	Hom.	47.2		RIMO_ECOLI	Hom.	23.6
RISA_ECOLI	Hom.	328		RISA_ECOLI	Hom.	109.333
RISB_ECOLI	Mon.	1457		RISB_ECOLI	Mon.	1457
RLMA_ECOLI	Hom.	10.7		RLMA_ECOLI	Hom.	5.35
RLMB_ECOLI	Hom.	85.7		RLMB_ECOLI	Hom.	42.85
RLMC_ECOLI	Mon.	2.31		RLMC_ECOLI	Mon.	2.31
RLMD_ECOLI	Mon.	1.09		RLMD_ECOLI	Mon.	1.09
RLME_ECOLI	Hom.	53.6		RLME_ECOLI	Hom.	53.6
RLMF_ECOLI	Mon.	16		RLMF_ECOLI	Mon.	16
RLMG_ECOLI	Mon.	2.67		RLMG_ECOLI	Mon.	2.67
RLMH_ECOLI	Hom.	25.8		RLMH_ECOLI	Hom.	12.9
RLMI_ECOLI	Hom.	45.9		RLMI_ECOLI	Hom.	22.95
RLMJ_ECOLI	Mon.	25.6		RLMJ_ECOLI	Mon.	25.6
RLMKL_ECOLI	Mon.	25.8		RLMKL_ECOLI	Mon.	25.8
RLMM_ECOLI	Hom.	23.5		RLMM_ECOLI	Hom.	11.75
RLMN_ECOLI	Mon.	52		RLMN_ECOLI	Mon.	52
RLPA_ECOLI	Mon.	49.3		RLPA_ECOLI	Mon.	49.3
RLUA_ECOLI	Mon.	6.66		RLUA_ECOLI	Mon.	6.66
RLUB_ECOLI	Mon.	74.9		RLUB_ECOLI	Mon.	74.9
RLUC_ECOLI	Mon.	33.8		RLUC_ECOLI	Mon.	33.8
RLUE_ECOLI	Mon.	4.74		RLUE_ECOLI	Mon.	4.74
RLUF_ECOLI	Mon.	12.4		RLUF_ECOLI	Mon.	12.4
RMLA2_ECOLI	Hom.	24.5		RMLA2_ECOLI	Hom.	6.125
RMLB1_ECOLI	Mon.	215		RMLB1_ECOLI	Mon.	215
RMLB2_ECOLI	Hom.	12.6		RMLB2_ECOLI	Hom.	6.3
RNB_ECOLI	Mon.	173		RNB_ECOLI	Mon.	173
RNC_ECOLI	Hom.	133		RNC_ECOLI	Hom.	66.5
RND_ECOLI	Mon.	4.14		RND_ECOLI	Mon.	4.14
RNG_ECOLI	Hom.	45.5		RNG_ECOLI	Hom.	22.75
RNH2_ECOLI	Mon.	14.6		RNH2_ECOLI	Mon.	14.6
RNI_ECOLI	Mon.	39.5		RNI_ECOLI	Mon.	39.5
RNPA_ECOLI	Mon.	25.2		RNPA_ECOLI	Mon.	25.2
RNR_ECOLI	Mon.	205		RNR_ECOLI	Mon.	205
RNT_ECOLI	Hom.	12.1		RNT_ECOLI	Hom.	3.025
ROXA_ECOLI	Hom.	208		ROXA_ECOLI	Hom.	104
RPE_ECOLI	Hom.	591		RPE_ECOLI	Hom.	98.5
RPIA_ECOLI	Hom.	1370		RPIA_ECOLI	Hom.	685
RSMB_ECOLI	Mon.	45		RSMB_ECOLI	Mon.	45
RSMC_ECOLI	Mon.	62.4		RSMC_ECOLI	Mon.	62.4
RSMD_ECOLI	Mon.	18.1		RSMD_ECOLI	Mon.	18.1
RSME_ECOLI	Hom.	16.8		RSME_ECOLI	Hom.	8.4
RSMF_ECOLI	Mon.	3		RSMF_ECOLI	Mon.	3
RSMG_ECOLI	Mon.	22.6		RSMG_ECOLI	Mon.	22.6
RSMH_ECOLI	Hom.	108		RSMH_ECOLI	Hom.	54
RSMI_ECOLI	Hom.	78.2		RSMI_ECOLI	Hom.	39.1
RSMJ_ECOLI	Mon.	5.21		RSMJ_ECOLI	Mon.	5.21
RSTB_ECOLI	Hom.	1.85		RSTB_ECOLI	Hom.	0.925
RSUA_ECOLI	Mon.	147		RSUA_ECOLI	Mon.	147
RSXA_ECOLI	Hom.	0.035		RSXA_ECOLI	Hom.	0.0175
RSXB_ECOLI	Mon.	1.6		RSXB_ECOLI	Mon.	1.6
RSXC_ECOLI	Mon.	12.2		RSXC_ECOLI	Mon.	12.2
RSXD_ECOLI	Hom.	0.695		RSXD_ECOLI	Hom.	0.3475
RSXE_ECOLI	Mon.	1.31		RSXE_ECOLI	Mon.	1.31
RSXG_ECOLI	Mon.	7.74		RSXG_ECOLI	Mon.	7.74
RTCA_ECOLI	Hom.	0.377		RTCA_ECOLI	Hom.	0.1885
RTCB_ECOLI	Mon.	1.81		RTCB_ECOLI	Mon.	1.81
RUTA_ECOLI	Hom.	0.028		RUTA_ECOLI	Hom.	0.014
RUTB_ECOLI	Hom.	0.195		RUTB_ECOLI	Hom.	0.04875
RUTC_ECOLI	Hom.	0.058		RUTC_ECOLI	Hom.	0.0193333
RUTD_ECOLI	Hom.	5.53		RUTD_ECOLI	Hom.	2.765
RZPD_ECOLI	Hom.	2.86		RZPD_ECOLI	Hom.	1.43
SAD_ECOLI	Hom.	9.94		SAD_ECOLI	Hom.	2.485
SCPA_ECOLI	Hom.	3.91		SCPA_ECOLI	Hom.	1.955
SCPB_ECOLI	Hom.	2.75		SCPB_ECOLI	Hom.	0.458333
SCPC_ECOLI	Hom.	0.673		SCPC_ECOLI	Hom.	0.3365
SDHD_ECOLI	Mon.	29.1		SDHD_ECOLI	Mon.	29.1
SDHL_ECOLI	Mon.	59.5		SDHL_ECOLI	Mon.	59.5
SDHM_ECOLI	Mon.	14.8		SDHM_ECOLI	Mon.	14.8
SECA_ECOLI	Hom.	328		SECA_ECOLI	Hom.	164
SELA_ECOLI	Hom.	15.9		SELA_ECOLI	Hom.	1.59
SELD_ECOLI	Hom.	317		SELD_ECOLI	Hom.	158.5
SELO_ECOLI	Mon.	10.8		SELO_ECOLI	Mon.	10.8
SELU_ECOLI	Mon.	3.52		SELU_ECOLI	Mon.	3.52
SERA_ECOLI	Hom.	1881		SERA_ECOLI	Hom.	470.25
SERB_ECOLI	Mon.	25.6		SERB_ECOLI	Mon.	25.6
SERC_ECOLI	Hom.	1421		SERC_ECOLI	Hom.	710.5
SFGH1_ECOLI	Hom.	7.03		SFGH1_ECOLI	Hom.	3.515
SFGH2_ECOLI	Hom.	61.3		SFGH2_ECOLI	Hom.	30.65
SIXA_ECOLI	Mon.	21.9		SIXA_ECOLI	Mon.	21.9
SLT_ECOLI	Mon.	71		SLT_ECOLI	Mon.	71
SLYD_ECOLI	Mon.	1323		SLYD_ECOLI	Mon.	1323
SMRA_ECOLI	Mon.	5.62		SMRA_ECOLI	Mon.	5.62
SODC_ECOLI	Mon.	184		SODC_ECOLI	Mon.	184
SODF_ECOLI	Hom.	1289		SODF_ECOLI	Hom.	644.5
SODM_ECOLI	Hom.	5547		SODM_ECOLI	Hom.	2773.5
SOHB_ECOLI	Hom.	129		SOHB_ECOLI	Hom.	32.25
SPEA_ECOLI	Hom.	267		SPEA_ECOLI	Hom.	133.5
SPEB_ECOLI	Hom.	335		SPEB_ECOLI	Hom.	55.8333
SPED_ECOLI	Hom.	92.6		SPED_ECOLI	Hom.	46.3
SPEE_ECOLI	Hom.	164		SPEE_ECOLI	Hom.	82
SPOT_ECOLI	Hom.	23.3		SPOT_ECOLI	Hom.	11.65
SPPA_ECOLI	Hom.	14.5		SPPA_ECOLI	Hom.	3.625
SQASE_ECOLI	Hom.	0.485		SQASE_ECOLI	Hom.	0.485
SQUS_ECOLI	Hom.	0.052		SQUS_ECOLI	Hom.	0.00866667
SQUT_ECOLI	Hom.	0.886		SQUT_ECOLI	Hom.	0.2215
SQUU_ECOLI	Hom.	1.97		SQUU_ECOLI	Hom.	0.4925
SQUV_ECOLI	Hom.	0.006		SQUV_ECOLI	Hom.	0.003
SRKA_ECOLI	Mon.	2.72		SRKA_ECOLI	Mon.	2.72
SRLD_ECOLI	Hom.	2.76		SRLD_ECOLI	Hom.	0.69
SSNA_ECOLI	Hom.	12.1		SSNA_ECOLI	Hom.	6.05
SSUD_ECOLI	Hom.	2.76		SSUD_ECOLI	Hom.	0.69
SSUE_ECOLI	Hom.	0.111		SSUE_ECOLI	Hom.	0.02775
STHA_ECOLI	Hom.	325		STHA_ECOLI	Hom.	162.5
SUFS_ECOLI	Hom.	147		SUFS_ECOLI	Hom.	73.5
SUPH_ECOLI	Mon.	30.3		SUPH_ECOLI	Mon.	30.3
SURE_ECOLI	Hom.	17.6		SURE_ECOLI	Hom.	8.8
SYA_ECOLI	Hom.	563		SYA_ECOLI	Hom.	281.5
SYC_ECOLI	Mon.	243		SYC_ECOLI	Mon.	243
SYD_ECOLI	Hom.	660		SYD_ECOLI	Hom.	165
SYE_ECOLI	Mon.	642		SYE_ECOLI	Mon.	642
SYH_ECOLI	Hom.	459		SYH_ECOLI	Hom.	229.5
SYI_ECOLI	Mon.	511		SYI_ECOLI	Mon.	511
SYK1_ECOLI	Hom.	890		SYK1_ECOLI	Hom.	445
SYK2_ECOLI	Hom.	406		SYK2_ECOLI	Hom.	203
SYL_ECOLI	Mon.	578		SYL_ECOLI	Mon.	578
SYM_ECOLI	Hom.	451		SYM_ECOLI	Hom.	225.5
SYN_ECOLI	Hom.	1011		SYN_ECOLI	Hom.	505.5
SYP_ECOLI	Hom.	748		SYP_ECOLI	Hom.	374
SYQ_ECOLI	Mon.	515		SYQ_ECOLI	Mon.	515
SYR_ECOLI	Hom.	198		SYR_ECOLI	Hom.	99
SYS_ECOLI	Hom.	769		SYS_ECOLI	Hom.	384.5
SYT_ECOLI	Hom.	683		SYT_ECOLI	Hom.	341.5
SYV_ECOLI	Mon.	411		SYV_ECOLI	Mon.	411
SYW_ECOLI	Hom.	631		SYW_ECOLI	Hom.	315.5
SYY_ECOLI	Hom.	439		SYY_ECOLI	Hom.	219.5
TALA_ECOLI	Hom.	1011		TALA_ECOLI	Hom.	505.5
TALB_ECOLI	Hom.	2267		TALB_ECOLI	Hom.	1133.5
TAM_ECOLI	Hom.	38.1		TAM_ECOLI	Hom.	19.05
TATD_ECOLI	Mon.	9.38		TATD_ECOLI	Mon.	9.38
TAUD_ECOLI	Hom.	1.21		TAUD_ECOLI	Hom.	0.3025
TCDA_ECOLI	Hom.	13.1		TCDA_ECOLI	Hom.	6.55
TDCB_ECOLI	Hom.	40		TDCB_ECOLI	Hom.	20
TDCD_ECOLI	Hom.	11.5		TDCD_ECOLI	Hom.	5.75
TDCE_ECOLI	Hom.	133		TDCE_ECOLI	Hom.	66.5
TDCF_ECOLI	Hom.	301		TDCF_ECOLI	Hom.	100.333
TDH_ECOLI	Hom.	156		TDH_ECOLI	Hom.	78
TEHB_ECOLI	Mon.	180		TEHB_ECOLI	Mon.	180
TESA_ECOLI	Mon.	59		TESA_ECOLI	Mon.	59
TESB_ECOLI	Hom.	124		TESB_ECOLI	Hom.	62
TGT_ECOLI	Hom.	44.3		TGT_ECOLI	Hom.	22.15
THGA_ECOLI	Hom.	21.4		THGA_ECOLI	Hom.	7.13333
THIC_ECOLI	Hom.	84.1		THIC_ECOLI	Hom.	42.05
THID_ECOLI	Hom.	275		THID_ECOLI	Hom.	137.5
THIE_ECOLI	Mon.	159		THIE_ECOLI	Mon.	159
THIK_ECOLI	Mon.	12.2		THIK_ECOLI	Mon.	12.2
THIL_ECOLI	Hom.	45.7		THIL_ECOLI	Hom.	22.85
THIM_ECOLI	Hom.	221		THIM_ECOLI	Hom.	73.6667
THIO2_ECOLI	Mon.	32.3		THIO2_ECOLI	Mon.	32.3
THRC_ECOLI	Mon.	889		THRC_ECOLI	Mon.	889
THTM_ECOLI	Mon.	531		THTM_ECOLI	Mon.	531
TILS_ECOLI	Hom.	8.29		TILS_ECOLI	Hom.	4.145
TKT1_ECOLI	Hom.	1148		TKT1_ECOLI	Hom.	574
TKT2_ECOLI	Hom.	738		TKT2_ECOLI	Hom.	369
TMCA_ECOLI	Mon.	1.22		TMCA_ECOLI	Mon.	1.22
TNAA_ECOLI	Hom.	2417		TNAA_ECOLI	Hom.	604.25
TOP1_ECOLI	Hom.	147		TOP1_ECOLI	Hom.	73.5
TOP3_ECOLI	Mon.	4.53		TOP3_ECOLI	Mon.	4.53
TORS_ECOLI	Mon.	1.78		TORS_ECOLI	Mon.	1.78
TORZ_ECOLI	Mon.	5.06		TORZ_ECOLI	Mon.	5.06
TPIS_ECOLI	Hom.	2342		TPIS_ECOLI	Hom.	1171
TPX_ECOLI	Hom.	3133		TPX_ECOLI	Hom.	1566.5
TREA_ECOLI	Hom.	299		TREA_ECOLI	Hom.	149.5
TREC_ECOLI	Mon.	31		TREC_ECOLI	Mon.	31
TREF_ECOLI	Mon.	2.9		TREF_ECOLI	Mon.	2.9
TRMA_ECOLI	Mon.	34		TRMA_ECOLI	Mon.	34
TRMB_ECOLI	Mon.	128		TRMB_ECOLI	Mon.	128
TRMD_ECOLI	Hom.	23.9		TRMD_ECOLI	Hom.	11.95
TRMH_ECOLI	Hom.	14.6		TRMH_ECOLI	Hom.	7.3
TRMJ_ECOLI	Hom.	154		TRMJ_ECOLI	Hom.	77
TRML_ECOLI	Hom.	5.68		TRML_ECOLI	Hom.	2.84
TRMN6_ECOLI	Mon.	1.55		TRMN6_ECOLI	Mon.	1.55
TRPC_ECOLI	Mon.	299		TRPC_ECOLI	Mon.	299
TRUA_ECOLI	Hom.	6.68		TRUA_ECOLI	Hom.	3.34
TRUB_ECOLI	Mon.	14.3		TRUB_ECOLI	Mon.	14.3
TRUC_ECOLI	Mon.	2.45		TRUC_ECOLI	Mon.	2.45
TRUD_ECOLI	Hom.	33.3		TRUD_ECOLI	Hom.	16.65
TSAC_ECOLI	Hom.	98.7		TSAC_ECOLI	Hom.	49.35
TTCA_ECOLI	Hom.	16.7		TTCA_ECOLI	Hom.	8.35
TYPH_ECOLI	Hom.	171		TYPH_ECOLI	Hom.	85.5
TYRA_ECOLI	Hom.	466		TYRA_ECOLI	Hom.	233
TYRB_ECOLI	Hom.	339		TYRB_ECOLI	Hom.	169.5
TYSY_ECOLI	Hom.	226		TYSY_ECOLI	Hom.	113
UBIA_ECOLI	Mon.	5.31		UBIA_ECOLI	Mon.	5.31
UBIB_ECOLI	Hom.	10.7		UBIB_ECOLI	Hom.	5.35
UBIC_ECOLI	Mon.	9.06		UBIC_ECOLI	Mon.	9.06
UBID_ECOLI	Hom.	82.5		UBID_ECOLI	Hom.	13.75
UBIE_ECOLI	Mon.	260		UBIE_ECOLI	Mon.	260
UBIF_ECOLI	Mon.	55.2		UBIF_ECOLI	Mon.	55.2
UBIG_ECOLI	Mon.	144		UBIG_ECOLI	Mon.	144
UBIH_ECOLI	Mon.	7.36		UBIH_ECOLI	Mon.	7.36
UBII_ECOLI	Hom.	27.2		UBII_ECOLI	Hom.	6.8
UBIX_ECOLI	Hom.	15.1		UBIX_ECOLI	Hom.	1.25833
UCPA_ECOLI	Hom.	225		UCPA_ECOLI	Hom.	56.25
UDG_ECOLI	Hom.	11.5		UDG_ECOLI	Hom.	5.75
UDP_ECOLI	Hom.	2037		UDP_ECOLI	Hom.	339.5
UGPQ_ECOLI	Mon.	41.8		UGPQ_ECOLI	Mon.	41.8
UHPB_ECOLI	Hom.	2.58		UHPB_ECOLI	Hom.	1.29
ULAD_ECOLI	Hom.	12.9		ULAD_ECOLI	Hom.	6.45
ULAE_ECOLI	Hom.	2.85		ULAE_ECOLI	Hom.	1.425
ULAF_ECOLI	Hom.	9.02		ULAF_ECOLI	Hom.	2.255
ULAG_ECOLI	Hom.	48.1		ULAG_ECOLI	Hom.	8.01667
UPPP_ECOLI	Hom.	0.409		UPPP_ECOLI	Hom.	0.2045
UPP_ECOLI	Hom.	1592		UPP_ECOLI	Hom.	398
URK_ECOLI	Mon.	59.4		URK_ECOLI	Mon.	59.4
USG_ECOLI	Hom.	145		USG_ECOLI	Hom.	72.5
USHA_ECOLI	Mon.	149		USHA_ECOLI	Mon.	149
UTPP_ECOLI	Mon.	1.34		UTPP_ECOLI	Mon.	1.34
UUP_ECOLI	Mon.	32		UUP_ECOLI	Mon.	32
UXAA_ECOLI	Hom.	16.3		UXAA_ECOLI	Hom.	8.15
UXAB_ECOLI	Mon.	46.1		UXAB_ECOLI	Mon.	46.1
UXAC_ECOLI	Hom.	340		UXAC_ECOLI	Hom.	113.333
UXUA_ECOLI	Hom.	193		UXUA_ECOLI	Hom.	193
UXUB_ECOLI	Mon.	57.5		UXUB_ECOLI	Mon.	57.5
VSR_ECOLI	Mon.	0.581		VSR_ECOLI	Mon.	0.581
WCAB_ECOLI	Hom.	0.073		WCAB_ECOLI	Hom.	0.0121667
WCAF_ECOLI	Hom.	0.584		WCAF_ECOLI	Hom.	0.194667
WCAJ_ECOLI	Hom.	0.098		WCAJ_ECOLI	Hom.	0.049
WCAK_ECOLI	Hom.	0.865		WCAK_ECOLI	Hom.	0.4325
WCAL_ECOLI	Mon.	0.678		WCAL_ECOLI	Mon.	0.678
WECA_ECOLI	Mon.	1.12		WECA_ECOLI	Mon.	1.12
WECB_ECOLI	Hom.	41.1		WECB_ECOLI	Hom.	20.55
WECC_ECOLI	Hom.	12.9		WECC_ECOLI	Hom.	6.45
WECD_ECOLI	Hom.	0.465		WECD_ECOLI	Hom.	0.2325
WECE_ECOLI	Hom.	25		WECE_ECOLI	Hom.	12.5
WECF_ECOLI	Mon.	4.58		WECF_ECOLI	Mon.	4.58
WECG_ECOLI	Mon.	21.3		WECG_ECOLI	Mon.	21.3
WECH_ECOLI	Hom.	0.008		WECH_ECOLI	Hom.	0.004
WZC_ECOLI	Hom.	0.304		WZC_ECOLI	Hom.	0.152
XDHD_ECOLI	Hom.	15.9		XDHD_ECOLI	Hom.	7.95
XGPT_ECOLI	Hom.	255		XGPT_ECOLI	Hom.	63.75
XYLA_ECOLI	Hom.	3.92		XYLA_ECOLI	Hom.	0.98
XYLB_ECOLI	Hom.	1.96		XYLB_ECOLI	Hom.	0.98
XYLS_ECOLI	Hom.	0.162		XYLS_ECOLI	Hom.	0.027
YAEF_ECOLI	Mon.	0.045		YAEF_ECOLI	Mon.	0.045
YAFJ_ECOLI	Hom.	23		YAFJ_ECOLI	Hom.	11.5
YAFK_ECOLI	Mon.	2.05		YAFK_ECOLI	Mon.	2.05
YAFL_ECOLI	Mon.	5.85		YAFL_ECOLI	Mon.	5.85
YAFP_ECOLI	Mon.	0.006		YAFP_ECOLI	Mon.	0.006
YAFV_ECOLI	Hom.	15.8		YAFV_ECOLI	Hom.	7.9
YAHK_ECOLI	Hom.	947		YAHK_ECOLI	Hom.	473.5
YAJD_ECOLI	Mon.	300		YAJD_ECOLI	Mon.	300
YAJL_ECOLI	Hom.	132		YAJL_ECOLI	Hom.	66
YAJO_ECOLI	Hom.	231		YAJO_ECOLI	Hom.	28.875
YBAK_ECOLI	Mon.	140		YBAK_ECOLI	Mon.	140
YBBO_ECOLI	Hom.	40		YBBO_ECOLI	Hom.	20
YBDL_ECOLI	Hom.	10.8		YBDL_ECOLI	Hom.	5.4
YBDR_ECOLI	Hom.	42.5		YBDR_ECOLI	Hom.	21.25
YBEY_ECOLI	Mon.	98.1		YBEY_ECOLI	Mon.	98.1
YBFF_ECOLI	Mon.	142		YBFF_ECOLI	Mon.	142
YBGC_ECOLI	Hom.	28.6		YBGC_ECOLI	Hom.	7.15
YBHA_ECOLI	Mon.	10.9		YBHA_ECOLI	Mon.	10.9
YBHC_ECOLI	Mon.	78.3		YBHC_ECOLI	Mon.	78.3
YBHH_ECOLI	Hom.	0.092		YBHH_ECOLI	Hom.	0.046
YBIS_ECOLI	Mon.	571		YBIS_ECOLI	Mon.	571
YBIX_ECOLI	Hom.	92.2		YBIX_ECOLI	Hom.	15.3667
YBJG_ECOLI	Mon.	11.6		YBJG_ECOLI	Mon.	11.6
YBJI_ECOLI	Mon.	11.5		YBJI_ECOLI	Mon.	11.5
YBJS_ECOLI	Mon.	6.27		YBJS_ECOLI	Mon.	6.27
YCAC_ECOLI	Hom.	1033		YCAC_ECOLI	Hom.	129.125
YCAL_ECOLI	Mon.	0.026		YCAL_ECOLI	Mon.	0.026
YCBB_ECOLI	Mon.	15.1		YCBB_ECOLI	Mon.	15.1
YCDX_ECOLI	Hom.	51.6		YCDX_ECOLI	Hom.	17.2
YCEM_ECOLI	Hom.	17.4		YCEM_ECOLI	Hom.	4.35
YCFH_ECOLI	Mon.	22		YCFH_ECOLI	Mon.	22
YCFS_ECOLI	Mon.	2.31		YCFS_ECOLI	Mon.	2.31
YCIA_ECOLI	Hom.	14.9		YCIA_ECOLI	Hom.	2.48333
YCIK_ECOLI	Hom.	36.2		YCIK_ECOLI	Hom.	18.1
YCJQ_ECOLI	Hom.	1.39		YCJQ_ECOLI	Hom.	0.695
YCJR_ECOLI	Hom.	4.22		YCJR_ECOLI	Hom.	2.11
YCJS_ECOLI	Hom.	0.987		YCJS_ECOLI	Hom.	0.24675
YDCK_ECOLI	Mon.	0.412		YDCK_ECOLI	Mon.	0.412
YDDE_ECOLI	Hom.	5.61		YDDE_ECOLI	Hom.	2.805
YDEN_ECOLI	Mon.	69.4		YDEN_ECOLI	Mon.	69.4
YDFG_ECOLI	Hom.	732		YDFG_ECOLI	Hom.	183
YDFI_ECOLI	Mon.	2.08		YDFI_ECOLI	Mon.	2.08
YDGD_ECOLI	Mon.	8.89		YDGD_ECOLI	Mon.	8.89
YDGJ_ECOLI	Hom.	62.5		YDGJ_ECOLI	Hom.	31.25
YDHR_ECOLI	Hom.	824		YDHR_ECOLI	Hom.	412
YDHV_ECOLI	Mon.	5.35		YDHV_ECOLI	Mon.	5.35
YDIB_ECOLI	Hom.	0.464		YDIB_ECOLI	Hom.	0.232
YDIF_ECOLI	Hom.	2.72		YDIF_ECOLI	Hom.	0.68
YDIO_ECOLI	Mon.	2.4		YDIO_ECOLI	Mon.	2.4
YDIS_ECOLI	Mon.	0.042		YDIS_ECOLI	Mon.	0.042
YDJA_ECOLI	Hom.	427		YDJA_ECOLI	Hom.	213.5
YDJH_ECOLI	Hom.	0.496		YDJH_ECOLI	Hom.	0.248
YDJI_ECOLI	Hom.	1.18		YDJI_ECOLI	Hom.	0.295
YDJL_ECOLI	Hom.	5.19		YDJL_ECOLI	Hom.	1.2975
YEAD_ECOLI	Mon.	242		YEAD_ECOLI	Mon.	242
YECD_ECOLI	Hom.	132		YECD_ECOLI	Hom.	33
YEDK_ECOLI	Mon.	0.069		YEDK_ECOLI	Mon.	0.069
YEDL_ECOLI	Mon.	9.34		YEDL_ECOLI	Mon.	9.34
YEGI_ECOLI	Mon.	1.64		YEGI_ECOLI	Mon.	1.64
YEGS_ECOLI	Mon.	35		YEGS_ECOLI	Mon.	35
YEGU_ECOLI	Hom.	26.2		YEGU_ECOLI	Hom.	13.1
YEGV_ECOLI	Hom.	3.96		YEGV_ECOLI	Hom.	1.98
YEII_ECOLI	Hom.	4.63		YEII_ECOLI	Hom.	2.315
YEIQ_ECOLI	Mon.	3.16		YEIQ_ECOLI	Mon.	3.16
YEIR_ECOLI	Mon.	8.09		YEIR_ECOLI	Mon.	8.09
YFCD_ECOLI	Mon.	130		YFCD_ECOLI	Mon.	130
YFCE_ECOLI	Hom.	187		YFCE_ECOLI	Hom.	46.75
YFCF_ECOLI	Hom.	54.2		YFCF_ECOLI	Hom.	27.1
YFCG_ECOLI	Hom.	30.7		YFCG_ECOLI	Hom.	15.35
YFEW_ECOLI	Hom.	2.79		YFEW_ECOLI	Hom.	1.395
YFEX_ECOLI	Hom.	194		YFEX_ECOLI	Hom.	97
YFGD_ECOLI	Mon.	280		YFGD_ECOLI	Mon.	280
YFIF_ECOLI	Hom.	369		YFIF_ECOLI	Hom.	184.5
YGCE_ECOLI	Hom.	3.81		YGCE_ECOLI	Hom.	1.905
YGCN_ECOLI	Hom.	0.058		YGCN_ECOLI	Hom.	0.029
YGCU_ECOLI	Hom.	0.896		YGCU_ECOLI	Hom.	0.448
YGCW_ECOLI	Hom.	0.39		YGCW_ECOLI	Hom.	0.0975
YGEA_ECOLI	Hom.	12.6		YGEA_ECOLI	Hom.	6.3
YGEW_ECOLI	Hom.	39.6		YGEW_ECOLI	Hom.	13.2
YGFM_ECOLI	Mon.	5.72		YGFM_ECOLI	Mon.	5.72
YGHA_ECOLI	Hom.	175		YGHA_ECOLI	Hom.	43.75
YGHU_ECOLI	Hom.	435		YGHU_ECOLI	Hom.	217.5
YGIC_ECOLI	Mon.	48.4		YGIC_ECOLI	Mon.	48.4
YGID_ECOLI	Hom.	1.27		YGID_ECOLI	Hom.	0.635
YGIN_ECOLI	Hom.	672		YGIN_ECOLI	Hom.	336
YGJR_ECOLI	Hom.	126		YGJR_ECOLI	Hom.	63
YHAK_ECOLI	Mon.	1.54		YHAK_ECOLI	Mon.	1.54
YHBO_ECOLI	Hom.	135		YHBO_ECOLI	Hom.	67.5
YHBS_ECOLI	Mon.	379		YHBS_ECOLI	Mon.	379
YHBX_ECOLI	Mon.	0.056		YHBX_ECOLI	Mon.	0.056
YHCG_ECOLI	Hom.	5.53		YHCG_ECOLI	Hom.	2.765
YHDJ_ECOLI	Hom.	1.28		YHDJ_ECOLI	Hom.	0.64
YHET_ECOLI	Mon.	5.4		YHET_ECOLI	Mon.	5.4
YHHW_ECOLI	Mon.	158		YHHW_ECOLI	Mon.	158
YHHX_ECOLI	Hom.	106		YHHX_ECOLI	Hom.	53
YHJA_ECOLI	Mon.	69		YHJA_ECOLI	Mon.	69
YIAC_ECOLI	Mon.	0.122		YIAC_ECOLI	Mon.	0.122
YIBD_ECOLI	Mon.	5.24		YIBD_ECOLI	Mon.	5.24
YIBF_ECOLI	Hom.	149		YIBF_ECOLI	Hom.	74.5
YICC_ECOLI	Mon.	293		YICC_ECOLI	Mon.	293
YIDA_ECOLI	Mon.	167		YIDA_ECOLI	Mon.	167
YIDJ_ECOLI	Hom.	0.6		YIDJ_ECOLI	Hom.	0.3
YIEH_ECOLI	Mon.	1.68		YIEH_ECOLI	Mon.	1.68
YIGB_ECOLI	Mon.	42.2		YIGB_ECOLI	Mon.	42.2
YIGI_ECOLI	Hom.	41.9		YIGI_ECOLI	Hom.	10.475
YIGL_ECOLI	Mon.	39.4		YIGL_ECOLI	Mon.	39.4
YIHG_ECOLI	Mon.	1.73		YIHG_ECOLI	Mon.	1.73
YIHX_ECOLI	Hom.	122		YIHX_ECOLI	Hom.	61
YJAB_ECOLI	Mon.	1.01		YJAB_ECOLI	Mon.	1.01
YJFC_ECOLI	Mon.	0.038		YJFC_ECOLI	Mon.	0.038
YJFP_ECOLI	Hom.	22.9		YJFP_ECOLI	Hom.	11.45
YJGM_ECOLI	Mon.	32.5		YJGM_ECOLI	Mon.	32.5
YJIA_ECOLI	Hom.	38.4		YJIA_ECOLI	Hom.	19.2
YJIM_ECOLI	Hom.	1.79		YJIM_ECOLI	Hom.	0.895
YJJG_ECOLI	Mon.	2.7		YJJG_ECOLI	Mon.	2.7
YJJU_ECOLI	Mon.	21		YJJU_ECOLI	Mon.	21
YJJV_ECOLI	Mon.	16.9		YJJV_ECOLI	Mon.	16.9
YJJW_ECOLI	Mon.	2.99		YJJW_ECOLI	Mon.	2.99
YLII_ECOLI	Mon.	0.695		YLII_ECOLI	Mon.	0.695
YMDB_ECOLI	Mon.	98.6		YMDB_ECOLI	Mon.	98.6
YNHG_ECOLI	Mon.	155		YNHG_ECOLI	Mon.	155
YNJE_ECOLI	Hom.	32.1		YNJE_ECOLI	Hom.	16.05
YOAA_ECOLI	Mon.	0.574		YOAA_ECOLI	Mon.	0.574
YOHF_ECOLI	Hom.	67.1		YOHF_ECOLI	Hom.	16.775
YPDA_ECOLI	Hom.	1.2		YPDA_ECOLI	Hom.	0.6
YPDE_ECOLI	Hom.	0.351		YPDE_ECOLI	Hom.	0.02925
YPDF_ECOLI	Hom.	1.26		YPDF_ECOLI	Hom.	0.63
YPEA_ECOLI	Hom.	15.9		YPEA_ECOLI	Hom.	7.95
YPFH_ECOLI	Mon.	58.4		YPFH_ECOLI	Mon.	58.4
YQAB_ECOLI	Mon.	17.7		YQAB_ECOLI	Mon.	17.7
YQEF_ECOLI	Hom.	16.8		YQEF_ECOLI	Hom.	4.2
YQGF_ECOLI	Mon.	13.2		YQGF_ECOLI	Mon.	13.2
YQHD_ECOLI	Hom.	267		YQHD_ECOLI	Hom.	133.5
YQIA_ECOLI	Mon.	625		YQIA_ECOLI	Mon.	625
YQJG_ECOLI	Hom.	161		YQJG_ECOLI	Hom.	80.5
YQJH_ECOLI	Mon.	90.4		YQJH_ECOLI	Mon.	90.4
YRBL_ECOLI	Mon.	0.679		YRBL_ECOLI	Mon.	0.679
YRFG_ECOLI	Mon.	5.91		YRFG_ECOLI	Mon.	5.91
ZNTA_ECOLI	Mon.	31.9		ZNTA_ECOLI	Mon.	31.9
ZRAS_ECOLI	Hom.	3.29		ZRAS_ECOLI	Hom.	1.645

## Sheet: B
Prot	QS	Abund		Prot	QS	Abund/Subunits
3PASE_ECOLI	Mon.	53.5		3PASE_ECOLI	Mon.	53.5
5DNU_ECOLI	Hom.	38.9		5DNU_ECOLI	Hom.	19.45
6PGD_ECOLI	Hom.	2016		6PGD_ECOLI	Hom.	1008
6PGL_ECOLI	Mon.	718		6PGL_ECOLI	Mon.	718
AAT_ECOLI	Hom.	1602		AAT_ECOLI	Hom.	801
ABDH_ECOLI	Hom.	697		ABDH_ECOLI	Hom.	174.25
ACEA_ECOLI	Hom.	6737		ACEA_ECOLI	Hom.	1684.25
ACEK_ECOLI	Hom.	9.3		ACEK_ECOLI	Hom.	4.65
ACNB_ECOLI	Mon.	1786		ACNB_ECOLI	Mon.	1786
ADIA_ECOLI	Hom.	3.42		ADIA_ECOLI	Hom.	0.342
ADPP_ECOLI	Hom.	74		ADPP_ECOLI	Hom.	37
AEEP_ECOLI	Mon.	50.5		AEEP_ECOLI	Mon.	50.5
AES_ECOLI	Hom.	7.68		AES_ECOLI	Hom.	3.84
AGAS_ECOLI	Hom.	0.83		AGAS_ECOLI	Hom.	0.415
AGP_ECOLI	Hom.	552		AGP_ECOLI	Hom.	276
AHR_ECOLI	Hom.	66.3		AHR_ECOLI	Hom.	33.15
AIDB_ECOLI	Hom.	14.7		AIDB_ECOLI	Hom.	3.675
AK3_ECOLI	Hom.	184		AK3_ECOLI	Hom.	92
ALAA_ECOLI	Hom.	88.6		ALAA_ECOLI	Hom.	44.3
ALDA_ECOLI	Hom.	3070		ALDA_ECOLI	Hom.	767.5
ALF_ECOLI	Hom.	2783		ALF_ECOLI	Hom.	1391.5
ALKH_ECOLI	Hom.	1131		ALKH_ECOLI	Hom.	377
ALLA_ECOLI	Hom.	0.264		ALLA_ECOLI	Hom.	0.132
ALLC_ECOLI	Hom.	2.13		ALLC_ECOLI	Hom.	1.065
ALLD_ECOLI	Hom.	0.664		ALLD_ECOLI	Hom.	0.332
ALR1_ECOLI	Hom.	18.4		ALR1_ECOLI	Hom.	9.2
AMIC_ECOLI	Mon.	3.36		AMIC_ECOLI	Mon.	3.36
AMN_ECOLI	Hom.	83.6		AMN_ECOLI	Hom.	13.9333
AMPA_ECOLI	Hom.	310		AMPA_ECOLI	Hom.	51.6667
AMPC_ECOLI	Hom.	7.86		AMPC_ECOLI	Hom.	3.93
APBE_ECOLI	Hom.	2.02		APBE_ECOLI	Hom.	0.505
APHA_ECOLI	Hom.	81.8		APHA_ECOLI	Hom.	20.45
APT_ECOLI	Hom.	349		APT_ECOLI	Hom.	174.5
ARAA_ECOLI	Hom.	11.2		ARAA_ECOLI	Hom.	1.86667
ARAD_ECOLI	Hom.	0.731		ARAD_ECOLI	Hom.	0.18275
ARGB_ECOLI	Hom.	212		ARGB_ECOLI	Hom.	106
ARGK_ECOLI	Hom.	0.058		ARGK_ECOLI	Hom.	0.029
ARLY_ECOLI	Hom.	164		ARLY_ECOLI	Hom.	82
AROA_ECOLI	Mon.	169		AROA_ECOLI	Mon.	169
AROE_ECOLI	Hom.	42.8		AROE_ECOLI	Hom.	10.7
AROF_ECOLI	Hom.	169		AROF_ECOLI	Hom.	84.5
AROG_ECOLI	Hom.	791		AROG_ECOLI	Hom.	197.75
AROK_ECOLI	Mon.	203		AROK_ECOLI	Mon.	203
ASNA_ECOLI	Hom.	443		ASNA_ECOLI	Hom.	221.5
ASNB_ECOLI	Hom.	416		ASNB_ECOLI	Hom.	208
ASPA_ECOLI	Hom.	1414		ASPA_ECOLI	Hom.	353.5
ASPG1_ECOLI	Hom.	65.8		ASPG1_ECOLI	Hom.	16.45
ASPG2_ECOLI	Hom.	210		ASPG2_ECOLI	Hom.	52.5
ASSY_ECOLI	Hom.	571		ASSY_ECOLI	Hom.	142.75
ASTB_ECOLI	Hom.	2.7		ASTB_ECOLI	Hom.	1.35
ASTC_ECOLI	Hom.	151		ASTC_ECOLI	Hom.	75.5
ATDA_ECOLI	Hom.	61.2		ATDA_ECOLI	Hom.	5.1
AZOR_ECOLI	Hom.	242		AZOR_ECOLI	Hom.	121
BEPA_ECOLI	Hom.	72.6		BEPA_ECOLI	Hom.	12.1
BFR_ECOLI	Hom.	1015		BFR_ECOLI	Hom.	42.2917
BGAL_ECOLI	Hom.	208		BGAL_ECOLI	Hom.	52
BGLA_ECOLI	Hom.	252		BGLA_ECOLI	Hom.	126
BGLR_ECOLI	Hom.	18		BGLR_ECOLI	Hom.	4.5
BIOA_ECOLI	Hom.	23.6		BIOA_ECOLI	Hom.	11.8
BIOD1_ECOLI	Hom.	66.9		BIOD1_ECOLI	Hom.	33.45
BIOF_ECOLI	Hom.	6.13		BIOF_ECOLI	Hom.	3.065
BIOH_ECOLI	Mon.	27		BIOH_ECOLI	Mon.	27
BIRA_ECOLI	Hom.	13.5		BIRA_ECOLI	Hom.	6.75
C561_ECOLI	Mon.	6.55		C561_ECOLI	Mon.	6.55
CAIB_ECOLI	Hom.	1.06		CAIB_ECOLI	Hom.	0.53
CAN_ECOLI	Hom.	668		CAN_ECOLI	Hom.	167
CAPP_ECOLI	Hom.	797		CAPP_ECOLI	Hom.	199.25
CDD_ECOLI	Hom.	449		CDD_ECOLI	Hom.	224.5
CFA_ECOLI	Hom.	128		CFA_ECOLI	Hom.	64
CHRR_ECOLI	Hom.	828		CHRR_ECOLI	Hom.	207
CISY_ECOLI	Hom.	1557		CISY_ECOLI	Hom.	259.5
CITX_ECOLI	Mon.	0.683		CITX_ECOLI	Mon.	0.683
CMOA_ECOLI	Hom.	51.1		CMOA_ECOLI	Hom.	25.55
CMOB_ECOLI	Mon.	17.2		CMOB_ECOLI	Mon.	17.2
COAA_ECOLI	Hom.	29.7		COAA_ECOLI	Hom.	14.85
COAD_ECOLI	Hom.	49.3		COAD_ECOLI	Hom.	8.21667
COAE_ECOLI	Hom.	7.57		COAE_ECOLI	Hom.	2.52333
COBC_ECOLI	Hom.	1.91		COBC_ECOLI	Hom.	0.955
CODA_ECOLI	Hom.	433		CODA_ECOLI	Hom.	72.1667
CUEO_ECOLI	Mon.	92.1		CUEO_ECOLI	Mon.	92.1
CYNS_ECOLI	Hom.	0.428		CYNS_ECOLI	Hom.	0.0428
CYSM_ECOLI	Hom.	135		CYSM_ECOLI	Hom.	67.5
DACA_ECOLI	Mon.	287		DACA_ECOLI	Mon.	287
DACB_ECOLI	Hom.	5.64		DACB_ECOLI	Hom.	2.82
DACD_ECOLI	Mon.	0.336		DACD_ECOLI	Mon.	0.336
DAPA_ECOLI	Hom.	482		DAPA_ECOLI	Hom.	120.5
DAPB_ECOLI	Hom.	261		DAPB_ECOLI	Hom.	65.25
DCDA_ECOLI	Hom.	31.4		DCDA_ECOLI	Hom.	15.7
DCD_ECOLI	Hom.	120		DCD_ECOLI	Hom.	20
DCEA_ECOLI	Hom.	1699		DCEA_ECOLI	Hom.	283.167
DCEB_ECOLI	Hom.	1086		DCEB_ECOLI	Hom.	181
DCP_ECOLI	Mon.	270		DCP_ECOLI	Mon.	270
DEOC_ECOLI	Hom.	614		DEOC_ECOLI	Hom.	307
DEOD_ECOLI	Hom.	988		DEOD_ECOLI	Hom.	164.667
DHAS_ECOLI	Hom.	1717		DHAS_ECOLI	Hom.	858.5
DHE4_ECOLI	Hom.	1035		DHE4_ECOLI	Hom.	172.5
DHPS_ECOLI	Mon.	33.4		DHPS_ECOLI	Mon.	33.4
DKGA_ECOLI	Mon.	517		DKGA_ECOLI	Mon.	517
DLD_ECOLI	Mon.	289		DLD_ECOLI	Mon.	289
DPAL_ECOLI	Hom.	8.57		DPAL_ECOLI	Hom.	4.285
DTD_ECOLI	Hom.	107		DTD_ECOLI	Hom.	53.5
DUSB_ECOLI	Mon.	1.59		DUSB_ECOLI	Mon.	1.59
DUT_ECOLI	Hom.	284		DUT_ECOLI	Hom.	94.6667
DXR_ECOLI	Hom.	4.81		DXR_ECOLI	Hom.	2.405
DXS_ECOLI	Hom.	59.5		DXS_ECOLI	Hom.	29.75
E4PD_ECOLI	Hom.	24.2		E4PD_ECOLI	Hom.	6.05
EFEB_ECOLI	Hom.	11.4		EFEB_ECOLI	Hom.	5.7
ELBB_ECOLI	Hom.	477		ELBB_ECOLI	Hom.	238.5
EMTA_ECOLI	Mon.	7.84		EMTA_ECOLI	Mon.	7.84
END3_ECOLI	Mon.	4.27		END3_ECOLI	Mon.	4.27
ENTC_ECOLI	Mon.	214		ENTC_ECOLI	Mon.	214
ENTH_ECOLI	Hom.	55.3		ENTH_ECOLI	Hom.	27.65
EUTD_ECOLI	Hom.	1.56		EUTD_ECOLI	Hom.	0.78
EX3_ECOLI	Mon.	234		EX3_ECOLI	Mon.	234
F16PA_ECOLI	Hom.	320		F16PA_ECOLI	Hom.	80
FABG_ECOLI	Hom.	1298		FABG_ECOLI	Hom.	324.5
FABH_ECOLI	Hom.	724		FABH_ECOLI	Hom.	362
FADH_ECOLI	Mon.	24.2		FADH_ECOLI	Mon.	24.2
FADM_ECOLI	Hom.	119		FADM_ECOLI	Hom.	29.75
FCTA_ECOLI	Hom.	0.961		FCTA_ECOLI	Hom.	0.4805
FENR_ECOLI	Mon.	118		FENR_ECOLI	Mon.	118
FKBA_ECOLI	Hom.	729		FKBA_ECOLI	Hom.	364.5
FKBX_ECOLI	Mon.	243		FKBX_ECOLI	Mon.	243
FOLB_ECOLI	Hom.	20.1		FOLB_ECOLI	Hom.	2.5125
FOLC_ECOLI	Mon.	48.8		FOLC_ECOLI	Mon.	48.8
FOLD_ECOLI	Hom.	162		FOLD_ECOLI	Hom.	81
FOLX_ECOLI	Hom.	203		FOLX_ECOLI	Hom.	25.375
FRE_ECOLI	Mon.	103		FRE_ECOLI	Mon.	103
FSAA_ECOLI	Hom.	153		FSAA_ECOLI	Hom.	15.3
FTNA_ECOLI	Hom.	1108		FTNA_ECOLI	Hom.	46.1667
FUCA_ECOLI	Hom.	0.864		FUCA_ECOLI	Hom.	0.216
FUCI_ECOLI	Hom.	6.69		FUCI_ECOLI	Hom.	2.23
FUCM_ECOLI	Hom.	75.8		FUCM_ECOLI	Hom.	7.58
FUCO_ECOLI	Hom.	139		FUCO_ECOLI	Hom.	69.5
FUMC_ECOLI	Hom.	623		FUMC_ECOLI	Hom.	155.75
G3P1_ECOLI	Hom.	8675		G3P1_ECOLI	Hom.	2168.75
G6PI_ECOLI	Hom.	1250		G6PI_ECOLI	Hom.	625
GABD_ECOLI	Hom.	340		GABD_ECOLI	Hom.	85
GABT_ECOLI	Hom.	294		GABT_ECOLI	Hom.	73.5
GAL7_ECOLI	Hom.	412		GAL7_ECOLI	Hom.	206
GALE_ECOLI	Hom.	354		GALE_ECOLI	Hom.	177
GALU_ECOLI	Hom.	552		GALU_ECOLI	Hom.	138
GARD_ECOLI	Hom.	1.92		GARD_ECOLI	Hom.	0.96
GARL_ECOLI	Hom.	5.03		GARL_ECOLI	Hom.	0.838333
GATD_ECOLI	Hom.	916		GATD_ECOLI	Hom.	458
GCH1_ECOLI	Hom.	1083		GCH1_ECOLI	Hom.	108.3
GCL_ECOLI	Hom.	1.2		GCL_ECOLI	Hom.	0.3
GCS2_ECOLI	Hom.	82.1		GCS2_ECOLI	Hom.	41.05
GHRA_ECOLI	Hom.	201		GHRA_ECOLI	Hom.	100.5
GLAH_ECOLI	Hom.	9.68		GLAH_ECOLI	Hom.	2.42
GLDA_ECOLI	Hom.	229		GLDA_ECOLI	Hom.	57.25
GLGA_ECOLI	Mon.	303		GLGA_ECOLI	Mon.	303
GLGB_ECOLI	Mon.	75.9		GLGB_ECOLI	Mon.	75.9
GLGC_ECOLI	Hom.	296		GLGC_ECOLI	Hom.	74
GLGX_ECOLI	Mon.	15.1		GLGX_ECOLI	Mon.	15.1
GLMS_ECOLI	Hom.	467		GLMS_ECOLI	Hom.	58.375
GLMU_ECOLI	Hom.	125		GLMU_ECOLI	Hom.	41.6667
GLO2_ECOLI	Mon.	180		GLO2_ECOLI	Mon.	180
GLPD_ECOLI	Mon.	674		GLPD_ECOLI	Mon.	674
GLPE_ECOLI	Mon.	22.8		GLPE_ECOLI	Mon.	22.8
GLPQ_ECOLI	Hom.	475		GLPQ_ECOLI	Hom.	237.5
GLPX_ECOLI	Mon.	12		GLPX_ECOLI	Mon.	12
GLSA1_ECOLI	Hom.	62.7		GLSA1_ECOLI	Hom.	31.35
GLUQ_ECOLI	Mon.	2.2		GLUQ_ECOLI	Mon.	2.2
GLYA_ECOLI	Hom.	3754		GLYA_ECOLI	Hom.	1877
GM4D_ECOLI	Hom.	25.6		GM4D_ECOLI	Hom.	12.8
GMHA_ECOLI	Hom.	883		GMHA_ECOLI	Hom.	441.5
GMHBB_ECOLI	Mon.	42.3		GMHBB_ECOLI	Mon.	42.3
GNTK_ECOLI	Hom.	16.4		GNTK_ECOLI	Hom.	8.2
GPMA_ECOLI	Hom.	4480		GPMA_ECOLI	Hom.	2240
GPPA_ECOLI	Hom.	15.7		GPPA_ECOLI	Hom.	3.925
GPR_ECOLI	Hom.	352		GPR_ECOLI	Hom.	44
GSH1_ECOLI	Hom.	110		GSH1_ECOLI	Hom.	27.5
GSHB_ECOLI	Hom.	212		GSHB_ECOLI	Hom.	53
GSHR_ECOLI	Hom.	185		GSHR_ECOLI	Hom.	92.5
GSP_ECOLI	Hom.	150		GSP_ECOLI	Hom.	75
GSTA_ECOLI	Hom.	691		GSTA_ECOLI	Hom.	345.5
GUAA_ECOLI	Hom.	721		GUAA_ECOLI	Hom.	180.25
GUAD_ECOLI	Hom.	3.76		GUAD_ECOLI	Hom.	1.88
GUN_ECOLI	Mon.	1.02		GUN_ECOLI	Mon.	1.02
HCHA_ECOLI	Hom.	876		HCHA_ECOLI	Hom.	438
HCXB_ECOLI	Hom.	257		HCXB_ECOLI	Hom.	128.5
HDHA_ECOLI	Hom.	523		HDHA_ECOLI	Hom.	130.75
HEM2_ECOLI	Hom.	194		HEM2_ECOLI	Hom.	24.25
HEM3_ECOLI	Mon.	23.2		HEM3_ECOLI	Mon.	23.2
HEMN_ECOLI	Mon.	9.41		HEMN_ECOLI	Mon.	9.41
HINT_ECOLI	Hom.	908		HINT_ECOLI	Hom.	454
HIS1_ECOLI	Hom.	534		HIS1_ECOLI	Hom.	89
HIS8_ECOLI	Hom.	335		HIS8_ECOLI	Hom.	167.5
HISX_ECOLI	Hom.	370		HISX_ECOLI	Hom.	185
HIUH_ECOLI	Hom.	17.1		HIUH_ECOLI	Hom.	4.275
HLDD_ECOLI	Hom.	790		HLDD_ECOLI	Hom.	158
HMP_ECOLI	Hom.	40.9		HMP_ECOLI	Hom.	3.40833
HPPK_ECOLI	Mon.	6.14		HPPK_ECOLI	Mon.	6.14
HPRT_ECOLI	Hom.	309		HPRT_ECOLI	Hom.	77.25
HRPB_ECOLI	Mon.	3.15		HRPB_ECOLI	Mon.	3.15
HXPB_ECOLI	Hom.	125		HXPB_ECOLI	Hom.	62.5
HYBD_ECOLI	Mon.	26.5		HYBD_ECOLI	Mon.	26.5
HYCI_ECOLI	Hom.	6.62		HYCI_ECOLI	Hom.	3.31
IDI_ECOLI	Hom.	2.96		IDI_ECOLI	Hom.	1.48
ILVA_ECOLI	Hom.	20.5		ILVA_ECOLI	Hom.	10.25
ILVC_ECOLI	Hom.	2107		ILVC_ECOLI	Hom.	526.75
ILVE_ECOLI	Hom.	278		ILVE_ECOLI	Hom.	46.3333
IPYR_ECOLI	Hom.	2812		IPYR_ECOLI	Hom.	468.667
ISPA_ECOLI	Hom.	61.7		ISPA_ECOLI	Hom.	30.85
ISPB_ECOLI	Hom.	44.9		ISPB_ECOLI	Hom.	22.45
ISPD_ECOLI	Hom.	10.7		ISPD_ECOLI	Hom.	5.35
ISPE_ECOLI	Hom.	16.4		ISPE_ECOLI	Hom.	8.2
ISPF_ECOLI	Hom.	81		ISPF_ECOLI	Hom.	27
IXTPA_ECOLI	Hom.	168		IXTPA_ECOLI	Hom.	84
KAD_ECOLI	Hom.	2164		KAD_ECOLI	Hom.	1082
KBL_ECOLI	Hom.	231		KBL_ECOLI	Hom.	115.5
KCY_ECOLI	Mon.	206		KCY_ECOLI	Mon.	206
KDGL_ECOLI	Hom.	19.5		KDGL_ECOLI	Hom.	6.5
KDSA_ECOLI	Hom.	1137		KDSA_ECOLI	Hom.	284.25
KDSB_ECOLI	Hom.	190		KDSB_ECOLI	Hom.	47.5
KDUI_ECOLI	Hom.	164		KDUI_ECOLI	Hom.	27.3333
KGUA_ECOLI	Hom.	123		KGUA_ECOLI	Hom.	20.5
KPRS_ECOLI	Hom.	958		KPRS_ECOLI	Hom.	159.667
KPYK1_ECOLI	Hom.	1935		KPYK1_ECOLI	Hom.	483.75
KPYK2_ECOLI	Hom.	810		KPYK2_ECOLI	Hom.	405
LDCA_ECOLI	Hom.	34.9		LDCA_ECOLI	Hom.	17.45
LDHD_ECOLI	Hom.	321		LDHD_ECOLI	Hom.	80.25
LEU3_ECOLI	Hom.	845		LEU3_ECOLI	Hom.	422.5
LGT_ECOLI	Mon.	11.6		LGT_ECOLI	Mon.	11.6
LGUL_ECOLI	Hom.	300		LGUL_ECOLI	Hom.	150
LNT_ECOLI	Mon.	6.93		LNT_ECOLI	Mon.	6.93
LPXB_ECOLI	Hom.	66.1		LPXB_ECOLI	Hom.	33.05
LPXC_ECOLI	Mon.	41.6		LPXC_ECOLI	Mon.	41.6
LSRF_ECOLI	Hom.	229		LSRF_ECOLI	Hom.	22.9
LTAE_ECOLI	Hom.	168		LTAE_ECOLI	Hom.	42
LYSD_ECOLI	Hom.	0.438		LYSD_ECOLI	Hom.	0.219
MAA_ECOLI	Hom.	7.44		MAA_ECOLI	Hom.	2.48
MALQ_ECOLI	Mon.	14.6		MALQ_ECOLI	Mon.	14.6
MALY_ECOLI	Hom.	12.4		MALY_ECOLI	Hom.	6.2
MAO1_ECOLI	Mon.	328		MAO1_ECOLI	Mon.	328
MASY_ECOLI	Mon.	1972		MASY_ECOLI	Mon.	1972
MAZG_ECOLI	Hom.	7.42		MAZG_ECOLI	Hom.	3.71
MDH_ECOLI	Hom.	6597		MDH_ECOLI	Hom.	3298.5
MENB_ECOLI	Hom.	299		MENB_ECOLI	Hom.	49.8333
MENC_ECOLI	Hom.	8.43		MENC_ECOLI	Hom.	4.215
MEND_ECOLI	Hom.	3.49		MEND_ECOLI	Hom.	0.8725
MENE_ECOLI	Mon.	1.83		MENE_ECOLI	Mon.	1.83
MENF_ECOLI	Mon.	9.77		MENF_ECOLI	Mon.	9.77
MENH_ECOLI	Mon.	2.01		MENH_ECOLI	Mon.	2.01
MENI_ECOLI	Hom.	62		MENI_ECOLI	Hom.	15.5
MEPA_ECOLI	Hom.	4.21		MEPA_ECOLI	Hom.	2.105
MEPS_ECOLI	Mon.	2.82		MEPS_ECOLI	Mon.	2.82
METAS_ECOLI	Hom.	144		METAS_ECOLI	Hom.	72
METB_ECOLI	Hom.	227		METB_ECOLI	Hom.	56.75
METC_ECOLI	Hom.	299		METC_ECOLI	Hom.	74.75
METF_ECOLI	Hom.	322		METF_ECOLI	Hom.	80.5
METK_ECOLI	Hom.	1467		METK_ECOLI	Hom.	366.75
MGSA_ECOLI	Hom.	244		MGSA_ECOLI	Hom.	40.6667
MHPC_ECOLI	Hom.	2.53		MHPC_ECOLI	Hom.	1.265
MHPD_ECOLI	Hom.	0.925		MHPD_ECOLI	Hom.	0.0154167
MLTA_ECOLI	Hom.	14.6		MLTA_ECOLI	Hom.	3.65
MLTB_ECOLI	Mon.	12.4		MLTB_ECOLI	Mon.	12.4
MNMC_ECOLI	Mon.	10.2		MNMC_ECOLI	Mon.	10.2
MOAB_ECOLI	Hom.	648		MOAB_ECOLI	Hom.	324
MOAC_ECOLI	Hom.	112		MOAC_ECOLI	Hom.	18.6667
MOBA_ECOLI	Hom.	15.3		MOBA_ECOLI	Hom.	1.9125
MOEA_ECOLI	Hom.	155		MOEA_ECOLI	Hom.	77.5
MOG_ECOLI	Hom.	75.3		MOG_ECOLI	Hom.	25.1
MPGP_ECOLI	Hom.	207		MPGP_ECOLI	Hom.	103.5
MSRB_ECOLI	Mon.	381		MSRB_ECOLI	Mon.	381
MSRC_ECOLI	Hom.	161		MSRC_ECOLI	Hom.	80.5
MSRP_ECOLI	Mon.	20.4		MSRP_ECOLI	Mon.	20.4
MTNN_ECOLI	Hom.	265		MTNN_ECOLI	Hom.	132.5
MURA_ECOLI	Hom.	155		MURA_ECOLI	Hom.	38.75
MURB_ECOLI	Mon.	40.7		MURB_ECOLI	Mon.	40.7
MURC_ECOLI	Hom.	86.1		MURC_ECOLI	Hom.	43.05
MURD_ECOLI	Mon.	78.7		MURD_ECOLI	Mon.	78.7
MURF_ECOLI	Mon.	59		MURF_ECOLI	Mon.	59
MURG_ECOLI	Hom.	46.4		MURG_ECOLI	Hom.	23.2
MURI_ECOLI	Mon.	10.9		MURI_ECOLI	Mon.	10.9
MUTT_ECOLI	Mon.	2.86		MUTT_ECOLI	Mon.	2.86
NADB_ECOLI	Hom.	8.14		NADB_ECOLI	Hom.	4.07
NADD_ECOLI	Hom.	2.82		NADD_ECOLI	Hom.	0.94
NADE_ECOLI	Hom.	603		NADE_ECOLI	Hom.	301.5
NAGA_ECOLI	Hom.	134		NAGA_ECOLI	Hom.	33.5
NAGB_ECOLI	Hom.	326		NAGB_ECOLI	Hom.	54.3333
NAGD_ECOLI	Hom.	132		NAGD_ECOLI	Hom.	33
NANA_ECOLI	Hom.	69		NANA_ECOLI	Hom.	17.25
NANK_ECOLI	Hom.	4.23		NANK_ECOLI	Hom.	2.115
NCPP_ECOLI	Hom.	28.5		NCPP_ECOLI	Hom.	14.25
NDK_ECOLI	Hom.	2106		NDK_ECOLI	Hom.	526.5
NFSA_ECOLI	Hom.	149		NFSA_ECOLI	Hom.	74.5
NFSB_ECOLI	Hom.	752		NFSB_ECOLI	Hom.	376
NRFA_ECOLI	Hom.	28.5		NRFA_ECOLI	Hom.	14.25
NTPPA_ECOLI	Hom.	13.9		NTPPA_ECOLI	Hom.	6.95
NTPPB_ECOLI	Hom.	152		NTPPB_ECOLI	Hom.	76
NUDB_ECOLI	Mon.	0.676		NUDB_ECOLI	Mon.	0.676
NUDC_ECOLI	Hom.	17		NUDC_ECOLI	Hom.	8.5
NUDE_ECOLI	Hom.	37.8		NUDE_ECOLI	Hom.	18.9
NUDK_ECOLI	Hom.	19.3		NUDK_ECOLI	Hom.	9.65
ORN_ECOLI	Hom.	151		ORN_ECOLI	Hom.	75.5
OSMC_ECOLI	Hom.	2951		OSMC_ECOLI	Hom.	1475.5
OTSA_ECOLI	Hom.	181		OTSA_ECOLI	Hom.	45.25
OXC_ECOLI	Hom.	1.3		OXC_ECOLI	Hom.	0.325
PABC_ECOLI	Hom.	7.19		PABC_ECOLI	Hom.	3.595
PAGP_ECOLI	Mon.	1.42		PAGP_ECOLI	Mon.	1.42
PANB_ECOLI	Hom.	906		PANB_ECOLI	Hom.	90.6
PANC_ECOLI	Hom.	508		PANC_ECOLI	Hom.	254
PANE_ECOLI	Mon.	6.95		PANE_ECOLI	Mon.	6.95
PAT_ECOLI	Hom.	9.15		PAT_ECOLI	Hom.	2.2875
PCKA_ECOLI	Hom.	1219		PCKA_ECOLI	Hom.	609.5
PDXA_ECOLI	Hom.	19.4		PDXA_ECOLI	Hom.	9.7
PDXH_ECOLI	Hom.	295		PDXH_ECOLI	Hom.	147.5
PDXJ_ECOLI	Hom.	217		PDXJ_ECOLI	Hom.	27.125
PDXK_ECOLI	Hom.	104		PDXK_ECOLI	Hom.	52
PDXY_ECOLI	Hom.	48.8		PDXY_ECOLI	Hom.	24.4
PEPB_ECOLI	Hom.	579		PEPB_ECOLI	Hom.	96.5
PEPQ_ECOLI	Hom.	410		PEPQ_ECOLI	Hom.	205
PEPT_ECOLI	Hom.	255		PEPT_ECOLI	Hom.	127.5
PFKA_ECOLI	Hom.	802		PFKA_ECOLI	Hom.	200.5
PFKB_ECOLI	Hom.	202		PFKB_ECOLI	Hom.	50.5
PFLB_ECOLI	Hom.	3655		PFLB_ECOLI	Hom.	1827.5
PGAB_ECOLI	Mon.	0.137		PGAB_ECOLI	Mon.	0.137
PGK_ECOLI	Mon.	5619		PGK_ECOLI	Mon.	5619
PGMB_ECOLI	Hom.	1.53		PGMB_ECOLI	Hom.	0.765
PHNP_ECOLI	Hom.	1.98		PHNP_ECOLI	Hom.	0.99
PHR_ECOLI	Mon.	2.41		PHR_ECOLI	Mon.	2.41
PHSM_ECOLI	Hom.	179		PHSM_ECOLI	Hom.	89.5
PIMT_ECOLI	Mon.	20.4		PIMT_ECOLI	Mon.	20.4
POXB_ECOLI	Hom.	464		POXB_ECOLI	Hom.	116
PPA_ECOLI	Mon.	7.51		PPA_ECOLI	Mon.	7.51
PPK1_ECOLI	Hom.	53.9		PPK1_ECOLI	Hom.	26.95
PPNN_ECOLI	Hom.	77.9		PPNN_ECOLI	Hom.	38.95
PPX_ECOLI	Hom.	32.4		PPX_ECOLI	Hom.	16.2
PQQL_ECOLI	Mon.	14		PQQL_ECOLI	Mon.	14
PROB_ECOLI	Hom.	144		PROB_ECOLI	Hom.	36
PRPB_ECOLI	Hom.	81.5		PRPB_ECOLI	Hom.	20.375
PRPD_ECOLI	Hom.	109		PRPD_ECOLI	Hom.	54.5
PSUG_ECOLI	Hom.	7.31		PSUG_ECOLI	Hom.	2.43667
PTRA_ECOLI	Mon.	16.5		PTRA_ECOLI	Mon.	16.5
PUR1_ECOLI	Hom.	169		PUR1_ECOLI	Hom.	42.25
PUR2_ECOLI	Mon.	432		PUR2_ECOLI	Mon.	432
PUR3_ECOLI	Hom.	67.6		PUR3_ECOLI	Hom.	33.8
PUR5_ECOLI	Hom.	586		PUR5_ECOLI	Hom.	293
PUR7_ECOLI	Hom.	1431		PUR7_ECOLI	Hom.	715.5
PUR8_ECOLI	Hom.	719		PUR8_ECOLI	Hom.	179.75
PURA_ECOLI	Hom.	2371		PURA_ECOLI	Hom.	1185.5
PURE_ECOLI	Hom.	660		PURE_ECOLI	Hom.	82.5
PURK_ECOLI	Hom.	70.7		PURK_ECOLI	Hom.	35.35
PURT_ECOLI	Hom.	380		PURT_ECOLI	Hom.	190
PUUD_ECOLI	Hom.	4.44		PUUD_ECOLI	Hom.	2.22
PUUE_ECOLI	Hom.	3.03		PUUE_ECOLI	Hom.	0.7575
PXPA_ECOLI	Hom.	9.68		PXPA_ECOLI	Hom.	4.84
PYRC_ECOLI	Hom.	620		PYRC_ECOLI	Hom.	310
PYRD_ECOLI	Hom.	243		PYRD_ECOLI	Hom.	121.5
PYRE_ECOLI	Hom.	22.1		PYRE_ECOLI	Hom.	11.05
PYRF_ECOLI	Hom.	97.1		PYRF_ECOLI	Hom.	48.55
PYRG_ECOLI	Hom.	401		PYRG_ECOLI	Hom.	100.25
PYRH_ECOLI	Hom.	349		PYRH_ECOLI	Hom.	58.1667
QOR1_ECOLI	Hom.	731		QOR1_ECOLI	Hom.	365.5
QOR2_ECOLI	Mon.	34.3		QOR2_ECOLI	Mon.	34.3
QUED_ECOLI	Hom.	25		QUED_ECOLI	Hom.	4.16667
RBN_ECOLI	Hom.	4.05		RBN_ECOLI	Hom.	2.025
RBSK_ECOLI	Hom.	58.7		RBSK_ECOLI	Hom.	29.35
RHAA_ECOLI	Hom.	0.341		RHAA_ECOLI	Hom.	0.08525
RHAB_ECOLI	Mon.	4.45		RHAB_ECOLI	Mon.	4.45
RHAD_ECOLI	Hom.	0.138		RHAD_ECOLI	Hom.	0.01725
RHMA_ECOLI	Hom.	7.9		RHMA_ECOLI	Hom.	1.31667
RHMD_ECOLI	Hom.	1.11		RHMD_ECOLI	Hom.	0.555
RIBA_ECOLI	Hom.	77.8		RIBA_ECOLI	Hom.	38.9
RIBB_ECOLI	Hom.	120		RIBB_ECOLI	Hom.	60
RIBD_ECOLI	Hom.	58.9		RIBD_ECOLI	Hom.	29.45
RIDA_ECOLI	Hom.	3826		RIDA_ECOLI	Hom.	1275.33
RIHA_ECOLI	Hom.	130		RIHA_ECOLI	Hom.	32.5
RIMK_ECOLI	Hom.	1.56		RIMK_ECOLI	Hom.	0.39
RISA_ECOLI	Hom.	328		RISA_ECOLI	Hom.	109.333
RLMA_ECOLI	Hom.	10.7		RLMA_ECOLI	Hom.	5.35
RLMB_ECOLI	Hom.	85.7		RLMB_ECOLI	Hom.	42.85
RLMD_ECOLI	Mon.	1.09		RLMD_ECOLI	Mon.	1.09
RLME_ECOLI	Mon.	53.6		RLME_ECOLI	Mon.	53.6
RLMG_ECOLI	Mon.	2.67		RLMG_ECOLI	Mon.	2.67
RLMH_ECOLI	Hom.	25.8		RLMH_ECOLI	Hom.	12.9
RLMI_ECOLI	Hom.	45.9		RLMI_ECOLI	Hom.	22.95
RLMKL_ECOLI	Mon.	25.8		RLMKL_ECOLI	Mon.	25.8
RLMM_ECOLI	Hom.	23.5		RLMM_ECOLI	Hom.	11.75
RLUE_ECOLI	Mon.	4.74		RLUE_ECOLI	Mon.	4.74
RMLA2_ECOLI	Hom.	24.5		RMLA2_ECOLI	Hom.	6.125
RMLB2_ECOLI	Hom.	12.6		RMLB2_ECOLI	Hom.	6.3
RNB_ECOLI	Mon.	173		RNB_ECOLI	Mon.	173
RND_ECOLI	Mon.	4.14		RND_ECOLI	Mon.	4.14
ROXA_ECOLI	Hom.	208		ROXA_ECOLI	Hom.	104
RPIA_ECOLI	Hom.	1370		RPIA_ECOLI	Hom.	685
RSMB_ECOLI	Mon.	45		RSMB_ECOLI	Mon.	45
RSMC_ECOLI	Mon.	62.4		RSMC_ECOLI	Mon.	62.4
RSMD_ECOLI	Mon.	18.1		RSMD_ECOLI	Mon.	18.1
RSME_ECOLI	Hom.	16.8		RSME_ECOLI	Hom.	8.4
RSMF_ECOLI	Mon.	3		RSMF_ECOLI	Mon.	3
RSMG_ECOLI	Mon.	22.6		RSMG_ECOLI	Mon.	22.6
RSMH_ECOLI	Hom.	108		RSMH_ECOLI	Hom.	54
RSUA_ECOLI	Mon.	147		RSUA_ECOLI	Mon.	147
RTCA_ECOLI	Hom.	0.377		RTCA_ECOLI	Hom.	0.1885
RUTA_ECOLI	Hom.	0.028		RUTA_ECOLI	Hom.	0.014
SCPB_ECOLI	Hom.	2.75		SCPB_ECOLI	Hom.	0.458333
SDHD_ECOLI	Mon.	29.1		SDHD_ECOLI	Mon.	29.1
SECA_ECOLI	Hom.	328		SECA_ECOLI	Hom.	164
SELD_ECOLI	Hom.	317		SELD_ECOLI	Hom.	158.5
SELO_ECOLI	Mon.	10.8		SELO_ECOLI	Mon.	10.8
SERA_ECOLI	Hom.	1881		SERA_ECOLI	Hom.	470.25
SERC_ECOLI	Hom.	1421		SERC_ECOLI	Hom.	710.5
SIXA_ECOLI	Mon.	21.9		SIXA_ECOLI	Mon.	21.9
SLT_ECOLI	Mon.	71		SLT_ECOLI	Mon.	71
SODC_ECOLI	Mon.	184		SODC_ECOLI	Mon.	184
SODF_ECOLI	Hom.	1289		SODF_ECOLI	Hom.	644.5
SODM_ECOLI	Hom.	5547		SODM_ECOLI	Hom.	2773.5
SPEB_ECOLI	Hom.	335		SPEB_ECOLI	Hom.	55.8333
SPEE_ECOLI	Hom.	164		SPEE_ECOLI	Hom.	82
SQASE_ECOLI	Mon.	0.485		SQASE_ECOLI	Mon.	0.485
SQUS_ECOLI	Hom.	0.052		SQUS_ECOLI	Hom.	0.00866667
SQUT_ECOLI	Hom.	0.886		SQUT_ECOLI	Hom.	0.2215
SQUU_ECOLI	Hom.	1.97		SQUU_ECOLI	Hom.	0.4925
SQUV_ECOLI	Hom.	0.006		SQUV_ECOLI	Hom.	0.003
SRKA_ECOLI	Mon.	2.72		SRKA_ECOLI	Mon.	2.72
SSUD_ECOLI	Hom.	2.76		SSUD_ECOLI	Hom.	0.69
SSUE_ECOLI	Hom.	0.111		SSUE_ECOLI	Hom.	0.02775
SUFS_ECOLI	Hom.	147		SUFS_ECOLI	Hom.	73.5
SUPH_ECOLI	Mon.	30.3		SUPH_ECOLI	Mon.	30.3
SYH_ECOLI	Hom.	459		SYH_ECOLI	Hom.	229.5
SYK1_ECOLI	Hom.	890		SYK1_ECOLI	Hom.	445
SYK2_ECOLI	Hom.	406		SYK2_ECOLI	Hom.	203
SYM_ECOLI	Hom.	451		SYM_ECOLI	Hom.	225.5
SYS_ECOLI	Hom.	769		SYS_ECOLI	Hom.	384.5
SYW_ECOLI	Hom.	631		SYW_ECOLI	Hom.	315.5
SYY_ECOLI	Hom.	439		SYY_ECOLI	Hom.	219.5
TALB_ECOLI	Hom.	2267		TALB_ECOLI	Hom.	1133.5
TAUD_ECOLI	Hom.	1.21		TAUD_ECOLI	Hom.	0.3025
TCDA_ECOLI	Hom.	13.1		TCDA_ECOLI	Hom.	6.55
TDCF_ECOLI	Hom.	301		TDCF_ECOLI	Hom.	100.333
TEHB_ECOLI	Mon.	180		TEHB_ECOLI	Mon.	180
TESA_ECOLI	Mon.	59		TESA_ECOLI	Mon.	59
TESB_ECOLI	Hom.	124		TESB_ECOLI	Hom.	62
THGA_ECOLI	Hom.	21.4		THGA_ECOLI	Hom.	7.13333
THRC_ECOLI	Mon.	889		THRC_ECOLI	Mon.	889
THTM_ECOLI	Mon.	531		THTM_ECOLI	Mon.	531
TILS_ECOLI	Hom.	8.29		TILS_ECOLI	Hom.	4.145
TKT1_ECOLI	Hom.	1148		TKT1_ECOLI	Hom.	574
TMCA_ECOLI	Mon.	1.22		TMCA_ECOLI	Mon.	1.22
TNAA_ECOLI	Hom.	2417		TNAA_ECOLI	Hom.	604.25
TPIS_ECOLI	Hom.	2342		TPIS_ECOLI	Hom.	1171
TPX_ECOLI	Hom.	3133		TPX_ECOLI	Hom.	1566.5
TREA_ECOLI	Hom.	299		TREA_ECOLI	Hom.	149.5
TRMB_ECOLI	Mon.	128		TRMB_ECOLI	Mon.	128
TRMJ_ECOLI	Hom.	154		TRMJ_ECOLI	Hom.	77
TRML_ECOLI	Hom.	5.68		TRML_ECOLI	Hom.	2.84
TRPC_ECOLI	Mon.	299		TRPC_ECOLI	Mon.	299
TRUD_ECOLI	Hom.	33.3		TRUD_ECOLI	Hom.	16.65
TSAC_ECOLI	Hom.	98.7		TSAC_ECOLI	Hom.	49.35
TYPH_ECOLI	Hom.	171		TYPH_ECOLI	Hom.	85.5
TYRB_ECOLI	Hom.	339		TYRB_ECOLI	Hom.	169.5
TYSY_ECOLI	Hom.	226		TYSY_ECOLI	Hom.	113
UBIC_ECOLI	Mon.	9.06		UBIC_ECOLI	Mon.	9.06
UBID_ECOLI	Hom.	82.5		UBID_ECOLI	Hom.	13.75
UBIG_ECOLI	Mon.	144		UBIG_ECOLI	Mon.	144
UBII_ECOLI	Hom.	27.2		UBII_ECOLI	Hom.	6.8
UDP_ECOLI	Hom.	2037		UDP_ECOLI	Hom.	339.5
ULAD_ECOLI	Hom.	12.9		ULAD_ECOLI	Hom.	6.45
UPPP_ECOLI	Hom.	0.409		UPPP_ECOLI	Hom.	0.2045
UPP_ECOLI	Hom.	1592		UPP_ECOLI	Hom.	398
USHA_ECOLI	Mon.	149		USHA_ECOLI	Mon.	149
UXUA_ECOLI	Mon.	193		UXUA_ECOLI	Mon.	193
WECB_ECOLI	Hom.	41.1		WECB_ECOLI	Hom.	20.55
WECE_ECOLI	Hom.	25		WECE_ECOLI	Hom.	12.5
XGPT_ECOLI	Hom.	255		XGPT_ECOLI	Hom.	63.75
XYLB_ECOLI	Hom.	1.96		XYLB_ECOLI	Hom.	0.98
XYLS_ECOLI	Hom.	0.162		XYLS_ECOLI	Hom.	0.027
YAHK_ECOLI	Hom.	947		YAHK_ECOLI	Hom.	473.5
YAJL_ECOLI	Hom.	132		YAJL_ECOLI	Hom.	66
YBAK_ECOLI	Mon.	140		YBAK_ECOLI	Mon.	140
YBDL_ECOLI	Hom.	10.8		YBDL_ECOLI	Hom.	5.4
YBEY_ECOLI	Mon.	98.1		YBEY_ECOLI	Mon.	98.1
YBFF_ECOLI	Mon.	142		YBFF_ECOLI	Mon.	142
YBGC_ECOLI	Hom.	28.6		YBGC_ECOLI	Hom.	7.15
YBHC_ECOLI	Mon.	78.3		YBHC_ECOLI	Mon.	78.3
YBHH_ECOLI	Hom.	0.092		YBHH_ECOLI	Hom.	0.046
YCAC_ECOLI	Hom.	1033		YCAC_ECOLI	Hom.	129.125
YCBB_ECOLI	Mon.	15.1		YCBB_ECOLI	Mon.	15.1
YCDX_ECOLI	Hom.	51.6		YCDX_ECOLI	Hom.	17.2
YCEM_ECOLI	Hom.	17.4		YCEM_ECOLI	Hom.	4.35
YCFH_ECOLI	Mon.	22		YCFH_ECOLI	Mon.	22
YCIK_ECOLI	Hom.	36.2		YCIK_ECOLI	Hom.	18.1
YCJR_ECOLI	Hom.	4.22		YCJR_ECOLI	Hom.	2.11
YDDE_ECOLI	Hom.	5.61		YDDE_ECOLI	Hom.	2.805
YDHR_ECOLI	Hom.	824		YDHR_ECOLI	Hom.	412
YDIB_ECOLI	Hom.	0.464		YDIB_ECOLI	Hom.	0.232
YDJA_ECOLI	Hom.	427		YDJA_ECOLI	Hom.	213.5
YDJH_ECOLI	Hom.	0.496		YDJH_ECOLI	Hom.	0.248
YDJI_ECOLI	Hom.	1.18		YDJI_ECOLI	Hom.	0.295
YECD_ECOLI	Hom.	132		YECD_ECOLI	Hom.	33
YEGS_ECOLI	Mon.	35		YEGS_ECOLI	Mon.	35
YFCD_ECOLI	Mon.	130		YFCD_ECOLI	Mon.	130
YFCE_ECOLI	Hom.	187		YFCE_ECOLI	Hom.	46.75
YFCF_ECOLI	Hom.	54.2		YFCF_ECOLI	Hom.	27.1
YFCG_ECOLI	Hom.	30.7		YFCG_ECOLI	Hom.	15.35
YGEW_ECOLI	Hom.	39.6		YGEW_ECOLI	Hom.	13.2
YGHU_ECOLI	Hom.	435		YGHU_ECOLI	Hom.	217.5
YGID_ECOLI	Hom.	1.27		YGID_ECOLI	Hom.	0.635
YGIN_ECOLI	Hom.	672		YGIN_ECOLI	Hom.	336
YHHW_ECOLI	Mon.	158		YHHW_ECOLI	Mon.	158
YHHX_ECOLI	Hom.	106		YHHX_ECOLI	Hom.	53
YIBF_ECOLI	Hom.	149		YIBF_ECOLI	Hom.	74.5
YIDA_ECOLI	Mon.	167		YIDA_ECOLI	Mon.	167
YIHX_ECOLI	Hom.	122		YIHX_ECOLI	Hom.	61
YJIA_ECOLI	Hom.	38.4		YJIA_ECOLI	Hom.	19.2
YJJV_ECOLI	Mon.	16.9		YJJV_ECOLI	Mon.	16.9
YLII_ECOLI	Mon.	0.695		YLII_ECOLI	Mon.	0.695
YMDB_ECOLI	Mon.	98.6		YMDB_ECOLI	Mon.	98.6
YNJE_ECOLI	Hom.	32.1		YNJE_ECOLI	Hom.	16.05
YOHF_ECOLI	Hom.	67.1		YOHF_ECOLI	Hom.	16.775
YPDF_ECOLI	Hom.	1.26		YPDF_ECOLI	Hom.	0.63
YPEA_ECOLI	Hom.	15.9		YPEA_ECOLI	Hom.	7.95
YQGF_ECOLI	Mon.	13.2		YQGF_ECOLI	Mon.	13.2
YQJG_ECOLI	Hom.	161		YQJG_ECOLI	Hom.	80.5

## Sheet: C
Prot	QS	Abund		Prot	QS	Abund/Subunits
2NDP_YEAST	Hom.	3.93		2NDP_YEAST	Hom.	1.965
3HAO_YEAST	Hom.	110		3HAO_YEAST	Hom.	55
6P21_YEAST	Hom.	26.5		6P21_YEAST	Hom.	13.25
6P22_YEAST	Mon.	2.94		6P22_YEAST	Mon.	2.94
6PGD1_YEAST	Hom.	2230		6PGD1_YEAST	Hom.	1115
6PGD2_YEAST	Hom.	121		6PGD2_YEAST	Hom.	60.5
AAD10_YEAST	Hom.	0.664		AAD10_YEAST	Hom.	0.083
AAD14_YEAST	Hom.	0.956		AAD14_YEAST	Hom.	0.478
AAD15_YEAST	Mon.	0.889		AAD15_YEAST	Mon.	0.889
AAD16_YEAST	Hom.	5.19		AAD16_YEAST	Hom.	1.2975
AAD3_YEAST	Hom.	2.56		AAD3_YEAST	Hom.	1.28
AAD4_YEAST	Hom.	0.652		AAD4_YEAST	Hom.	0.326
AAD6_YEAST	Mon.	0.934		AAD6_YEAST	Mon.	0.934
AAP1_YEAST	Mon.	176		AAP1_YEAST	Mon.	176
AATC_YEAST	Hom.	620		AATC_YEAST	Hom.	310
AATM_YEAST	Hom.	29.2		AATM_YEAST	Hom.	14.6
ACE2_YEAST	Mon.	7.82		ACE2_YEAST	Mon.	7.82
ACEA_YEAST	Hom.	76.6		ACEA_YEAST	Hom.	19.15
ACEB_YEAST	Hom.	11.9		ACEB_YEAST	Hom.	2.975
ACH1_YEAST	Hom.	169		ACH1_YEAST	Hom.	84.5
ACO1_YEAST	Hom.	166		ACO1_YEAST	Hom.	83
ACON2_YEAST	Mon.	306		ACON2_YEAST	Mon.	306
ACON_YEAST	Mon.	1049		ACON_YEAST	Mon.	1049
ACOX_YEAST	Hom.	62.7		ACOX_YEAST	Hom.	31.35
ACS1_YEAST	Hom.	40.6		ACS1_YEAST	Hom.	13.5333
ACS2_YEAST	Mon.	922		ACS2_YEAST	Mon.	922
ADCS_YEAST	Mon.	23.7		ADCS_YEAST	Mon.	23.7
ADE_YEAST	Mon.	259		ADE_YEAST	Mon.	259
ADH1_YEAST	Hom.	10644		ADH1_YEAST	Hom.	2661
ADH2_YEAST	Hom.	1013		ADH2_YEAST	Hom.	253.25
ADH3_YEAST	Hom.	625		ADH3_YEAST	Hom.	156.25
ADH4_YEAST	Hom.	11.8		ADH4_YEAST	Hom.	5.9
ADH5_YEAST	Hom.	62.8		ADH5_YEAST	Hom.	15.7
ADH6_YEAST	Hom.	340		ADH6_YEAST	Hom.	170
ADH7_YEAST	Hom.	2.76		ADH7_YEAST	Hom.	1.38
ADK_YEAST	Mon.	1183		ADK_YEAST	Mon.	1183
ADPP_YEAST	Hom.	245		ADPP_YEAST	Hom.	122.5
ADRO_YEAST	Mon.	17.9		ADRO_YEAST	Mon.	17.9
AGE1_YEAST	Mon.	7		AGE1_YEAST	Mon.	7
AGM1_YEAST	Mon.	121		AGM1_YEAST	Mon.	121
AGX1_YEAST	Hom.	21.4		AGX1_YEAST	Hom.	10.7
AIF1_YEAST	Mon.	8.52		AIF1_YEAST	Mon.	8.52
AIM14_YEAST	Mon.	2.53		AIM14_YEAST	Mon.	2.53
AIM17_YEAST	Hom.	118		AIM17_YEAST	Hom.	59
AIM2_YEAST	Hom.	67.8		AIM2_YEAST	Hom.	33.9
AIM33_YEAST	Mon.	0.769		AIM33_YEAST	Mon.	0.769
AKL1_YEAST	Mon.	52.7		AKL1_YEAST	Mon.	52.7
AKR1_YEAST	Mon.	45.7		AKR1_YEAST	Mon.	45.7
AKR2_YEAST	Mon.	3.09		AKR2_YEAST	Mon.	3.09
AK_YEAST	Hom.	361		AK_YEAST	Hom.	180.5
ALAM_YEAST	Hom.	84.6		ALAM_YEAST	Hom.	42.3
ALAT_YEAST	Hom.	11.5		ALAT_YEAST	Hom.	5.75
ALDH2_YEAST	Hom.	57.2		ALDH2_YEAST	Hom.	14.3
ALDH3_YEAST	Hom.	86.3		ALDH3_YEAST	Hom.	21.575
ALDH4_YEAST	Hom.	471		ALDH4_YEAST	Hom.	117.75
ALDH5_YEAST	Hom.	245		ALDH5_YEAST	Hom.	61.25
ALDH6_YEAST	Hom.	4010		ALDH6_YEAST	Hom.	1002.5
ALE1_YEAST	Mon.	25.7		ALE1_YEAST	Mon.	25.7
ALF_YEAST	Hom.	19206		ALF_YEAST	Hom.	9603
ALG10_YEAST	Mon.	1.01		ALG10_YEAST	Mon.	1.01
ALG11_YEAST	Mon.	19.2		ALG11_YEAST	Mon.	19.2
ALG12_YEAST	Mon.	23.2		ALG12_YEAST	Mon.	23.2
ALG1_YEAST	Mon.	22.9		ALG1_YEAST	Mon.	22.9
ALG2_YEAST	Mon.	35		ALG2_YEAST	Mon.	35
ALG3_YEAST	Mon.	5.47		ALG3_YEAST	Mon.	5.47
ALG5_YEAST	Mon.	33.5		ALG5_YEAST	Mon.	33.5
ALG8_YEAST	Hom.	1.54		ALG8_YEAST	Hom.	0.77
ALG9_YEAST	Mon.	40.8		ALG9_YEAST	Mon.	40.8
ALK1_YEAST	Mon.	8.74		ALK1_YEAST	Mon.	8.74
ALK2_YEAST	Mon.	1.28		ALK2_YEAST	Mon.	1.28
ALLA_YEAST	Hom.	1.29		ALLA_YEAST	Hom.	0.645
ALLC_YEAST	Hom.	1.01		ALLC_YEAST	Hom.	0.168333
ALN_YEAST	Mon.	2.3		ALN_YEAST	Mon.	2.3
ALO_YEAST	Mon.	189		ALO_YEAST	Mon.	189
AMDY_YEAST	Hom.	2		AMDY_YEAST	Hom.	1
AMPD_YEAST	Hom.	64.5		AMPD_YEAST	Hom.	32.25
AMYG_YEAST	Mon.	0.583		AMYG_YEAST	Mon.	0.583
APA1_YEAST	Mon.	767		APA1_YEAST	Mon.	767
APA2_YEAST	Mon.	18.8		APA2_YEAST	Mon.	18.8
APE2_YEAST	Mon.	190		APE2_YEAST	Mon.	190
APE3_YEAST	Mon.	448		APE3_YEAST	Mon.	448
APN1_YEAST	Mon.	90.8		APN1_YEAST	Mon.	90.8
APN2_YEAST	Hom.	2.63		APN2_YEAST	Hom.	1.315
APP1_YEAST	Mon.	5.62		APP1_YEAST	Mon.	5.62
APT1_YEAST	Hom.	359		APT1_YEAST	Hom.	179.5
APT2_YEAST	Hom.	25.6		APT2_YEAST	Hom.	12.8
APTH1_YEAST	Mon.	66.8		APTH1_YEAST	Mon.	66.8
APTX_YEAST	Mon.	2.62		APTX_YEAST	Mon.	2.62
ARA1_YEAST	Hom.	268		ARA1_YEAST	Hom.	134
ARA2_YEAST	Mon.	18		ARA2_YEAST	Mon.	18
ARE1_YEAST	Hom.	4.66		ARE1_YEAST	Hom.	2.33
ARE2_YEAST	Hom.	21.6		ARE2_YEAST	Hom.	10.8
ARG56_YEAST	Hom.	241		ARG56_YEAST	Hom.	120.5
ARGD_YEAST	Hom.	198		ARGD_YEAST	Hom.	99
ARGJ_YEAST	Hom.	202		ARGJ_YEAST	Hom.	50.5
ARI1_YEAST	Mon.	178		ARI1_YEAST	Mon.	178
ARLY_YEAST	Hom.	367		ARLY_YEAST	Hom.	91.75
ARMT1_YEAST	Mon.	92.5		ARMT1_YEAST	Mon.	92.5
ARO10_YEAST	Hom.	143		ARO10_YEAST	Hom.	35.75
ARO8_YEAST	Hom.	723		ARO8_YEAST	Hom.	361.5
ARO9_YEAST	Hom.	165		ARO9_YEAST	Hom.	82.5
AROC_YEAST	Hom.	488		AROC_YEAST	Hom.	122
AROF_YEAST	Hom.	294		AROF_YEAST	Hom.	73.5
AROG_YEAST	Hom.	869		AROG_YEAST	Hom.	434.5
ARR2_YEAST	Mon.	0.109		ARR2_YEAST	Mon.	0.109
ASNS1_YEAST	Hom.	1115		ASNS1_YEAST	Hom.	557.5
ASNS2_YEAST	Hom.	944		ASNS2_YEAST	Hom.	472
ASP21_YEAST	Hom.	1.17		ASP21_YEAST	Hom.	0.2925
ASPG1_YEAST	Hom.	138		ASPG1_YEAST	Hom.	34.5
ASR1_YEAST	Mon.	1.56		ASR1_YEAST	Mon.	1.56
ASSY_YEAST	Hom.	1210		ASSY_YEAST	Hom.	302.5
ATC1_YEAST	Mon.	116		ATC1_YEAST	Mon.	116
ATC2_YEAST	Mon.	15.9		ATC2_YEAST	Mon.	15.9
ATE1_YEAST	Mon.	13		ATE1_YEAST	Mon.	13
ATF1_YEAST	Mon.	8.64		ATF1_YEAST	Mon.	8.64
ATF2_YEAST	Mon.	14.9		ATF2_YEAST	Mon.	14.9
ATG15_YEAST	Mon.	6.32		ATG15_YEAST	Mon.	6.32
ATG26_YEAST	Hom.	7.35		ATG26_YEAST	Hom.	3.675
ATG4_YEAST	Mon.	5.46		ATG4_YEAST	Mon.	5.46
ATM1_YEAST	Hom.	20.6		ATM1_YEAST	Hom.	10.3
ATN1_YEAST	Mon.	18.8		ATN1_YEAST	Mon.	18.8
ATN2_YEAST	Mon.	11.6		ATN2_YEAST	Mon.	11.6
ATN5_YEAST	Mon.	8.18		ATN5_YEAST	Mon.	8.18
ATP23_YEAST	Mon.	6.55		ATP23_YEAST	Mon.	6.55
AYR1_YEAST	Hom.	73.6		AYR1_YEAST	Hom.	18.4
AYT1_YEAST	Mon.	1.25		AYT1_YEAST	Mon.	1.25
BAR1_YEAST	Mon.	35		BAR1_YEAST	Mon.	35
BCA1_YEAST	Hom.	1019		BCA1_YEAST	Hom.	509.5
BCA2_YEAST	Hom.	299		BCA2_YEAST	Hom.	149.5
BDH1_YEAST	Hom.	124		BDH1_YEAST	Hom.	62
BDH2_YEAST	Hom.	11.7		BDH2_YEAST	Hom.	5.85
BDS1_YEAST	Hom.	0.586		BDS1_YEAST	Hom.	0.293
BGL2_YEAST	Hom.	579		BGL2_YEAST	Hom.	289.5
BIOA_YEAST	Hom.	1.34		BIOA_YEAST	Hom.	0.67
BIOB_YEAST	Hom.	17.6		BIOB_YEAST	Hom.	8.8
BIOD_YEAST	Hom.	5.95		BIOD_YEAST	Hom.	2.975
BLH1_YEAST	Hom.	114		BLH1_YEAST	Hom.	19
BMT2_YEAST	Mon.	3.08		BMT2_YEAST	Mon.	3.08
BMT5_YEAST	Mon.	11.7		BMT5_YEAST	Mon.	11.7
BMT6_YEAST	Mon.	9.08		BMT6_YEAST	Mon.	9.08
BNA3_YEAST	Hom.	74.3		BNA3_YEAST	Hom.	37.15
BOB1_YEAST	Mon.	24.7		BOB1_YEAST	Mon.	24.7
BOI2_YEAST	Mon.	17.8		BOI2_YEAST	Mon.	17.8
BPL1_YEAST	Mon.	55.4		BPL1_YEAST	Mon.	55.4
BST1_YEAST	Mon.	1.82		BST1_YEAST	Mon.	1.82
BUD16_YEAST	Hom.	7.85		BUD16_YEAST	Hom.	3.925
BUD17_YEAST	Hom.	18.5		BUD17_YEAST	Hom.	4.625
BUD26_YEAST	Mon.	0.574		BUD26_YEAST	Mon.	0.574
BZRD_YEAST	Hom.	86.4		BZRD_YEAST	Hom.	21.6
C1TC_YEAST	Hom.	625		C1TC_YEAST	Hom.	312.5
C1TM_YEAST	Hom.	166		C1TM_YEAST	Hom.	83
CACM_YEAST	Mon.	5.21		CACM_YEAST	Mon.	5.21
CACP_YEAST	Mon.	25.6		CACP_YEAST	Mon.	25.6
CAK1_YEAST	Mon.	7.93		CAK1_YEAST	Mon.	7.93
CAN_YEAST	Hom.	66.4		CAN_YEAST	Hom.	33.2
CARME_YEAST	Hom.	1.58		CARME_YEAST	Hom.	0.79
CATA_YEAST	Hom.	22.5		CATA_YEAST	Hom.	5.625
CATT_YEAST	Hom.	39.5		CATT_YEAST	Hom.	9.875
CAX4_YEAST	Hom.	10.7		CAX4_YEAST	Hom.	5.35
CBP2_YEAST	Mon.	9.51		CBP2_YEAST	Mon.	9.51
CBPS_YEAST	Hom.	441		CBPS_YEAST	Hom.	220.5
CBS_YEAST	Hom.	1439		CBS_YEAST	Hom.	719.5
CCA1_YEAST	Mon.	60.5		CCA1_YEAST	Mon.	60.5
CCE1_YEAST	Hom.	6.09		CCE1_YEAST	Hom.	3.045
CCHL_YEAST	Mon.	26.3		CCHL_YEAST	Mon.	26.3
CDA1_YEAST	Mon.	1.08		CDA1_YEAST	Mon.	1.08
CDA2_YEAST	Mon.	0.716		CDA2_YEAST	Mon.	0.716
CDC15_YEAST	Mon.	8.34		CDC15_YEAST	Mon.	8.34
CDC1_YEAST	Mon.	28.9		CDC1_YEAST	Mon.	28.9
CDC42_YEAST	Mon.	144		CDC42_YEAST	Mon.	144
CDD_YEAST	Hom.	82.6		CDD_YEAST	Hom.	20.65
CDS1_YEAST	Hom.	88.7		CDS1_YEAST	Hom.	44.35
CEM1_YEAST	Hom.	20.4		CEM1_YEAST	Hom.	10.2
CHAC_YEAST	Mon.	15.8		CHAC_YEAST	Mon.	15.8
CHI2_YEAST	Mon.	5.37		CHI2_YEAST	Mon.	5.37
CHIT_YEAST	Mon.	33.9		CHIT_YEAST	Mon.	33.9
CHK1_YEAST	Mon.	6.9		CHK1_YEAST	Mon.	6.9
CHL1_YEAST	Mon.	2.98		CHL1_YEAST	Mon.	2.98
CHMU_YEAST	Hom.	190		CHMU_YEAST	Hom.	95
CHO2_YEAST	Hom.	68.8		CHO2_YEAST	Hom.	34.4
CHS1_YEAST	Hom.	9.29		CHS1_YEAST	Hom.	4.645
CHS2_YEAST	Hom.	3.22		CHS2_YEAST	Hom.	1.61
CISY1_YEAST	Hom.	460		CISY1_YEAST	Hom.	230
CISY2_YEAST	Hom.	41.3		CISY2_YEAST	Hom.	20.65
CISY3_YEAST	Hom.	11.2		CISY3_YEAST	Hom.	5.6
CLD1_YEAST	Mon.	0.205		CLD1_YEAST	Mon.	0.205
CMS1_YEAST	Mon.	28.6		CMS1_YEAST	Mon.	28.6
COM1_YEAST	Hom.	2.99		COM1_YEAST	Hom.	1.495
COQ1_YEAST	Hom.	36		COQ1_YEAST	Hom.	18
COQ2_YEAST	Mon.	3.46		COQ2_YEAST	Mon.	3.46
COQ8_YEAST	Mon.	14.6		COQ8_YEAST	Mon.	14.6
COX10_YEAST	Mon.	5.91		COX10_YEAST	Mon.	5.91
COX15_YEAST	Mon.	66.6		COX15_YEAST	Mon.	66.6
CP51_YEAST	Mon.	236		CP51_YEAST	Mon.	236
CP56_YEAST	Mon.	6.6		CP56_YEAST	Mon.	6.6
CPD1_YEAST	Mon.	28.5		CPD1_YEAST	Mon.	28.5
CPT1_YEAST	Hom.	13.5		CPT1_YEAST	Hom.	6.75
CRD1_YEAST	Hom.	3.11		CRD1_YEAST	Hom.	1.555
CRG1_YEAST	Mon.	15.1		CRG1_YEAST	Mon.	15.1
CRH1_YEAST	Mon.	68.5		CRH1_YEAST	Mon.	68.5
CRH2_YEAST	Mon.	79.8		CRH2_YEAST	Mon.	79.8
CRR1_YEAST	Mon.	0.588		CRR1_YEAST	Mon.	0.588
CST26_YEAST	Mon.	23.5		CST26_YEAST	Mon.	23.5
CTL1_YEAST	Mon.	0.582		CTL1_YEAST	Mon.	0.582
CTM1_YEAST	Mon.	6.49		CTM1_YEAST	Mon.	6.49
CTU1_YEAST	Hom.	27.3		CTU1_YEAST	Hom.	13.65
CWH41_YEAST	Mon.	51.9		CWH41_YEAST	Mon.	51.9
CYC2_YEAST	Mon.	6.75		CYC2_YEAST	Mon.	6.75
CYP7_YEAST	Hom.	38.7		CYP7_YEAST	Hom.	19.35
CYP8_YEAST	Mon.	13.9		CYP8_YEAST	Mon.	13.9
CYPB_YEAST	Mon.	6.06		CYPB_YEAST	Mon.	6.06
CYPC_YEAST	Mon.	379		CYPC_YEAST	Mon.	379
CYPD_YEAST	Mon.	228		CYPD_YEAST	Mon.	228
CYPR_YEAST	Mon.	6.96		CYPR_YEAST	Mon.	6.96
CYS3_YEAST	Hom.	1368		CYS3_YEAST	Hom.	342
CYSD_YEAST	Hom.	1052		CYSD_YEAST	Hom.	263
CYT2_YEAST	Mon.	7.43		CYT2_YEAST	Mon.	7.43
DAK1_YEAST	Hom.	321		DAK1_YEAST	Hom.	53.5
DAK2_YEAST	Hom.	1.53		DAK2_YEAST	Hom.	0.765
DAS2_YEAST	Hom.	11.7		DAS2_YEAST	Hom.	2.925
DBP10_YEAST	Mon.	43.9		DBP10_YEAST	Mon.	43.9
DBP1_YEAST	Mon.	28.9		DBP1_YEAST	Mon.	28.9
DBP2_YEAST	Mon.	487		DBP2_YEAST	Mon.	487
DBP3_YEAST	Mon.	208		DBP3_YEAST	Mon.	208
DBP4_YEAST	Mon.	61.9		DBP4_YEAST	Mon.	61.9
DBP7_YEAST	Mon.	25.4		DBP7_YEAST	Mon.	25.4
DBP8_YEAST	Mon.	39.1		DBP8_YEAST	Mon.	39.1
DBP9_YEAST	Mon.	67.2		DBP9_YEAST	Mon.	67.2
DBR1_YEAST	Mon.	8.11		DBR1_YEAST	Mon.	8.11
DCAM_YEAST	Hom.	76.9		DCAM_YEAST	Hom.	19.225
DCE_YEAST	Hom.	65.7		DCE_YEAST	Hom.	10.95
DCI1_YEAST	Hom.	4.03		DCI1_YEAST	Hom.	0.671667
DCOR_YEAST	Hom.	10.3		DCOR_YEAST	Hom.	5.15
DCR2_YEAST	Mon.	6.83		DCR2_YEAST	Mon.	6.83
DCTD_YEAST	Hom.	15.8		DCTD_YEAST	Hom.	2.63333
DCUP_YEAST	Hom.	46.8		DCUP_YEAST	Hom.	23.4
DCW1_YEAST	Mon.	29.8		DCW1_YEAST	Mon.	29.8
DDI2_YEAST	Hom.	0.831		DDI2_YEAST	Hom.	0.4155
DDP1_YEAST	Mon.	74.5		DDP1_YEAST	Mon.	74.5
DED1_YEAST	Mon.	523		DED1_YEAST	Mon.	523
DET1_YEAST	Hom.	58.1		DET1_YEAST	Hom.	29.05
DFG10_YEAST	Mon.	1.12		DFG10_YEAST	Mon.	1.12
DFG5_YEAST	Mon.	43.1		DFG5_YEAST	Mon.	43.1
DGAT2_YEAST	Mon.	5.48		DGAT2_YEAST	Mon.	5.48
DGK1_YEAST	Hom.	19.2		DGK1_YEAST	Hom.	9.6
DHAS_YEAST	Hom.	1123		DHAS_YEAST	Hom.	561.5
DHE2_YEAST	Mon.	59.8		DHE2_YEAST	Mon.	59.8
DHE4_YEAST	Hom.	1795		DHE4_YEAST	Hom.	299.167
DHE5_YEAST	Hom.	41.2		DHE5_YEAST	Hom.	6.86667
DHOM_YEAST	Hom.	1373		DHOM_YEAST	Hom.	686.5
DHR2_YEAST	Mon.	10.2		DHR2_YEAST	Mon.	10.2
DHSO1_YEAST	Hom.	1.25		DHSO1_YEAST	Hom.	0.3125
DHSO2_YEAST	Hom.	1.22		DHSO2_YEAST	Hom.	0.305
DHYS_YEAST	Hom.	452		DHYS_YEAST	Hom.	113
DIN7_YEAST	Mon.	0.652		DIN7_YEAST	Mon.	0.652
DLD1_YEAST	Hom.	83.1		DLD1_YEAST	Hom.	41.55
DLD2_YEAST	Hom.	81.2		DLD2_YEAST	Hom.	40.6
DLD3_YEAST	Hom.	601		DLD3_YEAST	Hom.	300.5
DLHH_YEAST	Hom.	100		DLHH_YEAST	Hom.	50
DMA1_YEAST	Hom.	12.1		DMA1_YEAST	Hom.	6.05
DMA2_YEAST	Mon.	9.07		DMA2_YEAST	Mon.	9.07
DNM1_YEAST	Hom.	64.1		DNM1_YEAST	Hom.	32.05
DNPEP_YEAST	Hom.	67.6		DNPEP_YEAST	Hom.	5.63333
DOG1_YEAST	Mon.	4.97		DOG1_YEAST	Mon.	4.97
DOG2_YEAST	Mon.	23.8		DOG2_YEAST	Mon.	23.8
DOHH_YEAST	Mon.	524		DOHH_YEAST	Mon.	524
DOT5_YEAST	Mon.	40.6		DOT5_YEAST	Mon.	40.6
DPH5_YEAST	Hom.	101		DPH5_YEAST	Hom.	50.5
DPH6_YEAST	Mon.	23.5		DPH6_YEAST	Mon.	23.5
DPH7_YEAST	Mon.	10.9		DPH7_YEAST	Mon.	10.9
DPM1_YEAST	Mon.	420		DPM1_YEAST	Mon.	420
DPO4_YEAST	Mon.	1.86		DPO4_YEAST	Mon.	1.86
DPO5_YEAST	Mon.	48.3		DPO5_YEAST	Mon.	48.3
DPP1_YEAST	Hom.	27.7		DPP1_YEAST	Hom.	13.85
DPP3_YEAST	Mon.	74.9		DPP3_YEAST	Mon.	74.9
DRS1_YEAST	Mon.	65.8		DRS1_YEAST	Mon.	65.8
DS1P1_YEAST	Mon.	4.75		DS1P1_YEAST	Mon.	4.75
DS1P2_YEAST	Mon.	0.641		DS1P2_YEAST	Mon.	0.641
DSD1_YEAST	Hom.	38		DSD1_YEAST	Hom.	19
DSF1_YEAST	Mon.	1.89		DSF1_YEAST	Mon.	1.89
DTD_YEAST	Hom.	51.5		DTD_YEAST	Hom.	25.75
DUG1_YEAST	Hom.	440		DUG1_YEAST	Hom.	220
DUS1_YEAST	Mon.	22.3		DUS1_YEAST	Mon.	22.3
DUS2_YEAST	Mon.	29.6		DUS2_YEAST	Mon.	29.6
DUS3_YEAST	Mon.	47.3		DUS3_YEAST	Mon.	47.3
DUS4_YEAST	Mon.	11.3		DUS4_YEAST	Mon.	11.3
DUT_YEAST	Hom.	96.7		DUT_YEAST	Hom.	32.2333
DXO1_YEAST	Mon.	3.77		DXO1_YEAST	Mon.	3.77
DYR_YEAST	Mon.	22.2		DYR_YEAST	Mon.	22.2
EAT1_YEAST	Mon.	3.13		EAT1_YEAST	Mon.	3.13
ECI1_YEAST	Hom.	15.8		ECI1_YEAST	Hom.	2.63333
ECM18_YEAST	Mon.	2.94		ECM18_YEAST	Mon.	2.94
ECM32_YEAST	Mon.	15.3		ECM32_YEAST	Mon.	15.3
ECM38_YEAST	Mon.	11.6		ECM38_YEAST	Mon.	11.6
ECO1_YEAST	Mon.	3.89		ECO1_YEAST	Mon.	3.89
ECT1_YEAST	Mon.	34.1		ECT1_YEAST	Mon.	34.1
EF3B_YEAST	Mon.	253		EF3B_YEAST	Mon.	253
EFM1_YEAST	Mon.	42.7		EFM1_YEAST	Mon.	42.7
EFM2_YEAST	Mon.	7.32		EFM2_YEAST	Mon.	7.32
EFM3_YEAST	Mon.	3.99		EFM3_YEAST	Mon.	3.99
EFM4_YEAST	Mon.	32.2		EFM4_YEAST	Mon.	32.2
EFM5_YEAST	Mon.	102		EFM5_YEAST	Mon.	102
EFM6_YEAST	Mon.	5.85		EFM6_YEAST	Mon.	5.85
EFM7_YEAST	Mon.	55.9		EFM7_YEAST	Mon.	55.9
EFTU_YEAST	Mon.	305		EFTU_YEAST	Mon.	305
EGH1_YEAST	Mon.	6.9		EGH1_YEAST	Mon.	6.9
EKI1_YEAST	Mon.	9.56		EKI1_YEAST	Mon.	9.56
ELM1_YEAST	Mon.	5.15		ELM1_YEAST	Mon.	5.15
ELO1_YEAST	Mon.	43.1		ELO1_YEAST	Mon.	43.1
ELO2_YEAST	Mon.	92.4		ELO2_YEAST	Mon.	92.4
ELO3_YEAST	Mon.	203		ELO3_YEAST	Mon.	203
EMI2_YEAST	Mon.	89.1		EMI2_YEAST	Mon.	89.1
ENG1_YEAST	Mon.	26.4		ENG1_YEAST	Mon.	26.4
ENG2_YEAST	Mon.	20.8		ENG2_YEAST	Mon.	20.8
ENO1_YEAST	Hom.	8159		ENO1_YEAST	Hom.	4079.5
ENO2_YEAST	Hom.	18104		ENO2_YEAST	Hom.	9052
ENOPH_YEAST	Mon.	46.4		ENOPH_YEAST	Mon.	46.4
ENV7_YEAST	Mon.	3.58		ENV7_YEAST	Mon.	3.58
ENV9_YEAST	Mon.	15.4		ENV9_YEAST	Mon.	15.4
EPS1_YEAST	Hom.	31.2		EPS1_YEAST	Hom.	15.6
EPT1_YEAST	Hom.	16.4		EPT1_YEAST	Hom.	8.2
ERG1_YEAST	Mon.	279		ERG1_YEAST	Mon.	279
ERG24_YEAST	Mon.	41.8		ERG24_YEAST	Mon.	41.8
ERG26_YEAST	Mon.	135		ERG26_YEAST	Mon.	135
ERG27_YEAST	Mon.	95.7		ERG27_YEAST	Mon.	95.7
ERG2_YEAST	Hom.	262		ERG2_YEAST	Hom.	87.3333
ERG3_YEAST	Mon.	111		ERG3_YEAST	Mon.	111
ERG4_YEAST	Mon.	48		ERG4_YEAST	Mon.	48
ERG5_YEAST	Mon.	120		ERG5_YEAST	Mon.	120
ERG6_YEAST	Mon.	676		ERG6_YEAST	Mon.	676
ERG7_YEAST	Mon.	42.1		ERG7_YEAST	Mon.	42.1
ERG8_YEAST	Mon.	63.3		ERG8_YEAST	Mon.	63.3
ERO1_YEAST	Mon.	82.1		ERO1_YEAST	Mon.	82.1
ERR1_YEAST	Hom.	10.2		ERR1_YEAST	Hom.	5.1
ERR3_YEAST	Hom.	9.65		ERR3_YEAST	Hom.	4.825
ERV1_YEAST	Hom.	19.9		ERV1_YEAST	Hom.	9.95
ERV2_YEAST	Hom.	28.8		ERV2_YEAST	Hom.	14.4
ESS1_YEAST	Mon.	140		ESS1_YEAST	Mon.	140
ETFD_YEAST	Mon.	97.8		ETFD_YEAST	Mon.	97.8
ETP1_YEAST	Hom.	1.91		ETP1_YEAST	Hom.	0.955
ETR1_YEAST	Hom.	110		ETR1_YEAST	Hom.	55
EUG1_YEAST	Mon.	43.9		EUG1_YEAST	Mon.	43.9
EXG1_YEAST	Mon.	172		EXG1_YEAST	Mon.	172
EXG2_YEAST	Mon.	13.9		EXG2_YEAST	Mon.	13.9
EXO5_YEAST	Mon.	4.89		EXO5_YEAST	Mon.	4.89
F16P_YEAST	Hom.	7.16		F16P_YEAST	Hom.	1.79
F26_YEAST	Hom.	15.2		F26_YEAST	Hom.	7.6
FABD_YEAST	Mon.	22		FABD_YEAST	Mon.	22
FABG_YEAST	Hom.	13.6		FABG_YEAST	Hom.	6.8
FAD1_YEAST	Mon.	13.1		FAD1_YEAST	Mon.	13.1
FADH_YEAST	Hom.	169		FADH_YEAST	Hom.	84.5
FAT1_YEAST	Mon.	34.6		FAT1_YEAST	Mon.	34.6
FAT2_YEAST	Mon.	99.3		FAT2_YEAST	Mon.	99.3
FCP1_YEAST	Mon.	23.8		FCP1_YEAST	Mon.	23.8
FCY1_YEAST	Hom.	301		FCY1_YEAST	Hom.	150.5
FDC1_YEAST	Hom.	36.8		FDC1_YEAST	Hom.	18.4
FDH1_YEAST	Hom.	4.46		FDH1_YEAST	Hom.	2.23
FEN1_YEAST	Mon.	70.3		FEN1_YEAST	Mon.	70.3
FHP_YEAST	Mon.	1329		FHP_YEAST	Mon.	1329
FKBP2_YEAST	Mon.	113		FKBP2_YEAST	Mon.	113
FKBP3_YEAST	Hom.	254		FKBP3_YEAST	Hom.	50.8
FKBP4_YEAST	Hom.	144		FKBP4_YEAST	Hom.	28.8
FMO1_YEAST	Mon.	1.32		FMO1_YEAST	Mon.	1.32
FMP30_YEAST	Mon.	4.12		FMP30_YEAST	Mon.	4.12
FMP41_YEAST	Hom.	82.5		FMP41_YEAST	Hom.	41.25
FMP46_YEAST	Mon.	30.8		FMP46_YEAST	Mon.	30.8
FMP48_YEAST	Mon.	3.74		FMP48_YEAST	Mon.	3.74
FMS1_YEAST	Hom.	9.75		FMS1_YEAST	Hom.	4.875
FMT_YEAST	Mon.	4.05		FMT_YEAST	Mon.	4.05
FOL1_YEAST	Hom.	24.4		FOL1_YEAST	Hom.	12.2
FOLC_YEAST	Mon.	1.37		FOLC_YEAST	Mon.	1.37
FOLD_YEAST	Mon.	15.6		FOLD_YEAST	Mon.	15.6
FOLE_YEAST	Mon.	52		FOLE_YEAST	Mon.	52
FOX2_YEAST	Mon.	57.3		FOX2_YEAST	Mon.	57.3
FPK1_YEAST	Mon.	13.2		FPK1_YEAST	Mon.	13.2
FRA1_YEAST	Hom.	43.9		FRA1_YEAST	Hom.	21.95
FRDS_YEAST	Mon.	320		FRDS_YEAST	Mon.	320
FRE1_YEAST	Mon.	30.9		FRE1_YEAST	Mon.	30.9
FRE2_YEAST	Mon.	0.833		FRE2_YEAST	Mon.	0.833
FRE3_YEAST	Mon.	0.658		FRE3_YEAST	Mon.	0.658
FRE4_YEAST	Mon.	0.921		FRE4_YEAST	Mon.	0.921
FRE5_YEAST	Mon.	3.15		FRE5_YEAST	Mon.	3.15
FRE6_YEAST	Mon.	2.37		FRE6_YEAST	Mon.	2.37
FRE7_YEAST	Mon.	16		FRE7_YEAST	Mon.	16
FRE8_YEAST	Mon.	1.34		FRE8_YEAST	Mon.	1.34
FRK1_YEAST	Mon.	7.57		FRK1_YEAST	Mon.	7.57
FRM2_YEAST	Hom.	3.25		FRM2_YEAST	Hom.	1.625
FRMSR_YEAST	Hom.	41.1		FRMSR_YEAST	Hom.	20.55
FSH1_YEAST	Mon.	252		FSH1_YEAST	Mon.	252
FSH2_YEAST	Mon.	43.6		FSH2_YEAST	Mon.	43.6
FSH3_YEAST	Mon.	25.9		FSH3_YEAST	Mon.	25.9
FTHC_YEAST	Mon.	16.3		FTHC_YEAST	Mon.	16.3
FUMH_YEAST	Hom.	249		FUMH_YEAST	Hom.	62.25
FUN30_YEAST	Mon.	37.2		FUN30_YEAST	Mon.	37.2
G3P1_YEAST	Hom.	3117		G3P1_YEAST	Hom.	779.25
G3P2_YEAST	Hom.	7021		G3P2_YEAST	Hom.	1755.25
G3P3_YEAST	Hom.	25094		G3P3_YEAST	Hom.	6273.5
G6PD_YEAST	Hom.	331		G6PD_YEAST	Hom.	82.75
G6PI_YEAST	Hom.	3570		G6PI_YEAST	Hom.	1785
GABAT_YEAST	Hom.	106		GABAT_YEAST	Hom.	53
GAL10_YEAST	Hom.	6.06		GAL10_YEAST	Hom.	3.03
GAL7_YEAST	Hom.	5.08		GAL7_YEAST	Hom.	2.54
GAS1_YEAST	Mon.	586		GAS1_YEAST	Mon.	586
GAS2_YEAST	Mon.	1.51		GAS2_YEAST	Mon.	1.51
GAS3_YEAST	Mon.	87.8		GAS3_YEAST	Mon.	87.8
GAS4_YEAST	Mon.	0.049		GAS4_YEAST	Mon.	0.049
GAS5_YEAST	Mon.	100		GAS5_YEAST	Mon.	100
GCH1_YEAST	Hom.	89.1		GCH1_YEAST	Hom.	8.91
GCY1_YEAST	Mon.	87.1		GCY1_YEAST	Mon.	87.1
GDA1_YEAST	Hom.	125		GDA1_YEAST	Hom.	62.5
GEP4_YEAST	Mon.	6.07		GEP4_YEAST	Mon.	6.07
GFA1_YEAST	Hom.	218		GFA1_YEAST	Hom.	54.5
GGPPS_YEAST	Hom.	13.6		GGPPS_YEAST	Hom.	6.8
GIS4_YEAST	Mon.	6.96		GIS4_YEAST	Mon.	6.96
GLG1_YEAST	Hom.	2.42		GLG1_YEAST	Hom.	0.605
GLG2_YEAST	Hom.	5.71		GLG2_YEAST	Hom.	1.4275
GLGB_YEAST	Mon.	38.7		GLGB_YEAST	Mon.	38.7
GLNA_YEAST	Hom.	1505		GLNA_YEAST	Hom.	150.5
GLO2_YEAST	Mon.	109		GLO2_YEAST	Mon.	109
GLO4_YEAST	Mon.	4.02		GLO4_YEAST	Mon.	4.02
GLPK_YEAST	Hom.	7.27		GLPK_YEAST	Hom.	3.635
GLRX1_YEAST	Mon.	419		GLRX1_YEAST	Mon.	419
GLRX2_YEAST	Mon.	431		GLRX2_YEAST	Mon.	431
GLY1_YEAST	Hom.	996		GLY1_YEAST	Hom.	249
GLYC_YEAST	Hom.	1427		GLYC_YEAST	Hom.	713.5
GLYM_YEAST	Hom.	385		GLYM_YEAST	Hom.	192.5
GMC1_YEAST	Mon.	1.24		GMC1_YEAST	Mon.	1.24
GNA1_YEAST	Hom.	79.2		GNA1_YEAST	Hom.	39.6
GNT1_YEAST	Mon.	25.3		GNT1_YEAST	Mon.	25.3
GNTK_YEAST	Mon.	24.2		GNTK_YEAST	Mon.	24.2
GOR1_YEAST	Hom.	84.2		GOR1_YEAST	Hom.	42.1
GPC1_YEAST	Hom.	7.38		GPC1_YEAST	Hom.	3.69
GPD1_YEAST	Hom.	488		GPD1_YEAST	Hom.	244
GPD2_YEAST	Hom.	238		GPD2_YEAST	Hom.	119
GPDM_YEAST	Hom.	68.4		GPDM_YEAST	Hom.	34.2
GPI10_YEAST	Mon.	3.54		GPI10_YEAST	Mon.	3.54
GPI12_YEAST	Hom.	7.85		GPI12_YEAST	Hom.	3.925
GPN1_YEAST	Hom.	106		GPN1_YEAST	Hom.	53
GPN2_YEAST	Mon.	27.2		GPN2_YEAST	Mon.	27.2
GPN3_YEAST	Hom.	23.6		GPN3_YEAST	Hom.	11.8
GPP1_YEAST	Mon.	2909		GPP1_YEAST	Mon.	2909
GPP2_YEAST	Mon.	401		GPP2_YEAST	Mon.	401
GPT1_YEAST	Mon.	28.2		GPT1_YEAST	Mon.	28.2
GPT2_YEAST	Mon.	31.4		GPT2_YEAST	Mon.	31.4
GPT_YEAST	Hom.	0.533		GPT_YEAST	Hom.	0.2665
GPX1_YEAST	Mon.	6.19		GPX1_YEAST	Mon.	6.19
GPX2_YEAST	Mon.	257		GPX2_YEAST	Mon.	257
GPX3_YEAST	Mon.	353		GPX3_YEAST	Mon.	353
GRE2_YEAST	Hom.	143		GRE2_YEAST	Hom.	71.5
GRE3_YEAST	Hom.	292		GRE3_YEAST	Hom.	146
GSH1_YEAST	Mon.	33.9		GSH1_YEAST	Mon.	33.9
GSHB_YEAST	Hom.	90.7		GSHB_YEAST	Hom.	45.35
GSHR_YEAST	Hom.	306		GSHR_YEAST	Hom.	153
GST1_YEAST	Hom.	97.1		GST1_YEAST	Hom.	48.55
GST2_YEAST	Hom.	4.93		GST2_YEAST	Hom.	2.465
GTO1_YEAST	Hom.	3.13		GTO1_YEAST	Hom.	1.565
GTO2_YEAST	Hom.	12.5		GTO2_YEAST	Hom.	6.25
GTO3_YEAST	Hom.	1.61		GTO3_YEAST	Hom.	0.805
GUAA_YEAST	Hom.	646		GUAA_YEAST	Hom.	323
GUAD_YEAST	Hom.	3.11		GUAD_YEAST	Hom.	1.555
GUF1_YEAST	Mon.	8.66		GUF1_YEAST	Mon.	8.66
GWT1_YEAST	Mon.	8.63		GWT1_YEAST	Mon.	8.63
GYS1_YEAST	Hom.	36.3		GYS1_YEAST	Hom.	9.075
HACD_YEAST	Mon.	42.3		HACD_YEAST	Mon.	42.3
HAL4_YEAST	Mon.	8.64		HAL4_YEAST	Mon.	8.64
HAL5_YEAST	Mon.	8.95		HAL5_YEAST	Mon.	8.95
HBN1_YEAST	Hom.	19.7		HBN1_YEAST	Hom.	9.85
HCS1_YEAST	Mon.	4.9		HCS1_YEAST	Mon.	4.9
HEL1_YEAST	Mon.	2.97		HEL1_YEAST	Mon.	2.97
HEL2_YEAST	Mon.	33.3		HEL2_YEAST	Mon.	33.3
HEM1_YEAST	Hom.	144		HEM1_YEAST	Hom.	72
HEM2_YEAST	Hom.	149		HEM2_YEAST	Hom.	18.625
HEM3_YEAST	Mon.	70.2		HEM3_YEAST	Mon.	70.2
HEM4_YEAST	Mon.	36.9		HEM4_YEAST	Mon.	36.9
HEM6_YEAST	Hom.	118		HEM6_YEAST	Hom.	59
HEMH_YEAST	Hom.	188		HEMH_YEAST	Hom.	94
HFD1_YEAST	Hom.	34.6		HFD1_YEAST	Hom.	17.3
HFM1_YEAST	Mon.	0.782		HFM1_YEAST	Mon.	0.782
HIS1_YEAST	Hom.	361		HIS1_YEAST	Hom.	60.1667
HIS2_YEAST	Hom.	739		HIS2_YEAST	Hom.	369.5
HIS4_YEAST	Mon.	48.5		HIS4_YEAST	Mon.	48.5
HIS5_YEAST	Mon.	273		HIS5_YEAST	Mon.	273
HIS7_YEAST	Hom.	41.3		HIS7_YEAST	Hom.	13.7667
HIS8_YEAST	Hom.	93.4		HIS8_YEAST	Hom.	46.7
HIS9_YEAST	Mon.	22.2		HIS9_YEAST	Mon.	22.2
HMDH1_YEAST	Hom.	46.8		HMDH1_YEAST	Hom.	11.7
HMDH2_YEAST	Hom.	16.2		HMDH2_YEAST	Hom.	4.05
HMF1_YEAST	Hom.	506		HMF1_YEAST	Hom.	168.667
HMI1_YEAST	Mon.	8.54		HMI1_YEAST	Mon.	8.54
HMT1_YEAST	Hom.	179		HMT1_YEAST	Hom.	29.8333
HMX1_YEAST	Mon.	1.1		HMX1_YEAST	Mon.	1.1
HNT1_YEAST	Hom.	356		HNT1_YEAST	Hom.	178
HNT2_YEAST	Hom.	24.8		HNT2_YEAST	Hom.	6.2
HOG1_YEAST	Mon.	112		HOG1_YEAST	Mon.	112
HOS1_YEAST	Mon.	1.09		HOS1_YEAST	Mon.	1.09
HOS3_YEAST	Hom.	22		HOS3_YEAST	Hom.	11
HOSC_YEAST	Hom.	542		HOSC_YEAST	Hom.	271
HOSM_YEAST	Hom.	360		HOSM_YEAST	Hom.	180
HPA2_YEAST	Hom.	0.683		HPA2_YEAST	Hom.	0.17075
HPA3_YEAST	Hom.	19		HPA3_YEAST	Hom.	4.75
HPM1_YEAST	Mon.	22.6		HPM1_YEAST	Mon.	22.6
HPRT_YEAST	Hom.	363		HPRT_YEAST	Hom.	181.5
HRK1_YEAST	Mon.	43.5		HRK1_YEAST	Mon.	43.5
HRQ1_YEAST	Mon.	5.61		HRQ1_YEAST	Mon.	5.61
HSL7_YEAST	Hom.	10.5		HSL7_YEAST	Hom.	1.3125
HSP31_YEAST	Hom.	151		HSP31_YEAST	Hom.	75.5
HSP32_YEAST	Hom.	1.6		HSP32_YEAST	Hom.	0.8
HSP33_YEAST	Hom.	1.6		HSP33_YEAST	Hom.	0.8
HSP60_YEAST	Hom.	1246		HSP60_YEAST	Hom.	44.5
HSP73_YEAST	Hom.	317		HSP73_YEAST	Hom.	158.5
HSP7E_YEAST	Hom.	104		HSP7E_YEAST	Hom.	52
HSP7Q_YEAST	Mon.	27.4		HSP7Q_YEAST	Mon.	27.4
HST3_YEAST	Mon.	3.52		HST3_YEAST	Mon.	3.52
HST4_YEAST	Mon.	2.97		HST4_YEAST	Mon.	2.97
HTD2_YEAST	Hom.	8.31		HTD2_YEAST	Hom.	4.155
HUL5_YEAST	Mon.	9.41		HUL5_YEAST	Mon.	9.41
HXKA_YEAST	Hom.	718		HXKA_YEAST	Hom.	718
HXKG_YEAST	Hom.	524		HXKG_YEAST	Hom.	262
I23O_YEAST	Mon.	5.26		I23O_YEAST	Mon.	5.26
IAH1_YEAST	Hom.	26.1		IAH1_YEAST	Hom.	13.05
ICT1_YEAST	Mon.	1.53		ICT1_YEAST	Mon.	1.53
IDHC_YEAST	Hom.	43.5		IDHC_YEAST	Hom.	21.75
IDHH_YEAST	Hom.	27.4		IDHH_YEAST	Hom.	13.7
IDHP_YEAST	Hom.	605		IDHP_YEAST	Hom.	302.5
IDI1_YEAST	Mon.	267		IDI1_YEAST	Mon.	267
IKS1_YEAST	Hom.	3.71		IKS1_YEAST	Hom.	1.855
ILV3_YEAST	Hom.	1117		ILV3_YEAST	Hom.	558.5
ILV5_YEAST	Hom.	4279		ILV5_YEAST	Hom.	2139.5
IMA2_YEAST	Mon.	2.94		IMA2_YEAST	Mon.	2.94
IMA5_YEAST	Mon.	0.644		IMA5_YEAST	Mon.	0.644
IMDH1_YEAST	Mon.	72.4		IMDH1_YEAST	Mon.	72.4
IMDH2_YEAST	Hom.	157		IMDH2_YEAST	Hom.	19.625
IMDH3_YEAST	Hom.	688		IMDH3_YEAST	Hom.	86
IMDH4_YEAST	Hom.	358		IMDH4_YEAST	Hom.	44.75
IME2_YEAST	Mon.	1.03		IME2_YEAST	Mon.	1.03
IMO32_YEAST	Mon.	27.9		IMO32_YEAST	Mon.	27.9
INM1_YEAST	Hom.	40		INM1_YEAST	Hom.	20
INM2_YEAST	Hom.	11.4		INM2_YEAST	Hom.	5.7
INO1_YEAST	Hom.	45.4		INO1_YEAST	Hom.	11.35
INP51_YEAST	Mon.	3.74		INP51_YEAST	Mon.	3.74
INP52_YEAST	Mon.	9.98		INP52_YEAST	Mon.	9.98
INP53_YEAST	Mon.	38.3		INP53_YEAST	Mon.	38.3
INP54_YEAST	Mon.	15.8		INP54_YEAST	Mon.	15.8
INV2_YEAST	Hom.	44.8		INV2_YEAST	Hom.	5.6
IPK1_YEAST	Mon.	0.935		IPK1_YEAST	Mon.	0.935
IPT1_YEAST	Mon.	5.03		IPT1_YEAST	Mon.	5.03
IPYR2_YEAST	Hom.	14.9		IPYR2_YEAST	Hom.	7.45
IPYR_YEAST	Hom.	2121		IPYR_YEAST	Hom.	1060.5
IRC3_YEAST	Mon.	2.1		IRC3_YEAST	Mon.	2.1
IRC5_YEAST	Mon.	3.13		IRC5_YEAST	Mon.	3.13
ISC1_YEAST	Hom.	14.3		ISC1_YEAST	Hom.	7.15
ISN1_YEAST	Mon.	21.8		ISN1_YEAST	Mon.	21.8
ISR1_YEAST	Mon.	1.67		ISR1_YEAST	Mon.	1.67
ITPA_YEAST	Hom.	196		ITPA_YEAST	Hom.	98
ITT1_YEAST	Mon.	0.904		ITT1_YEAST	Mon.	0.904
JHD1_YEAST	Mon.	2.5		JHD1_YEAST	Mon.	2.5
JHD2_YEAST	Mon.	4.66		JHD2_YEAST	Mon.	4.66
JLP1_YEAST	Hom.	1.79		JLP1_YEAST	Hom.	0.4475
KAD2_YEAST	Hom.	2252		KAD2_YEAST	Hom.	1126
KAD3_YEAST	Mon.	6.17		KAD3_YEAST	Mon.	6.17
KAD6_YEAST	Mon.	73.1		KAD6_YEAST	Mon.	73.1
KAPS_YEAST	Hom.	89.8		KAPS_YEAST	Hom.	44.9
KAR_YEAST	Mon.	497		KAR_YEAST	Mon.	497
KC11_YEAST	Mon.	58.3		KC11_YEAST	Mon.	58.3
KC12_YEAST	Mon.	92.2		KC12_YEAST	Mon.	92.2
KC13_YEAST	Mon.	23.9		KC13_YEAST	Mon.	23.9
KCC1_YEAST	Mon.	37		KCC1_YEAST	Mon.	37
KCC2_YEAST	Mon.	76.4		KCC2_YEAST	Mon.	76.4
KCC4_YEAST	Mon.	4.27		KCC4_YEAST	Mon.	4.27
KCS1_YEAST	Mon.	27.5		KCS1_YEAST	Mon.	27.5
KCY_YEAST	Mon.	187		KCY_YEAST	Mon.	187
KDX1_YEAST	Mon.	4.62		KDX1_YEAST	Mon.	4.62
KEX1_YEAST	Mon.	48.2		KEX1_YEAST	Mon.	48.2
KFA_YEAST	Hom.	19.2		KFA_YEAST	Hom.	9.6
KGUA_YEAST	Hom.	662		KGUA_YEAST	Hom.	331
KHSE_YEAST	Hom.	415		KHSE_YEAST	Hom.	69.1667
KIC1_YEAST	Mon.	11.2		KIC1_YEAST	Mon.	11.2
KICH_YEAST	Mon.	39.3		KICH_YEAST	Mon.	39.3
KIN1_YEAST	Mon.	18.1		KIN1_YEAST	Mon.	18.1
KIN2_YEAST	Mon.	14		KIN2_YEAST	Mon.	14
KIN3_YEAST	Hom.	1.68		KIN3_YEAST	Hom.	0.56
KIN4_YEAST	Mon.	12.1		KIN4_YEAST	Mon.	12.1
KIN82_YEAST	Mon.	1.07		KIN82_YEAST	Mon.	1.07
KKQ8_YEAST	Mon.	10.4		KKQ8_YEAST	Mon.	10.4
KMO_YEAST	Hom.	20.4		KMO_YEAST	Hom.	20.4
KNS1_YEAST	Mon.	3.81		KNS1_YEAST	Mon.	3.81
KPC1_YEAST	Mon.	19.8		KPC1_YEAST	Mon.	19.8
KPR1_YEAST	Hom.	174		KPR1_YEAST	Hom.	29
KPR2_YEAST	Hom.	68.8		KPR2_YEAST	Hom.	34.4
KPR3_YEAST	Hom.	172		KPR3_YEAST	Hom.	28.6667
KPR4_YEAST	Hom.	71.9		KPR4_YEAST	Hom.	35.95
KPR5_YEAST	Hom.	122		KPR5_YEAST	Hom.	30.5
KPYK1_YEAST	Hom.	11980		KPYK1_YEAST	Hom.	2995
KPYK2_YEAST	Hom.	102		KPYK2_YEAST	Hom.	25.5
KRE2_YEAST	Hom.	161		KRE2_YEAST	Hom.	80.5
KSP1_YEAST	Mon.	21.5		KSP1_YEAST	Mon.	21.5
KSS1_YEAST	Mon.	57.3		KSS1_YEAST	Mon.	57.3
KTHY_YEAST	Hom.	33.8		KTHY_YEAST	Hom.	16.9
KTR1_YEAST	Hom.	113		KTR1_YEAST	Hom.	56.5
KTR2_YEAST	Mon.	0.977		KTR2_YEAST	Mon.	0.977
KTR3_YEAST	Hom.	54.7		KTR3_YEAST	Hom.	27.35
KTR4_YEAST	Mon.	68.5		KTR4_YEAST	Mon.	68.5
KTR5_YEAST	Mon.	2		KTR5_YEAST	Mon.	2
KTR6_YEAST	Mon.	34.3		KTR6_YEAST	Mon.	34.3
KTR7_YEAST	Mon.	8.62		KTR7_YEAST	Mon.	8.62
KYNU_YEAST	Hom.	57		KYNU_YEAST	Hom.	28.5
LCB4_YEAST	Mon.	30.4		LCB4_YEAST	Mon.	30.4
LCB5_YEAST	Mon.	7.78		LCB5_YEAST	Mon.	7.78
LCF1_YEAST	Mon.	346		LCF1_YEAST	Mon.	346
LCF2_YEAST	Mon.	58		LCF2_YEAST	Mon.	58
LCF3_YEAST	Mon.	37.8		LCF3_YEAST	Mon.	37.8
LCF4_YEAST	Mon.	240		LCF4_YEAST	Mon.	240
LCL3_YEAST	Mon.	3.09		LCL3_YEAST	Mon.	3.09
LCMT1_YEAST	Mon.	17.5		LCMT1_YEAST	Mon.	17.5
LDH1_YEAST	Mon.	5.49		LDH1_YEAST	Mon.	5.49
LEU1_YEAST	Hom.	314		LEU1_YEAST	Hom.	157
LEU3_YEAST	Hom.	175		LEU3_YEAST	Hom.	87.5
LEU9_YEAST	Hom.	182		LEU9_YEAST	Hom.	91
LEUC_YEAST	Mon.	1594		LEUC_YEAST	Mon.	1594
LGUL_YEAST	Mon.	57.8		LGUL_YEAST	Mon.	57.8
LHS1_YEAST	Mon.	44.3		LHS1_YEAST	Mon.	44.3
LIPA_YEAST	Mon.	37.9		LIPA_YEAST	Mon.	37.9
LIPB_YEAST	Mon.	5.15		LIPB_YEAST	Mon.	5.15
LKHA4_YEAST	Mon.	69.4		LKHA4_YEAST	Mon.	69.4
LOA1_YEAST	Mon.	26.7		LOA1_YEAST	Mon.	26.7
LOT6_YEAST	Hom.	8.85		LOT6_YEAST	Hom.	4.425
LPL1_YEAST	Mon.	7.09		LPL1_YEAST	Mon.	7.09
LPLA_YEAST	Mon.	3.54		LPLA_YEAST	Mon.	3.54
LPP1_YEAST	Mon.	4.5		LPP1_YEAST	Mon.	4.5
LPX1_YEAST	Hom.	24.2		LPX1_YEAST	Hom.	12.1
LSB6_YEAST	Mon.	1.98		LSB6_YEAST	Mon.	1.98
LTHAD_YEAST	Hom.	18.3		LTHAD_YEAST	Hom.	9.15
LYS12_YEAST	Hom.	339		LYS12_YEAST	Hom.	169.5
LYS1_YEAST	Hom.	374		LYS1_YEAST	Hom.	187
LYS4_YEAST	Mon.	175		LYS4_YEAST	Mon.	175
LYS5_YEAST	Mon.	1.26		LYS5_YEAST	Mon.	1.26
LYS9_YEAST	Hom.	786		LYS9_YEAST	Hom.	393
MAG2_YEAST	Mon.	24.1		MAG2_YEAST	Mon.	24.1
MAG_YEAST	Mon.	4.17		MAG_YEAST	Mon.	4.17
MAK5_YEAST	Mon.	51.4		MAK5_YEAST	Mon.	51.4
MAL12_YEAST	Mon.	4.23		MAL12_YEAST	Mon.	4.23
MAL32_YEAST	Mon.	3.51		MAL32_YEAST	Mon.	3.51
MALX2_YEAST	Mon.	2.06		MALX2_YEAST	Mon.	2.06
MALX3_YEAST	Mon.	1.55		MALX3_YEAST	Mon.	1.55
MAN1_YEAST	Hom.	11.9		MAN1_YEAST	Hom.	5.95
MAOM_YEAST	Hom.	160		MAOM_YEAST	Hom.	80
MAP1_YEAST	Mon.	284		MAP1_YEAST	Mon.	284
MAP2_YEAST	Hom.	112		MAP2_YEAST	Hom.	56
MCA1_YEAST	Mon.	136		MCA1_YEAST	Mon.	136
MCD4_YEAST	Mon.	15		MCD4_YEAST	Mon.	15
MCES_YEAST	Mon.	25.1		MCES_YEAST	Mon.	25.1
MCFS1_YEAST	Mon.	1.39		MCFS1_YEAST	Mon.	1.39
MCFS2_YEAST	Mon.	132		MCFS2_YEAST	Mon.	132
MCK1_YEAST	Mon.	143		MCK1_YEAST	Mon.	143
MCR1_YEAST	Mon.	258		MCR1_YEAST	Mon.	258
MDHC_YEAST	Hom.	64.8		MDHC_YEAST	Hom.	32.4
MDHP_YEAST	Hom.	258		MDHP_YEAST	Hom.	129
MEK1_YEAST	Mon.	1.2		MEK1_YEAST	Mon.	1.2
MET16_YEAST	Hom.	7.95		MET16_YEAST	Hom.	3.975
MET22_YEAST	Mon.	122		MET22_YEAST	Mon.	122
MET2_YEAST	Hom.	8.58		MET2_YEAST	Hom.	4.29
MET3_YEAST	Hom.	227		MET3_YEAST	Hom.	37.8333
MET7_YEAST	Mon.	16.2		MET7_YEAST	Mon.	16.2
MET8_YEAST	Hom.	6		MET8_YEAST	Hom.	3
METC_YEAST	Hom.	3.15		METC_YEAST	Hom.	0.7875
METE_YEAST	Mon.	3649		METE_YEAST	Mon.	3649
METK1_YEAST	Hom.	1531		METK1_YEAST	Hom.	382.75
METK2_YEAST	Hom.	1229		METK2_YEAST	Hom.	614.5
METW_YEAST	Mon.	5.18		METW_YEAST	Mon.	5.18
METX_YEAST	Mon.	15.9		METX_YEAST	Mon.	15.9
MGDP1_YEAST	Mon.	104		MGDP1_YEAST	Mon.	104
MGLL_YEAST	Mon.	86.4		MGLL_YEAST	Mon.	86.4
MGMT_YEAST	Mon.	1.06		MGMT_YEAST	Mon.	1.06
MHT1_YEAST	Mon.	7.33		MHT1_YEAST	Mon.	7.33
MIG1_YEAST	Mon.	19		MIG1_YEAST	Mon.	19
MIL1_YEAST	Mon.	5.19		MIL1_YEAST	Mon.	5.19
MKAR_YEAST	Hom.	188		MKAR_YEAST	Hom.	47
MKC7_YEAST	Mon.	21.7		MKC7_YEAST	Mon.	21.7
MKK1_YEAST	Mon.	4.16		MKK1_YEAST	Mon.	4.16
MKK2_YEAST	Mon.	14.6		MKK2_YEAST	Mon.	14.6
MLS1_YEAST	Mon.	103		MLS1_YEAST	Mon.	103
MLS2_YEAST	Mon.	48		MLS2_YEAST	Mon.	48
MMF1_YEAST	Hom.	1579		MMF1_YEAST	Hom.	526.333
MNL2_YEAST	Mon.	3.44		MNL2_YEAST	Mon.	3.44
MNN1_YEAST	Hom.	48.3		MNN1_YEAST	Hom.	24.15
MNN2_YEAST	Mon.	88.3		MNN2_YEAST	Mon.	88.3
MNN5_YEAST	Mon.	82.7		MNN5_YEAST	Mon.	82.7
MNS1_YEAST	Mon.	23		MNS1_YEAST	Mon.	23
MNT2_YEAST	Mon.	3.15		MNT2_YEAST	Mon.	3.15
MNT3_YEAST	Mon.	7.52		MNT3_YEAST	Mon.	7.52
MNT4_YEAST	Mon.	1.82		MNT4_YEAST	Mon.	1.82
MOD5_YEAST	Hom.	10.2		MOD5_YEAST	Hom.	5.1
MPA43_YEAST	Hom.	2.12		MPA43_YEAST	Hom.	1.06
MPD1_YEAST	Mon.	31.8		MPD1_YEAST	Mon.	31.8
MPD2_YEAST	Mon.	39.9		MPD2_YEAST	Mon.	39.9
MPG1_YEAST	Mon.	2874		MPG1_YEAST	Mon.	2874
MPH1_YEAST	Mon.	5.22		MPH1_YEAST	Mon.	5.22
MPIP_YEAST	Mon.	3.3		MPIP_YEAST	Mon.	3.3
MPI_YEAST	Mon.	450		MPI_YEAST	Mon.	450
MPS1_YEAST	Hom.	6.5		MPS1_YEAST	Hom.	3.25
MRH4_YEAST	Mon.	5.31		MRH4_YEAST	Mon.	5.31
MRK1_YEAST	Mon.	2.24		MRK1_YEAST	Mon.	2.24
MRM1_YEAST	Hom.	10.8		MRM1_YEAST	Hom.	5.4
MRM2_YEAST	Mon.	1.01		MRM2_YEAST	Mon.	1.01
MS116_YEAST	Mon.	99.1		MS116_YEAST	Mon.	99.1
MSC7_YEAST	Hom.	139		MSC7_YEAST	Hom.	69.5
MSG5_YEAST	Mon.	4.45		MSG5_YEAST	Mon.	4.45
MSP1_YEAST	Hom.	18.5		MSP1_YEAST	Hom.	9.25
MSS4_YEAST	Mon.	7.64		MSS4_YEAST	Mon.	7.64
MTAP_YEAST	Hom.	87.6		MTAP_YEAST	Hom.	29.2
MTD1_YEAST	Hom.	169		MTD1_YEAST	Hom.	84.5
MTHR1_YEAST	Hom.	23		MTHR1_YEAST	Hom.	11.5
MTHR2_YEAST	Hom.	36.2		MTHR2_YEAST	Hom.	18.1
MTNB_YEAST	Hom.	39.3		MTNB_YEAST	Hom.	9.825
MTND_YEAST	Mon.	36.8		MTND_YEAST	Mon.	36.8
MTQ1_YEAST	Mon.	12.8		MTQ1_YEAST	Mon.	12.8
MTU1_YEAST	Mon.	4.26		MTU1_YEAST	Mon.	4.26
MUM3_YEAST	Mon.	0.767		MUM3_YEAST	Mon.	0.767
MVD1_YEAST	Hom.	290		MVD1_YEAST	Hom.	145
MXR2_YEAST	Mon.	33.1		MXR2_YEAST	Mon.	33.1
NAA40_YEAST	Mon.	3.93		NAA40_YEAST	Mon.	3.93
NADC_YEAST	Hom.	52.6		NADC_YEAST	Hom.	8.76667
NADE_YEAST	Hom.	94.9		NADE_YEAST	Hom.	11.8625
NAGS_YEAST	Mon.	6.16		NAGS_YEAST	Mon.	6.16
NAT2_YEAST	Mon.	29.7		NAT2_YEAST	Mon.	29.7
NCB5R_YEAST	Mon.	252		NCB5R_YEAST	Mon.	252
NCL1_YEAST	Mon.	273		NCL1_YEAST	Mon.	273
NCPR_YEAST	Mon.	246		NCPR_YEAST	Mon.	246
NDH1_YEAST	Hom.	179		NDH1_YEAST	Hom.	89.5
NDH2_YEAST	Hom.	7.43		NDH2_YEAST	Hom.	3.715
NDI1_YEAST	Hom.	118		NDI1_YEAST	Hom.	59
NDK_YEAST	Hom.	497		NDK_YEAST	Hom.	82.8333
NDUF7_YEAST	Mon.	2.98		NDUF7_YEAST	Mon.	2.98
NEJ1_YEAST	Hom.	2.82		NEJ1_YEAST	Hom.	1.41
NGL1_YEAST	Mon.	6.49		NGL1_YEAST	Mon.	6.49
NGL2_YEAST	Mon.	31.9		NGL2_YEAST	Mon.	31.9
NGL3_YEAST	Mon.	1.79		NGL3_YEAST	Mon.	1.79
NIT1_YEAST	Hom.	0.738		NIT1_YEAST	Hom.	0.09225
NIT2_YEAST	Hom.	4.27		NIT2_YEAST	Hom.	2.135
NIT3_YEAST	Hom.	98.3		NIT3_YEAST	Hom.	49.15
NM111_YEAST	Hom.	53.8		NM111_YEAST	Hom.	17.9333
NMA1_YEAST	Hom.	41		NMA1_YEAST	Hom.	6.83333
NMA2_YEAST	Hom.	24.2		NMA2_YEAST	Hom.	4.03333
NNK1_YEAST	Mon.	4.03		NNK1_YEAST	Mon.	4.03
NNRD_YEAST	Hom.	30.6		NNRD_YEAST	Hom.	3.825
NNRE_YEAST	Hom.	42.3		NNRE_YEAST	Hom.	21.15
NOB1_YEAST	Mon.	58.1		NOB1_YEAST	Mon.	58.1
NPP1_YEAST	Mon.	5.9		NPP1_YEAST	Mon.	5.9
NPP2_YEAST	Mon.	6.56		NPP2_YEAST	Mon.	6.56
NPR1_YEAST	Mon.	31.7		NPR1_YEAST	Mon.	31.7
NPT1_YEAST	Mon.	226		NPT1_YEAST	Mon.	226
NPY1_YEAST	Hom.	23.8		NPY1_YEAST	Hom.	11.9
NRK1_YEAST	Mon.	20.1		NRK1_YEAST	Mon.	20.1
NTA1_YEAST	Mon.	15.4		NTA1_YEAST	Mon.	15.4
NTH1_YEAST	Mon.	3.52		NTH1_YEAST	Mon.	3.52
NTPPA_YEAST	Hom.	13.1		NTPPA_YEAST	Hom.	6.55
NUC1_YEAST	Hom.	36		NUC1_YEAST	Hom.	18
OAT_YEAST	Hom.	370		OAT_YEAST	Hom.	123.333
OCA1_YEAST	Hom.	29.4		OCA1_YEAST	Hom.	14.7
OCA2_YEAST	Hom.	9.61		OCA2_YEAST	Hom.	4.805
OCA4_YEAST	Mon.	11.2		OCA4_YEAST	Mon.	11.2
OCA6_YEAST	Mon.	8.32		OCA6_YEAST	Mon.	8.32
OCH1_YEAST	Mon.	36.2		OCH1_YEAST	Mon.	36.2
OGG1_YEAST	Mon.	15		OGG1_YEAST	Mon.	15
OMA1_YEAST	Mon.	13.2		OMA1_YEAST	Mon.	13.2
OMS1_YEAST	Mon.	12.2		OMS1_YEAST	Mon.	12.2
ORN_YEAST	Hom.	63		ORN_YEAST	Hom.	31.5
OSM1_YEAST	Mon.	42.3		OSM1_YEAST	Mon.	42.3
OTU2_YEAST	Hom.	45.7		OTU2_YEAST	Hom.	22.85
OYE2_YEAST	Hom.	836		OYE2_YEAST	Hom.	418
OYE3_YEAST	Hom.	15.2		OYE3_YEAST	Hom.	15.2
P5CR_YEAST	Hom.	545		P5CR_YEAST	Hom.	54.5
PAA1_YEAST	Hom.	472		PAA1_YEAST	Hom.	236
PABC_YEAST	Mon.	13.6		PABC_YEAST	Mon.	13.6
PAC2_YEAST	Mon.	2.55		PAC2_YEAST	Mon.	2.55
PAD1_YEAST	Hom.	4.96		PAD1_YEAST	Hom.	0.413333
PAH1_YEAST	Mon.	17.4		PAH1_YEAST	Mon.	17.4
PANB_YEAST	Hom.	16.7		PANB_YEAST	Hom.	1.67
PANC_YEAST	Hom.	51.8		PANC_YEAST	Hom.	25.9
PANE_YEAST	Hom.	102		PANE_YEAST	Hom.	51
PANK_YEAST	Hom.	23.8		PANK_YEAST	Hom.	11.9
PCD1_YEAST	Mon.	1.89		PCD1_YEAST	Mon.	1.89
PCKA_YEAST	Hom.	61.6		PCKA_YEAST	Hom.	30.8
PCP1_YEAST	Mon.	5.6		PCP1_YEAST	Mon.	5.6
PCY1_YEAST	Hom.	32.7		PCY1_YEAST	Hom.	16.35
PDAT_YEAST	Hom.	9.33		PDAT_YEAST	Hom.	4.665
PDC1_YEAST	Hom.	13942		PDC1_YEAST	Hom.	3485.5
PDC5_YEAST	Hom.	775		PDC5_YEAST	Hom.	193.75
PDC6_YEAST	Hom.	579		PDC6_YEAST	Hom.	144.75
PDE1_YEAST	Hom.	5.41		PDE1_YEAST	Hom.	2.705
PDE2_YEAST	Mon.	33.3		PDE2_YEAST	Mon.	33.3
PDK1_YEAST	Mon.	11.1		PDK1_YEAST	Mon.	11.1
PDK2_YEAST	Mon.	3.02		PDK2_YEAST	Mon.	3.02
PDP1_YEAST	Hom.	29.1		PDP1_YEAST	Hom.	14.55
PDP2_YEAST	Mon.	3.93		PDP2_YEAST	Mon.	3.93
PDX3_YEAST	Hom.	191		PDX3_YEAST	Hom.	95.5
PET18_YEAST	Hom.	2.8		PET18_YEAST	Hom.	1.4
PFA3_YEAST	Mon.	6.64		PFA3_YEAST	Mon.	6.64
PFA4_YEAST	Mon.	0.947		PFA4_YEAST	Mon.	0.947
PFA5_YEAST	Mon.	0.587		PFA5_YEAST	Mon.	0.587
PFF1_YEAST	Mon.	11.1		PFF1_YEAST	Mon.	11.1
PGA3_YEAST	Mon.	173		PGA3_YEAST	Mon.	173
PGC1_YEAST	Mon.	36.3		PGC1_YEAST	Mon.	36.3
PGK_YEAST	Mon.	15158		PGK_YEAST	Mon.	15158
PGLR_YEAST	Mon.	1.09		PGLR_YEAST	Mon.	1.09
PGM1_YEAST	Mon.	140		PGM1_YEAST	Mon.	140
PGM2_YEAST	Mon.	282		PGM2_YEAST	Mon.	282
PGM3_YEAST	Mon.	51.5		PGM3_YEAST	Mon.	51.5
PGPS1_YEAST	Mon.	1.45		PGPS1_YEAST	Mon.	1.45
PHA2_YEAST	Hom.	22		PHA2_YEAST	Hom.	11
PHR_YEAST	Mon.	5.61		PHR_YEAST	Mon.	5.61
PHSG_YEAST	Hom.	109		PHSG_YEAST	Hom.	54.5
PHS_YEAST	Mon.	8.02		PHS_YEAST	Mon.	8.02
PIB1_YEAST	Mon.	6.56		PIB1_YEAST	Mon.	6.56
PIS_YEAST	Hom.	70.4		PIS_YEAST	Hom.	35.2
PKH1_YEAST	Mon.	6.65		PKH1_YEAST	Mon.	6.65
PKH2_YEAST	Mon.	5.77		PKH2_YEAST	Mon.	5.77
PKH3_YEAST	Mon.	2.95		PKH3_YEAST	Mon.	2.95
PLB1_YEAST	Mon.	45.1		PLB1_YEAST	Mon.	45.1
PLB2_YEAST	Mon.	5.01		PLB2_YEAST	Mon.	5.01
PLB3_YEAST	Mon.	5.23		PLB3_YEAST	Mon.	5.23
PLC1_YEAST	Mon.	2.23		PLC1_YEAST	Mon.	2.23
PLMT_YEAST	Mon.	75.1		PLMT_YEAST	Mon.	75.1
PLR1_YEAST	Mon.	48.1		PLR1_YEAST	Mon.	48.1
PLSC_YEAST	Mon.	143		PLSC_YEAST	Mon.	143
PMA1_YEAST	Hom.	3260		PMA1_YEAST	Hom.	1630
PMA2_YEAST	Mon.	912		PMA2_YEAST	Mon.	912
PMG1_YEAST	Hom.	7665		PMG1_YEAST	Hom.	1916.25
PMG2_YEAST	Mon.	34		PMG2_YEAST	Mon.	34
PMG3_YEAST	Mon.	54.3		PMG3_YEAST	Mon.	54.3
PMIP_YEAST	Mon.	8.91		PMIP_YEAST	Mon.	8.91
PMM_YEAST	Hom.	800		PMM_YEAST	Hom.	400
PMT4_YEAST	Mon.	50.5		PMT4_YEAST	Mon.	50.5
PMT6_YEAST	Mon.	3.56		PMT6_YEAST	Mon.	3.56
PMT7_YEAST	Mon.	11		PMT7_YEAST	Mon.	11
PMU1_YEAST	Mon.	72		PMU1_YEAST	Mon.	72
PNC1_YEAST	Mon.	418		PNC1_YEAST	Mon.	418
PNPH_YEAST	Hom.	47.6		PNPH_YEAST	Hom.	15.8667
PNPP_YEAST	Hom.	134		PNPP_YEAST	Hom.	67
POA1_YEAST	Mon.	16.7		POA1_YEAST	Mon.	16.7
POF1_YEAST	Mon.	7.45		POF1_YEAST	Mon.	7.45
POLH_YEAST	Mon.	3.15		POLH_YEAST	Mon.	3.15
POS5_YEAST	Hom.	21.9		POS5_YEAST	Hom.	5.475
PP2A4_YEAST	Mon.	6.08		PP2A4_YEAST	Mon.	6.08
PP2C1_YEAST	Mon.	15.3		PP2C1_YEAST	Mon.	15.3
PP2C2_YEAST	Mon.	113		PP2C2_YEAST	Mon.	113
PP2C3_YEAST	Mon.	111		PP2C3_YEAST	Mon.	111
PP2C4_YEAST	Hom.	10.4		PP2C4_YEAST	Hom.	5.2
PP2C7_YEAST	Mon.	39.3		PP2C7_YEAST	Mon.	39.3
PPA3_YEAST	Hom.	82.3		PPA3_YEAST	Hom.	20.575
PPA5_YEAST	Hom.	49		PPA5_YEAST	Hom.	12.25
PPAB_YEAST	Hom.	91		PPAB_YEAST	Hom.	22.75
PPAC_YEAST	Hom.	98.1		PPAC_YEAST	Hom.	24.525
PPAD_YEAST	Hom.	0.785		PPAD_YEAST	Hom.	0.19625
PPAL_YEAST	Mon.	90.1		PPAL_YEAST	Mon.	90.1
PPB_YEAST	Hom.	61.5		PPB_YEAST	Hom.	30.75
PPID_YEAST	Mon.	998		PPID_YEAST	Mon.	998
PPME1_YEAST	Mon.	6.06		PPME1_YEAST	Mon.	6.06
PPN1_YEAST	Mon.	11.5		PPN1_YEAST	Mon.	11.5
PPOX_YEAST	Mon.	29.5		PPOX_YEAST	Mon.	29.5
PPQ1_YEAST	Mon.	2.71		PPQ1_YEAST	Mon.	2.71
PPS1_YEAST	Mon.	2.94		PPS1_YEAST	Mon.	2.94
PPT1_YEAST	Hom.	82.8		PPT1_YEAST	Hom.	41.4
PPT2_YEAST	Hom.	2.36		PPT2_YEAST	Hom.	0.786667
PPX1_YEAST	Mon.	65.8		PPX1_YEAST	Mon.	65.8
PPZ1_YEAST	Mon.	44.5		PPZ1_YEAST	Mon.	44.5
PPZ2_YEAST	Hom.	10.4		PPZ2_YEAST	Hom.	5.2
PRK1_YEAST	Mon.	10.5		PRK1_YEAST	Mon.	10.5
PROA_YEAST	Hom.	320		PROA_YEAST	Hom.	160
PROB_YEAST	Hom.	117		PROB_YEAST	Hom.	58.5
PRPD_YEAST	Hom.	22.1		PRPD_YEAST	Hom.	11.05
PRR1_YEAST	Mon.	15		PRR1_YEAST	Mon.	15
PRR2_YEAST	Mon.	1.41		PRR2_YEAST	Mon.	1.41
PRTB_YEAST	Hom.	96.3		PRTB_YEAST	Hom.	48.15
PRTD_YEAST	Mon.	126		PRTD_YEAST	Mon.	126
PSD1_YEAST	Mon.	19.4		PSD1_YEAST	Mon.	19.4
PSH1_YEAST	Hom.	11.6		PSH1_YEAST	Hom.	1.93333
PSK2_YEAST	Mon.	10.5		PSK2_YEAST	Mon.	10.5
PSO2_YEAST	Mon.	2.58		PSO2_YEAST	Mon.	2.58
PSS_YEAST	Hom.	26.8		PSS_YEAST	Hom.	13.4
PST2_YEAST	Hom.	642		PST2_YEAST	Hom.	160.5
PTE1_YEAST	Hom.	15.3		PTE1_YEAST	Hom.	3.825
PTH2_YEAST	Hom.	76.3		PTH2_YEAST	Hom.	38.15
PTH_YEAST	Mon.	2.8		PTH_YEAST	Mon.	2.8
PTK1_YEAST	Mon.	2.43		PTK1_YEAST	Mon.	2.43
PTK2_YEAST	Mon.	50.7		PTK2_YEAST	Mon.	50.7
PTP1_YEAST	Mon.	15.3		PTP1_YEAST	Mon.	15.3
PTP2_YEAST	Mon.	2.65		PTP2_YEAST	Mon.	2.65
PTP3_YEAST	Mon.	4.27		PTP3_YEAST	Mon.	4.27
PUR1_YEAST	Hom.	199		PUR1_YEAST	Hom.	49.75
PUR2_YEAST	Hom.	593		PUR2_YEAST	Hom.	296.5
PUR3_YEAST	Mon.	112		PUR3_YEAST	Mon.	112
PUR6_YEAST	Hom.	195		PUR6_YEAST	Hom.	24.375
PUR7_YEAST	Mon.	315		PUR7_YEAST	Mon.	315
PUR8_YEAST	Hom.	331		PUR8_YEAST	Hom.	165.5
PUR91_YEAST	Hom.	259		PUR91_YEAST	Hom.	129.5
PUR92_YEAST	Hom.	916		PUR92_YEAST	Hom.	458
PURA_YEAST	Hom.	471		PURA_YEAST	Hom.	235.5
PUS1_YEAST	Hom.	104		PUS1_YEAST	Hom.	52
PUS2_YEAST	Mon.	0.199		PUS2_YEAST	Mon.	0.199
PUS3_YEAST	Hom.	17.1		PUS3_YEAST	Hom.	8.55
PUS4_YEAST	Mon.	68.8		PUS4_YEAST	Mon.	68.8
PUS5_YEAST	Mon.	0.829		PUS5_YEAST	Mon.	0.829
PUS6_YEAST	Mon.	7.65		PUS6_YEAST	Mon.	7.65
PUS7_YEAST	Mon.	93.8		PUS7_YEAST	Mon.	93.8
PUS9_YEAST	Mon.	3.77		PUS9_YEAST	Mon.	3.77
PUT1_YEAST	Mon.	5.28		PUT1_YEAST	Mon.	5.28
PUT2_YEAST	Hom.	129		PUT2_YEAST	Hom.	21.5
PYC1_YEAST	Hom.	173		PYC1_YEAST	Hom.	43.25
PYC2_YEAST	Hom.	320		PYC2_YEAST	Hom.	80
PYRC_YEAST	Hom.	183		PYRC_YEAST	Hom.	91.5
PYRD_YEAST	Hom.	1622		PYRD_YEAST	Hom.	811
PYRE_YEAST	Hom.	453		PYRE_YEAST	Hom.	226.5
PYRF_YEAST	Hom.	299		PYRF_YEAST	Hom.	149.5
PYRX_YEAST	Hom.	22.9		PYRX_YEAST	Hom.	11.45
QOR_YEAST	Hom.	54.8		QOR_YEAST	Hom.	27.4
QRI7_YEAST	Hom.	3.68		QRI7_YEAST	Hom.	1.84
RAD54_YEAST	Mon.	5.45		RAD54_YEAST	Mon.	5.45
RAD5_YEAST	Mon.	7.42		RAD5_YEAST	Mon.	7.42
RAS1_YEAST	Mon.	35.9		RAS1_YEAST	Mon.	35.9
RAS2_YEAST	Mon.	236		RAS2_YEAST	Mon.	236
RBD2_YEAST	Mon.	64.3		RBD2_YEAST	Mon.	64.3
RBSK_YEAST	Hom.	33		RBSK_YEAST	Hom.	16.5
RCE1_YEAST	Mon.	2.73		RCE1_YEAST	Mon.	2.73
RCK1_YEAST	Mon.	1.62		RCK1_YEAST	Mon.	1.62
RCK2_YEAST	Mon.	113		RCK2_YEAST	Mon.	113
RCM1_YEAST	Mon.	38.1		RCM1_YEAST	Mon.	38.1
RDH54_YEAST	Mon.	17		RDH54_YEAST	Mon.	17
RDL1_YEAST	Mon.	310		RDL1_YEAST	Mon.	310
RDL2_YEAST	Mon.	145		RDL2_YEAST	Mon.	145
REV1_YEAST	Mon.	258		REV1_YEAST	Mon.	258
REXO1_YEAST	Mon.	9.32		REXO1_YEAST	Mon.	9.32
REXO3_YEAST	Mon.	8.81		REXO3_YEAST	Mon.	8.81
REXO4_YEAST	Mon.	34.6		REXO4_YEAST	Mon.	34.6
RFS1_YEAST	Hom.	134		RFS1_YEAST	Hom.	33.5
RHEB_YEAST	Mon.	27.3		RHEB_YEAST	Mon.	27.3
RHO2_YEAST	Mon.	45.2		RHO2_YEAST	Mon.	45.2
RHO3_YEAST	Mon.	96.7		RHO3_YEAST	Mon.	96.7
RHO4_YEAST	Mon.	16.6		RHO4_YEAST	Mon.	16.6
RHO5_YEAST	Mon.	44.2		RHO5_YEAST	Mon.	44.2
RIA1_YEAST	Mon.	37.2		RIA1_YEAST	Mon.	37.2
RIB1_YEAST	Hom.	45		RIB1_YEAST	Hom.	22.5
RIB2_YEAST	Mon.	16.5		RIB2_YEAST	Mon.	16.5
RIB3_YEAST	Hom.	298		RIB3_YEAST	Hom.	149
RIB4_YEAST	Hom.	460		RIB4_YEAST	Hom.	92
RIB7_YEAST	Hom.	3.31		RIB7_YEAST	Hom.	1.655
RIFK_YEAST	Mon.	34.5		RIFK_YEAST	Mon.	34.5
RIM11_YEAST	Mon.	24.6		RIM11_YEAST	Mon.	24.6
RIM13_YEAST	Mon.	1.09		RIM13_YEAST	Mon.	1.09
RIO1_YEAST	Mon.	10.3		RIO1_YEAST	Mon.	10.3
RISA_YEAST	Hom.	96.6		RISA_YEAST	Hom.	32.2
RIT1_YEAST	Mon.	3.53		RIT1_YEAST	Mon.	3.53
RIX7_YEAST	Mon.	45.3		RIX7_YEAST	Mon.	45.3
RKM1_YEAST	Mon.	25.4		RKM1_YEAST	Mon.	25.4
RKM2_YEAST	Mon.	3.8		RKM2_YEAST	Mon.	3.8
RKM3_YEAST	Mon.	9.37		RKM3_YEAST	Mon.	9.37
RKM4_YEAST	Mon.	42.6		RKM4_YEAST	Mon.	42.6
RKM5_YEAST	Mon.	6		RKM5_YEAST	Mon.	6
RMT2_YEAST	Mon.	54.4		RMT2_YEAST	Mon.	54.4
RNH1_YEAST	Mon.	7.44		RNH1_YEAST	Mon.	7.44
RNY1_YEAST	Mon.	13.2		RNY1_YEAST	Mon.	13.2
RNZ_YEAST	Mon.	20.7		RNZ_YEAST	Mon.	20.7
ROG1_YEAST	Mon.	2.77		ROG1_YEAST	Mon.	2.77
ROK1_YEAST	Mon.	47.2		ROK1_YEAST	Mon.	47.2
RPE_YEAST	Hom.	181		RPE_YEAST	Hom.	90.5
RPIA_YEAST	Hom.	137		RPIA_YEAST	Hom.	34.25
RRAAH_YEAST	Hom.	28.7		RRAAH_YEAST	Hom.	9.56667
RRM3_YEAST	Mon.	2.64		RRM3_YEAST	Mon.	2.64
RRP3_YEAST	Mon.	79.9		RRP3_YEAST	Mon.	79.9
RRP8_YEAST	Mon.	53.6		RRP8_YEAST	Mon.	53.6
RRT12_YEAST	Mon.	0.914		RRT12_YEAST	Mon.	0.914
RSR1_YEAST	Mon.	38		RSR1_YEAST	Mon.	38
RT22_YEAST	Mon.	12.8		RT22_YEAST	Mon.	12.8
RTK1_YEAST	Mon.	25.8		RTK1_YEAST	Mon.	25.8
RTR1_YEAST	Mon.	20		RTR1_YEAST	Mon.	20
RTR2_YEAST	Mon.	4.53		RTR2_YEAST	Mon.	4.53
RUP1_YEAST	Mon.	30.5		RUP1_YEAST	Mon.	30.5
SAHH_YEAST	Hom.	2612		SAHH_YEAST	Hom.	653
SAK1_YEAST	Mon.	7.75		SAK1_YEAST	Mon.	7.75
SAM4_YEAST	Mon.	238		SAM4_YEAST	Mon.	238
SAN1_YEAST	Mon.	27.7		SAN1_YEAST	Mon.	27.7
SAP1_YEAST	Mon.	6.84		SAP1_YEAST	Mon.	6.84
SAY1_YEAST	Mon.	6.44		SAY1_YEAST	Mon.	6.44
SCE2_YEAST	Mon.	0.137		SCE2_YEAST	Mon.	0.137
SCE3_YEAST	Mon.	0.546		SCE3_YEAST	Mon.	0.546
SCE4_YEAST	Mon.	0.006		SCE4_YEAST	Mon.	0.006
SCH9_YEAST	Mon.	35		SCH9_YEAST	Mon.	35
SCS3_YEAST	Mon.	13.1		SCS3_YEAST	Mon.	13.1
SCS7_YEAST	Mon.	75.4		SCS7_YEAST	Mon.	75.4
SCW10_YEAST	Mon.	83.5		SCW10_YEAST	Mon.	83.5
SCW11_YEAST	Mon.	48.9		SCW11_YEAST	Mon.	48.9
SCW4_YEAST	Mon.	242		SCW4_YEAST	Mon.	242
SDHX_YEAST	Mon.	19.8		SDHX_YEAST	Mon.	19.8
SDP1_YEAST	Mon.	3.14		SDP1_YEAST	Mon.	3.14
SEC18_YEAST	Hom.	103		SEC18_YEAST	Hom.	17.1667
SEC59_YEAST	Mon.	0.631		SEC59_YEAST	Mon.	0.631
SELO_YEAST	Mon.	7.21		SELO_YEAST	Mon.	7.21
SER33_YEAST	Hom.	213		SER33_YEAST	Hom.	53.25
SERA_YEAST	Hom.	308		SERA_YEAST	Hom.	77
SERB_YEAST	Mon.	115		SERB_YEAST	Mon.	115
SERC_YEAST	Hom.	526		SERC_YEAST	Hom.	263
SET4_YEAST	Hom.	1.48		SET4_YEAST	Hom.	0.74
SET5_YEAST	Mon.	23.4		SET5_YEAST	Mon.	23.4
SET6_YEAST	Mon.	0.615		SET6_YEAST	Mon.	0.615
SEY1_YEAST	Hom.	69.4		SEY1_YEAST	Hom.	34.7
SFGH_YEAST	Hom.	103		SFGH_YEAST	Hom.	25.75
SFM1_YEAST	Hom.	110		SFM1_YEAST	Hom.	55
SGPL_YEAST	Hom.	95.9		SGPL_YEAST	Hom.	47.95
SHB17_YEAST	Hom.	280		SHB17_YEAST	Hom.	140
SHC1_YEAST	Mon.	3.2		SHC1_YEAST	Mon.	3.2
SIM1_YEAST	Mon.	51.4		SIM1_YEAST	Mon.	51.4
SIP5_YEAST	Mon.	16.1		SIP5_YEAST	Mon.	16.1
SIW14_YEAST	Hom.	12.4		SIW14_YEAST	Hom.	6.2
SIZ1_YEAST	Mon.	5.85		SIZ1_YEAST	Mon.	5.85
SIZ2_YEAST	Mon.	5.97		SIZ2_YEAST	Mon.	5.97
SKM1_YEAST	Mon.	5.61		SKM1_YEAST	Mon.	5.61
SKS1_YEAST	Mon.	11.4		SKS1_YEAST	Mon.	11.4
SLI1_YEAST	Mon.	0.961		SLI1_YEAST	Mon.	0.961
SLT2_YEAST	Mon.	82.2		SLT2_YEAST	Mon.	82.2
SMK1_YEAST	Mon.	1.72		SMK1_YEAST	Mon.	1.72
SMP3_YEAST	Mon.	0.945		SMP3_YEAST	Mon.	0.945
SNO3_YEAST	Mon.	1.4		SNO3_YEAST	Mon.	1.4
SNO4_YEAST	Hom.	1.63		SNO4_YEAST	Hom.	0.815
SNZ2_YEAST	Hom.	4.09		SNZ2_YEAST	Hom.	0.681667
SNZ3_YEAST	Hom.	3.34		SNZ3_YEAST	Hom.	0.556667
SODM_YEAST	Hom.	429		SODM_YEAST	Hom.	107.25
SOG2_YEAST	Mon.	13.4		SOG2_YEAST	Mon.	13.4
SOL1_YEAST	Mon.	42.3		SOL1_YEAST	Mon.	42.3
SOL2_YEAST	Mon.	45.6		SOL2_YEAST	Mon.	45.6
SOL3_YEAST	Mon.	168		SOL3_YEAST	Mon.	168
SOL4_YEAST	Mon.	59.7		SOL4_YEAST	Mon.	59.7
SPB4_YEAST	Mon.	25.4		SPB4_YEAST	Mon.	25.4
SPEE_YEAST	Hom.	674		SPEE_YEAST	Hom.	337
SPO11_YEAST	Mon.	1.06		SPO11_YEAST	Mon.	1.06
SPO1_YEAST	Mon.	0.729		SPO1_YEAST	Mon.	0.729
SPR1_YEAST	Mon.	1.07		SPR1_YEAST	Mon.	1.07
SPS19_YEAST	Hom.	69.4		SPS19_YEAST	Hom.	17.35
SPS1_YEAST	Mon.	2.63		SPS1_YEAST	Mon.	2.63
SPSY_YEAST	Hom.	17.8		SPSY_YEAST	Hom.	8.9
SRX1_YEAST	Mon.	7.67		SRX1_YEAST	Mon.	7.67
SSB1_YEAST	Mon.	3029		SSB1_YEAST	Mon.	3029
SSB2_YEAST	Hom.	3489		SSB2_YEAST	Hom.	1744.5
STDH_YEAST	Hom.	223		STDH_YEAST	Hom.	111.5
STE11_YEAST	Hom.	8.4		STE11_YEAST	Hom.	4.2
STE13_YEAST	Hom.	2.88		STE13_YEAST	Hom.	0.72
STE14_YEAST	Hom.	10.6		STE14_YEAST	Hom.	5.3
STE23_YEAST	Mon.	42.2		STE23_YEAST	Mon.	42.2
STE24_YEAST	Mon.	127		STE24_YEAST	Mon.	127
STE7_YEAST	Mon.	13.2		STE7_YEAST	Mon.	13.2
STR3_YEAST	Hom.	12.5		STR3_YEAST	Hom.	3.125
SUA5_YEAST	Mon.	23.9		SUA5_YEAST	Mon.	23.9
SUMT_YEAST	Hom.	3.43		SUMT_YEAST	Hom.	1.715
SUN4_YEAST	Mon.	72.6		SUN4_YEAST	Mon.	72.6
SUR2_YEAST	Mon.	76.2		SUR2_YEAST	Mon.	76.2
SWE1_YEAST	Mon.	12.1		SWE1_YEAST	Mon.	12.1
SWF1_YEAST	Mon.	0.717		SWF1_YEAST	Mon.	0.717
SWI5_YEAST	Mon.	6.9		SWI5_YEAST	Mon.	6.9
SYA_YEAST	Mon.	754		SYA_YEAST	Mon.	754
SYC_YEAST	Hom.	243		SYC_YEAST	Hom.	121.5
SYDC_YEAST	Hom.	822		SYDC_YEAST	Hom.	411
SYDM_YEAST	Hom.	8.03		SYDM_YEAST	Hom.	2.0075
SYEM_YEAST	Mon.	10		SYEM_YEAST	Mon.	10
SYFM_YEAST	Mon.	11.5		SYFM_YEAST	Mon.	11.5
SYG2_YEAST	Hom.	13.3		SYG2_YEAST	Hom.	6.65
SYG_YEAST	Hom.	891		SYG_YEAST	Hom.	445.5
SYH_YEAST	Hom.	380		SYH_YEAST	Hom.	190
SYIC_YEAST	Mon.	755		SYIC_YEAST	Mon.	755
SYIM_YEAST	Mon.	5.68		SYIM_YEAST	Mon.	5.68
SYKC_YEAST	Hom.	1145		SYKC_YEAST	Hom.	572.5
SYKM_YEAST	Hom.	10		SYKM_YEAST	Hom.	5
SYLC_YEAST	Mon.	851		SYLC_YEAST	Mon.	851
SYMM_YEAST	Mon.	7.08		SYMM_YEAST	Mon.	7.08
SYNC_YEAST	Hom.	661		SYNC_YEAST	Hom.	330.5
SYNM_YEAST	Hom.	4.6		SYNM_YEAST	Hom.	2.3
SYPM_YEAST	Hom.	9.36		SYPM_YEAST	Hom.	4.68
SYQ_YEAST	Mon.	346		SYQ_YEAST	Mon.	346
SYRC_YEAST	Mon.	444		SYRC_YEAST	Mon.	444
SYRM_YEAST	Mon.	3.11		SYRM_YEAST	Mon.	3.11
SYSC_YEAST	Hom.	1051		SYSC_YEAST	Hom.	525.5
SYSM_YEAST	Hom.	6.05		SYSM_YEAST	Hom.	3.025
SYTC_YEAST	Hom.	652		SYTC_YEAST	Hom.	326
SYTM_YEAST	Hom.	26.6		SYTM_YEAST	Hom.	13.3
SYV_YEAST	Mon.	668		SYV_YEAST	Mon.	668
SYWC_YEAST	Hom.	276		SYWC_YEAST	Hom.	138
SYWM_YEAST	Hom.	21.5		SYWM_YEAST	Hom.	10.75
SYYC_YEAST	Hom.	675		SYYC_YEAST	Hom.	337.5
SYYM_YEAST	Hom.	13.5		SYYM_YEAST	Hom.	6.75
TAD1_YEAST	Mon.	2.1		TAD1_YEAST	Mon.	2.1
TAL1_YEAST	Hom.	1432		TAL1_YEAST	Hom.	716
TAL2_YEAST	Hom.	61.6		TAL2_YEAST	Hom.	30.8
TAM41_YEAST	Hom.	8.42		TAM41_YEAST	Hom.	4.21
TAN1_YEAST	Mon.	76.7		TAN1_YEAST	Mon.	76.7
TBP6_YEAST	Mon.	9.1		TBP6_YEAST	Mon.	9.1
TCD1_YEAST	Hom.	55.9		TCD1_YEAST	Hom.	18.6333
TCD2_YEAST	Hom.	50.2		TCD2_YEAST	Hom.	25.1
TDA10_YEAST	Mon.	53.7		TDA10_YEAST	Mon.	53.7
TDA1_YEAST	Mon.	43.5		TDA1_YEAST	Mon.	43.5
TDA3_YEAST	Mon.	37.7		TDA3_YEAST	Mon.	37.7
TDA5_YEAST	Hom.	4		TDA5_YEAST	Hom.	1
TECR_YEAST	Mon.	105		TECR_YEAST	Mon.	105
TEP1_YEAST	Mon.	3.09		TEP1_YEAST	Mon.	3.09
TGL1_YEAST	Mon.	24.6		TGL1_YEAST	Mon.	24.6
TGL2_YEAST	Mon.	2.89		TGL2_YEAST	Mon.	2.89
TGL3_YEAST	Mon.	16.4		TGL3_YEAST	Mon.	16.4
TGL4_YEAST	Hom.	11.2		TGL4_YEAST	Hom.	5.6
TGL5_YEAST	Mon.	8.8		TGL5_YEAST	Mon.	8.8
TGS1_YEAST	Hom.	3.04		TGS1_YEAST	Hom.	1.52
THDH_YEAST	Hom.	238		THDH_YEAST	Hom.	119
THG1_YEAST	Hom.	18		THG1_YEAST	Hom.	4.5
THI11_YEAST	Hom.	1.07		THI11_YEAST	Hom.	0.535
THI12_YEAST	Hom.	0.68		THI12_YEAST	Hom.	0.34
THI13_YEAST	Hom.	0.729		THI13_YEAST	Hom.	0.3645
THI20_YEAST	Hom.	12.3		THI20_YEAST	Hom.	6.15
THI21_YEAST	Hom.	2.91		THI21_YEAST	Hom.	1.455
THI22_YEAST	Hom.	0.071		THI22_YEAST	Hom.	0.0355
THI3_YEAST	Hom.	68.4		THI3_YEAST	Hom.	34.2
THI4_YEAST	Hom.	0.99		THI4_YEAST	Hom.	0.12375
THI5_YEAST	Hom.	7.32		THI5_YEAST	Hom.	3.66
THI6_YEAST	Hom.	12		THI6_YEAST	Hom.	2
THI80_YEAST	Hom.	27.3		THI80_YEAST	Hom.	13.65
THIK_YEAST	Hom.	38.1		THIK_YEAST	Hom.	19.05
THRC_YEAST	Mon.	1100		THRC_YEAST	Mon.	1100
THTR_YEAST	Mon.	85.4		THTR_YEAST	Mon.	85.4
TIP1_YEAST	Mon.	54.1		TIP1_YEAST	Mon.	54.1
TKT1_YEAST	Hom.	1358		TKT1_YEAST	Hom.	679
TKT2_YEAST	Hom.	16		TKT2_YEAST	Hom.	8
TM108_YEAST	Mon.	57.3		TM108_YEAST	Mon.	57.3
TMC1_YEAST	Mon.	48.3		TMC1_YEAST	Mon.	48.3
TMT1_YEAST	Mon.	16.3		TMT1_YEAST	Mon.	16.3
TOP1_YEAST	Mon.	51.2		TOP1_YEAST	Mon.	51.2
TOS1_YEAST	Mon.	115		TOS1_YEAST	Mon.	115
TOS3_YEAST	Mon.	2.63		TOS3_YEAST	Mon.	2.63
TPA1_YEAST	Hom.	95.4		TPA1_YEAST	Hom.	47.7
TPIS_YEAST	Hom.	8656		TPIS_YEAST	Hom.	4328
TPP1_YEAST	Mon.	1.67		TPP1_YEAST	Mon.	1.67
TPT1_YEAST	Mon.	9.36		TPT1_YEAST	Mon.	9.36
TRE2_YEAST	Mon.	4.72		TRE2_YEAST	Mon.	4.72
TREB_YEAST	Mon.	5.51		TREB_YEAST	Mon.	5.51
TRM10_YEAST	Mon.	23.4		TRM10_YEAST	Mon.	23.4
TRM13_YEAST	Mon.	23.3		TRM13_YEAST	Mon.	23.3
TRM1_YEAST	Hom.	124		TRM1_YEAST	Hom.	62
TRM2_YEAST	Mon.	19.9		TRM2_YEAST	Mon.	19.9
TRM44_YEAST	Hom.	35.5		TRM44_YEAST	Hom.	17.75
TRM5_YEAST	Mon.	41.1		TRM5_YEAST	Mon.	41.1
TRNL_YEAST	Mon.	28.8		TRNL_YEAST	Mon.	28.8
TRPD_YEAST	Hom.	60.3		TRPD_YEAST	Hom.	30.15
TRPF_YEAST	Mon.	12		TRPF_YEAST	Mon.	12
TRP_YEAST	Hom.	791		TRP_YEAST	Hom.	395.5
TRXB1_YEAST	Hom.	1245		TRXB1_YEAST	Hom.	622.5
TRXB2_YEAST	Hom.	89		TRXB2_YEAST	Hom.	44.5
TSA1_YEAST	Hom.	4814		TSA1_YEAST	Hom.	481.4
TSA2_YEAST	Hom.	52.4		TSA2_YEAST	Hom.	5.24
TSC10_YEAST	Hom.	57.6		TSC10_YEAST	Hom.	14.4
TSR3_YEAST	Mon.	14.4		TSR3_YEAST	Mon.	14.4
TYDP1_YEAST	Mon.	3.8		TYDP1_YEAST	Mon.	3.8
TYR1_YEAST	Hom.	34.3		TYR1_YEAST	Hom.	17.15
TYSY_YEAST	Hom.	76.8		TYSY_YEAST	Hom.	38.4
TYW1_YEAST	Mon.	46.7		TYW1_YEAST	Mon.	46.7
TYW2_YEAST	Mon.	8.07		TYW2_YEAST	Mon.	8.07
TYW3_YEAST	Hom.	15.4		TYW3_YEAST	Hom.	7.7
TYW4_YEAST	Mon.	8.06		TYW4_YEAST	Mon.	8.06
UAP1_YEAST	Mon.	149		UAP1_YEAST	Mon.	149
UBA4_YEAST	Hom.	35.6		UBA4_YEAST	Hom.	8.9
UBC11_YEAST	Mon.	7.3		UBC11_YEAST	Mon.	7.3
UBC5_YEAST	Mon.	39.3		UBC5_YEAST	Mon.	39.3
UBC6_YEAST	Mon.	61.6		UBC6_YEAST	Mon.	61.6
UBC8_YEAST	Mon.	21.6		UBC8_YEAST	Mon.	21.6
UBP11_YEAST	Mon.	0.623		UBP11_YEAST	Mon.	0.623
UBP13_YEAST	Mon.	9.42		UBP13_YEAST	Mon.	9.42
UBP14_YEAST	Mon.	26.1		UBP14_YEAST	Mon.	26.1
UBP16_YEAST	Mon.	3.38		UBP16_YEAST	Mon.	3.38
UBP1_YEAST	Mon.	68.7		UBP1_YEAST	Mon.	68.7
UBP4_YEAST	Mon.	20.7		UBP4_YEAST	Mon.	20.7
UBP5_YEAST	Mon.	2.84		UBP5_YEAST	Mon.	2.84
UBP7_YEAST	Mon.	4.76		UBP7_YEAST	Mon.	4.76
UBP9_YEAST	Mon.	3.34		UBP9_YEAST	Mon.	3.34
UGA2_YEAST	Hom.	36.6		UGA2_YEAST	Hom.	9.15
UGPA1_YEAST	Hom.	598		UGPA1_YEAST	Hom.	74.75
UGPA2_YEAST	Hom.	13.7		UGPA2_YEAST	Hom.	1.7125
UNG_YEAST	Mon.	22.4		UNG_YEAST	Mon.	22.4
UPP_YEAST	Hom.	383		UPP_YEAST	Hom.	95.75
URA7_YEAST	Hom.	384		URA7_YEAST	Hom.	96
URA8_YEAST	Hom.	54.4		URA8_YEAST	Hom.	13.6
URE2_YEAST	Hom.	67.3		URE2_YEAST	Hom.	33.65
URH1_YEAST	Mon.	12.1		URH1_YEAST	Mon.	12.1
URK1_YEAST	Hom.	11.9		URK1_YEAST	Hom.	2.975
USB1_YEAST	Mon.	2.71		USB1_YEAST	Mon.	2.71
UTH1_YEAST	Mon.	165		UTH1_YEAST	Mon.	165
UTR1_YEAST	Hom.	20.9		UTR1_YEAST	Hom.	5.225
VBA4_YEAST	Mon.	27.9		VBA4_YEAST	Mon.	27.9
VHS1_YEAST	Mon.	10.2		VHS1_YEAST	Mon.	10.2
VIP1_YEAST	Mon.	94.9		VIP1_YEAST	Mon.	94.9
VPS1_YEAST	Hom.	286		VPS1_YEAST	Hom.	143
VPS21_YEAST	Mon.	158		VPS21_YEAST	Mon.	158
VPS70_YEAST	Mon.	73.8		VPS70_YEAST	Mon.	73.8
WRIP1_YEAST	Hom.	7.39		WRIP1_YEAST	Hom.	1.8475
WSS1_YEAST	Mon.	3.13		WSS1_YEAST	Mon.	3.13
XKS1_YEAST	Mon.	24.7		XKS1_YEAST	Mon.	24.7
XPT1_YEAST	Hom.	47.6		XPT1_YEAST	Hom.	23.8
XYL2_YEAST	Hom.	4.37		XYL2_YEAST	Hom.	1.0925
YA11B_YEAST	Mon.	11.3		YA11B_YEAST	Mon.	11.3
YAK1_YEAST	Mon.	10.8		YAK1_YEAST	Mon.	10.8
YAO0_YEAST	Mon.	0.564		YAO0_YEAST	Mon.	0.564
YAT2_YEAST	Hom.	12.8		YAT2_YEAST	Hom.	6.4
YB09A_YEAST	Mon.	0.189		YB09A_YEAST	Mon.	0.189
YB92_YEAST	Hom.	24.8		YB92_YEAST	Hom.	12.4
YB9Z_YEAST	Hom.	0.829		YB9Z_YEAST	Hom.	0.4145
YBF5_YEAST	Mon.	24.8		YBF5_YEAST	Mon.	24.8
YBN7_YEAST	Mon.	0.894		YBN7_YEAST	Mon.	0.894
YBQ6_YEAST	Mon.	61.4		YBQ6_YEAST	Mon.	61.4
YBR2_YEAST	Mon.	2.44		YBR2_YEAST	Mon.	2.44
YBU6_YEAST	Hom.	57.5		YBU6_YEAST	Hom.	14.375
YC097_YEAST	Mon.	0.505		YC097_YEAST	Mon.	0.505
YC102_YEAST	Mon.	0.575		YC102_YEAST	Mon.	0.575
YCE9_YEAST	Mon.	1.73		YCE9_YEAST	Mon.	1.73
YCH1_YEAST	Hom.	27.4		YCH1_YEAST	Hom.	13.7
YCP4_YEAST	Hom.	285		YCP4_YEAST	Hom.	71.25
YD018_YEAST	Mon.	0.604		YD018_YEAST	Mon.	0.604
YD029_YEAST	Mon.	0.737		YD029_YEAST	Mon.	0.737
YD109_YEAST	Mon.	7.42		YD109_YEAST	Mon.	7.42
YD114_YEAST	Hom.	7.45		YD114_YEAST	Hom.	1.8625
YD144_YEAST	Hom.	38.4		YD144_YEAST	Hom.	19.2
YD158_YEAST	Mon.	0.141		YD158_YEAST	Mon.	0.141
YD182_YEAST	Mon.	0.646		YD182_YEAST	Mon.	0.646
YD340_YEAST	Mon.	1.11		YD340_YEAST	Mon.	1.11
YD415_YEAST	Mon.	7.4		YD415_YEAST	Mon.	7.4
YD444_YEAST	Mon.	6.2		YD444_YEAST	Mon.	6.2
YD541_YEAST	Mon.	0.587		YD541_YEAST	Mon.	0.587
YDC1_YEAST	Mon.	19.8		YDC1_YEAST	Mon.	19.8
YDR09_YEAST	Hom.	3.59		YDR09_YEAST	Hom.	1.795
YEC8_YEAST	Mon.	0.983		YEC8_YEAST	Mon.	0.983
YEF1_YEAST	Hom.	1.54		YEF1_YEAST	Hom.	0.385
YEH1_YEAST	Mon.	17.4		YEH1_YEAST	Mon.	17.4
YEH2_YEAST	Mon.	13.2		YEH2_YEAST	Mon.	13.2
YEN1_YEAST	Mon.	2.12		YEN1_YEAST	Mon.	2.12
YFG6_YEAST	Mon.	0.95		YFG6_YEAST	Mon.	0.95
YFH6_YEAST	Hom.	66.3		YFH6_YEAST	Hom.	33.15
YFH7_YEAST	Mon.	10.6		YFH7_YEAST	Mon.	10.6
YFI8_YEAST	Mon.	11.6		YFI8_YEAST	Mon.	11.6
YFL57_YEAST	Mon.	0.927		YFL57_YEAST	Mon.	0.927
YFT2_YEAST	Mon.	2.45		YFT2_YEAST	Mon.	2.45
YG4D_YEAST	Hom.	10.5		YG4D_YEAST	Hom.	5.25
YG5X_YEAST	Hom.	30.1		YG5X_YEAST	Hom.	15.05
YGD9_YEAST	Mon.	59.9		YGD9_YEAST	Mon.	59.9
YGI2_YEAST	Hom.	54		YGI2_YEAST	Hom.	27
YGK1_YEAST	Hom.	44.6		YGK1_YEAST	Hom.	22.3
YGK3_YEAST	Mon.	2.17		YGK3_YEAST	Mon.	2.17
YGT5_YEAST	Hom.	8.66		YGT5_YEAST	Hom.	4.33
YH015_YEAST	Mon.	1.31		YH015_YEAST	Mon.	1.31
YH048_YEAST	Mon.	0.313		YH048_YEAST	Mon.	0.313
YH10_YEAST	Hom.	1		YH10_YEAST	Hom.	0.5
YH11A_YEAST	Mon.	64.6		YH11A_YEAST	Mon.	64.6
YH19_YEAST	Mon.	0.747		YH19_YEAST	Mon.	0.747
YHI0_YEAST	Hom.	621		YHI0_YEAST	Hom.	310.5
YHI2_YEAST	Mon.	3.22		YHI2_YEAST	Mon.	3.22
YHI9_YEAST	Hom.	82.8		YHI9_YEAST	Hom.	41.4
YHJ3_YEAST	Hom.	4.56		YHJ3_YEAST	Hom.	2.28
YHR2_YEAST	Hom.	47.5		YHR2_YEAST	Hom.	11.875
YHT0_YEAST	Mon.	0.5		YHT0_YEAST	Mon.	0.5
YIK8_YEAST	Mon.	33.3		YIK8_YEAST	Mon.	33.3
YIV5_YEAST	Hom.	37.6		YIV5_YEAST	Hom.	9.4
YJ66_YEAST	Mon.	47.1		YJ66_YEAST	Mon.	47.1
YJF5_YEAST	Hom.	160		YJF5_YEAST	Hom.	80
YJH0_YEAST	Hom.	5.88		YJH0_YEAST	Hom.	2.94
YJV8_YEAST	Hom.	17.2		YJV8_YEAST	Hom.	5.73333
YK50_YEAST	Hom.	39.7		YK50_YEAST	Hom.	19.85
YKD3A_YEAST	Mon.	214		YKD3A_YEAST	Mon.	214
YKK0_YEAST	Hom.	25.2		YKK0_YEAST	Hom.	12.6
YKK7_YEAST	Mon.	0.995		YKK7_YEAST	Mon.	0.995
YL126_YEAST	Mon.	20.5		YL126_YEAST	Mon.	20.5
YL217_YEAST	Mon.	0.883		YL217_YEAST	Mon.	0.883
YL345_YEAST	Hom.	17.9		YL345_YEAST	Hom.	8.95
YM04_YEAST	Mon.	4.69		YM04_YEAST	Mon.	4.69
YM084_YEAST	Mon.	9.22		YM084_YEAST	Mon.	9.22
YM13A_YEAST	Mon.	25.6		YM13A_YEAST	Mon.	25.6
YM49_YEAST	Mon.	1.2		YM49_YEAST	Mon.	1.2
YM59_YEAST	Hom.	14.4		YM59_YEAST	Hom.	7.2
YM71_YEAST	Hom.	780		YM71_YEAST	Hom.	195
YM8C_YEAST	Mon.	9.31		YM8C_YEAST	Mon.	9.31
YM91_YEAST	Hom.	24.6		YM91_YEAST	Hom.	12.3
YMR1_YEAST	Mon.	5.03		YMR1_YEAST	Mon.	5.03
YMX7_YEAST	Hom.	2.89		YMX7_YEAST	Hom.	1.445
YMY9_YEAST	Hom.	289		YMY9_YEAST	Hom.	289
YN60_YEAST	Mon.	17.8		YN60_YEAST	Mon.	17.8
YN93_YEAST	Hom.	0.985		YN93_YEAST	Hom.	0.4925
YN9A_YEAST	Hom.	1.34		YN9A_YEAST	Hom.	0.67
YND1_YEAST	Mon.	5.18		YND1_YEAST	Mon.	5.18
YNS1_YEAST	Mon.	44.3		YNS1_YEAST	Mon.	44.3
YO079_YEAST	Mon.	0.528		YO079_YEAST	Mon.	0.528
YO283_YEAST	Mon.	130		YO283_YEAST	Mon.	130
YO293_YEAST	Mon.	0.064		YO293_YEAST	Mon.	0.064
YO342_YEAST	Mon.	7.44		YO342_YEAST	Mon.	7.44
YOR22_YEAST	Hom.	4.68		YOR22_YEAST	Hom.	2.34
YOR31_YEAST	Mon.	52.1		YOR31_YEAST	Mon.	52.1
YP067_YEAST	Mon.	44.7		YP067_YEAST	Mon.	44.7
YP113_YEAST	Hom.	1.91		YP113_YEAST	Hom.	0.955
YP114_YEAST	Mon.	32.2		YP114_YEAST	Mon.	32.2
YP147_YEAST	Mon.	12.3		YP147_YEAST	Mon.	12.3
YP150_YEAST	Hom.	3		YP150_YEAST	Hom.	1.5
YP185_YEAST	Mon.	0.618		YP185_YEAST	Mon.	0.618
YP191_YEAST	Mon.	8.67		YP191_YEAST	Mon.	8.67
YP204_YEAST	Mon.	0.814		YP204_YEAST	Mon.	0.814
YPC1_YEAST	Mon.	0.936		YPC1_YEAST	Mon.	0.936
YPK1_YEAST	Mon.	96.4		YPK1_YEAST	Mon.	96.4
YPK2_YEAST	Mon.	15.5		YPK2_YEAST	Mon.	15.5
YPK3_YEAST	Mon.	18.4		YPK3_YEAST	Mon.	18.4
YPR1_YEAST	Mon.	339		YPR1_YEAST	Mon.	339
YPS1_YEAST	Mon.	29.8		YPS1_YEAST	Mon.	29.8
YPS3_YEAST	Mon.	4.11		YPS3_YEAST	Mon.	4.11
YPS6_YEAST	Mon.	0.208		YPS6_YEAST	Mon.	0.208
YPS7_YEAST	Mon.	6.52		YPS7_YEAST	Mon.	6.52
YPT10_YEAST	Mon.	10.6		YPT10_YEAST	Mon.	10.6
YPT52_YEAST	Mon.	213		YPT52_YEAST	Mon.	213
YPT53_YEAST	Mon.	4.57		YPT53_YEAST	Mon.	4.57
YPT6_YEAST	Mon.	84.5		YPT6_YEAST	Mon.	84.5
YPT7_YEAST	Mon.	198		YPT7_YEAST	Mon.	198
YSP3_YEAST	Hom.	1.94		YSP3_YEAST	Hom.	0.97
YUR1_YEAST	Hom.	7.18		YUR1_YEAST	Hom.	3.59

## Sheet: D
Prot	QS	Abund		Prot	QS	Abund/Subunits
3HAO_YEAST	Hom.	110		3HAO_YEAST	Hom.	55
6PGD1_YEAST	Hom.	2230		6PGD1_YEAST	Hom.	1115
AATC_YEAST	Hom.	620		AATC_YEAST	Hom.	310
ACEA_YEAST	Hom.	76.6		ACEA_YEAST	Hom.	19.15
ACH1_YEAST	Hom.	169		ACH1_YEAST	Hom.	84.5
ACS1_YEAST	Hom.	40.6		ACS1_YEAST	Hom.	13.5333
ADH1_YEAST	Hom.	10644		ADH1_YEAST	Hom.	2661
ADH6_YEAST	Hom.	340		ADH6_YEAST	Hom.	170
AGX1_YEAST	Hom.	21.4		AGX1_YEAST	Hom.	10.7
ALLC_YEAST	Hom.	1.01		ALLC_YEAST	Hom.	0.168333
APA2_YEAST	Mon.	18.8		APA2_YEAST	Mon.	18.8
APT1_YEAST	Hom.	359		APT1_YEAST	Hom.	179.5
ARA1_YEAST	Hom.	268		ARA1_YEAST	Hom.	134
ARO8_YEAST	Hom.	723		ARO8_YEAST	Hom.	361.5
AROG_YEAST	Hom.	869		AROG_YEAST	Hom.	434.5
ATE1_YEAST	Mon.	13		ATE1_YEAST	Mon.	13
ATM1_YEAST	Hom.	20.6		ATM1_YEAST	Hom.	10.3
BLH1_YEAST	Hom.	114		BLH1_YEAST	Hom.	19
BNA3_YEAST	Hom.	74.3		BNA3_YEAST	Hom.	37.15
CAN_YEAST	Hom.	66.4		CAN_YEAST	Hom.	33.2
CATA_YEAST	Hom.	22.5		CATA_YEAST	Hom.	5.625
CDD_YEAST	Hom.	82.6		CDD_YEAST	Hom.	20.65
CHAC_YEAST	Mon.	15.8		CHAC_YEAST	Mon.	15.8
CHMU_YEAST	Hom.	190		CHMU_YEAST	Hom.	95
COQ5_YEAST	Hom.	77.1		COQ5_YEAST	Hom.	38.55
CP51_YEAST	Mon.	236		CP51_YEAST	Mon.	236
CSK21_YEAST	Hom.	55.7		CSK21_YEAST	Hom.	27.85
CWH41_YEAST	Mon.	51.9		CWH41_YEAST	Mon.	51.9
CYP7_YEAST	Hom.	38.7		CYP7_YEAST	Hom.	19.35
CYS3_YEAST	Hom.	1368		CYS3_YEAST	Hom.	342
DCPS_YEAST	Hom.	157		DCPS_YEAST	Hom.	78.5
DDP1_YEAST	Mon.	74.5		DDP1_YEAST	Mon.	74.5
DHOM_YEAST	Hom.	1373		DHOM_YEAST	Hom.	686.5
DLDH_YEAST	Hom.	465		DLDH_YEAST	Hom.	232.5
DUG1_YEAST	Hom.	440		DUG1_YEAST	Hom.	220
DUT_YEAST	Hom.	96.7		DUT_YEAST	Hom.	32.2333
ECI1_YEAST	Hom.	15.8		ECI1_YEAST	Hom.	2.63333
ENO1_YEAST	Hom.	8159		ENO1_YEAST	Hom.	4079.5
ENOPH_YEAST	Mon.	46.4		ENOPH_YEAST	Mon.	46.4
ERV1_YEAST	Hom.	19.9		ERV1_YEAST	Hom.	9.95
ESS1_YEAST	Mon.	140		ESS1_YEAST	Mon.	140
EXG1_YEAST	Mon.	172		EXG1_YEAST	Mon.	172
F16P_YEAST	Hom.	7.16		F16P_YEAST	Hom.	1.79
FABG_YEAST	Hom.	13.6		FABG_YEAST	Hom.	6.8
FAD1_YEAST	Mon.	13.1		FAD1_YEAST	Mon.	13.1
FCY1_YEAST	Hom.	301		FCY1_YEAST	Hom.	150.5
FDC1_YEAST	Hom.	36.8		FDC1_YEAST	Hom.	18.4
FET3_YEAST	Mon.	176		FET3_YEAST	Mon.	176
FMP41_YEAST	Hom.	82.5		FMP41_YEAST	Hom.	41.25
FMS1_YEAST	Hom.	9.75		FMS1_YEAST	Hom.	4.875
FSH1_YEAST	Mon.	252		FSH1_YEAST	Mon.	252
FUMH_YEAST	Hom.	249		FUMH_YEAST	Hom.	62.25
G3P3_YEAST	Hom.	25094		G3P3_YEAST	Hom.	6273.5
GAL10_YEAST	Hom.	6.06		GAL10_YEAST	Hom.	3.03
GAL1_YEAST	Mon.	23.7		GAL1_YEAST	Mon.	23.7
GAS2_YEAST	Mon.	1.51		GAS2_YEAST	Mon.	1.51
GGPPS_YEAST	Hom.	13.6		GGPPS_YEAST	Hom.	6.8
GLNA_YEAST	Hom.	1505		GLNA_YEAST	Hom.	150.5
GLRX1_YEAST	Mon.	419		GLRX1_YEAST	Mon.	419
GLRX2_YEAST	Mon.	431		GLRX2_YEAST	Mon.	431
GNA1_YEAST	Hom.	79.2		GNA1_YEAST	Hom.	39.6
GPD1_YEAST	Hom.	488		GPD1_YEAST	Hom.	244
GPP1_YEAST	Mon.	2909		GPP1_YEAST	Mon.	2909
GPX3_YEAST	Mon.	353		GPX3_YEAST	Mon.	353
GRE2_YEAST	Hom.	143		GRE2_YEAST	Hom.	71.5
GSH1_YEAST	Mon.	33.9		GSH1_YEAST	Mon.	33.9
GSHB_YEAST	Hom.	90.7		GSHB_YEAST	Hom.	45.35
GSHR_YEAST	Hom.	306		GSHR_YEAST	Hom.	153
GST2_YEAST	Hom.	4.93		GST2_YEAST	Hom.	2.465
GTO2_YEAST	Hom.	12.5		GTO2_YEAST	Hom.	6.25
GUAD_YEAST	Hom.	3.11		GUAD_YEAST	Hom.	1.555
HEM1_YEAST	Hom.	144		HEM1_YEAST	Hom.	72
HEM2_YEAST	Hom.	149		HEM2_YEAST	Hom.	18.625
HEM6_YEAST	Hom.	118		HEM6_YEAST	Hom.	59
HEMH_YEAST	Hom.	188		HEMH_YEAST	Hom.	94
HIS4_YEAST	Mon.	48.5		HIS4_YEAST	Mon.	48.5
HIS5_YEAST	Mon.	273		HIS5_YEAST	Mon.	273
HMF1_YEAST	Hom.	506		HMF1_YEAST	Hom.	168.667
HMT1_YEAST	Hom.	179		HMT1_YEAST	Hom.	29.8333
HPA2_YEAST	Hom.	0.683		HPA2_YEAST	Hom.	0.17075
HPRT_YEAST	Hom.	363		HPRT_YEAST	Hom.	181.5
HSP31_YEAST	Hom.	151		HSP31_YEAST	Hom.	75.5
HSP33_YEAST	Hom.	1.6		HSP33_YEAST	Hom.	0.8
HXKA_YEAST	Mon.	718		HXKA_YEAST	Mon.	718
IAH1_YEAST	Hom.	26.1		IAH1_YEAST	Hom.	13.05
IDHP_YEAST	Hom.	605		IDHP_YEAST	Hom.	302.5
IF4A_YEAST	Hom.	1159		IF4A_YEAST	Hom.	579.5
INO1_YEAST	Hom.	45.4		INO1_YEAST	Hom.	11.35
IPYR_YEAST	Hom.	2121		IPYR_YEAST	Hom.	1060.5
KAD2_YEAST	Hom.	2252		KAD2_YEAST	Hom.	1126
KCY_YEAST	Mon.	187		KCY_YEAST	Mon.	187
KFA_YEAST	Hom.	19.2		KFA_YEAST	Hom.	9.6
KGUA_YEAST	Hom.	662		KGUA_YEAST	Hom.	331
KMO_YEAST	Mon.	20.4		KMO_YEAST	Mon.	20.4
KPYK1_YEAST	Hom.	11980		KPYK1_YEAST	Hom.	2995
KTHY_YEAST	Hom.	33.8		KTHY_YEAST	Hom.	16.9
KTR4_YEAST	Mon.	68.5		KTR4_YEAST	Mon.	68.5
LCMT1_YEAST	Mon.	17.5		LCMT1_YEAST	Mon.	17.5
LKHA4_YEAST	Mon.	69.4		LKHA4_YEAST	Mon.	69.4
LOT6_YEAST	Hom.	8.85		LOT6_YEAST	Hom.	4.425
LPX1_YEAST	Hom.	24.2		LPX1_YEAST	Hom.	12.1
LYS1_YEAST	Hom.	374		LYS1_YEAST	Hom.	187
LYS9_YEAST	Hom.	786		LYS9_YEAST	Hom.	393
MALX3_YEAST	Mon.	1.55		MALX3_YEAST	Mon.	1.55
MDHP_YEAST	Hom.	258		MDHP_YEAST	Hom.	129
MET16_YEAST	Hom.	7.95		MET16_YEAST	Hom.	3.975
MET22_YEAST	Mon.	122		MET22_YEAST	Mon.	122
MET3_YEAST	Hom.	227		MET3_YEAST	Hom.	37.8333
MET8_YEAST	Hom.	6		MET8_YEAST	Hom.	3
MGLL_YEAST	Mon.	86.4		MGLL_YEAST	Mon.	86.4
MMF1_YEAST	Hom.	1579		MMF1_YEAST	Hom.	526.333
MNS1_YEAST	Mon.	23		MNS1_YEAST	Mon.	23
MPD1_YEAST	Mon.	31.8		MPD1_YEAST	Mon.	31.8
MSP1_YEAST	Hom.	18.5		MSP1_YEAST	Hom.	9.25
MTD1_YEAST	Hom.	169		MTD1_YEAST	Hom.	84.5
MVD1_YEAST	Hom.	290		MVD1_YEAST	Hom.	145
NADC_YEAST	Hom.	52.6		NADC_YEAST	Hom.	8.76667
NCB5R_YEAST	Mon.	252		NCB5R_YEAST	Mon.	252
NDI1_YEAST	Hom.	118		NDI1_YEAST	Hom.	59
NIT2_YEAST	Hom.	4.27		NIT2_YEAST	Hom.	2.135
NIT3_YEAST	Hom.	98.3		NIT3_YEAST	Hom.	49.15
NPT1_YEAST	Mon.	226		NPT1_YEAST	Mon.	226
OSM1_YEAST	Mon.	42.3		OSM1_YEAST	Mon.	42.3
OYE3_YEAST	Mon.	15.2		OYE3_YEAST	Mon.	15.2
PABC_YEAST	Mon.	13.6		PABC_YEAST	Mon.	13.6
PANK_YEAST	Hom.	23.8		PANK_YEAST	Hom.	11.9
PDC1_YEAST	Hom.	13942		PDC1_YEAST	Hom.	3485.5
PDE1_YEAST	Hom.	5.41		PDE1_YEAST	Hom.	2.705
PDX3_YEAST	Hom.	191		PDX3_YEAST	Hom.	95.5
PGK_YEAST	Mon.	15158		PGK_YEAST	Mon.	15158
PHSG_YEAST	Hom.	109		PHSG_YEAST	Hom.	54.5
PMG1_YEAST	Hom.	7665		PMG1_YEAST	Hom.	1916.25
PNC1_YEAST	Mon.	418		PNC1_YEAST	Mon.	418
POA1_YEAST	Mon.	16.7		POA1_YEAST	Mon.	16.7
POS5_YEAST	Hom.	21.9		POS5_YEAST	Hom.	5.475
PPAL_YEAST	Mon.	90.1		PPAL_YEAST	Mon.	90.1
PPCS_YEAST	Hom.	35.3		PPCS_YEAST	Hom.	17.65
PPX1_YEAST	Mon.	65.8		PPX1_YEAST	Mon.	65.8
PRI1_YEAST	Mon.	56.7		PRI1_YEAST	Mon.	56.7
PROA_YEAST	Hom.	320		PROA_YEAST	Hom.	160
PST2_YEAST	Hom.	642		PST2_YEAST	Hom.	160.5
PUR7_YEAST	Mon.	315		PUR7_YEAST	Mon.	315
PUT2_YEAST	Hom.	129		PUT2_YEAST	Hom.	21.5
PYRC_YEAST	Hom.	183		PYRC_YEAST	Hom.	91.5
PYRE_YEAST	Hom.	453		PYRE_YEAST	Hom.	226.5
PYRF_YEAST	Hom.	299		PYRF_YEAST	Hom.	149.5
QOR_YEAST	Hom.	54.8		QOR_YEAST	Hom.	27.4
QRI7_YEAST	Hom.	3.68		QRI7_YEAST	Hom.	1.84
RDL1_YEAST	Mon.	310		RDL1_YEAST	Mon.	310
RDL2_YEAST	Mon.	145		RDL2_YEAST	Mon.	145
RIB4_YEAST	Hom.	460		RIB4_YEAST	Hom.	92
RIB7_YEAST	Hom.	3.31		RIB7_YEAST	Hom.	1.655
RNZ_YEAST	Mon.	20.7		RNZ_YEAST	Mon.	20.7
RPIA_YEAST	Hom.	137		RPIA_YEAST	Hom.	34.25
SAD1_YEAST	Mon.	8.92		SAD1_YEAST	Mon.	8.92
SFM1_YEAST	Hom.	110		SFM1_YEAST	Hom.	55
SHB17_YEAST	Hom.	280		SHB17_YEAST	Hom.	140
SNZ1_YEAST	Hom.	26.7		SNZ1_YEAST	Hom.	4.45
SODM_YEAST	Hom.	429		SODM_YEAST	Hom.	107.25
SYIC_YEAST	Mon.	755		SYIC_YEAST	Mon.	755
SYKC_YEAST	Hom.	1145		SYKC_YEAST	Hom.	572.5
SYWC_YEAST	Hom.	276		SYWC_YEAST	Hom.	138
TDA10_YEAST	Mon.	53.7		TDA10_YEAST	Mon.	53.7
THG1_YEAST	Hom.	18		THG1_YEAST	Hom.	4.5
THI20_YEAST	Hom.	12.3		THI20_YEAST	Hom.	6.15
THI4_YEAST	Hom.	0.99		THI4_YEAST	Hom.	0.12375
THI5_YEAST	Hom.	7.32		THI5_YEAST	Hom.	3.66
THI80_YEAST	Hom.	27.3		THI80_YEAST	Hom.	13.65
THIK_YEAST	Hom.	38.1		THIK_YEAST	Hom.	19.05
THRC_YEAST	Mon.	1100		THRC_YEAST	Mon.	1100
THTR_YEAST	Mon.	85.4		THTR_YEAST	Mon.	85.4
TKT1_YEAST	Hom.	1358		TKT1_YEAST	Hom.	679
TMT1_YEAST	Mon.	16.3		TMT1_YEAST	Mon.	16.3
TPA1_YEAST	Hom.	95.4		TPA1_YEAST	Hom.	47.7
TPIS_YEAST	Hom.	8656		TPIS_YEAST	Hom.	4328
TRPD_YEAST	Hom.	60.3		TRPD_YEAST	Hom.	30.15
TRXB1_YEAST	Hom.	1245		TRXB1_YEAST	Hom.	622.5
TSA1_YEAST	Hom.	4814		TSA1_YEAST	Hom.	481.4
TSA2_YEAST	Hom.	52.4		TSA2_YEAST	Hom.	5.24
TYW4_YEAST	Mon.	8.06		TYW4_YEAST	Mon.	8.06
VPS21_YEAST	Mon.	158		VPS21_YEAST	Mon.	158
YCH1_YEAST	Hom.	27.4		YCH1_YEAST	Hom.	13.7
YFH7_YEAST	Mon.	10.6		YFH7_YEAST	Mon.	10.6
YGK1_YEAST	Hom.	44.6		YGK1_YEAST	Hom.	22.3
YHI9_YEAST	Hom.	82.8		YHI9_YEAST	Hom.	41.4
YPT7_YEAST	Mon.	198		YPT7_YEAST	Mon.	198

## Sheet: E
Prot	QS	Abund		Prot	QS	Abund/Subunits
3HAO_HUMAN	Mon.	8		3HAO_HUMAN	Mon.	8
3HIDH_HUMAN	Hom.	85.9		3HIDH_HUMAN	Hom.	21.475
5NT3A_HUMAN	Hom.	31.7		5NT3A_HUMAN	Hom.	15.85
5NT3B_HUMAN	Mon.	2.48		5NT3B_HUMAN	Mon.	2.48
5NTC_HUMAN	Hom.	20		5NTC_HUMAN	Hom.	5
6PGD_HUMAN	Hom.	343		6PGD_HUMAN	Hom.	171.5
8ODP_HUMAN	Hom.	30.4		8ODP_HUMAN	Hom.	15.2
AADAT_HUMAN	Hom.	0.71		AADAT_HUMAN	Hom.	0.1775
AATC_HUMAN	Hom.	144		AATC_HUMAN	Hom.	72
AATM_HUMAN	Hom.	264		AATM_HUMAN	Hom.	132
ABC3C_HUMAN	Mon.	9.67		ABC3C_HUMAN	Mon.	9.67
ABCA4_HUMAN	Mon.	0.223		ABCA4_HUMAN	Mon.	0.223
ABEC2_HUMAN	Hom.	2.33		ABEC2_HUMAN	Hom.	0.5825
ABHD6_HUMAN	Mon.	3.45		ABHD6_HUMAN	Mon.	3.45
ABHEB_HUMAN	Mon.	165		ABHEB_HUMAN	Mon.	165
ACAD8_HUMAN	Hom.	9.25		ACAD8_HUMAN	Hom.	2.3125
ACADV_HUMAN	Hom.	192		ACADV_HUMAN	Hom.	96
ACER3_HUMAN	Mon.	1.58		ACER3_HUMAN	Mon.	1.58
ACMSD_HUMAN	Hom.	0.214		ACMSD_HUMAN	Hom.	0.0356667
ACO13_HUMAN	Hom.	56		ACO13_HUMAN	Hom.	14
ACOT2_HUMAN	Mon.	14.2		ACOT2_HUMAN	Mon.	14.2
ACS2A_HUMAN	Hom.	6.62		ACS2A_HUMAN	Hom.	2.20667
ACY2_HUMAN	Hom.	1.52		ACY2_HUMAN	Hom.	0.76
ADA2_HUMAN	Hom.	4.46		ADA2_HUMAN	Hom.	2.23
ADAT2_HUMAN	Hom.	0.606		ADAT2_HUMAN	Hom.	0.303
ADA_HUMAN	Mon.	107		ADA_HUMAN	Mon.	107
ADH1A_HUMAN	Hom.	145		ADH1A_HUMAN	Hom.	72.5
ADH1B_HUMAN	Hom.	342		ADH1B_HUMAN	Hom.	171
ADH1G_HUMAN	Hom.	95.9		ADH1G_HUMAN	Hom.	47.95
ADH4_HUMAN	Hom.	141		ADH4_HUMAN	Hom.	70.5
ADH7_HUMAN	Hom.	3.24		ADH7_HUMAN	Hom.	0.81
ADHX_HUMAN	Hom.	174		ADHX_HUMAN	Hom.	87
ADPPT_HUMAN	Mon.	38.3		ADPPT_HUMAN	Mon.	38.3
ADPRH_HUMAN	Mon.	14.9		ADPRH_HUMAN	Mon.	14.9
AEDO_HUMAN	Mon.	6.28		AEDO_HUMAN	Mon.	6.28
AGAL_HUMAN	Hom.	11.5		AGAL_HUMAN	Hom.	5.75
AGR3_HUMAN	Mon.	35.3		AGR3_HUMAN	Mon.	35.3
AK1A1_HUMAN	Mon.	136		AK1A1_HUMAN	Mon.	136
AK1BA_HUMAN	Mon.	14.6		AK1BA_HUMAN	Mon.	14.6
AK1C1_HUMAN	Mon.	80.4		AK1C1_HUMAN	Mon.	80.4
AK1C2_HUMAN	Hom.	69.2		AK1C2_HUMAN	Hom.	34.6
AK1C3_HUMAN	Hom.	55.5		AK1C3_HUMAN	Hom.	27.75
AK1C4_HUMAN	Mon.	23.6		AK1C4_HUMAN	Mon.	23.6
AK1D1_HUMAN	Mon.	3.49		AK1D1_HUMAN	Mon.	3.49
AL1A1_HUMAN	Hom.	143		AL1A1_HUMAN	Hom.	35.75
AL1A2_HUMAN	Hom.	27.1		AL1A2_HUMAN	Hom.	6.775
AL1A3_HUMAN	Hom.	13.9		AL1A3_HUMAN	Hom.	3.475
AL1B1_HUMAN	Hom.	46.8		AL1B1_HUMAN	Hom.	11.7
AL3A1_HUMAN	Hom.	50.9		AL3A1_HUMAN	Hom.	25.45
AL3A2_HUMAN	Hom.	60.5		AL3A2_HUMAN	Hom.	30.25
AL4A1_HUMAN	Hom.	56.5		AL4A1_HUMAN	Hom.	28.25
AL7A1_HUMAN	Hom.	103		AL7A1_HUMAN	Hom.	25.75
AL9A1_HUMAN	Hom.	127		AL9A1_HUMAN	Hom.	31.75
ALDH2_HUMAN	Hom.	156		ALDH2_HUMAN	Hom.	39
ALDOA_HUMAN	Hom.	2494		ALDOA_HUMAN	Hom.	623.5
ALDOB_HUMAN	Hom.	261		ALDOB_HUMAN	Hom.	65.25
ALDOC_HUMAN	Hom.	517		ALDOC_HUMAN	Hom.	129.25
ALDR_HUMAN	Hom.	220		ALDR_HUMAN	Hom.	110
ALKB1_HUMAN	Mon.	0.487		ALKB1_HUMAN	Mon.	0.487
ALKB6_HUMAN	Mon.	0.581		ALKB6_HUMAN	Mon.	0.581
ALKB7_HUMAN	Mon.	1.73		ALKB7_HUMAN	Mon.	1.73
ANAG_HUMAN	Mon.	16.6		ANAG_HUMAN	Mon.	16.6
ANM1_HUMAN	Hom.	428		ANM1_HUMAN	Hom.	214
AOC1_HUMAN	Hom.	3.43		AOC1_HUMAN	Hom.	1.715
AOC3_HUMAN	Hom.	98.8		AOC3_HUMAN	Hom.	49.4
AOFA_HUMAN	Mon.	69.3		AOFA_HUMAN	Mon.	69.3
AOFB_HUMAN	Hom.	46.5		AOFB_HUMAN	Hom.	23.25
AOXA_HUMAN	Hom.	10.9		AOXA_HUMAN	Hom.	5.45
AP4A_HUMAN	Mon.	34.3		AP4A_HUMAN	Mon.	34.3
APT_HUMAN	Hom.	199		APT_HUMAN	Hom.	99.5
ARGI2_HUMAN	Hom.	3.62		ARGI2_HUMAN	Hom.	1.20667
ARL8A_HUMAN	Mon.	50.8		ARL8A_HUMAN	Mon.	50.8
ARL8B_HUMAN	Mon.	104		ARL8B_HUMAN	Mon.	104
ARLY_HUMAN	Hom.	35		ARLY_HUMAN	Hom.	8.75
ARMT1_HUMAN	Mon.	32.9		ARMT1_HUMAN	Mon.	32.9
ARSB_HUMAN	Mon.	2.37		ARSB_HUMAN	Mon.	2.37
ARY1_HUMAN	Mon.	12.3		ARY1_HUMAN	Mon.	12.3
ASAH2_HUMAN	Mon.	0.235		ASAH2_HUMAN	Mon.	0.235
ASGL1_HUMAN	Hom.	13.9		ASGL1_HUMAN	Hom.	6.95
ASM3A_HUMAN	Mon.	5.42		ASM3A_HUMAN	Mon.	5.42
ASMT_HUMAN	Hom.	0.057		ASMT_HUMAN	Hom.	0.0285
ASM_HUMAN	Hom.	1.01		ASM_HUMAN	Hom.	0.505
ASNS_HUMAN	Mon.	83.4		ASNS_HUMAN	Mon.	83.4
ASSY_HUMAN	Hom.	144		ASSY_HUMAN	Hom.	36
AT132_HUMAN	Mon.	0.303		AT132_HUMAN	Mon.	0.303
AT2A2_HUMAN	Mon.	108		AT2A2_HUMAN	Mon.	108
AT2L1_HUMAN	Hom.	0.165		AT2L1_HUMAN	Hom.	0.0825
ATTY_HUMAN	Hom.	0.403		ATTY_HUMAN	Hom.	0.2015
AUHM_HUMAN	Hom.	7.79		AUHM_HUMAN	Hom.	1.29833
B3GN2_HUMAN	Hom.	2.88		B3GN2_HUMAN	Hom.	1.44
BCAT1_HUMAN	Hom.	20		BCAT1_HUMAN	Hom.	10
BCAT2_HUMAN	Hom.	72.2		BCAT2_HUMAN	Hom.	36.1
BGAL_HUMAN	Hom.	33.9		BGAL_HUMAN	Hom.	16.95
BGLR_HUMAN	Hom.	24.6		BGLR_HUMAN	Hom.	6.15
BHMT1_HUMAN	Hom.	47.5		BHMT1_HUMAN	Hom.	11.875
BIEA_HUMAN	Hom.	122		BIEA_HUMAN	Hom.	61
BLMH_HUMAN	Hom.	58.2		BLMH_HUMAN	Hom.	9.7
BLVRB_HUMAN	Hom.	336		BLVRB_HUMAN	Hom.	168
BODG_HUMAN	Hom.	2.27		BODG_HUMAN	Hom.	1.135
BPHL_HUMAN	Mon.	22		BPHL_HUMAN	Mon.	22
BST1_HUMAN	Hom.	17.5		BST1_HUMAN	Hom.	8.75
BUP1_HUMAN	Hom.	3.86		BUP1_HUMAN	Hom.	1.93
C11B1_HUMAN	Mon.	2.86		C11B1_HUMAN	Mon.	2.86
C11B2_HUMAN	Hom.	1.22		C11B2_HUMAN	Hom.	0.203333
CACP_HUMAN	Mon.	17.2		CACP_HUMAN	Mon.	17.2
CAF17_HUMAN	Mon.	12.6		CAF17_HUMAN	Mon.	12.6
CAH13_HUMAN	Hom.	21.4		CAH13_HUMAN	Hom.	10.7
CAH14_HUMAN	Mon.	0.591		CAH14_HUMAN	Mon.	0.591
CAH2_HUMAN	Hom.	309		CAH2_HUMAN	Hom.	154.5
CAH3_HUMAN	Mon.	19.5		CAH3_HUMAN	Mon.	19.5
CAH4_HUMAN	Mon.	1.66		CAH4_HUMAN	Mon.	1.66
CAH6_HUMAN	Mon.	22.2		CAH6_HUMAN	Mon.	22.2
CAH7_HUMAN	Mon.	0.068		CAH7_HUMAN	Mon.	0.068
CAH8_HUMAN	Mon.	4.68		CAH8_HUMAN	Mon.	4.68
CARME_HUMAN	Hom.	0.761		CARME_HUMAN	Hom.	0.3805
CATA_HUMAN	Hom.	224		CATA_HUMAN	Hom.	56
CATH_HUMAN	Mon.	59.9		CATH_HUMAN	Mon.	59.9
CBPM_HUMAN	Mon.	8.68		CBPM_HUMAN	Mon.	8.68
CBPN_HUMAN	Mon.	308		CBPN_HUMAN	Mon.	308
CBR1_HUMAN	Hom.	215		CBR1_HUMAN	Hom.	107.5
CBR3_HUMAN	Mon.	50.5		CBR3_HUMAN	Mon.	50.5
CDD_HUMAN	Hom.	31.3		CDD_HUMAN	Hom.	7.825
CDO1_HUMAN	Mon.	0.179		CDO1_HUMAN	Mon.	0.179
CGL_HUMAN	Hom.	16.2		CGL_HUMAN	Hom.	4.05
CHAC2_HUMAN	Hom.	3.13		CHAC2_HUMAN	Hom.	1.565
CHIA_HUMAN	Mon.	0.032		CHIA_HUMAN	Mon.	0.032
CHKB_HUMAN	Hom.	5.92		CHKB_HUMAN	Hom.	2.96
CISY_HUMAN	Hom.	374		CISY_HUMAN	Hom.	187
CK054_HUMAN	Mon.	62.4		CK054_HUMAN	Mon.	62.4
CLIC1_HUMAN	Hom.	1146		CLIC1_HUMAN	Hom.	573
CLIC2_HUMAN	Mon.	17.2		CLIC2_HUMAN	Mon.	17.2
CLIC3_HUMAN	Mon.	10.3		CLIC3_HUMAN	Mon.	10.3
CLYBL_HUMAN	Hom.	8.3		CLYBL_HUMAN	Hom.	2.76667
CMTD1_HUMAN	Hom.	7.71		CMTD1_HUMAN	Hom.	3.855
CNDP2_HUMAN	Hom.	269		CNDP2_HUMAN	Hom.	134.5
COMT_HUMAN	Mon.	155		COMT_HUMAN	Mon.	155
CP17A_HUMAN	Mon.	11.6		CP17A_HUMAN	Mon.	11.6
CP19A_HUMAN	Mon.	37		CP19A_HUMAN	Mon.	37
CP1A1_HUMAN	Mon.	0.106		CP1A1_HUMAN	Mon.	0.106
CP1A2_HUMAN	Mon.	2.13		CP1A2_HUMAN	Mon.	2.13
CP1B1_HUMAN	Mon.	1.09		CP1B1_HUMAN	Mon.	1.09
CP21A_HUMAN	Mon.	5.47		CP21A_HUMAN	Mon.	5.47
CP2A6_HUMAN	Mon.	1.81		CP2A6_HUMAN	Mon.	1.81
CP2AD_HUMAN	Mon.	0.737		CP2AD_HUMAN	Mon.	0.737
CP2B6_HUMAN	Mon.	0.239		CP2B6_HUMAN	Mon.	0.239
CP2C8_HUMAN	Mon.	2.56		CP2C8_HUMAN	Mon.	2.56
CP2C9_HUMAN	Mon.	4.41		CP2C9_HUMAN	Mon.	4.41
CP2CJ_HUMAN	Mon.	0.726		CP2CJ_HUMAN	Mon.	0.726
CP2E1_HUMAN	Mon.	2.56		CP2E1_HUMAN	Mon.	2.56
CP2R1_HUMAN	Mon.	0.012		CP2R1_HUMAN	Mon.	0.012
CP3A4_HUMAN	Hom.	3.15		CP3A4_HUMAN	Hom.	0.7875
CP3A5_HUMAN	Mon.	1.14		CP3A5_HUMAN	Mon.	1.14
CP3A7_HUMAN	Hom.	3.82		CP3A7_HUMAN	Hom.	1.91
CP46A_HUMAN	Mon.	0.023		CP46A_HUMAN	Mon.	0.023
CP51A_HUMAN	Hom.	12.4		CP51A_HUMAN	Hom.	3.1
CP7A1_HUMAN	Hom.	0.0003		CP7A1_HUMAN	Hom.	0.00015
CP8B1_HUMAN	Mon.	0.744		CP8B1_HUMAN	Mon.	0.744
CRYM_HUMAN	Hom.	24.1		CRYM_HUMAN	Hom.	12.05
CSAD_HUMAN	Hom.	1.06		CSAD_HUMAN	Hom.	0.53
CSK22_HUMAN	Mon.	44.3		CSK22_HUMAN	Mon.	44.3
D2HDH_HUMAN	Hom.	2.12		D2HDH_HUMAN	Hom.	1.06
D39U1_HUMAN	Mon.	21.5		D39U1_HUMAN	Mon.	21.5
DCE1_HUMAN	Hom.	0.146		DCE1_HUMAN	Hom.	0.073
DCE2_HUMAN	Hom.	2.75		DCE2_HUMAN	Hom.	1.375
DCK_HUMAN	Hom.	41.8		DCK_HUMAN	Hom.	20.9
DCPS_HUMAN	Hom.	49.6		DCPS_HUMAN	Hom.	24.8
DCUP_HUMAN	Hom.	68		DCUP_HUMAN	Hom.	34
DCXR_HUMAN	Hom.	125		DCXR_HUMAN	Hom.	31.25
DDAH1_HUMAN	Hom.	92.1		DDAH1_HUMAN	Hom.	46.05
DDC_HUMAN	Hom.	4.52		DDC_HUMAN	Hom.	2.26
DECR2_HUMAN	Hom.	7.34		DECR2_HUMAN	Hom.	1.835
DEFM_HUMAN	Hom.	3.18		DEFM_HUMAN	Hom.	0.795
DESI1_HUMAN	Mon.	9.06		DESI1_HUMAN	Mon.	9.06
DGAT1_HUMAN	Hom.	2.92		DGAT1_HUMAN	Hom.	1.46
DGUOK_HUMAN	Hom.	7.75		DGUOK_HUMAN	Hom.	3.875
DHB11_HUMAN	Hom.	24.4		DHB11_HUMAN	Hom.	12.2
DHB14_HUMAN	Hom.	0.483		DHB14_HUMAN	Hom.	0.12075
DHB1_HUMAN	Hom.	38.1		DHB1_HUMAN	Hom.	19.05
DHE3_HUMAN	Hom.	195		DHE3_HUMAN	Hom.	32.5
DHE4_HUMAN	Hom.	55.3		DHE4_HUMAN	Hom.	9.21667
DHI1_HUMAN	Hom.	3.83		DHI1_HUMAN	Hom.	0.9575
DHPR_HUMAN	Hom.	85.6		DHPR_HUMAN	Hom.	42.8
DHR11_HUMAN	Hom.	8.59		DHR11_HUMAN	Hom.	2.1475
DHRS4_HUMAN	Hom.	27.7		DHRS4_HUMAN	Hom.	6.925
DHSO_HUMAN	Hom.	115		DHSO_HUMAN	Hom.	28.75
DHTK1_HUMAN	Hom.	11.4		DHTK1_HUMAN	Hom.	5.7
DHYS_HUMAN	Hom.	13.7		DHYS_HUMAN	Hom.	3.425
DIRA1_HUMAN	Mon.	0.674		DIRA1_HUMAN	Mon.	0.674
DIRA2_HUMAN	Mon.	0.897		DIRA2_HUMAN	Mon.	0.897
DNAS1_HUMAN	Mon.	9.66		DNAS1_HUMAN	Mon.	9.66
DNPEP_HUMAN	Hom.	56.3		DNPEP_HUMAN	Hom.	4.69167
DNPH1_HUMAN	Hom.	155		DNPH1_HUMAN	Hom.	77.5
DNSL3_HUMAN	Mon.	0.163		DNSL3_HUMAN	Mon.	0.163
DOHH_HUMAN	Mon.	17.2		DOHH_HUMAN	Mon.	17.2
DOPD_HUMAN	Hom.	222		DOPD_HUMAN	Hom.	74
DOPO_HUMAN	Hom.	44		DOPO_HUMAN	Hom.	22
DPEP1_HUMAN	Hom.	11.1		DPEP1_HUMAN	Hom.	5.55
DPP2_HUMAN	Hom.	68.5		DPP2_HUMAN	Hom.	34.25
DPYS_HUMAN	Hom.	5.19		DPYS_HUMAN	Hom.	1.2975
DS13B_HUMAN	Mon.	0.049		DS13B_HUMAN	Mon.	0.049
DUS14_HUMAN	Hom.	4.11		DUS14_HUMAN	Hom.	0.51375
DUS18_HUMAN	Mon.	0.053		DUS18_HUMAN	Mon.	0.053
DUS22_HUMAN	Mon.	0.702		DUS22_HUMAN	Mon.	0.702
DUS23_HUMAN	Mon.	13.9		DUS23_HUMAN	Mon.	13.9
DUS28_HUMAN	Hom.	0.17		DUS28_HUMAN	Hom.	0.085
DYR_HUMAN	Hom.	28.3		DYR_HUMAN	Hom.	14.15
ECE1_HUMAN	Mon.	8.82		ECE1_HUMAN	Mon.	8.82
ECHM_HUMAN	Hom.	244		ECHM_HUMAN	Hom.	40.6667
ECI1_HUMAN	Hom.	94.3		ECI1_HUMAN	Hom.	31.4333
ECP_HUMAN	Hom.	53.4		ECP_HUMAN	Hom.	13.35
EFMT3_HUMAN	Mon.	0.008		EFMT3_HUMAN	Mon.	0.008
ELOV7_HUMAN	Hom.	0.277		ELOV7_HUMAN	Hom.	0.1385
ENDOV_HUMAN	Mon.	0.152		ENDOV_HUMAN	Mon.	0.152
ENOB_HUMAN	Hom.	665		ENOB_HUMAN	Hom.	332.5
ENOF1_HUMAN	Hom.	5.98		ENOF1_HUMAN	Hom.	2.99
ENOG_HUMAN	Hom.	566		ENOG_HUMAN	Hom.	283
ENOPH_HUMAN	Mon.	53.4		ENOPH_HUMAN	Mon.	53.4
ENPP2_HUMAN	Mon.	19.4		ENPP2_HUMAN	Mon.	19.4
ENPP3_HUMAN	Mon.	0.324		ENPP3_HUMAN	Mon.	0.324
ENPP4_HUMAN	Mon.	1.76		ENPP4_HUMAN	Mon.	1.76
ENPP5_HUMAN	Mon.	0.295		ENPP5_HUMAN	Mon.	0.295
ENPP7_HUMAN	Mon.	0.336		ENPP7_HUMAN	Mon.	0.336
EPM2A_HUMAN	Hom.	0.325		EPM2A_HUMAN	Hom.	0.1625
ERP27_HUMAN	Mon.	1.24		ERP27_HUMAN	Mon.	1.24
EST1_HUMAN	Hom.	89.6		EST1_HUMAN	Hom.	14.9333
ESTD_HUMAN	Hom.	180		ESTD_HUMAN	Hom.	90
ETHE1_HUMAN	Hom.	41.8		ETHE1_HUMAN	Hom.	20.9
F16P1_HUMAN	Hom.	63.5		F16P1_HUMAN	Hom.	15.875
F16P2_HUMAN	Hom.	4.41		F16P2_HUMAN	Hom.	1.1025
F261_HUMAN	Hom.	0.846		F261_HUMAN	Hom.	0.423
F262_HUMAN	Hom.	8.16		F262_HUMAN	Hom.	4.08
F263_HUMAN	Hom.	5.28		F263_HUMAN	Hom.	2.64
FABD_HUMAN	Mon.	7.55		FABD_HUMAN	Mon.	7.55
FAHD1_HUMAN	Hom.	32.5		FAHD1_HUMAN	Hom.	16.25
FCL_HUMAN	Hom.	56.9		FCL_HUMAN	Hom.	28.45
FDFT_HUMAN	Hom.	32		FDFT_HUMAN	Hom.	5.33333
FHIT_HUMAN	Hom.	13.9		FHIT_HUMAN	Hom.	6.95
FKB14_HUMAN	Hom.	4.22		FKB14_HUMAN	Hom.	2.11
FKBP2_HUMAN	Mon.	79.7		FKBP2_HUMAN	Mon.	79.7
FKRP_HUMAN	Hom.	0.151		FKRP_HUMAN	Hom.	0.03775
FPPS_HUMAN	Hom.	186		FPPS_HUMAN	Hom.	93
FRIL_HUMAN	Hom.	185		FRIL_HUMAN	Hom.	7.70833
FTMT_HUMAN	Hom.	0.134		FTMT_HUMAN	Hom.	0.00558333
FUCO_HUMAN	Hom.	25.6		FUCO_HUMAN	Hom.	6.4
FUMH_HUMAN	Hom.	250		FUMH_HUMAN	Hom.	62.5
G3PT_HUMAN	Hom.	21.3		G3PT_HUMAN	Hom.	5.325
G3P_HUMAN	Hom.	10529		G3P_HUMAN	Hom.	2632.25
G6PD_HUMAN	Hom.	245		G6PD_HUMAN	Hom.	61.25
G6PI_HUMAN	Hom.	870		G6PI_HUMAN	Hom.	435
GALE_HUMAN	Hom.	49.8		GALE_HUMAN	Hom.	24.9
GALK1_HUMAN	Hom.	60		GALK1_HUMAN	Hom.	30
GALK2_HUMAN	Mon.	9.01		GALK2_HUMAN	Mon.	9.01
GALM_HUMAN	Mon.	22.8		GALM_HUMAN	Mon.	22.8
GALNS_HUMAN	Hom.	6.79		GALNS_HUMAN	Hom.	3.395
GALT7_HUMAN	Hom.	10.5		GALT7_HUMAN	Hom.	5.25
GALT_HUMAN	Hom.	3.81		GALT_HUMAN	Hom.	1.905
GAMT_HUMAN	Mon.	20		GAMT_HUMAN	Mon.	20
GATM_HUMAN	Hom.	73.8		GATM_HUMAN	Hom.	36.9
GBP2_HUMAN	Mon.	19.3		GBP2_HUMAN	Mon.	19.3
GBP5_HUMAN	Hom.	3		GBP5_HUMAN	Hom.	1.5
GCDH_HUMAN	Hom.	50.8		GCDH_HUMAN	Hom.	12.7
GCSP_HUMAN	Hom.	7.95		GCSP_HUMAN	Hom.	3.975
GCST_HUMAN	Hom.	1.25		GCST_HUMAN	Hom.	0.625
GFPT1_HUMAN	Hom.	78.8		GFPT1_HUMAN	Hom.	39.4
GGACT_HUMAN	Mon.	8.86		GGACT_HUMAN	Mon.	8.86
GGCT_HUMAN	Hom.	81.7		GGCT_HUMAN	Hom.	40.85
GGH_HUMAN	Mon.	139		GGH_HUMAN	Mon.	139
GGPPS_HUMAN	Hom.	7.68		GGPPS_HUMAN	Hom.	1.28
GLCE_HUMAN	Hom.	0.927		GLCE_HUMAN	Hom.	0.4635
GLGB_HUMAN	Mon.	65.6		GLGB_HUMAN	Mon.	65.6
GLNA_HUMAN	Hom.	54.8		GLNA_HUMAN	Hom.	5.48
GLO2_HUMAN	Hom.	26.5		GLO2_HUMAN	Hom.	13.25
GLT10_HUMAN	Mon.	0.662		GLT10_HUMAN	Mon.	0.662
GMDS_HUMAN	Hom.	26.5		GMDS_HUMAN	Hom.	6.625
GMPR1_HUMAN	Hom.	38.1		GMPR1_HUMAN	Hom.	9.525
GNA1_HUMAN	Hom.	47.3		GNA1_HUMAN	Hom.	23.65
GNMT_HUMAN	Hom.	5.27		GNMT_HUMAN	Hom.	1.3175
GNPI1_HUMAN	Hom.	71.6		GNPI1_HUMAN	Hom.	11.9333
GPD1L_HUMAN	Hom.	26.3		GPD1L_HUMAN	Hom.	13.15
GPDA_HUMAN	Hom.	55.2		GPDA_HUMAN	Hom.	27.6
GPT_HUMAN	Hom.	2.34		GPT_HUMAN	Hom.	1.17
GPX1_HUMAN	Hom.	106		GPX1_HUMAN	Hom.	26.5
GPX2_HUMAN	Hom.	4.26		GPX2_HUMAN	Hom.	1.065
GPX3_HUMAN	Hom.	735		GPX3_HUMAN	Hom.	367.5
GPX4_HUMAN	Mon.	40		GPX4_HUMAN	Mon.	40
GPX5_HUMAN	Hom.	1		GPX5_HUMAN	Hom.	0.25
GPX7_HUMAN	Mon.	6.68		GPX7_HUMAN	Mon.	6.68
GPX8_HUMAN	Mon.	5.72		GPX8_HUMAN	Mon.	5.72
GRAA_HUMAN	Hom.	5.01		GRAA_HUMAN	Hom.	2.505
GRAK_HUMAN	Mon.	1.93		GRAK_HUMAN	Mon.	1.93
GRHPR_HUMAN	Hom.	186		GRHPR_HUMAN	Hom.	93
GRK4_HUMAN	Hom.	0.334		GRK4_HUMAN	Hom.	0.167
GRK6_HUMAN	Hom.	13		GRK6_HUMAN	Hom.	6.5
GSHB_HUMAN	Hom.	89.4		GSHB_HUMAN	Hom.	44.7
GSHR_HUMAN	Hom.	151		GSHR_HUMAN	Hom.	75.5
GSTA1_HUMAN	Hom.	90.7		GSTA1_HUMAN	Hom.	45.35
GSTA2_HUMAN	Hom.	75.3		GSTA2_HUMAN	Hom.	37.65
GSTA3_HUMAN	Hom.	24.1		GSTA3_HUMAN	Hom.	12.05
GSTM1_HUMAN	Hom.	45.5		GSTM1_HUMAN	Hom.	22.75
GSTO1_HUMAN	Hom.	490		GSTO1_HUMAN	Hom.	245
GSTO2_HUMAN	Hom.	0.112		GSTO2_HUMAN	Hom.	0.056
GSTP1_HUMAN	Hom.	1202		GSTP1_HUMAN	Hom.	601
GSTT2_HUMAN	Hom.	10.2		GSTT2_HUMAN	Hom.	5.1
GUAD_HUMAN	Hom.	10.5		GUAD_HUMAN	Hom.	5.25
HAOX1_HUMAN	Hom.	6.54		HAOX1_HUMAN	Hom.	1.635
HARS1_HUMAN	Hom.	113		HARS1_HUMAN	Hom.	56.5
HCDH_HUMAN	Hom.	370		HCDH_HUMAN	Hom.	185
HDDC2_HUMAN	Hom.	23.9		HDDC2_HUMAN	Hom.	11.95
HDHD1_HUMAN	Mon.	46.8		HDHD1_HUMAN	Mon.	46.8
HEM2_HUMAN	Hom.	75.8		HEM2_HUMAN	Hom.	9.475
HEM3_HUMAN	Mon.	44.4		HEM3_HUMAN	Mon.	44.4
HEM4_HUMAN	Mon.	4.57		HEM4_HUMAN	Mon.	4.57
HEM6_HUMAN	Hom.	67.5		HEM6_HUMAN	Hom.	33.75
HEMH_HUMAN	Hom.	23.4		HEMH_HUMAN	Hom.	11.7
HGD_HUMAN	Hom.	8.89		HGD_HUMAN	Hom.	1.48167
HIBCH_HUMAN	Mon.	76.7		HIBCH_HUMAN	Mon.	76.7
HINT1_HUMAN	Hom.	642		HINT1_HUMAN	Hom.	321
HMCS1_HUMAN	Hom.	51.5		HMCS1_HUMAN	Hom.	25.75
HMGCL_HUMAN	Hom.	61.5		HMGCL_HUMAN	Hom.	30.75
HNMT_HUMAN	Mon.	20.4		HNMT_HUMAN	Mon.	20.4
HOGA1_HUMAN	Hom.	1.7		HOGA1_HUMAN	Hom.	0.425
HPGDS_HUMAN	Hom.	1.9		HPGDS_HUMAN	Hom.	0.95
HPPD_HUMAN	Hom.	12.9		HPPD_HUMAN	Hom.	6.45
HPRT_HUMAN	Hom.	293		HPRT_HUMAN	Hom.	73.25
HS3S1_HUMAN	Mon.	0.016		HS3S1_HUMAN	Mon.	0.016
HTAI2_HUMAN	Hom.	27.3		HTAI2_HUMAN	Hom.	13.65
HXK1_HUMAN	Hom.	190		HXK1_HUMAN	Hom.	95
HXK2_HUMAN	Hom.	31		HXK2_HUMAN	Hom.	15.5
HYAL1_HUMAN	Mon.	0.884		HYAL1_HUMAN	Mon.	0.884
HYES_HUMAN	Hom.	18		HYES_HUMAN	Hom.	9
I23O1_HUMAN	Hom.	1.29		I23O1_HUMAN	Hom.	0.645
IDI1_HUMAN	Mon.	38.5		IDI1_HUMAN	Mon.	38.5
IDI2_HUMAN	Mon.	0.993		IDI2_HUMAN	Mon.	0.993
IDS_HUMAN	Hom.	4.93		IDS_HUMAN	Hom.	2.465
IDUA_HUMAN	Mon.	3.25		IDUA_HUMAN	Mon.	3.25
IMDH1_HUMAN	Hom.	26.5		IMDH1_HUMAN	Hom.	3.3125
IMPA1_HUMAN	Hom.	68.7		IMPA1_HUMAN	Hom.	34.35
IMPA2_HUMAN	Hom.	4.75		IMPA2_HUMAN	Hom.	2.375
INMT_HUMAN	Mon.	0.641		INMT_HUMAN	Mon.	0.641
IPYR_HUMAN	Hom.	301		IPYR_HUMAN	Hom.	150.5
IRG1_HUMAN	Hom.	0.129		IRG1_HUMAN	Hom.	0.0645
ISG20_HUMAN	Mon.	59		ISG20_HUMAN	Mon.	59
ISPD_HUMAN	Hom.	0.362		ISPD_HUMAN	Hom.	0.181
ITPA_HUMAN	Hom.	67.8		ITPA_HUMAN	Hom.	33.9
ITPK1_HUMAN	Mon.	7.96		ITPK1_HUMAN	Mon.	7.96
IVD_HUMAN	Hom.	71.9		IVD_HUMAN	Hom.	17.975
JMJD7_HUMAN	Hom.	1.34		JMJD7_HUMAN	Hom.	0.67
KAD2_HUMAN	Mon.	520		KAD2_HUMAN	Mon.	520
KAD3_HUMAN	Mon.	131		KAD3_HUMAN	Mon.	131
KAD4_HUMAN	Mon.	104		KAD4_HUMAN	Mon.	104
KAD6_HUMAN	Mon.	12.2		KAD6_HUMAN	Mon.	12.2
KAT1_HUMAN	Hom.	2.67		KAT1_HUMAN	Hom.	1.335
KCRS_HUMAN	Mon.	34.9		KCRS_HUMAN	Mon.	34.9
KCRU_HUMAN	Hom.	57.6		KCRU_HUMAN	Hom.	7.2
KCY_HUMAN	Mon.	134		KCY_HUMAN	Mon.	134
KGP1_HUMAN	Hom.	18.5		KGP1_HUMAN	Hom.	9.25
KLK10_HUMAN	Mon.	1.3		KLK10_HUMAN	Mon.	1.3
KLK1_HUMAN	Mon.	14.6		KLK1_HUMAN	Mon.	14.6
KLK2_HUMAN	Mon.	3.06		KLK2_HUMAN	Mon.	3.06
KLK7_HUMAN	Mon.	1.66		KLK7_HUMAN	Mon.	1.66
KPYM_HUMAN	Hom.	3641		KPYM_HUMAN	Hom.	910.25
KPYR_HUMAN	Hom.	39.8		KPYR_HUMAN	Hom.	9.95
KTHY_HUMAN	Hom.	78.1		KTHY_HUMAN	Hom.	39.05
KYNU_HUMAN	Hom.	30.4		KYNU_HUMAN	Hom.	15.2
LACB2_HUMAN	Hom.	35		LACB2_HUMAN	Hom.	11.6667
LANC1_HUMAN	Mon.	76.6		LANC1_HUMAN	Mon.	76.6
LCN15_HUMAN	Mon.	0.653		LCN15_HUMAN	Mon.	0.653
LDHA_HUMAN	Hom.	1985		LDHA_HUMAN	Hom.	496.25
LDHB_HUMAN	Hom.	2018		LDHB_HUMAN	Hom.	504.5
LDHC_HUMAN	Hom.	34.4		LDHC_HUMAN	Hom.	8.6
LGUL_HUMAN	Hom.	231		LGUL_HUMAN	Hom.	115.5
LHPP_HUMAN	Hom.	22		LHPP_HUMAN	Hom.	11
LICH_HUMAN	Mon.	25.3		LICH_HUMAN	Mon.	25.3
LIPG_HUMAN	Hom.	3.2		LIPG_HUMAN	Hom.	1.6
LIPR1_HUMAN	Mon.	0.456		LIPR1_HUMAN	Mon.	0.456
LOX5_HUMAN	Mon.	5.3		LOX5_HUMAN	Mon.	5.3
LTC4S_HUMAN	Hom.	0.203		LTC4S_HUMAN	Hom.	0.0169167
LX15B_HUMAN	Hom.	2.49		LX15B_HUMAN	Hom.	1.245
LYPA1_HUMAN	Mon.	109		LYPA1_HUMAN	Mon.	109
LYPA2_HUMAN	Mon.	105		LYPA2_HUMAN	Mon.	105
LYPL1_HUMAN	Mon.	36.3		LYPL1_HUMAN	Mon.	36.3
M21D2_HUMAN	Mon.	0.834		M21D2_HUMAN	Mon.	0.834
MAAI_HUMAN	Hom.	49.4		MAAI_HUMAN	Hom.	24.7
MAOM_HUMAN	Hom.	111		MAOM_HUMAN	Hom.	27.75
MAOX_HUMAN	Hom.	39.6		MAOX_HUMAN	Hom.	9.9
MB211_HUMAN	Mon.	0.077		MB211_HUMAN	Mon.	0.077
MBLC1_HUMAN	Hom.	0.673		MBLC1_HUMAN	Hom.	0.3365
MCEE_HUMAN	Hom.	8.96		MCEE_HUMAN	Hom.	4.48
MDHC_HUMAN	Hom.	591		MDHC_HUMAN	Hom.	295.5
MDHM_HUMAN	Hom.	1088		MDHM_HUMAN	Hom.	272
MECR_HUMAN	Hom.	14.2		MECR_HUMAN	Hom.	7.1
MESH1_HUMAN	Hom.	14.3		MESH1_HUMAN	Hom.	7.15
METK1_HUMAN	Hom.	12.1		METK1_HUMAN	Hom.	6.05
METL6_HUMAN	Mon.	0.221		METL6_HUMAN	Mon.	0.221
MGLL_HUMAN	Hom.	80.1		MGLL_HUMAN	Hom.	20.025
MGST2_HUMAN	Hom.	8.35		MGST2_HUMAN	Hom.	2.78333
MIF_HUMAN	Hom.	742		MIF_HUMAN	Hom.	247.333
MIOX_HUMAN	Mon.	0.384		MIOX_HUMAN	Mon.	0.384
MK03_HUMAN	Mon.	62		MK03_HUMAN	Mon.	62
MK11_HUMAN	Mon.	2.02		MK11_HUMAN	Mon.	2.02
MK13_HUMAN	Mon.	6.98		MK13_HUMAN	Mon.	6.98
MMAB_HUMAN	Hom.	27.5		MMAB_HUMAN	Hom.	9.16667
MMAC_HUMAN	Mon.	1.53		MMAC_HUMAN	Mon.	1.53
MSRB1_HUMAN	Mon.	0.224		MSRB1_HUMAN	Mon.	0.224
MSRB3_HUMAN	Hom.	5.26		MSRB3_HUMAN	Hom.	2.63
MT21A_HUMAN	Mon.	0.988		MT21A_HUMAN	Mon.	0.988
MT21C_HUMAN	Hom.	0.001		MT21C_HUMAN	Hom.	0.00025
MTAP_HUMAN	Hom.	71.4		MTAP_HUMAN	Hom.	23.8
MTD2L_HUMAN	Mon.	0.168		MTD2L_HUMAN	Mon.	0.168
MTDC_HUMAN	Hom.	58		MTDC_HUMAN	Hom.	29
MTHFS_HUMAN	Mon.	4.7		MTHFS_HUMAN	Mon.	4.7
MTHR_HUMAN	Hom.	2.82		MTHR_HUMAN	Hom.	1.41
MTNA_HUMAN	Hom.	39.2		MTNA_HUMAN	Hom.	19.6
MTNB_HUMAN	Hom.	29.4		MTNB_HUMAN	Hom.	7.35
MUTA_HUMAN	Hom.	24.1		MUTA_HUMAN	Hom.	12.05
MVD1_HUMAN	Hom.	34.5		MVD1_HUMAN	Hom.	17.25
MYORG_HUMAN	Hom.	0.362		MYORG_HUMAN	Hom.	0.181
NADC_HUMAN	Hom.	21.5		NADC_HUMAN	Hom.	3.58333
NADE_HUMAN	Hom.	3.42		NADE_HUMAN	Hom.	0.4275
NAGAB_HUMAN	Hom.	16.2		NAGAB_HUMAN	Hom.	8.1
NAGA_HUMAN	Hom.	4.13		NAGA_HUMAN	Hom.	2.065
NAGK_HUMAN	Hom.	119		NAGK_HUMAN	Hom.	59.5
NAKD2_HUMAN	Hom.	19.6		NAKD2_HUMAN	Hom.	9.8
NALD2_HUMAN	Hom.	0.287		NALD2_HUMAN	Hom.	0.1435
NALDL_HUMAN	Hom.	0.033		NALDL_HUMAN	Hom.	0.0165
NAMPT_HUMAN	Hom.	204		NAMPT_HUMAN	Hom.	102
NANP_HUMAN	Hom.	2.47		NANP_HUMAN	Hom.	1.235
NAPEP_HUMAN	Hom.	0.369		NAPEP_HUMAN	Hom.	0.1845
NB5R3_HUMAN	Mon.	352		NB5R3_HUMAN	Mon.	352
NCPR_HUMAN	Mon.	109		NCPR_HUMAN	Mon.	109
NDK3_HUMAN	Hom.	28		NDK3_HUMAN	Hom.	4.66667
NDKA_HUMAN	Hom.	445		NDKA_HUMAN	Hom.	74.1667
NDKB_HUMAN	Hom.	995		NDKB_HUMAN	Hom.	165.833
NDKM_HUMAN	Hom.	7.36		NDKM_HUMAN	Hom.	1.22667
NEP_HUMAN	Hom.	28		NEP_HUMAN	Hom.	14
NEUR2_HUMAN	Mon.	3.53		NEUR2_HUMAN	Mon.	3.53
NMNA1_HUMAN	Hom.	5.25		NMNA1_HUMAN	Hom.	0.875
NMNA3_HUMAN	Hom.	2.96		NMNA3_HUMAN	Hom.	0.74
NOCT_HUMAN	Mon.	0.501		NOCT_HUMAN	Mon.	0.501
NPL_HUMAN	Hom.	4.19		NPL_HUMAN	Hom.	1.0475
NQO1_HUMAN	Hom.	88		NQO1_HUMAN	Hom.	44
NQO2_HUMAN	Hom.	42.5		NQO2_HUMAN	Hom.	21.25
NRK1_HUMAN	Mon.	2.25		NRK1_HUMAN	Mon.	2.25
NT5C_HUMAN	Hom.	48.3		NT5C_HUMAN	Hom.	24.15
NT5M_HUMAN	Hom.	0.118		NT5M_HUMAN	Hom.	0.059
NTH_HUMAN	Mon.	3.34		NTH_HUMAN	Mon.	3.34
NUD15_HUMAN	Hom.	5.16		NUD15_HUMAN	Hom.	2.58
NUD22_HUMAN	Hom.	0.465		NUD22_HUMAN	Hom.	0.2325
NUDT5_HUMAN	Hom.	196		NUDT5_HUMAN	Hom.	98
NUDT7_HUMAN	Hom.	0.117		NUDT7_HUMAN	Hom.	0.039
NUDT9_HUMAN	Mon.	10.6		NUDT9_HUMAN	Mon.	10.6
OARD1_HUMAN	Mon.	28.5		OARD1_HUMAN	Mon.	28.5
OAT_HUMAN	Hom.	65.4		OAT_HUMAN	Hom.	16.35
ODO1_HUMAN	Hom.	79.4		ODO1_HUMAN	Hom.	39.7
OFUT1_HUMAN	Mon.	36.4		OFUT1_HUMAN	Mon.	36.4
OGFD1_HUMAN	Mon.	11.8		OGFD1_HUMAN	Mon.	11.8
OTC_HUMAN	Hom.	9.78		OTC_HUMAN	Hom.	3.26
OXDA_HUMAN	Hom.	0.804		OXDA_HUMAN	Hom.	0.402
OXSM_HUMAN	Hom.	8.2		OXSM_HUMAN	Hom.	4.1
P5CR1_HUMAN	Hom.	85.9		P5CR1_HUMAN	Hom.	8.59
PA24A_HUMAN	Mon.	11		PA24A_HUMAN	Mon.	11
PA24D_HUMAN	Mon.	0.048		PA24D_HUMAN	Mon.	0.048
PA2GA_HUMAN	Hom.	10.1		PA2GA_HUMAN	Hom.	5.05
PA2GE_HUMAN	Mon.	0.048		PA2GE_HUMAN	Mon.	0.048
PA2GX_HUMAN	Mon.	0.075		PA2GX_HUMAN	Mon.	0.075
PADI2_HUMAN	Hom.	9.87		PADI2_HUMAN	Hom.	4.935
PADI3_HUMAN	Hom.	1.66		PADI3_HUMAN	Hom.	0.83
PAFA_HUMAN	Mon.	10.4		PAFA_HUMAN	Mon.	10.4
PAG15_HUMAN	Hom.	3.14		PAG15_HUMAN	Hom.	1.57
PAHX_HUMAN	Mon.	4.4		PAHX_HUMAN	Mon.	4.4
PANK3_HUMAN	Hom.	1		PANK3_HUMAN	Hom.	0.5
PAPS1_HUMAN	Hom.	24.7		PAPS1_HUMAN	Hom.	12.35
PARK7_HUMAN	Hom.	847		PARK7_HUMAN	Hom.	423.5
PCKGC_HUMAN	Mon.	4.23		PCKGC_HUMAN	Mon.	4.23
PCP_HUMAN	Hom.	20.9		PCP_HUMAN	Hom.	10.45
PDE12_HUMAN	Mon.	70.2		PDE12_HUMAN	Mon.	70.2
PDILT_HUMAN	Mon.	0.115		PDILT_HUMAN	Mon.	0.115
PDK1_HUMAN	Hom.	12.9		PDK1_HUMAN	Hom.	6.45
PDK2_HUMAN	Hom.	2.64		PDK2_HUMAN	Hom.	1.32
PDK4_HUMAN	Hom.	0.653		PDK4_HUMAN	Hom.	0.3265
PDXK_HUMAN	Hom.	68		PDXK_HUMAN	Hom.	34
PECR_HUMAN	Hom.	6.34		PECR_HUMAN	Hom.	1.585
PEPD_HUMAN	Hom.	97.4		PEPD_HUMAN	Hom.	48.7
PFKAL_HUMAN	Hom.	131		PFKAL_HUMAN	Hom.	32.75
PFKAP_HUMAN	Hom.	244		PFKAP_HUMAN	Hom.	61
PGAM1_HUMAN	Hom.	757		PGAM1_HUMAN	Hom.	378.5
PGDH_HUMAN	Hom.	6.89		PGDH_HUMAN	Hom.	3.445
PGH2_HUMAN	Hom.	0.844		PGH2_HUMAN	Hom.	0.422
PGK1_HUMAN	Mon.	1651		PGK1_HUMAN	Mon.	1651
PGM1_HUMAN	Mon.	170		PGM1_HUMAN	Mon.	170
PHP14_HUMAN	Mon.	98.9		PHP14_HUMAN	Mon.	98.9
PHYD1_HUMAN	Mon.	3.66		PHYD1_HUMAN	Mon.	3.66
PIMT_HUMAN	Mon.	240		PIMT_HUMAN	Mon.	240
PIR_HUMAN	Mon.	21.2		PIR_HUMAN	Mon.	21.2
PLOD3_HUMAN	Hom.	14.9		PLOD3_HUMAN	Hom.	7.45
PLPP_HUMAN	Hom.	14.1		PLPP_HUMAN	Hom.	7.05
PMGE_HUMAN	Hom.	25.9		PMGE_HUMAN	Hom.	12.95
PMGT2_HUMAN	Hom.	0.558		PMGT2_HUMAN	Hom.	0.279
PMM1_HUMAN	Hom.	1.76		PMM1_HUMAN	Hom.	0.88
PMM2_HUMAN	Hom.	55.9		PMM2_HUMAN	Hom.	27.95
PMVK_HUMAN	Mon.	67.6		PMVK_HUMAN	Mon.	67.6
PNCB_HUMAN	Hom.	51.8		PNCB_HUMAN	Hom.	25.9
PNMT_HUMAN	Hom.	2.61		PNMT_HUMAN	Hom.	1.305
PNPH_HUMAN	Hom.	398		PNPH_HUMAN	Hom.	132.667
PNPO_HUMAN	Hom.	52.5		PNPO_HUMAN	Hom.	26.25
PNPT1_HUMAN	Hom.	46.7		PNPT1_HUMAN	Hom.	15.5667
PPA5_HUMAN	Mon.	3.42		PPA5_HUMAN	Mon.	3.42
PPA6_HUMAN	Mon.	2.79		PPA6_HUMAN	Mon.	2.79
PPB1_HUMAN	Hom.	11.9		PPB1_HUMAN	Hom.	5.95
PPCE_HUMAN	Mon.	38.8		PPCE_HUMAN	Mon.	38.8
PPCS_HUMAN	Hom.	45.3		PPCS_HUMAN	Hom.	22.65
PPT1_HUMAN	Hom.	234		PPT1_HUMAN	Hom.	117
PPT2_HUMAN	Mon.	7.58		PPT2_HUMAN	Mon.	7.58
PRDC1_HUMAN	Hom.	11.5		PRDC1_HUMAN	Hom.	2.875
PRDX2_HUMAN	Hom.	1028		PRDX2_HUMAN	Hom.	102.8
PRDX3_HUMAN	Hom.	525		PRDX3_HUMAN	Hom.	14.5833
PRDX5_HUMAN	Hom.	269		PRDX5_HUMAN	Hom.	67.25
PRDX6_HUMAN	Hom.	706		PRDX6_HUMAN	Hom.	353
PRPS1_HUMAN	Hom.	66.7		PRPS1_HUMAN	Hom.	11.1167
PRS57_HUMAN	Mon.	0.064		PRS57_HUMAN	Mon.	0.064
PRTN3_HUMAN	Hom.	73.3		PRTN3_HUMAN	Hom.	18.325
PTGDS_HUMAN	Mon.	1231		PTGDS_HUMAN	Mon.	1231
PTGES_HUMAN	Hom.	3.03		PTGES_HUMAN	Hom.	1.01
PTGIS_HUMAN	Mon.	3.64		PTGIS_HUMAN	Mon.	3.64
PTGR1_HUMAN	Hom.	66.2		PTGR1_HUMAN	Hom.	33.1
PTGR2_HUMAN	Mon.	15.9		PTGR2_HUMAN	Mon.	15.9
PTGR3_HUMAN	Hom.	3.61		PTGR3_HUMAN	Hom.	1.805
PTPS_HUMAN	Hom.	3.31		PTPS_HUMAN	Hom.	1.10333
PUR6_HUMAN	Hom.	304		PUR6_HUMAN	Hom.	38
PUR8_HUMAN	Hom.	69.4		PUR8_HUMAN	Hom.	17.35
PUR9_HUMAN	Hom.	283		PUR9_HUMAN	Hom.	141.5
PUS10_HUMAN	Mon.	0.873		PUS10_HUMAN	Mon.	0.873
PYGB_HUMAN	Hom.	177		PYGB_HUMAN	Hom.	44.25
PYGM_HUMAN	Hom.	439		PYGM_HUMAN	Hom.	219.5
PYRG1_HUMAN	Hom.	85.9		PYRG1_HUMAN	Hom.	21.475
PYRG2_HUMAN	Hom.	21.6		PYRG2_HUMAN	Hom.	5.4
QORX_HUMAN	Hom.	25.5		QORX_HUMAN	Hom.	12.75
QOR_HUMAN	Hom.	162		QOR_HUMAN	Hom.	81
QPCTL_HUMAN	Mon.	6.45		QPCTL_HUMAN	Mon.	6.45
RAB2B_HUMAN	Mon.	39.7		RAB2B_HUMAN	Mon.	39.7
RAB30_HUMAN	Mon.	19		RAB30_HUMAN	Mon.	19
RAB31_HUMAN	Mon.	11.2		RAB31_HUMAN	Mon.	11.2
RAB38_HUMAN	Mon.	7.71		RAB38_HUMAN	Mon.	7.71
RAB3D_HUMAN	Mon.	23		RAB3D_HUMAN	Mon.	23
RAB7L_HUMAN	Mon.	12.4		RAB7L_HUMAN	Mon.	12.4
RAB9B_HUMAN	Mon.	13.9		RAB9B_HUMAN	Mon.	13.9
RAP2A_HUMAN	Hom.	12.8		RAP2A_HUMAN	Hom.	6.4
RASN_HUMAN	Hom.	49.6		RASN_HUMAN	Hom.	24.8
RB27B_HUMAN	Hom.	131		RB27B_HUMAN	Hom.	65.5
RB39B_HUMAN	Mon.	14.3		RB39B_HUMAN	Mon.	14.3
RBBP9_HUMAN	Mon.	19.4		RBBP9_HUMAN	Mon.	19.4
RBSK_HUMAN	Hom.	3.51		RBSK_HUMAN	Hom.	1.755
REBL1_HUMAN	Mon.	0.039		REBL1_HUMAN	Mon.	0.039
RERG_HUMAN	Mon.	1.1		RERG_HUMAN	Mon.	1.1
RIDA_HUMAN	Hom.	90.5		RIDA_HUMAN	Hom.	30.1667
RIFK_HUMAN	Mon.	13.6		RIFK_HUMAN	Mon.	13.6
RIR2B_HUMAN	Hom.	7.23		RIR2B_HUMAN	Hom.	3.615
RNAS4_HUMAN	Mon.	42		RNAS4_HUMAN	Mon.	42
RNAS6_HUMAN	Mon.	5.28		RNAS6_HUMAN	Mon.	5.28
RNLS_HUMAN	Mon.	0.525		RNLS_HUMAN	Mon.	0.525
RNT2_HUMAN	Mon.	36.4		RNT2_HUMAN	Mon.	36.4
RPE_HUMAN	Hom.	37.9		RPE_HUMAN	Hom.	18.95
RRAS2_HUMAN	Mon.	73.2		RRAS2_HUMAN	Mon.	73.2
RTCB_HUMAN	Mon.	166		RTCB_HUMAN	Mon.	166
S5A2_HUMAN	Mon.	0.093		S5A2_HUMAN	Mon.	0.093
SAHH_HUMAN	Hom.	353		SAHH_HUMAN	Hom.	88.25
SARM1_HUMAN	Hom.	1.73		SARM1_HUMAN	Hom.	0.21625
SAT1_HUMAN	Hom.	0.085		SAT1_HUMAN	Hom.	0.0425
SAT2_HUMAN	Hom.	3.17		SAT2_HUMAN	Hom.	1.585
SCLY_HUMAN	Hom.	9.6		SCLY_HUMAN	Hom.	4.8
SCOT1_HUMAN	Hom.	141		SCOT1_HUMAN	Hom.	70.5
SDHL_HUMAN	Mon.	1.83		SDHL_HUMAN	Mon.	1.83
SDSL_HUMAN	Hom.	10.9		SDSL_HUMAN	Hom.	5.45
SEPR_HUMAN	Hom.	2.52		SEPR_HUMAN	Hom.	1.26
SERB_HUMAN	Hom.	24.9		SERB_HUMAN	Hom.	12.45
SERC_HUMAN	Hom.	109		SERC_HUMAN	Hom.	54.5
SMOX_HUMAN	Hom.	0.202		SMOX_HUMAN	Hom.	0.101
SODM_HUMAN	Hom.	472		SODM_HUMAN	Hom.	118
SPEE_HUMAN	Hom.	103		SPEE_HUMAN	Hom.	51.5
SPHK1_HUMAN	Hom.	0.323		SPHK1_HUMAN	Hom.	0.0538333
SPHM_HUMAN	Hom.	4.48		SPHM_HUMAN	Hom.	2.24
SPRE_HUMAN	Hom.	47.4		SPRE_HUMAN	Hom.	23.7
SPS1_HUMAN	Hom.	39.1		SPS1_HUMAN	Hom.	19.55
SPSY_HUMAN	Hom.	40.9		SPSY_HUMAN	Hom.	20.45
SQOR_HUMAN	Hom.	86.6		SQOR_HUMAN	Hom.	43.3
SRR_HUMAN	Hom.	7.51		SRR_HUMAN	Hom.	3.755
SSDH_HUMAN	Hom.	24.3		SSDH_HUMAN	Hom.	2.025
ST1A1_HUMAN	Hom.	31.4		ST1A1_HUMAN	Hom.	15.7
ST1A2_HUMAN	Hom.	19.6		ST1A2_HUMAN	Hom.	9.8
ST1A3_HUMAN	Mon.	19.5		ST1A3_HUMAN	Mon.	19.5
ST1B1_HUMAN	Hom.	2.9		ST1B1_HUMAN	Hom.	1.45
ST1C2_HUMAN	Mon.	0.68		ST1C2_HUMAN	Mon.	0.68
ST1C4_HUMAN	Hom.	0.126		ST1C4_HUMAN	Hom.	0.063
ST1E1_HUMAN	Hom.	2.86		ST1E1_HUMAN	Hom.	1.43
ST2A1_HUMAN	Hom.	13.3		ST2A1_HUMAN	Hom.	6.65
ST2B1_HUMAN	Mon.	2.59		ST2B1_HUMAN	Mon.	2.59
ST32A_HUMAN	Mon.	0.007		ST32A_HUMAN	Mon.	0.007
ST4A1_HUMAN	Mon.	0.435		ST4A1_HUMAN	Mon.	0.435
SUMF2_HUMAN	Hom.	25.2		SUMF2_HUMAN	Hom.	12.6
SYLC_HUMAN	Mon.	90.5		SYLC_HUMAN	Mon.	90.5
SYWM_HUMAN	Hom.	10.7		SYWM_HUMAN	Hom.	5.35
T23O_HUMAN	Hom.	0.214		T23O_HUMAN	Hom.	0.0535
T3HPD_HUMAN	Hom.	4.86		T3HPD_HUMAN	Hom.	2.43
TALDO_HUMAN	Hom.	454		TALDO_HUMAN	Hom.	227
TATD1_HUMAN	Mon.	18.6		TATD1_HUMAN	Mon.	18.6
TATD3_HUMAN	Hom.	3.23		TATD3_HUMAN	Hom.	1.615
TGM3_HUMAN	Hom.	8.28		TGM3_HUMAN	Hom.	4.14
THEM4_HUMAN	Hom.	3.45		THEM4_HUMAN	Hom.	1.725
THG1_HUMAN	Hom.	2.45		THG1_HUMAN	Hom.	0.6125
THIC_HUMAN	Hom.	196		THIC_HUMAN	Hom.	49
THIK_HUMAN	Hom.	79		THIK_HUMAN	Hom.	39.5
THIL_HUMAN	Hom.	245		THIL_HUMAN	Hom.	61.25
THIM_HUMAN	Hom.	209		THIM_HUMAN	Hom.	104.5
THOP1_HUMAN	Mon.	59.5		THOP1_HUMAN	Mon.	59.5
THTM_HUMAN	Mon.	94.4		THTM_HUMAN	Mon.	94.4
THTPA_HUMAN	Mon.	5.33		THTPA_HUMAN	Mon.	5.33
THTR_HUMAN	Mon.	66		THTR_HUMAN	Mon.	66
TIGAR_HUMAN	Mon.	34.9		TIGAR_HUMAN	Mon.	34.9
TKT_HUMAN	Hom.	735		TKT_HUMAN	Hom.	367.5
TOPK_HUMAN	Hom.	23.3		TOPK_HUMAN	Hom.	11.65
TP4A1_HUMAN	Hom.	11.3		TP4A1_HUMAN	Hom.	3.76667
TPIS_HUMAN	Hom.	1295		TPIS_HUMAN	Hom.	323.75
TPK1_HUMAN	Hom.	2.73		TPK1_HUMAN	Hom.	0.6825
TPMT_HUMAN	Mon.	15.2		TPMT_HUMAN	Mon.	15.2
TPP1_HUMAN	Hom.	69.6		TPP1_HUMAN	Hom.	34.8
TRDMT_HUMAN	Mon.	0.313		TRDMT_HUMAN	Mon.	0.313
TREX2_HUMAN	Hom.	0.137		TREX2_HUMAN	Hom.	0.0685
TRNT1_HUMAN	Hom.	39.4		TRNT1_HUMAN	Hom.	19.7
TSTD1_HUMAN	Mon.	43		TSTD1_HUMAN	Mon.	43
TXD12_HUMAN	Mon.	72.8		TXD12_HUMAN	Mon.	72.8
TYPH_HUMAN	Hom.	135		TYPH_HUMAN	Hom.	67.5
TYRP1_HUMAN	Mon.	0.685		TYRP1_HUMAN	Mon.	0.685
TYW5_HUMAN	Hom.	1.11		TYW5_HUMAN	Hom.	0.555
UAP1_HUMAN	Hom.	26.9		UAP1_HUMAN	Hom.	13.45
UBE2A_HUMAN	Mon.	17		UBE2A_HUMAN	Mon.	17
UBE2H_HUMAN	Hom.	34.3		UBE2H_HUMAN	Hom.	17.15
UBE2W_HUMAN	Mon.	1.06		UBE2W_HUMAN	Mon.	1.06
UCK2_HUMAN	Hom.	27.3		UCK2_HUMAN	Hom.	6.825
UGDH_HUMAN	Hom.	112		UGDH_HUMAN	Hom.	18.6667
UPP1_HUMAN	Hom.	7.07		UPP1_HUMAN	Hom.	3.535
UPP2_HUMAN	Hom.	0.044		UPP2_HUMAN	Hom.	0.022
VAT1_HUMAN	Hom.	159		VAT1_HUMAN	Hom.	79.5
VNN1_HUMAN	Mon.	29		VNN1_HUMAN	Mon.	29
XDH_HUMAN	Hom.	3.2		XDH_HUMAN	Hom.	1.6
XPP1_HUMAN	Hom.	63.2		XPP1_HUMAN	Hom.	31.6
XPP3_HUMAN	Hom.	9.64		XPP3_HUMAN	Hom.	4.82
XYLB_HUMAN	Mon.	2.86		XYLB_HUMAN	Mon.	2.86
ZDH20_HUMAN	Hom.	1.93		ZDH20_HUMAN	Hom.	0.965
