# Supplementary material for: Cellular location shapes quaternary structure of enzymes
Source: Nat Commun. 2024 Oct 1;15:8505. doi: 10.1038/s41467-024-52662-2 (PMC11445431; doi:10.1038/s41467-024-52662-2)
Supplement: Supplementary file 8 — Source Data [file 41467_2024_52662_MOESM8_ESM.zip › SourceData/Source_Data_FigureS13.xlsx]

## Sheet: A
Protein	QS	Abund		Protein	QS	Abund/Subunits
3MG1_ECOLI	Mon.	3.88		3MG1_ECOLI	Mon.	3.88
3MG2_ECOLI	Mon.	2.81		3MG2_ECOLI	Mon.	2.81
5FCL_ECOLI	Mon.	3.5		5FCL_ECOLI	Mon.	3.5
6PGL_ECOLI	Mon.	718		6PGL_ECOLI	Mon.	718
AAS_ECOLI	Hom.	4.13		AAS_ECOLI	Hom.	2.065
ACPT_ECOLI	Mon.	2.04		ACPT_ECOLI	Mon.	2.04
AGAS_ECOLI	Hom.	0.83		AGAS_ECOLI	Hom.	0.415
AGP_ECOLI	Hom.	552		AGP_ECOLI	Hom.	276
AIS_ECOLI	Mon.	41.9		AIS_ECOLI	Mon.	41.9
AK2H_ECOLI	Hom.	66.8		AK2H_ECOLI	Hom.	33.4
AK3_ECOLI	Hom.	184		AK3_ECOLI	Hom.	92
ALF1_ECOLI	Hom.	981		ALF1_ECOLI	Hom.	196.2
ALKB_ECOLI	Hom.	12		ALKB_ECOLI	Hom.	6
ALLA_ECOLI	Hom.	0.264		ALLA_ECOLI	Hom.	0.132
AMIA_ECOLI	Mon.	6.5		AMIA_ECOLI	Mon.	6.5
AMIB_ECOLI	Mon.	4.12		AMIB_ECOLI	Mon.	4.12
AMIC_ECOLI	Mon.	3.36		AMIC_ECOLI	Mon.	3.36
AMPC_ECOLI	Hom.	7.86		AMPC_ECOLI	Hom.	3.93
AMPH_ECOLI	Mon.	5.5		AMPH_ECOLI	Mon.	5.5
AMY1_ECOLI	Mon.	0.497		AMY1_ECOLI	Mon.	0.497
ANMK_ECOLI	Hom.	27		ANMK_ECOLI	Hom.	13.5
APBE_ECOLI	Hom.	2.02		APBE_ECOLI	Hom.	0.505
APHA_ECOLI	Hom.	81.8		APHA_ECOLI	Hom.	20.45
ARGK_ECOLI	Hom.	0.058		ARGK_ECOLI	Hom.	0.029
ARNC_ECOLI	Hom.	11.3		ARNC_ECOLI	Hom.	2.825
ARNT_ECOLI	Mon.	0.089		ARNT_ECOLI	Mon.	0.089
ASLA_ECOLI	Hom.	0.047		ASLA_ECOLI	Hom.	0.0235
ASPG2_ECOLI	Hom.	210		ASPG2_ECOLI	Hom.	52.5
ATMA_ECOLI	Mon.	16.3		ATMA_ECOLI	Mon.	16.3
BAES_ECOLI	Hom.	1.23		BAES_ECOLI	Hom.	0.615
BARA_ECOLI	Mon.	3.09		BARA_ECOLI	Mon.	3.09
BASS_ECOLI	Hom.	5.8		BASS_ECOLI	Hom.	2.9
BEPA_ECOLI	Hom.	72.6		BEPA_ECOLI	Hom.	12.1
BETA_ECOLI	Mon.	1.41		BETA_ECOLI	Mon.	1.41
BGA2_ECOLI	Hom.	0.664		BGA2_ECOLI	Hom.	0.166
BGAL_ECOLI	Hom.	208		BGAL_ECOLI	Hom.	52
BGLX_ECOLI	Hom.	54.2		BGLX_ECOLI	Hom.	27.1
BIOC_ECOLI	Mon.	0.284		BIOC_ECOLI	Mon.	0.284
BIPA_ECOLI	Mon.	585		BIPA_ECOLI	Mon.	585
BISC_ECOLI	Mon.	8.14		BISC_ECOLI	Mon.	8.14
BTUE_ECOLI	Mon.	528		BTUE_ECOLI	Mon.	528
C561_ECOLI	Mon.	6.55		C561_ECOLI	Mon.	6.55
CAS3_ECOLI	Mon.	0.072		CAS3_ECOLI	Mon.	0.072
CDD_ECOLI	Hom.	449		CDD_ECOLI	Hom.	224.5
CDH_ECOLI	Mon.	6.51		CDH_ECOLI	Mon.	6.51
CDSA_ECOLI	Mon.	2.77		CDSA_ECOLI	Mon.	2.77
CHAC_ECOLI	Mon.	2.48		CHAC_ECOLI	Mon.	2.48
CITG_ECOLI	Mon.	0.179		CITG_ECOLI	Mon.	0.179
CLSA_ECOLI	Hom.	16.2		CLSA_ECOLI	Hom.	8.1
CLSB_ECOLI	Mon.	2.58		CLSB_ECOLI	Mon.	2.58
CLSC_ECOLI	Mon.	8.42		CLSC_ECOLI	Mon.	8.42
COBS_ECOLI	Hom.	6.25		COBS_ECOLI	Hom.	3.125
COPA_ECOLI	Mon.	114		COPA_ECOLI	Mon.	114
CPDB_ECOLI	Mon.	94.7		CPDB_ECOLI	Mon.	94.7
CPXA_ECOLI	Hom.	7.65		CPXA_ECOLI	Hom.	3.825
CREC_ECOLI	Hom.	1.25		CREC_ECOLI	Hom.	0.625
CUEO_ECOLI	Mon.	92.1		CUEO_ECOLI	Mon.	92.1
CUSS_ECOLI	Hom.	229		CUSS_ECOLI	Hom.	114.5
CYNS_ECOLI	Hom.	0.428		CYNS_ECOLI	Hom.	0.0428
CYOE_ECOLI	Mon.	1.82		CYOE_ECOLI	Mon.	1.82
DACA_ECOLI	Mon.	287		DACA_ECOLI	Mon.	287
DACB_ECOLI	Hom.	5.64		DACB_ECOLI	Hom.	2.82
DACC_ECOLI	Mon.	382		DACC_ECOLI	Mon.	382
DACD_ECOLI	Mon.	0.336		DACD_ECOLI	Mon.	0.336
DADA_ECOLI	Mon.	124		DADA_ECOLI	Mon.	124
DCUS_ECOLI	Hom.	0.243		DCUS_ECOLI	Hom.	0.1215
DGCF_ECOLI	Hom.	0.242		DGCF_ECOLI	Hom.	0.121
DGCI_ECOLI	Hom.	1.29		DGCI_ECOLI	Hom.	0.645
DHE4_ECOLI	Hom.	1035		DHE4_ECOLI	Hom.	172.5
DHG_ECOLI	Mon.	77.1		DHG_ECOLI	Mon.	77.1
DLD_ECOLI	Mon.	289		DLD_ECOLI	Mon.	289
DLHH_ECOLI	Mon.	327		DLHH_ECOLI	Mon.	327
DTD_ECOLI	Hom.	107		DTD_ECOLI	Hom.	53.5
DUT_ECOLI	Hom.	284		DUT_ECOLI	Hom.	94.6667
DXR_ECOLI	Hom.	4.81		DXR_ECOLI	Hom.	2.405
EFEB_ECOLI	Hom.	11.4		EFEB_ECOLI	Hom.	5.7
EMTA_ECOLI	Mon.	7.84		EMTA_ECOLI	Mon.	7.84
END1_ECOLI	Mon.	0.003		END1_ECOLI	Mon.	0.003
ENTH_ECOLI	Hom.	55.3		ENTH_ECOLI	Hom.	27.65
ENVZ_ECOLI	Hom.	4.54		ENVZ_ECOLI	Hom.	2.27
EPTA_ECOLI	Mon.	1.3		EPTA_ECOLI	Mon.	1.3
EPTB_ECOLI	Mon.	9.12		EPTB_ECOLI	Mon.	9.12
EPTC_ECOLI	Mon.	17.1		EPTC_ECOLI	Mon.	17.1
ERFK_ECOLI	Mon.	45.5		ERFK_ECOLI	Mon.	45.5
ETK_ECOLI	Hom.	14.5		ETK_ECOLI	Hom.	7.25
EUTG_ECOLI	Hom.	3.29		EUTG_ECOLI	Hom.	1.645
EVGS_ECOLI	Mon.	1.84		EVGS_ECOLI	Mon.	1.84
FADE_ECOLI	Hom.	73		FADE_ECOLI	Hom.	18.25
FBPC_ECOLI	Hom.	0.992		FBPC_ECOLI	Hom.	0.496
FETA_ECOLI	Mon.	9.85		FETA_ECOLI	Mon.	9.85
FKBA_ECOLI	Hom.	729		FKBA_ECOLI	Hom.	364.5
FLGJ_ECOLI	Mon.	0.092		FLGJ_ECOLI	Mon.	0.092
FRLD_ECOLI	Mon.	0.097		FRLD_ECOLI	Mon.	0.097
FRSA_ECOLI	Mon.	41.2		FRSA_ECOLI	Mon.	41.2
FRVR_ECOLI	Mon.	6.01		FRVR_ECOLI	Mon.	6.01
FUMD_ECOLI	Hom.	49.1		FUMD_ECOLI	Hom.	24.55
GAL7_ECOLI	Hom.	412		GAL7_ECOLI	Hom.	206
GALM_ECOLI	Mon.	550		GALM_ECOLI	Mon.	550
GGAP_ECOLI	Mon.	0.2		GGAP_ECOLI	Mon.	0.2
GHOS_ECOLI	Mon.	1.03		GHOS_ECOLI	Mon.	1.03
GLAH_ECOLI	Hom.	9.68		GLAH_ECOLI	Hom.	2.42
GLND_ECOLI	Mon.	22.3		GLND_ECOLI	Mon.	22.3
GLNE_ECOLI	Mon.	27.3		GLNE_ECOLI	Mon.	27.3
GLPQ_ECOLI	Hom.	475		GLPQ_ECOLI	Hom.	237.5
GLSA2_ECOLI	Hom.	2.85		GLSA2_ECOLI	Hom.	0.7125
GUN_ECOLI	Mon.	1.02		GUN_ECOLI	Mon.	1.02
GUTQ_ECOLI	Hom.	22.8		GUTQ_ECOLI	Hom.	11.4
HEM4_ECOLI	Mon.	11.7		HEM4_ECOLI	Mon.	11.7
HEMG_ECOLI	Mon.	42.9		HEMG_ECOLI	Mon.	42.9
HIUH_ECOLI	Hom.	17.1		HIUH_ECOLI	Hom.	4.275
HRPB_ECOLI	Mon.	3.15		HRPB_ECOLI	Mon.	3.15
HTPX_ECOLI	Mon.	110		HTPX_ECOLI	Mon.	110
HYCI_ECOLI	Hom.	6.62		HYCI_ECOLI	Hom.	3.31
HYFI_ECOLI	Mon.	0.407		HYFI_ECOLI	Mon.	0.407
IAP_ECOLI	Mon.	1.91		IAP_ECOLI	Mon.	1.91
KDGK_ECOLI	Hom.	165		KDGK_ECOLI	Hom.	82.5
KDGL_ECOLI	Hom.	19.5		KDGL_ECOLI	Hom.	6.5
KDTA_ECOLI	Mon.	11.8		KDTA_ECOLI	Mon.	11.8
KOJP_ECOLI	Hom.	0.46		KOJP_ECOLI	Hom.	0.23
KT3K_ECOLI	Mon.	179		KT3K_ECOLI	Mon.	179
LGT_ECOLI	Mon.	11.6		LGT_ECOLI	Mon.	11.6
LNT_ECOLI	Mon.	6.93		LNT_ECOLI	Mon.	6.93
LOIP_ECOLI	Mon.	39.5		LOIP_ECOLI	Mon.	39.5
LPXK_ECOLI	Mon.	2.12		LPXK_ECOLI	Mon.	2.12
LPXL_ECOLI	Mon.	2.47		LPXL_ECOLI	Mon.	2.47
LPXM_ECOLI	Mon.	15.2		LPXM_ECOLI	Mon.	15.2
LPXP_ECOLI	Mon.	0.886		LPXP_ECOLI	Mon.	0.886
LPXT_ECOLI	Mon.	1.91		LPXT_ECOLI	Mon.	1.91
LSPA_ECOLI	Mon.	0.732		LSPA_ECOLI	Mon.	0.732
LSRF_ECOLI	Hom.	229		LSRF_ECOLI	Hom.	22.9
LSRG_ECOLI	Hom.	18.6		LSRG_ECOLI	Hom.	9.3
LYSD_ECOLI	Hom.	0.438		LYSD_ECOLI	Hom.	0.219
MANA_ECOLI	Mon.	365		MANA_ECOLI	Mon.	365
MAO1_ECOLI	Hom.	328		MAO1_ECOLI	Hom.	328
MDAB_ECOLI	Hom.	182		MDAB_ECOLI	Hom.	91
MDH_ECOLI	Hom.	6597		MDH_ECOLI	Hom.	3298.5
MDLA_ECOLI	Hom.	3.29		MDLA_ECOLI	Hom.	1.645
MDLB_ECOLI	Hom.	2.38		MDLB_ECOLI	Hom.	1.19
MENA_ECOLI	Mon.	1.99		MENA_ECOLI	Mon.	1.99
MEND_ECOLI	Hom.	3.49		MEND_ECOLI	Hom.	0.8725
MENH_ECOLI	Mon.	2.01		MENH_ECOLI	Mon.	2.01
MEPA_ECOLI	Hom.	4.21		MEPA_ECOLI	Hom.	2.105
MEPH_ECOLI	Mon.	1.17		MEPH_ECOLI	Mon.	1.17
MEPM_ECOLI	Mon.	2.42		MEPM_ECOLI	Mon.	2.42
MEPS_ECOLI	Mon.	2.82		MEPS_ECOLI	Mon.	2.82
MHPA_ECOLI	Hom.	0.996		MHPA_ECOLI	Hom.	0.498
MLTA_ECOLI	Hom.	14.6		MLTA_ECOLI	Hom.	3.65
MLTB_ECOLI	Mon.	12.4		MLTB_ECOLI	Mon.	12.4
MLTD_ECOLI	Mon.	1.07		MLTD_ECOLI	Mon.	1.07
MOCA_ECOLI	Mon.	0.947		MOCA_ECOLI	Mon.	0.947
MQO_ECOLI	Mon.	7.56		MQO_ECOLI	Mon.	7.56
MRAY_ECOLI	Hom.	11.8		MRAY_ECOLI	Hom.	5.9
MSRC_ECOLI	Hom.	161		MSRC_ECOLI	Hom.	80.5
MSRP_ECOLI	Mon.	20.4		MSRP_ECOLI	Mon.	20.4
MTGA_ECOLI	Mon.	1.92		MTGA_ECOLI	Mon.	1.92
MURG_ECOLI	Hom.	46.4		MURG_ECOLI	Hom.	23.2
NANE_ECOLI	Hom.	25		NANE_ECOLI	Hom.	12.5
NANM_ECOLI	Hom.	9.26		NANM_ECOLI	Hom.	4.63
NANS_ECOLI	Mon.	2.18		NANS_ECOLI	Mon.	2.18
NARQ_ECOLI	Hom.	0.173		NARQ_ECOLI	Hom.	0.0865
NARX_ECOLI	Hom.	3.41		NARX_ECOLI	Hom.	1.705
NCPP_ECOLI	Hom.	28.5		NCPP_ECOLI	Hom.	14.25
NFSB_ECOLI	Hom.	752		NFSB_ECOLI	Hom.	376
NIFJ_ECOLI	Mon.	29		NIFJ_ECOLI	Mon.	29
NLPC_ECOLI	Mon.	2.51		NLPC_ECOLI	Mon.	2.51
NRFA_ECOLI	Hom.	28.5		NRFA_ECOLI	Hom.	14.25
NTRB_ECOLI	Hom.	22.6		NTRB_ECOLI	Hom.	11.3
NUDB_ECOLI	Mon.	0.676		NUDB_ECOLI	Mon.	0.676
OMPT_ECOLI	Mon.	880		OMPT_ECOLI	Mon.	880
OPGB_ECOLI	Mon.	2.18		OPGB_ECOLI	Mon.	2.18
OPGC_ECOLI	Mon.	13		OPGC_ECOLI	Mon.	13
OPGE_ECOLI	Mon.	1.24		OPGE_ECOLI	Mon.	1.24
OPGH_ECOLI	Mon.	45.5		OPGH_ECOLI	Mon.	45.5
OTSB_ECOLI	Mon.	39.8		OTSB_ECOLI	Mon.	39.8
PAGP_ECOLI	Mon.	1.42		PAGP_ECOLI	Mon.	1.42
PBP7_ECOLI	Mon.	4.57		PBP7_ECOLI	Mon.	4.57
PBPC_ECOLI	Mon.	0.051		PBPC_ECOLI	Mon.	0.051
PGAB_ECOLI	Mon.	0.137		PGAB_ECOLI	Mon.	0.137
PGMB_ECOLI	Hom.	1.53		PGMB_ECOLI	Hom.	0.765
PGPA_ECOLI	Mon.	8.4		PGPA_ECOLI	Mon.	8.4
PGPB_ECOLI	Mon.	5.15		PGPB_ECOLI	Mon.	5.15
PGPC_ECOLI	Mon.	7.63		PGPC_ECOLI	Mon.	7.63
PGSA_ECOLI	Hom.	93.8		PGSA_ECOLI	Hom.	46.9
PHNC_ECOLI	Hom.	0.169		PHNC_ECOLI	Hom.	0.0845
PHNO_ECOLI	Hom.	5.21		PHNO_ECOLI	Hom.	2.605
PHOQ_ECOLI	Hom.	8.07		PHOQ_ECOLI	Hom.	4.035
PHOR_ECOLI	Hom.	13		PHOR_ECOLI	Hom.	6.5
PLDB_ECOLI	Mon.	18.6		PLDB_ECOLI	Mon.	18.6
PLSB_ECOLI	Hom.	128		PLSB_ECOLI	Hom.	64
PLSC_ECOLI	Mon.	20.3		PLSC_ECOLI	Mon.	20.3
PLSY_ECOLI	Mon.	2.47		PLSY_ECOLI	Mon.	2.47
PNCC_ECOLI	Hom.	75.2		PNCC_ECOLI	Hom.	37.6
POXB_ECOLI	Hom.	464		POXB_ECOLI	Hom.	116
PPA_ECOLI	Mon.	7.51		PPA_ECOLI	Mon.	7.51
PPIA_ECOLI	Mon.	723		PPIA_ECOLI	Mon.	723
PPK1_ECOLI	Hom.	53.9		PPK1_ECOLI	Hom.	26.95
PPNP_ECOLI	Hom.	584		PPNP_ECOLI	Hom.	292
PPTA_ECOLI	Hom.	85.7		PPTA_ECOLI	Hom.	42.85
PQQL_ECOLI	Mon.	14		PQQL_ECOLI	Mon.	14
PSD_ECOLI	Hom.	313		PSD_ECOLI	Hom.	156.5
PSPE_ECOLI	Mon.	597		PSPE_ECOLI	Mon.	597
PSUG_ECOLI	Hom.	7.31		PSUG_ECOLI	Hom.	2.43667
PTFB1_ECOLI	Mon.	1.09		PTFB1_ECOLI	Mon.	1.09
PTIBC_ECOLI	Hom.	0.4		PTIBC_ECOLI	Hom.	0.2
PTMCB_ECOLI	Hom.	0.677		PTMCB_ECOLI	Hom.	0.3385
PTOCB_ECOLI	Hom.	3.19		PTOCB_ECOLI	Hom.	1.595
PTRA_ECOLI	Mon.	16.5		PTRA_ECOLI	Mon.	16.5
PTRB_ECOLI	Mon.	7.49		PTRB_ECOLI	Mon.	7.49
PTTBC_ECOLI	Hom.	21.8		PTTBC_ECOLI	Hom.	10.9
PTW3C_ECOLI	Hom.	230		PTW3C_ECOLI	Hom.	115
PTYBC_ECOLI	Hom.	1.25		PTYBC_ECOLI	Hom.	0.625
PURE_ECOLI	Hom.	660		PURE_ECOLI	Hom.	82.5
PURK_ECOLI	Hom.	70.7		PURK_ECOLI	Hom.	35.35
PURT_ECOLI	Hom.	380		PURT_ECOLI	Hom.	190
PYRD_ECOLI	Hom.	243		PYRD_ECOLI	Hom.	121.5
QOR2_ECOLI	Mon.	34.3		QOR2_ECOLI	Mon.	34.3
QSEC_ECOLI	Hom.	4.62		QSEC_ECOLI	Hom.	2.31
RADA_ECOLI	Hom.	11.4		RADA_ECOLI	Hom.	1.9
RCSC_ECOLI	Mon.	7.01		RCSC_ECOLI	Mon.	7.01
RCSD_ECOLI	Hom.	23.4		RCSD_ECOLI	Hom.	11.7
RIHA_ECOLI	Hom.	130		RIHA_ECOLI	Hom.	32.5
RIHC_ECOLI	Hom.	71.9		RIHC_ECOLI	Hom.	17.975
RLMH_ECOLI	Hom.	25.8		RLMH_ECOLI	Hom.	12.9
RLPA_ECOLI	Mon.	49.3		RLPA_ECOLI	Mon.	49.3
RNI_ECOLI	Mon.	39.5		RNI_ECOLI	Mon.	39.5
RNPA_ECOLI	Mon.	25.2		RNPA_ECOLI	Mon.	25.2
RPIA_ECOLI	Hom.	1370		RPIA_ECOLI	Hom.	685
RSMJ_ECOLI	Mon.	5.21		RSMJ_ECOLI	Mon.	5.21
RSTB_ECOLI	Hom.	1.85		RSTB_ECOLI	Hom.	0.925
RSXA_ECOLI	Hom.	0.035		RSXA_ECOLI	Hom.	0.0175
RSXB_ECOLI	Mon.	1.6		RSXB_ECOLI	Mon.	1.6
RSXD_ECOLI	Hom.	0.695		RSXD_ECOLI	Hom.	0.3475
RSXE_ECOLI	Mon.	1.31		RSXE_ECOLI	Mon.	1.31
RSXG_ECOLI	Mon.	7.74		RSXG_ECOLI	Mon.	7.74
RUTD_ECOLI	Hom.	5.53		RUTD_ECOLI	Hom.	2.765
RZPD_ECOLI	Hom.	2.86		RZPD_ECOLI	Hom.	1.43
SDHD_ECOLI	Mon.	29.1		SDHD_ECOLI	Mon.	29.1
SECA_ECOLI	Hom.	328		SECA_ECOLI	Hom.	164
SELO_ECOLI	Mon.	10.8		SELO_ECOLI	Mon.	10.8
SFGH1_ECOLI	Hom.	7.03		SFGH1_ECOLI	Hom.	3.515
SFGH2_ECOLI	Hom.	61.3		SFGH2_ECOLI	Hom.	30.65
SIXA_ECOLI	Mon.	21.9		SIXA_ECOLI	Mon.	21.9
SLT_ECOLI	Mon.	71		SLT_ECOLI	Mon.	71
SODC_ECOLI	Mon.	184		SODC_ECOLI	Mon.	184
SODF_ECOLI	Hom.	1289		SODF_ECOLI	Hom.	644.5
SODM_ECOLI	Hom.	5547		SODM_ECOLI	Hom.	2773.5
SOHB_ECOLI	Hom.	129		SOHB_ECOLI	Hom.	32.25
SPEA_ECOLI	Hom.	267		SPEA_ECOLI	Hom.	133.5
SPPA_ECOLI	Hom.	14.5		SPPA_ECOLI	Hom.	3.625
SQASE_ECOLI	Hom.	0.485		SQASE_ECOLI	Hom.	0.485
SQUT_ECOLI	Hom.	0.886		SQUT_ECOLI	Hom.	0.2215
SUPH_ECOLI	Mon.	30.3		SUPH_ECOLI	Mon.	30.3
SURE_ECOLI	Hom.	17.6		SURE_ECOLI	Hom.	8.8
TESA_ECOLI	Mon.	59		TESA_ECOLI	Mon.	59
THID_ECOLI	Hom.	275		THID_ECOLI	Hom.	137.5
THIK_ECOLI	Mon.	12.2		THIK_ECOLI	Mon.	12.2
THIM_ECOLI	Hom.	221		THIM_ECOLI	Hom.	73.6667
THTM_ECOLI	Mon.	531		THTM_ECOLI	Mon.	531
TMCA_ECOLI	Mon.	1.22		TMCA_ECOLI	Mon.	1.22
TORS_ECOLI	Mon.	1.78		TORS_ECOLI	Mon.	1.78
TORZ_ECOLI	Mon.	5.06		TORZ_ECOLI	Mon.	5.06
TPX_ECOLI	Hom.	3133		TPX_ECOLI	Hom.	1566.5
TREA_ECOLI	Hom.	299		TREA_ECOLI	Hom.	149.5
TRML_ECOLI	Hom.	5.68		TRML_ECOLI	Hom.	2.84
TRMN6_ECOLI	Mon.	1.55		TRMN6_ECOLI	Mon.	1.55
TRUA_ECOLI	Hom.	6.68		TRUA_ECOLI	Hom.	3.34
TSAC_ECOLI	Hom.	98.7		TSAC_ECOLI	Hom.	49.35
UBIA_ECOLI	Mon.	5.31		UBIA_ECOLI	Mon.	5.31
UBIB_ECOLI	Hom.	10.7		UBIB_ECOLI	Hom.	5.35
UBIF_ECOLI	Mon.	55.2		UBIF_ECOLI	Mon.	55.2
UBIH_ECOLI	Mon.	7.36		UBIH_ECOLI	Mon.	7.36
UHPB_ECOLI	Hom.	2.58		UHPB_ECOLI	Hom.	1.29
UPPP_ECOLI	Hom.	0.409		UPPP_ECOLI	Hom.	0.2045
USHA_ECOLI	Mon.	149		USHA_ECOLI	Mon.	149
WCAJ_ECOLI	Hom.	0.098		WCAJ_ECOLI	Hom.	0.049
WECA_ECOLI	Mon.	1.12		WECA_ECOLI	Mon.	1.12
WECD_ECOLI	Hom.	0.465		WECD_ECOLI	Hom.	0.2325
WECF_ECOLI	Mon.	4.58		WECF_ECOLI	Mon.	4.58
WECH_ECOLI	Hom.	0.008		WECH_ECOLI	Hom.	0.004
WZC_ECOLI	Hom.	0.304		WZC_ECOLI	Hom.	0.152
XDHD_ECOLI	Hom.	15.9		XDHD_ECOLI	Hom.	7.95
XYLS_ECOLI	Hom.	0.162		XYLS_ECOLI	Hom.	0.027
YAEF_ECOLI	Mon.	0.045		YAEF_ECOLI	Mon.	0.045
YAFK_ECOLI	Mon.	2.05		YAFK_ECOLI	Mon.	2.05
YAFL_ECOLI	Mon.	5.85		YAFL_ECOLI	Mon.	5.85
YAFP_ECOLI	Mon.	0.006		YAFP_ECOLI	Mon.	0.006
YAJD_ECOLI	Mon.	300		YAJD_ECOLI	Mon.	300
YBFF_ECOLI	Mon.	142		YBFF_ECOLI	Mon.	142
YBHC_ECOLI	Mon.	78.3		YBHC_ECOLI	Mon.	78.3
YBIS_ECOLI	Mon.	571		YBIS_ECOLI	Mon.	571
YBJG_ECOLI	Mon.	11.6		YBJG_ECOLI	Mon.	11.6
YCAC_ECOLI	Hom.	1033		YCAC_ECOLI	Hom.	129.125
YCAL_ECOLI	Mon.	0.026		YCAL_ECOLI	Mon.	0.026
YCBB_ECOLI	Mon.	15.1		YCBB_ECOLI	Mon.	15.1
YCEM_ECOLI	Hom.	17.4		YCEM_ECOLI	Hom.	4.35
YCFS_ECOLI	Mon.	2.31		YCFS_ECOLI	Mon.	2.31
YCIA_ECOLI	Hom.	14.9		YCIA_ECOLI	Hom.	2.48333
YCJS_ECOLI	Hom.	0.987		YCJS_ECOLI	Hom.	0.24675
YDEN_ECOLI	Mon.	69.4		YDEN_ECOLI	Mon.	69.4
YDGD_ECOLI	Mon.	8.89		YDGD_ECOLI	Mon.	8.89
YDHR_ECOLI	Hom.	824		YDHR_ECOLI	Hom.	412
YDJA_ECOLI	Hom.	427		YDJA_ECOLI	Hom.	213.5
YEDK_ECOLI	Mon.	0.069		YEDK_ECOLI	Mon.	0.069
YEDL_ECOLI	Mon.	9.34		YEDL_ECOLI	Mon.	9.34
YEGU_ECOLI	Hom.	26.2		YEGU_ECOLI	Hom.	13.1
YFCE_ECOLI	Hom.	187		YFCE_ECOLI	Hom.	46.75
YFEW_ECOLI	Hom.	2.79		YFEW_ECOLI	Hom.	1.395
YGID_ECOLI	Hom.	1.27		YGID_ECOLI	Hom.	0.635
YGJR_ECOLI	Hom.	126		YGJR_ECOLI	Hom.	63
YHBX_ECOLI	Mon.	0.056		YHBX_ECOLI	Mon.	0.056
YHJA_ECOLI	Mon.	69		YHJA_ECOLI	Mon.	69
YIAC_ECOLI	Mon.	0.122		YIAC_ECOLI	Mon.	0.122
YIBD_ECOLI	Mon.	5.24		YIBD_ECOLI	Mon.	5.24
YIGI_ECOLI	Hom.	41.9		YIGI_ECOLI	Hom.	10.475
YIHG_ECOLI	Mon.	1.73		YIHG_ECOLI	Mon.	1.73
YJFP_ECOLI	Hom.	22.9		YJFP_ECOLI	Hom.	11.45
YJJG_ECOLI	Mon.	2.7		YJJG_ECOLI	Mon.	2.7
YJJU_ECOLI	Mon.	21		YJJU_ECOLI	Mon.	21
YLII_ECOLI	Mon.	0.695		YLII_ECOLI	Mon.	0.695
YNHG_ECOLI	Mon.	155		YNHG_ECOLI	Mon.	155
YNJE_ECOLI	Hom.	32.1		YNJE_ECOLI	Hom.	16.05
YPDA_ECOLI	Hom.	1.2		YPDA_ECOLI	Hom.	0.6
YPFH_ECOLI	Mon.	58.4		YPFH_ECOLI	Mon.	58.4
ZNTA_ECOLI	Mon.	31.9		ZNTA_ECOLI	Mon.	31.9
ZRAS_ECOLI	Hom.	3.29		ZRAS_ECOLI	Hom.	1.645

## Sheet: B
Protein	QS	Abund		Protein	QS	Abund/Subunits
6PGL_ECOLI	Mon.	718		6PGL_ECOLI	Mon.	718
AGAS_ECOLI	Hom.	0.83		AGAS_ECOLI	Hom.	0.415
AGP_ECOLI	Hom.	552		AGP_ECOLI	Hom.	276
AK3_ECOLI	Hom.	184		AK3_ECOLI	Hom.	92
ALLA_ECOLI	Hom.	0.264		ALLA_ECOLI	Hom.	0.132
AMIC_ECOLI	Mon.	3.36		AMIC_ECOLI	Mon.	3.36
AMPC_ECOLI	Hom.	7.86		AMPC_ECOLI	Hom.	3.93
APBE_ECOLI	Hom.	2.02		APBE_ECOLI	Hom.	0.505
APHA_ECOLI	Hom.	81.8		APHA_ECOLI	Hom.	20.45
ARGK_ECOLI	Hom.	0.058		ARGK_ECOLI	Hom.	0.029
ASPG2_ECOLI	Hom.	210		ASPG2_ECOLI	Hom.	52.5
BEPA_ECOLI	Hom.	72.6		BEPA_ECOLI	Hom.	12.1
BGAL_ECOLI	Hom.	208		BGAL_ECOLI	Hom.	52
C561_ECOLI	Mon.	6.55		C561_ECOLI	Mon.	6.55
CDD_ECOLI	Hom.	449		CDD_ECOLI	Hom.	224.5
CUEO_ECOLI	Mon.	92.1		CUEO_ECOLI	Mon.	92.1
CYNS_ECOLI	Hom.	0.428		CYNS_ECOLI	Hom.	0.0428
DACA_ECOLI	Mon.	287		DACA_ECOLI	Mon.	287
DACB_ECOLI	Hom.	5.64		DACB_ECOLI	Hom.	2.82
DACD_ECOLI	Mon.	0.336		DACD_ECOLI	Mon.	0.336
DHE4_ECOLI	Hom.	1035		DHE4_ECOLI	Hom.	172.5
DLD_ECOLI	Mon.	289		DLD_ECOLI	Mon.	289
DTD_ECOLI	Hom.	107		DTD_ECOLI	Hom.	53.5
DUT_ECOLI	Hom.	284		DUT_ECOLI	Hom.	94.6667
DXR_ECOLI	Hom.	4.81		DXR_ECOLI	Hom.	2.405
EFEB_ECOLI	Hom.	11.4		EFEB_ECOLI	Hom.	5.7
EMTA_ECOLI	Mon.	7.84		EMTA_ECOLI	Mon.	7.84
ENTH_ECOLI	Hom.	55.3		ENTH_ECOLI	Hom.	27.65
FKBA_ECOLI	Hom.	729		FKBA_ECOLI	Hom.	364.5
GAL7_ECOLI	Hom.	412		GAL7_ECOLI	Hom.	206
GLAH_ECOLI	Hom.	9.68		GLAH_ECOLI	Hom.	2.42
GLPQ_ECOLI	Hom.	475		GLPQ_ECOLI	Hom.	237.5
GUN_ECOLI	Mon.	1.02		GUN_ECOLI	Mon.	1.02
HIUH_ECOLI	Hom.	17.1		HIUH_ECOLI	Hom.	4.275
HRPB_ECOLI	Mon.	3.15		HRPB_ECOLI	Mon.	3.15
HYCI_ECOLI	Hom.	6.62		HYCI_ECOLI	Hom.	3.31
KDGL_ECOLI	Hom.	19.5		KDGL_ECOLI	Hom.	6.5
LGT_ECOLI	Mon.	11.6		LGT_ECOLI	Mon.	11.6
LNT_ECOLI	Mon.	6.93		LNT_ECOLI	Mon.	6.93
LSRF_ECOLI	Hom.	229		LSRF_ECOLI	Hom.	22.9
LYSD_ECOLI	Hom.	0.438		LYSD_ECOLI	Hom.	0.219
MAO1_ECOLI	Mon.	328		MAO1_ECOLI	Mon.	328
MDH_ECOLI	Hom.	6597		MDH_ECOLI	Hom.	3298.5
MEND_ECOLI	Hom.	3.49		MEND_ECOLI	Hom.	0.8725
MENH_ECOLI	Mon.	2.01		MENH_ECOLI	Mon.	2.01
MEPA_ECOLI	Hom.	4.21		MEPA_ECOLI	Hom.	2.105
MEPS_ECOLI	Mon.	2.82		MEPS_ECOLI	Mon.	2.82
MLTA_ECOLI	Hom.	14.6		MLTA_ECOLI	Hom.	3.65
MLTB_ECOLI	Mon.	12.4		MLTB_ECOLI	Mon.	12.4
MSRC_ECOLI	Hom.	161		MSRC_ECOLI	Hom.	80.5
MSRP_ECOLI	Mon.	20.4		MSRP_ECOLI	Mon.	20.4
MURG_ECOLI	Hom.	46.4		MURG_ECOLI	Hom.	23.2
NCPP_ECOLI	Hom.	28.5		NCPP_ECOLI	Hom.	14.25
NFSB_ECOLI	Hom.	752		NFSB_ECOLI	Hom.	376
NRFA_ECOLI	Hom.	28.5		NRFA_ECOLI	Hom.	14.25
NUDB_ECOLI	Mon.	0.676		NUDB_ECOLI	Mon.	0.676
PAGP_ECOLI	Mon.	1.42		PAGP_ECOLI	Mon.	1.42
PGAB_ECOLI	Mon.	0.137		PGAB_ECOLI	Mon.	0.137
PGMB_ECOLI	Hom.	1.53		PGMB_ECOLI	Hom.	0.765
POXB_ECOLI	Hom.	464		POXB_ECOLI	Hom.	116
PPA_ECOLI	Mon.	7.51		PPA_ECOLI	Mon.	7.51
PPK1_ECOLI	Hom.	53.9		PPK1_ECOLI	Hom.	26.95
PQQL_ECOLI	Mon.	14		PQQL_ECOLI	Mon.	14
PSUG_ECOLI	Hom.	7.31		PSUG_ECOLI	Hom.	2.43667
PTRA_ECOLI	Mon.	16.5		PTRA_ECOLI	Mon.	16.5
PURE_ECOLI	Hom.	660		PURE_ECOLI	Hom.	82.5
PURK_ECOLI	Hom.	70.7		PURK_ECOLI	Hom.	35.35
PURT_ECOLI	Hom.	380		PURT_ECOLI	Hom.	190
PYRD_ECOLI	Hom.	243		PYRD_ECOLI	Hom.	121.5
QOR2_ECOLI	Mon.	34.3		QOR2_ECOLI	Mon.	34.3
RIHA_ECOLI	Hom.	130		RIHA_ECOLI	Hom.	32.5
RLMH_ECOLI	Hom.	25.8		RLMH_ECOLI	Hom.	12.9
RPIA_ECOLI	Hom.	1370		RPIA_ECOLI	Hom.	685
SDHD_ECOLI	Mon.	29.1		SDHD_ECOLI	Mon.	29.1
SECA_ECOLI	Hom.	328		SECA_ECOLI	Hom.	164
SELO_ECOLI	Mon.	10.8		SELO_ECOLI	Mon.	10.8
SIXA_ECOLI	Mon.	21.9		SIXA_ECOLI	Mon.	21.9
SLT_ECOLI	Mon.	71		SLT_ECOLI	Mon.	71
SODC_ECOLI	Mon.	184		SODC_ECOLI	Mon.	184
SODF_ECOLI	Hom.	1289		SODF_ECOLI	Hom.	644.5
SODM_ECOLI	Hom.	5547		SODM_ECOLI	Hom.	2773.5
SQASE_ECOLI	Mon.	0.485		SQASE_ECOLI	Mon.	0.485
SQUT_ECOLI	Hom.	0.886		SQUT_ECOLI	Hom.	0.2215
SUPH_ECOLI	Mon.	30.3		SUPH_ECOLI	Mon.	30.3
TESA_ECOLI	Mon.	59		TESA_ECOLI	Mon.	59
THTM_ECOLI	Mon.	531		THTM_ECOLI	Mon.	531
TMCA_ECOLI	Mon.	1.22		TMCA_ECOLI	Mon.	1.22
TPX_ECOLI	Hom.	3133		TPX_ECOLI	Hom.	1566.5
TREA_ECOLI	Hom.	299		TREA_ECOLI	Hom.	149.5
TRML_ECOLI	Hom.	5.68		TRML_ECOLI	Hom.	2.84
TSAC_ECOLI	Hom.	98.7		TSAC_ECOLI	Hom.	49.35
UPPP_ECOLI	Hom.	0.409		UPPP_ECOLI	Hom.	0.2045
USHA_ECOLI	Mon.	149		USHA_ECOLI	Mon.	149
XYLS_ECOLI	Hom.	0.162		XYLS_ECOLI	Hom.	0.027
YBFF_ECOLI	Mon.	142		YBFF_ECOLI	Mon.	142
YBHC_ECOLI	Mon.	78.3		YBHC_ECOLI	Mon.	78.3
YCAC_ECOLI	Hom.	1033		YCAC_ECOLI	Hom.	129.125
YCBB_ECOLI	Mon.	15.1		YCBB_ECOLI	Mon.	15.1
YCEM_ECOLI	Hom.	17.4		YCEM_ECOLI	Hom.	4.35
YDHR_ECOLI	Hom.	824		YDHR_ECOLI	Hom.	412
YDJA_ECOLI	Hom.	427		YDJA_ECOLI	Hom.	213.5
YFCE_ECOLI	Hom.	187		YFCE_ECOLI	Hom.	46.75
YGID_ECOLI	Hom.	1.27		YGID_ECOLI	Hom.	0.635
YLII_ECOLI	Mon.	0.695		YLII_ECOLI	Mon.	0.695
YNJE_ECOLI	Hom.	32.1		YNJE_ECOLI	Hom.	16.05

## Sheet: C
Protein	QS	Abund		Protein	QS	Abund/Subunits
AATC_YEAST	Hom.	620		AATC_YEAST	Hom.	310
AATM_YEAST	Hom.	29.2		AATM_YEAST	Hom.	14.6
ACE2_YEAST	Mon.	7.82		ACE2_YEAST	Mon.	7.82
ACEB_YEAST	Hom.	11.9		ACEB_YEAST	Hom.	2.975
ACO1_YEAST	Hom.	166		ACO1_YEAST	Hom.	83
ACON2_YEAST	Mon.	306		ACON2_YEAST	Mon.	306
ACON_YEAST	Mon.	1049		ACON_YEAST	Mon.	1049
ACS1_YEAST	Hom.	40.6		ACS1_YEAST	Hom.	13.5333
ADH3_YEAST	Hom.	625		ADH3_YEAST	Hom.	156.25
ADPP_YEAST	Hom.	245		ADPP_YEAST	Hom.	122.5
ADRO_YEAST	Mon.	17.9		ADRO_YEAST	Mon.	17.9
AGX1_YEAST	Hom.	21.4		AGX1_YEAST	Hom.	10.7
AIM14_YEAST	Mon.	2.53		AIM14_YEAST	Mon.	2.53
AIM17_YEAST	Hom.	118		AIM17_YEAST	Hom.	59
AIM33_YEAST	Mon.	0.769		AIM33_YEAST	Mon.	0.769
AKR1_YEAST	Mon.	45.7		AKR1_YEAST	Mon.	45.7
AKR2_YEAST	Mon.	3.09		AKR2_YEAST	Mon.	3.09
ALAM_YEAST	Hom.	84.6		ALAM_YEAST	Hom.	42.3
ALDH4_YEAST	Hom.	471		ALDH4_YEAST	Hom.	117.75
ALDH5_YEAST	Hom.	245		ALDH5_YEAST	Hom.	61.25
ALE1_YEAST	Mon.	25.7		ALE1_YEAST	Mon.	25.7
ALF_YEAST	Hom.	19206		ALF_YEAST	Hom.	9603
ALG10_YEAST	Mon.	1.01		ALG10_YEAST	Mon.	1.01
ALG11_YEAST	Mon.	19.2		ALG11_YEAST	Mon.	19.2
ALG12_YEAST	Mon.	23.2		ALG12_YEAST	Mon.	23.2
ALG1_YEAST	Mon.	22.9		ALG1_YEAST	Mon.	22.9
ALG2_YEAST	Mon.	35		ALG2_YEAST	Mon.	35
ALG3_YEAST	Mon.	5.47		ALG3_YEAST	Mon.	5.47
ALG5_YEAST	Mon.	33.5		ALG5_YEAST	Mon.	33.5
ALG8_YEAST	Hom.	1.54		ALG8_YEAST	Hom.	0.77
ALG9_YEAST	Mon.	40.8		ALG9_YEAST	Mon.	40.8
ALO_YEAST	Mon.	189		ALO_YEAST	Mon.	189
AMYG_YEAST	Mon.	0.583		AMYG_YEAST	Mon.	0.583
APA1_YEAST	Mon.	767		APA1_YEAST	Mon.	767
APA2_YEAST	Mon.	18.8		APA2_YEAST	Mon.	18.8
APE2_YEAST	Mon.	190		APE2_YEAST	Mon.	190
APE3_YEAST	Mon.	448		APE3_YEAST	Mon.	448
APN1_YEAST	Mon.	90.8		APN1_YEAST	Mon.	90.8
APN2_YEAST	Hom.	2.63		APN2_YEAST	Hom.	1.315
APP1_YEAST	Mon.	5.62		APP1_YEAST	Mon.	5.62
APT1_YEAST	Hom.	359		APT1_YEAST	Hom.	179.5
APT2_YEAST	Hom.	25.6		APT2_YEAST	Hom.	12.8
ARE1_YEAST	Hom.	4.66		ARE1_YEAST	Hom.	2.33
ARE2_YEAST	Hom.	21.6		ARE2_YEAST	Hom.	10.8
ARG56_YEAST	Hom.	241		ARG56_YEAST	Hom.	120.5
ARGD_YEAST	Hom.	198		ARGD_YEAST	Hom.	99
ARGJ_YEAST	Hom.	202		ARGJ_YEAST	Hom.	50.5
ARMT1_YEAST	Mon.	92.5		ARMT1_YEAST	Mon.	92.5
ARO9_YEAST	Hom.	165		ARO9_YEAST	Hom.	82.5
ASP21_YEAST	Hom.	1.17		ASP21_YEAST	Hom.	0.2925
ATC1_YEAST	Mon.	116		ATC1_YEAST	Mon.	116
ATC2_YEAST	Mon.	15.9		ATC2_YEAST	Mon.	15.9
ATF1_YEAST	Mon.	8.64		ATF1_YEAST	Mon.	8.64
ATF2_YEAST	Mon.	14.9		ATF2_YEAST	Mon.	14.9
ATG15_YEAST	Mon.	6.32		ATG15_YEAST	Mon.	6.32
ATM1_YEAST	Hom.	20.6		ATM1_YEAST	Hom.	10.3
ATN1_YEAST	Mon.	18.8		ATN1_YEAST	Mon.	18.8
ATN2_YEAST	Mon.	11.6		ATN2_YEAST	Mon.	11.6
ATN5_YEAST	Mon.	8.18		ATN5_YEAST	Mon.	8.18
AYR1_YEAST	Hom.	73.6		AYR1_YEAST	Hom.	18.4
BAR1_YEAST	Mon.	35		BAR1_YEAST	Mon.	35
BCA1_YEAST	Hom.	1019		BCA1_YEAST	Hom.	509.5
BGL2_YEAST	Hom.	579		BGL2_YEAST	Hom.	289.5
BIOB_YEAST	Hom.	17.6		BIOB_YEAST	Hom.	8.8
BLH1_YEAST	Hom.	114		BLH1_YEAST	Hom.	19
BMT2_YEAST	Mon.	3.08		BMT2_YEAST	Mon.	3.08
BMT5_YEAST	Mon.	11.7		BMT5_YEAST	Mon.	11.7
BMT6_YEAST	Mon.	9.08		BMT6_YEAST	Mon.	9.08
BNA3_YEAST	Hom.	74.3		BNA3_YEAST	Hom.	37.15
BST1_YEAST	Mon.	1.82		BST1_YEAST	Mon.	1.82
BUD26_YEAST	Mon.	0.574		BUD26_YEAST	Mon.	0.574
C1TM_YEAST	Hom.	166		C1TM_YEAST	Hom.	83
CACP_YEAST	Mon.	25.6		CACP_YEAST	Mon.	25.6
CATA_YEAST	Hom.	22.5		CATA_YEAST	Hom.	5.625
CAX4_YEAST	Hom.	10.7		CAX4_YEAST	Hom.	5.35
CBP2_YEAST	Mon.	9.51		CBP2_YEAST	Mon.	9.51
CBPS_YEAST	Hom.	441		CBPS_YEAST	Hom.	220.5
CCA1_YEAST	Mon.	60.5		CCA1_YEAST	Mon.	60.5
CCE1_YEAST	Hom.	6.09		CCE1_YEAST	Hom.	3.045
CDA1_YEAST	Mon.	1.08		CDA1_YEAST	Mon.	1.08
CDA2_YEAST	Mon.	0.716		CDA2_YEAST	Mon.	0.716
CDC1_YEAST	Mon.	28.9		CDC1_YEAST	Mon.	28.9
CDC42_YEAST	Mon.	144		CDC42_YEAST	Mon.	144
CDS1_YEAST	Hom.	88.7		CDS1_YEAST	Hom.	44.35
CEM1_YEAST	Hom.	20.4		CEM1_YEAST	Hom.	10.2
CHAC_YEAST	Mon.	15.8		CHAC_YEAST	Mon.	15.8
CHI2_YEAST	Mon.	5.37		CHI2_YEAST	Mon.	5.37
CHIT_YEAST	Mon.	33.9		CHIT_YEAST	Mon.	33.9
CHL1_YEAST	Mon.	2.98		CHL1_YEAST	Mon.	2.98
CHO2_YEAST	Hom.	68.8		CHO2_YEAST	Hom.	34.4
CHS1_YEAST	Hom.	9.29		CHS1_YEAST	Hom.	4.645
CHS2_YEAST	Hom.	3.22		CHS2_YEAST	Hom.	1.61
CISY1_YEAST	Hom.	460		CISY1_YEAST	Hom.	230
CISY2_YEAST	Hom.	41.3		CISY2_YEAST	Hom.	20.65
CISY3_YEAST	Hom.	11.2		CISY3_YEAST	Hom.	5.6
CLD1_YEAST	Mon.	0.205		CLD1_YEAST	Mon.	0.205
CMS1_YEAST	Mon.	28.6		CMS1_YEAST	Mon.	28.6
COM1_YEAST	Hom.	2.99		COM1_YEAST	Hom.	1.495
COQ1_YEAST	Hom.	36		COQ1_YEAST	Hom.	18
COQ2_YEAST	Mon.	3.46		COQ2_YEAST	Mon.	3.46
COQ8_YEAST	Mon.	14.6		COQ8_YEAST	Mon.	14.6
COX10_YEAST	Mon.	5.91		COX10_YEAST	Mon.	5.91
COX15_YEAST	Mon.	66.6		COX15_YEAST	Mon.	66.6
CP51_YEAST	Mon.	236		CP51_YEAST	Mon.	236
CP56_YEAST	Mon.	6.6		CP56_YEAST	Mon.	6.6
CPD1_YEAST	Mon.	28.5		CPD1_YEAST	Mon.	28.5
CPT1_YEAST	Hom.	13.5		CPT1_YEAST	Hom.	6.75
CRD1_YEAST	Hom.	3.11		CRD1_YEAST	Hom.	1.555
CRH1_YEAST	Mon.	68.5		CRH1_YEAST	Mon.	68.5
CRH2_YEAST	Mon.	79.8		CRH2_YEAST	Mon.	79.8
CRR1_YEAST	Mon.	0.588		CRR1_YEAST	Mon.	0.588
CST26_YEAST	Mon.	23.5		CST26_YEAST	Mon.	23.5
CWH41_YEAST	Mon.	51.9		CWH41_YEAST	Mon.	51.9
CYC2_YEAST	Mon.	6.75		CYC2_YEAST	Mon.	6.75
CYP8_YEAST	Mon.	13.9		CYP8_YEAST	Mon.	13.9
CYPB_YEAST	Mon.	6.06		CYPB_YEAST	Mon.	6.06
CYPC_YEAST	Mon.	379		CYPC_YEAST	Mon.	379
CYPD_YEAST	Mon.	228		CYPD_YEAST	Mon.	228
CYPR_YEAST	Mon.	6.96		CYPR_YEAST	Mon.	6.96
CYT2_YEAST	Mon.	7.43		CYT2_YEAST	Mon.	7.43
DAK2_YEAST	Hom.	1.53		DAK2_YEAST	Hom.	0.765
DBP10_YEAST	Mon.	43.9		DBP10_YEAST	Mon.	43.9
DBP2_YEAST	Mon.	487		DBP2_YEAST	Mon.	487
DBP3_YEAST	Mon.	208		DBP3_YEAST	Mon.	208
DBP4_YEAST	Mon.	61.9		DBP4_YEAST	Mon.	61.9
DBP7_YEAST	Mon.	25.4		DBP7_YEAST	Mon.	25.4
DBP8_YEAST	Mon.	39.1		DBP8_YEAST	Mon.	39.1
DBP9_YEAST	Mon.	67.2		DBP9_YEAST	Mon.	67.2
DCI1_YEAST	Hom.	4.03		DCI1_YEAST	Hom.	0.671667
DCR2_YEAST	Mon.	6.83		DCR2_YEAST	Mon.	6.83
DCW1_YEAST	Mon.	29.8		DCW1_YEAST	Mon.	29.8
DDP1_YEAST	Mon.	74.5		DDP1_YEAST	Mon.	74.5
DED1_YEAST	Mon.	523		DED1_YEAST	Mon.	523
DFG10_YEAST	Mon.	1.12		DFG10_YEAST	Mon.	1.12
DFG5_YEAST	Mon.	43.1		DFG5_YEAST	Mon.	43.1
DGAT2_YEAST	Mon.	5.48		DGAT2_YEAST	Mon.	5.48
DGK1_YEAST	Hom.	19.2		DGK1_YEAST	Hom.	9.6
DHR2_YEAST	Mon.	10.2		DHR2_YEAST	Mon.	10.2
DHYS_YEAST	Hom.	452		DHYS_YEAST	Hom.	113
DIN7_YEAST	Mon.	0.652		DIN7_YEAST	Mon.	0.652
DLD1_YEAST	Hom.	83.1		DLD1_YEAST	Hom.	41.55
DLD2_YEAST	Hom.	81.2		DLD2_YEAST	Hom.	40.6
DNPEP_YEAST	Hom.	67.6		DNPEP_YEAST	Hom.	5.63333
DOT5_YEAST	Mon.	40.6		DOT5_YEAST	Mon.	40.6
DPM1_YEAST	Mon.	420		DPM1_YEAST	Mon.	420
DPO5_YEAST	Mon.	48.3		DPO5_YEAST	Mon.	48.3
DPP1_YEAST	Hom.	27.7		DPP1_YEAST	Hom.	13.85
DRS1_YEAST	Mon.	65.8		DRS1_YEAST	Mon.	65.8
DS1P1_YEAST	Mon.	4.75		DS1P1_YEAST	Mon.	4.75
DS1P2_YEAST	Mon.	0.641		DS1P2_YEAST	Mon.	0.641
DUS1_YEAST	Mon.	22.3		DUS1_YEAST	Mon.	22.3
DUS2_YEAST	Mon.	29.6		DUS2_YEAST	Mon.	29.6
DUS3_YEAST	Mon.	47.3		DUS3_YEAST	Mon.	47.3
DUS4_YEAST	Mon.	11.3		DUS4_YEAST	Mon.	11.3
EAT1_YEAST	Mon.	3.13		EAT1_YEAST	Mon.	3.13
ECI1_YEAST	Hom.	15.8		ECI1_YEAST	Hom.	2.63333
ECM18_YEAST	Mon.	2.94		ECM18_YEAST	Mon.	2.94
ECM38_YEAST	Mon.	11.6		ECM38_YEAST	Mon.	11.6
ECO1_YEAST	Mon.	3.89		ECO1_YEAST	Mon.	3.89
EFM4_YEAST	Mon.	32.2		EFM4_YEAST	Mon.	32.2
EFM5_YEAST	Mon.	102		EFM5_YEAST	Mon.	102
EFM6_YEAST	Mon.	5.85		EFM6_YEAST	Mon.	5.85
EFTU_YEAST	Mon.	305		EFTU_YEAST	Mon.	305
EGH1_YEAST	Mon.	6.9		EGH1_YEAST	Mon.	6.9
ELO1_YEAST	Mon.	43.1		ELO1_YEAST	Mon.	43.1
ELO2_YEAST	Mon.	92.4		ELO2_YEAST	Mon.	92.4
ELO3_YEAST	Mon.	203		ELO3_YEAST	Mon.	203
ENG1_YEAST	Mon.	26.4		ENG1_YEAST	Mon.	26.4
ENOPH_YEAST	Mon.	46.4		ENOPH_YEAST	Mon.	46.4
ENV7_YEAST	Mon.	3.58		ENV7_YEAST	Mon.	3.58
EPS1_YEAST	Hom.	31.2		EPS1_YEAST	Hom.	15.6
EPT1_YEAST	Hom.	16.4		EPT1_YEAST	Hom.	8.2
ERG1_YEAST	Mon.	279		ERG1_YEAST	Mon.	279
ERG24_YEAST	Mon.	41.8		ERG24_YEAST	Mon.	41.8
ERG2_YEAST	Hom.	262		ERG2_YEAST	Hom.	87.3333
ERG3_YEAST	Mon.	111		ERG3_YEAST	Mon.	111
ERG4_YEAST	Mon.	48		ERG4_YEAST	Mon.	48
ERG5_YEAST	Mon.	120		ERG5_YEAST	Mon.	120
ERG6_YEAST	Mon.	676		ERG6_YEAST	Mon.	676
ERG7_YEAST	Mon.	42.1		ERG7_YEAST	Mon.	42.1
ERO1_YEAST	Mon.	82.1		ERO1_YEAST	Mon.	82.1
ERV2_YEAST	Hom.	28.8		ERV2_YEAST	Hom.	14.4
ETFD_YEAST	Mon.	97.8		ETFD_YEAST	Mon.	97.8
ETR1_YEAST	Hom.	110		ETR1_YEAST	Hom.	55
EUG1_YEAST	Mon.	43.9		EUG1_YEAST	Mon.	43.9
EXG1_YEAST	Mon.	172		EXG1_YEAST	Mon.	172
EXG2_YEAST	Mon.	13.9		EXG2_YEAST	Mon.	13.9
EXO5_YEAST	Mon.	4.89		EXO5_YEAST	Mon.	4.89
F16P_YEAST	Hom.	7.16		F16P_YEAST	Hom.	1.79
FABG_YEAST	Hom.	13.6		FABG_YEAST	Hom.	6.8
FAT1_YEAST	Mon.	34.6		FAT1_YEAST	Mon.	34.6
FAT2_YEAST	Mon.	99.3		FAT2_YEAST	Mon.	99.3
FEN1_YEAST	Mon.	70.3		FEN1_YEAST	Mon.	70.3
FKBP2_YEAST	Mon.	113		FKBP2_YEAST	Mon.	113
FKBP3_YEAST	Hom.	254		FKBP3_YEAST	Hom.	50.8
FKBP4_YEAST	Hom.	144		FKBP4_YEAST	Hom.	28.8
FMP30_YEAST	Mon.	4.12		FMP30_YEAST	Mon.	4.12
FMP41_YEAST	Hom.	82.5		FMP41_YEAST	Hom.	41.25
FMP46_YEAST	Mon.	30.8		FMP46_YEAST	Mon.	30.8
FMT_YEAST	Mon.	4.05		FMT_YEAST	Mon.	4.05
FOLD_YEAST	Mon.	15.6		FOLD_YEAST	Mon.	15.6
FOLE_YEAST	Mon.	52		FOLE_YEAST	Mon.	52
FOX2_YEAST	Mon.	57.3		FOX2_YEAST	Mon.	57.3
FRE1_YEAST	Mon.	30.9		FRE1_YEAST	Mon.	30.9
FRE2_YEAST	Mon.	0.833		FRE2_YEAST	Mon.	0.833
FRE3_YEAST	Mon.	0.658		FRE3_YEAST	Mon.	0.658
FRE4_YEAST	Mon.	0.921		FRE4_YEAST	Mon.	0.921
FRE5_YEAST	Mon.	3.15		FRE5_YEAST	Mon.	3.15
FRE6_YEAST	Mon.	2.37		FRE6_YEAST	Mon.	2.37
FRE7_YEAST	Mon.	16		FRE7_YEAST	Mon.	16
FRE8_YEAST	Mon.	1.34		FRE8_YEAST	Mon.	1.34
FRM2_YEAST	Hom.	3.25		FRM2_YEAST	Hom.	1.625
FSH2_YEAST	Mon.	43.6		FSH2_YEAST	Mon.	43.6
FSH3_YEAST	Mon.	25.9		FSH3_YEAST	Mon.	25.9
FTHC_YEAST	Mon.	16.3		FTHC_YEAST	Mon.	16.3
FUMH_YEAST	Hom.	249		FUMH_YEAST	Hom.	62.25
FUN30_YEAST	Mon.	37.2		FUN30_YEAST	Mon.	37.2
GABAT_YEAST	Hom.	106		GABAT_YEAST	Hom.	53
GAL7_YEAST	Hom.	5.08		GAL7_YEAST	Hom.	2.54
GAS1_YEAST	Mon.	586		GAS1_YEAST	Mon.	586
GAS2_YEAST	Mon.	1.51		GAS2_YEAST	Mon.	1.51
GAS3_YEAST	Mon.	87.8		GAS3_YEAST	Mon.	87.8
GAS4_YEAST	Mon.	0.049		GAS4_YEAST	Mon.	0.049
GAS5_YEAST	Mon.	100		GAS5_YEAST	Mon.	100
GDA1_YEAST	Hom.	125		GDA1_YEAST	Hom.	62.5
GEP4_YEAST	Mon.	6.07		GEP4_YEAST	Mon.	6.07
GIS4_YEAST	Mon.	6.96		GIS4_YEAST	Mon.	6.96
GLG1_YEAST	Hom.	2.42		GLG1_YEAST	Hom.	0.605
GLG2_YEAST	Hom.	5.71		GLG2_YEAST	Hom.	1.4275
GLO2_YEAST	Mon.	109		GLO2_YEAST	Mon.	109
GLO4_YEAST	Mon.	4.02		GLO4_YEAST	Mon.	4.02
GLPK_YEAST	Hom.	7.27		GLPK_YEAST	Hom.	3.635
GLRX2_YEAST	Mon.	431		GLRX2_YEAST	Mon.	431
GLYM_YEAST	Hom.	385		GLYM_YEAST	Hom.	192.5
GMC1_YEAST	Mon.	1.24		GMC1_YEAST	Mon.	1.24
GNT1_YEAST	Mon.	25.3		GNT1_YEAST	Mon.	25.3
GNTK_YEAST	Mon.	24.2		GNTK_YEAST	Mon.	24.2
GPC1_YEAST	Hom.	7.38		GPC1_YEAST	Hom.	3.69
GPD2_YEAST	Hom.	238		GPD2_YEAST	Hom.	119
GPDM_YEAST	Hom.	68.4		GPDM_YEAST	Hom.	34.2
GPI10_YEAST	Mon.	3.54		GPI10_YEAST	Mon.	3.54
GPI12_YEAST	Hom.	7.85		GPI12_YEAST	Hom.	3.925
GPP1_YEAST	Mon.	2909		GPP1_YEAST	Mon.	2909
GPP2_YEAST	Mon.	401		GPP2_YEAST	Mon.	401
GPT1_YEAST	Mon.	28.2		GPT1_YEAST	Mon.	28.2
GPT2_YEAST	Mon.	31.4		GPT2_YEAST	Mon.	31.4
GPT_YEAST	Hom.	0.533		GPT_YEAST	Hom.	0.2665
GSH1_YEAST	Mon.	33.9		GSH1_YEAST	Mon.	33.9
GSHR_YEAST	Hom.	306		GSHR_YEAST	Hom.	153
GST1_YEAST	Hom.	97.1		GST1_YEAST	Hom.	48.55
GTO1_YEAST	Hom.	3.13		GTO1_YEAST	Hom.	1.565
GUF1_YEAST	Mon.	8.66		GUF1_YEAST	Mon.	8.66
GWT1_YEAST	Mon.	8.63		GWT1_YEAST	Mon.	8.63
HACD_YEAST	Mon.	42.3		HACD_YEAST	Mon.	42.3
HCS1_YEAST	Mon.	4.9		HCS1_YEAST	Mon.	4.9
HEM1_YEAST	Hom.	144		HEM1_YEAST	Hom.	72
HEM4_YEAST	Mon.	36.9		HEM4_YEAST	Mon.	36.9
HEMH_YEAST	Hom.	188		HEMH_YEAST	Hom.	94
HFD1_YEAST	Hom.	34.6		HFD1_YEAST	Hom.	17.3
HFM1_YEAST	Mon.	0.782		HFM1_YEAST	Mon.	0.782
HMDH1_YEAST	Hom.	46.8		HMDH1_YEAST	Hom.	11.7
HMDH2_YEAST	Hom.	16.2		HMDH2_YEAST	Hom.	4.05
HMI1_YEAST	Mon.	8.54		HMI1_YEAST	Mon.	8.54
HMX1_YEAST	Mon.	1.1		HMX1_YEAST	Mon.	1.1
HNT2_YEAST	Hom.	24.8		HNT2_YEAST	Hom.	6.2
HOS3_YEAST	Hom.	22		HOS3_YEAST	Hom.	11
HOSC_YEAST	Hom.	542		HOSC_YEAST	Hom.	271
HOSM_YEAST	Hom.	360		HOSM_YEAST	Hom.	180
HPA3_YEAST	Hom.	19		HPA3_YEAST	Hom.	4.75
HPRT_YEAST	Hom.	363		HPRT_YEAST	Hom.	181.5
HRQ1_YEAST	Mon.	5.61		HRQ1_YEAST	Mon.	5.61
HSP60_YEAST	Hom.	1246		HSP60_YEAST	Hom.	44.5
HSP7E_YEAST	Hom.	104		HSP7E_YEAST	Hom.	52
HSP7Q_YEAST	Mon.	27.4		HSP7Q_YEAST	Mon.	27.4
HST3_YEAST	Mon.	3.52		HST3_YEAST	Mon.	3.52
HST4_YEAST	Mon.	2.97		HST4_YEAST	Mon.	2.97
HTD2_YEAST	Hom.	8.31		HTD2_YEAST	Hom.	4.155
ICT1_YEAST	Mon.	1.53		ICT1_YEAST	Mon.	1.53
IDHH_YEAST	Hom.	27.4		IDHH_YEAST	Hom.	13.7
IDHP_YEAST	Hom.	605		IDHP_YEAST	Hom.	302.5
IKS1_YEAST	Hom.	3.71		IKS1_YEAST	Hom.	1.855
ILV3_YEAST	Hom.	1117		ILV3_YEAST	Hom.	558.5
ILV5_YEAST	Hom.	4279		ILV5_YEAST	Hom.	2139.5
IMA5_YEAST	Mon.	0.644		IMA5_YEAST	Mon.	0.644
IMO32_YEAST	Mon.	27.9		IMO32_YEAST	Mon.	27.9
INP51_YEAST	Mon.	3.74		INP51_YEAST	Mon.	3.74
INP54_YEAST	Mon.	15.8		INP54_YEAST	Mon.	15.8
INV2_YEAST	Hom.	44.8		INV2_YEAST	Hom.	5.6
IPT1_YEAST	Mon.	5.03		IPT1_YEAST	Mon.	5.03
IPYR2_YEAST	Hom.	14.9		IPYR2_YEAST	Hom.	7.45
IRC3_YEAST	Mon.	2.1		IRC3_YEAST	Mon.	2.1
IRC5_YEAST	Mon.	3.13		IRC5_YEAST	Mon.	3.13
ISC1_YEAST	Hom.	14.3		ISC1_YEAST	Hom.	7.15
JHD1_YEAST	Mon.	2.5		JHD1_YEAST	Mon.	2.5
JHD2_YEAST	Mon.	4.66		JHD2_YEAST	Mon.	4.66
KAD2_YEAST	Hom.	2252		KAD2_YEAST	Hom.	1126
KAD3_YEAST	Mon.	6.17		KAD3_YEAST	Mon.	6.17
KC11_YEAST	Mon.	58.3		KC11_YEAST	Mon.	58.3
KC12_YEAST	Mon.	92.2		KC12_YEAST	Mon.	92.2
KC13_YEAST	Mon.	23.9		KC13_YEAST	Mon.	23.9
KCY_YEAST	Mon.	187		KCY_YEAST	Mon.	187
KEX1_YEAST	Mon.	48.2		KEX1_YEAST	Mon.	48.2
KIN3_YEAST	Hom.	1.68		KIN3_YEAST	Hom.	0.56
KMO_YEAST	Hom.	20.4		KMO_YEAST	Hom.	20.4
KNS1_YEAST	Mon.	3.81		KNS1_YEAST	Mon.	3.81
KPR4_YEAST	Hom.	71.9		KPR4_YEAST	Hom.	35.95
KRE2_YEAST	Hom.	161		KRE2_YEAST	Hom.	80.5
KTR1_YEAST	Hom.	113		KTR1_YEAST	Hom.	56.5
KTR2_YEAST	Mon.	0.977		KTR2_YEAST	Mon.	0.977
KTR3_YEAST	Hom.	54.7		KTR3_YEAST	Hom.	27.35
KTR4_YEAST	Mon.	68.5		KTR4_YEAST	Mon.	68.5
KTR5_YEAST	Mon.	2		KTR5_YEAST	Mon.	2
KTR6_YEAST	Mon.	34.3		KTR6_YEAST	Mon.	34.3
KTR7_YEAST	Mon.	8.62		KTR7_YEAST	Mon.	8.62
LCB5_YEAST	Mon.	7.78		LCB5_YEAST	Mon.	7.78
LCF2_YEAST	Mon.	58		LCF2_YEAST	Mon.	58
LCL3_YEAST	Mon.	3.09		LCL3_YEAST	Mon.	3.09
LEU1_YEAST	Hom.	314		LEU1_YEAST	Hom.	157
LEU9_YEAST	Hom.	182		LEU9_YEAST	Hom.	91
LGUL_YEAST	Mon.	57.8		LGUL_YEAST	Mon.	57.8
LHS1_YEAST	Mon.	44.3		LHS1_YEAST	Mon.	44.3
LIPA_YEAST	Mon.	37.9		LIPA_YEAST	Mon.	37.9
LIPB_YEAST	Mon.	5.15		LIPB_YEAST	Mon.	5.15
LKHA4_YEAST	Mon.	69.4		LKHA4_YEAST	Mon.	69.4
LOA1_YEAST	Mon.	26.7		LOA1_YEAST	Mon.	26.7
LPL1_YEAST	Mon.	7.09		LPL1_YEAST	Mon.	7.09
LPLA_YEAST	Mon.	3.54		LPLA_YEAST	Mon.	3.54
LPP1_YEAST	Mon.	4.5		LPP1_YEAST	Mon.	4.5
LPX1_YEAST	Hom.	24.2		LPX1_YEAST	Hom.	12.1
LSB6_YEAST	Mon.	1.98		LSB6_YEAST	Mon.	1.98
LYS12_YEAST	Hom.	339		LYS12_YEAST	Hom.	169.5
LYS1_YEAST	Hom.	374		LYS1_YEAST	Hom.	187
LYS4_YEAST	Mon.	175		LYS4_YEAST	Mon.	175
MAG_YEAST	Mon.	4.17		MAG_YEAST	Mon.	4.17
MAK5_YEAST	Mon.	51.4		MAK5_YEAST	Mon.	51.4
MAL12_YEAST	Mon.	4.23		MAL12_YEAST	Mon.	4.23
MAL32_YEAST	Mon.	3.51		MAL32_YEAST	Mon.	3.51
MAOM_YEAST	Hom.	160		MAOM_YEAST	Hom.	80
MCD4_YEAST	Mon.	15		MCD4_YEAST	Mon.	15
MCES_YEAST	Mon.	25.1		MCES_YEAST	Mon.	25.1
MCFS1_YEAST	Mon.	1.39		MCFS1_YEAST	Mon.	1.39
MCFS2_YEAST	Mon.	132		MCFS2_YEAST	Mon.	132
MCK1_YEAST	Mon.	143		MCK1_YEAST	Mon.	143
MCR1_YEAST	Mon.	258		MCR1_YEAST	Mon.	258
MDHP_YEAST	Hom.	258		MDHP_YEAST	Hom.	129
MEK1_YEAST	Mon.	1.2		MEK1_YEAST	Mon.	1.2
MIG1_YEAST	Mon.	19		MIG1_YEAST	Mon.	19
MIL1_YEAST	Mon.	5.19		MIL1_YEAST	Mon.	5.19
MKAR_YEAST	Hom.	188		MKAR_YEAST	Hom.	47
MKC7_YEAST	Mon.	21.7		MKC7_YEAST	Mon.	21.7
MLS1_YEAST	Mon.	103		MLS1_YEAST	Mon.	103
MLS2_YEAST	Mon.	48		MLS2_YEAST	Mon.	48
MMF1_YEAST	Hom.	1579		MMF1_YEAST	Hom.	526.333
MNL2_YEAST	Mon.	3.44		MNL2_YEAST	Mon.	3.44
MNN1_YEAST	Hom.	48.3		MNN1_YEAST	Hom.	24.15
MNN2_YEAST	Mon.	88.3		MNN2_YEAST	Mon.	88.3
MNN5_YEAST	Mon.	82.7		MNN5_YEAST	Mon.	82.7
MNS1_YEAST	Mon.	23		MNS1_YEAST	Mon.	23
MNT2_YEAST	Mon.	3.15		MNT2_YEAST	Mon.	3.15
MNT3_YEAST	Mon.	7.52		MNT3_YEAST	Mon.	7.52
MNT4_YEAST	Mon.	1.82		MNT4_YEAST	Mon.	1.82
MOD5_YEAST	Hom.	10.2		MOD5_YEAST	Hom.	5.1
MPD1_YEAST	Mon.	31.8		MPD1_YEAST	Mon.	31.8
MPD2_YEAST	Mon.	39.9		MPD2_YEAST	Mon.	39.9
MPH1_YEAST	Mon.	5.22		MPH1_YEAST	Mon.	5.22
MPI_YEAST	Mon.	450		MPI_YEAST	Mon.	450
MRH4_YEAST	Mon.	5.31		MRH4_YEAST	Mon.	5.31
MRK1_YEAST	Mon.	2.24		MRK1_YEAST	Mon.	2.24
MRM1_YEAST	Hom.	10.8		MRM1_YEAST	Hom.	5.4
MRM2_YEAST	Mon.	1.01		MRM2_YEAST	Mon.	1.01
MS116_YEAST	Mon.	99.1		MS116_YEAST	Mon.	99.1
MSC7_YEAST	Hom.	139		MSC7_YEAST	Hom.	69.5
MSP1_YEAST	Hom.	18.5		MSP1_YEAST	Hom.	9.25
MTAP_YEAST	Hom.	87.6		MTAP_YEAST	Hom.	29.2
MTQ1_YEAST	Mon.	12.8		MTQ1_YEAST	Mon.	12.8
MTU1_YEAST	Mon.	4.26		MTU1_YEAST	Mon.	4.26
MUM3_YEAST	Mon.	0.767		MUM3_YEAST	Mon.	0.767
MXR2_YEAST	Mon.	33.1		MXR2_YEAST	Mon.	33.1
NAGS_YEAST	Mon.	6.16		NAGS_YEAST	Mon.	6.16
NAT2_YEAST	Mon.	29.7		NAT2_YEAST	Mon.	29.7
NCB5R_YEAST	Mon.	252		NCB5R_YEAST	Mon.	252
NCL1_YEAST	Mon.	273		NCL1_YEAST	Mon.	273
NCPR_YEAST	Mon.	246		NCPR_YEAST	Mon.	246
NDH1_YEAST	Hom.	179		NDH1_YEAST	Hom.	89.5
NDH2_YEAST	Hom.	7.43		NDH2_YEAST	Hom.	3.715
NDI1_YEAST	Hom.	118		NDI1_YEAST	Hom.	59
NDUF7_YEAST	Mon.	2.98		NDUF7_YEAST	Mon.	2.98
NEJ1_YEAST	Hom.	2.82		NEJ1_YEAST	Hom.	1.41
NGL1_YEAST	Mon.	6.49		NGL1_YEAST	Mon.	6.49
NGL3_YEAST	Mon.	1.79		NGL3_YEAST	Mon.	1.79
NIT2_YEAST	Hom.	4.27		NIT2_YEAST	Hom.	2.135
NIT3_YEAST	Hom.	98.3		NIT3_YEAST	Hom.	49.15
NM111_YEAST	Hom.	53.8		NM111_YEAST	Hom.	17.9333
NOB1_YEAST	Mon.	58.1		NOB1_YEAST	Mon.	58.1
NPP1_YEAST	Mon.	5.9		NPP1_YEAST	Mon.	5.9
NPP2_YEAST	Mon.	6.56		NPP2_YEAST	Mon.	6.56
NPT1_YEAST	Mon.	226		NPT1_YEAST	Mon.	226
NPY1_YEAST	Hom.	23.8		NPY1_YEAST	Hom.	11.9
NTH1_YEAST	Mon.	3.52		NTH1_YEAST	Mon.	3.52
NUC1_YEAST	Hom.	36		NUC1_YEAST	Hom.	18
OCH1_YEAST	Mon.	36.2		OCH1_YEAST	Mon.	36.2
OGG1_YEAST	Mon.	15		OGG1_YEAST	Mon.	15
OMA1_YEAST	Mon.	13.2		OMA1_YEAST	Mon.	13.2
OMS1_YEAST	Mon.	12.2		OMS1_YEAST	Mon.	12.2
ORN_YEAST	Hom.	63		ORN_YEAST	Hom.	31.5
OSM1_YEAST	Mon.	42.3		OSM1_YEAST	Mon.	42.3
PAD1_YEAST	Hom.	4.96		PAD1_YEAST	Hom.	0.413333
PAH1_YEAST	Mon.	17.4		PAH1_YEAST	Mon.	17.4
PANB_YEAST	Hom.	16.7		PANB_YEAST	Hom.	1.67
PCD1_YEAST	Mon.	1.89		PCD1_YEAST	Mon.	1.89
PCP1_YEAST	Mon.	5.6		PCP1_YEAST	Mon.	5.6
PCY1_YEAST	Hom.	32.7		PCY1_YEAST	Hom.	16.35
PDAT_YEAST	Hom.	9.33		PDAT_YEAST	Hom.	4.665
PDK1_YEAST	Mon.	11.1		PDK1_YEAST	Mon.	11.1
PDK2_YEAST	Mon.	3.02		PDK2_YEAST	Mon.	3.02
PDP1_YEAST	Hom.	29.1		PDP1_YEAST	Hom.	14.55
PDP2_YEAST	Mon.	3.93		PDP2_YEAST	Mon.	3.93
PET18_YEAST	Hom.	2.8		PET18_YEAST	Hom.	1.4
PFA3_YEAST	Mon.	6.64		PFA3_YEAST	Mon.	6.64
PFA4_YEAST	Mon.	0.947		PFA4_YEAST	Mon.	0.947
PFA5_YEAST	Mon.	0.587		PFA5_YEAST	Mon.	0.587
PFF1_YEAST	Mon.	11.1		PFF1_YEAST	Mon.	11.1
PGA3_YEAST	Mon.	173		PGA3_YEAST	Mon.	173
PGC1_YEAST	Mon.	36.3		PGC1_YEAST	Mon.	36.3
PGLR_YEAST	Mon.	1.09		PGLR_YEAST	Mon.	1.09
PGM3_YEAST	Mon.	51.5		PGM3_YEAST	Mon.	51.5
PGPS1_YEAST	Mon.	1.45		PGPS1_YEAST	Mon.	1.45
PHR_YEAST	Mon.	5.61		PHR_YEAST	Mon.	5.61
PHS_YEAST	Mon.	8.02		PHS_YEAST	Mon.	8.02
PIB1_YEAST	Mon.	6.56		PIB1_YEAST	Mon.	6.56
PIS_YEAST	Hom.	70.4		PIS_YEAST	Hom.	35.2
PLB1_YEAST	Mon.	45.1		PLB1_YEAST	Mon.	45.1
PLB2_YEAST	Mon.	5.01		PLB2_YEAST	Mon.	5.01
PLB3_YEAST	Mon.	5.23		PLB3_YEAST	Mon.	5.23
PLC1_YEAST	Mon.	2.23		PLC1_YEAST	Mon.	2.23
PLMT_YEAST	Mon.	75.1		PLMT_YEAST	Mon.	75.1
PLR1_YEAST	Mon.	48.1		PLR1_YEAST	Mon.	48.1
PLSC_YEAST	Mon.	143		PLSC_YEAST	Mon.	143
PMA1_YEAST	Hom.	3260		PMA1_YEAST	Hom.	1630
PMA2_YEAST	Mon.	912		PMA2_YEAST	Mon.	912
PMG1_YEAST	Hom.	7665		PMG1_YEAST	Hom.	1916.25
PMG2_YEAST	Mon.	34		PMG2_YEAST	Mon.	34
PMIP_YEAST	Mon.	8.91		PMIP_YEAST	Mon.	8.91
PMT4_YEAST	Mon.	50.5		PMT4_YEAST	Mon.	50.5
PMT6_YEAST	Mon.	3.56		PMT6_YEAST	Mon.	3.56
PMT7_YEAST	Mon.	11		PMT7_YEAST	Mon.	11
PMU1_YEAST	Mon.	72		PMU1_YEAST	Mon.	72
POF1_YEAST	Mon.	7.45		POF1_YEAST	Mon.	7.45
POLH_YEAST	Mon.	3.15		POLH_YEAST	Mon.	3.15
POS5_YEAST	Hom.	21.9		POS5_YEAST	Hom.	5.475
PP2C7_YEAST	Mon.	39.3		PP2C7_YEAST	Mon.	39.3
PPA3_YEAST	Hom.	82.3		PPA3_YEAST	Hom.	20.575
PPA5_YEAST	Hom.	49		PPA5_YEAST	Hom.	12.25
PPAB_YEAST	Hom.	91		PPAB_YEAST	Hom.	22.75
PPAC_YEAST	Hom.	98.1		PPAC_YEAST	Hom.	24.525
PPAD_YEAST	Hom.	0.785		PPAD_YEAST	Hom.	0.19625
PPB_YEAST	Hom.	61.5		PPB_YEAST	Hom.	30.75
PPN1_YEAST	Mon.	11.5		PPN1_YEAST	Mon.	11.5
PPOX_YEAST	Mon.	29.5		PPOX_YEAST	Mon.	29.5
PPT2_YEAST	Hom.	2.36		PPT2_YEAST	Hom.	0.786667
PROA_YEAST	Hom.	320		PROA_YEAST	Hom.	160
PRPD_YEAST	Hom.	22.1		PRPD_YEAST	Hom.	11.05
PRTB_YEAST	Hom.	96.3		PRTB_YEAST	Hom.	48.15
PRTD_YEAST	Mon.	126		PRTD_YEAST	Mon.	126
PSD1_YEAST	Mon.	19.4		PSD1_YEAST	Mon.	19.4
PSH1_YEAST	Hom.	11.6		PSH1_YEAST	Hom.	1.93333
PSO2_YEAST	Mon.	2.58		PSO2_YEAST	Mon.	2.58
PSS_YEAST	Hom.	26.8		PSS_YEAST	Hom.	13.4
PTE1_YEAST	Hom.	15.3		PTE1_YEAST	Hom.	3.825
PTH2_YEAST	Hom.	76.3		PTH2_YEAST	Hom.	38.15
PTH_YEAST	Mon.	2.8		PTH_YEAST	Mon.	2.8
PUR7_YEAST	Mon.	315		PUR7_YEAST	Mon.	315
PUS1_YEAST	Hom.	104		PUS1_YEAST	Hom.	52
PUS3_YEAST	Hom.	17.1		PUS3_YEAST	Hom.	8.55
PUS4_YEAST	Mon.	68.8		PUS4_YEAST	Mon.	68.8
PUS5_YEAST	Mon.	0.829		PUS5_YEAST	Mon.	0.829
PUS7_YEAST	Mon.	93.8		PUS7_YEAST	Mon.	93.8
PUS9_YEAST	Mon.	3.77		PUS9_YEAST	Mon.	3.77
PUT1_YEAST	Mon.	5.28		PUT1_YEAST	Mon.	5.28
PUT2_YEAST	Hom.	129		PUT2_YEAST	Hom.	21.5
PYRC_YEAST	Hom.	183		PYRC_YEAST	Hom.	91.5
QRI7_YEAST	Hom.	3.68		QRI7_YEAST	Hom.	1.84
RAD54_YEAST	Mon.	5.45		RAD54_YEAST	Mon.	5.45
RAD5_YEAST	Mon.	7.42		RAD5_YEAST	Mon.	7.42
RAS1_YEAST	Mon.	35.9		RAS1_YEAST	Mon.	35.9
RAS2_YEAST	Mon.	236		RAS2_YEAST	Mon.	236
RBD2_YEAST	Mon.	64.3		RBD2_YEAST	Mon.	64.3
RCE1_YEAST	Mon.	2.73		RCE1_YEAST	Mon.	2.73
RDH54_YEAST	Mon.	17		RDH54_YEAST	Mon.	17
RDL1_YEAST	Mon.	310		RDL1_YEAST	Mon.	310
RDL2_YEAST	Mon.	145		RDL2_YEAST	Mon.	145
REV1_YEAST	Mon.	258		REV1_YEAST	Mon.	258
REXO1_YEAST	Mon.	9.32		REXO1_YEAST	Mon.	9.32
REXO3_YEAST	Mon.	8.81		REXO3_YEAST	Mon.	8.81
REXO4_YEAST	Mon.	34.6		REXO4_YEAST	Mon.	34.6
RHO2_YEAST	Mon.	45.2		RHO2_YEAST	Mon.	45.2
RHO3_YEAST	Mon.	96.7		RHO3_YEAST	Mon.	96.7
RHO4_YEAST	Mon.	16.6		RHO4_YEAST	Mon.	16.6
RHO5_YEAST	Mon.	44.2		RHO5_YEAST	Mon.	44.2
RIB3_YEAST	Hom.	298		RIB3_YEAST	Hom.	149
RIFK_YEAST	Mon.	34.5		RIFK_YEAST	Mon.	34.5
RIM11_YEAST	Mon.	24.6		RIM11_YEAST	Mon.	24.6
RIO1_YEAST	Mon.	10.3		RIO1_YEAST	Mon.	10.3
RIX7_YEAST	Mon.	45.3		RIX7_YEAST	Mon.	45.3
RKM4_YEAST	Mon.	42.6		RKM4_YEAST	Mon.	42.6
RNH1_YEAST	Mon.	7.44		RNH1_YEAST	Mon.	7.44
RNY1_YEAST	Mon.	13.2		RNY1_YEAST	Mon.	13.2
RNZ_YEAST	Mon.	20.7		RNZ_YEAST	Mon.	20.7
ROG1_YEAST	Mon.	2.77		ROG1_YEAST	Mon.	2.77
ROK1_YEAST	Mon.	47.2		ROK1_YEAST	Mon.	47.2
RRAAH_YEAST	Hom.	28.7		RRAAH_YEAST	Hom.	9.56667
RRM3_YEAST	Mon.	2.64		RRM3_YEAST	Mon.	2.64
RRP3_YEAST	Mon.	79.9		RRP3_YEAST	Mon.	79.9
RRP8_YEAST	Mon.	53.6		RRP8_YEAST	Mon.	53.6
RRT12_YEAST	Mon.	0.914		RRT12_YEAST	Mon.	0.914
RT22_YEAST	Mon.	12.8		RT22_YEAST	Mon.	12.8
SAN1_YEAST	Mon.	27.7		SAN1_YEAST	Mon.	27.7
SAY1_YEAST	Mon.	6.44		SAY1_YEAST	Mon.	6.44
SCE2_YEAST	Mon.	0.137		SCE2_YEAST	Mon.	0.137
SCE3_YEAST	Mon.	0.546		SCE3_YEAST	Mon.	0.546
SCE4_YEAST	Mon.	0.006		SCE4_YEAST	Mon.	0.006
SCS3_YEAST	Mon.	13.1		SCS3_YEAST	Mon.	13.1
SCS7_YEAST	Mon.	75.4		SCS7_YEAST	Mon.	75.4
SCW10_YEAST	Mon.	83.5		SCW10_YEAST	Mon.	83.5
SCW11_YEAST	Mon.	48.9		SCW11_YEAST	Mon.	48.9
SCW4_YEAST	Mon.	242		SCW4_YEAST	Mon.	242
SDHX_YEAST	Mon.	19.8		SDHX_YEAST	Mon.	19.8
SEC18_YEAST	Hom.	103		SEC18_YEAST	Hom.	17.1667
SEC59_YEAST	Mon.	0.631		SEC59_YEAST	Mon.	0.631
SELO_YEAST	Mon.	7.21		SELO_YEAST	Mon.	7.21
SERB_YEAST	Mon.	115		SERB_YEAST	Mon.	115
SET4_YEAST	Hom.	1.48		SET4_YEAST	Hom.	0.74
SEY1_YEAST	Hom.	69.4		SEY1_YEAST	Hom.	34.7
SFGH_YEAST	Hom.	103		SFGH_YEAST	Hom.	25.75
SGPL_YEAST	Hom.	95.9		SGPL_YEAST	Hom.	47.95
SIM1_YEAST	Mon.	51.4		SIM1_YEAST	Mon.	51.4
SIZ1_YEAST	Mon.	5.85		SIZ1_YEAST	Mon.	5.85
SIZ2_YEAST	Mon.	5.97		SIZ2_YEAST	Mon.	5.97
SLI1_YEAST	Mon.	0.961		SLI1_YEAST	Mon.	0.961
SMP3_YEAST	Mon.	0.945		SMP3_YEAST	Mon.	0.945
SODM_YEAST	Hom.	429		SODM_YEAST	Hom.	107.25
SPB4_YEAST	Mon.	25.4		SPB4_YEAST	Mon.	25.4
SPO11_YEAST	Mon.	1.06		SPO11_YEAST	Mon.	1.06
SPO1_YEAST	Mon.	0.729		SPO1_YEAST	Mon.	0.729
SPR1_YEAST	Mon.	1.07		SPR1_YEAST	Mon.	1.07
SPS19_YEAST	Hom.	69.4		SPS19_YEAST	Hom.	17.35
STE13_YEAST	Hom.	2.88		STE13_YEAST	Hom.	0.72
STE14_YEAST	Hom.	10.6		STE14_YEAST	Hom.	5.3
STE23_YEAST	Mon.	42.2		STE23_YEAST	Mon.	42.2
STE24_YEAST	Mon.	127		STE24_YEAST	Mon.	127
STR3_YEAST	Hom.	12.5		STR3_YEAST	Hom.	3.125
SUA5_YEAST	Mon.	23.9		SUA5_YEAST	Mon.	23.9
SUN4_YEAST	Mon.	72.6		SUN4_YEAST	Mon.	72.6
SUR2_YEAST	Mon.	76.2		SUR2_YEAST	Mon.	76.2
SWF1_YEAST	Mon.	0.717		SWF1_YEAST	Mon.	0.717
SWI5_YEAST	Mon.	6.9		SWI5_YEAST	Mon.	6.9
SYA_YEAST	Mon.	754		SYA_YEAST	Mon.	754
SYC_YEAST	Hom.	243		SYC_YEAST	Hom.	121.5
SYDC_YEAST	Hom.	822		SYDC_YEAST	Hom.	411
SYDM_YEAST	Hom.	8.03		SYDM_YEAST	Hom.	2.0075
SYEM_YEAST	Mon.	10		SYEM_YEAST	Mon.	10
SYFM_YEAST	Mon.	11.5		SYFM_YEAST	Mon.	11.5
SYG_YEAST	Hom.	891		SYG_YEAST	Hom.	445.5
SYH_YEAST	Hom.	380		SYH_YEAST	Hom.	190
SYIM_YEAST	Mon.	5.68		SYIM_YEAST	Mon.	5.68
SYKM_YEAST	Hom.	10		SYKM_YEAST	Hom.	5
SYLC_YEAST	Mon.	851		SYLC_YEAST	Mon.	851
SYMM_YEAST	Mon.	7.08		SYMM_YEAST	Mon.	7.08
SYNM_YEAST	Hom.	4.6		SYNM_YEAST	Hom.	2.3
SYPM_YEAST	Hom.	9.36		SYPM_YEAST	Hom.	4.68
SYRM_YEAST	Mon.	3.11		SYRM_YEAST	Mon.	3.11
SYSM_YEAST	Hom.	6.05		SYSM_YEAST	Hom.	3.025
SYTM_YEAST	Hom.	26.6		SYTM_YEAST	Hom.	13.3
SYV_YEAST	Mon.	668		SYV_YEAST	Mon.	668
SYWM_YEAST	Hom.	21.5		SYWM_YEAST	Hom.	10.75
SYYM_YEAST	Hom.	13.5		SYYM_YEAST	Hom.	6.75
TAL1_YEAST	Hom.	1432		TAL1_YEAST	Hom.	716
TAL2_YEAST	Hom.	61.6		TAL2_YEAST	Hom.	30.8
TAM41_YEAST	Hom.	8.42		TAM41_YEAST	Hom.	4.21
TAN1_YEAST	Mon.	76.7		TAN1_YEAST	Mon.	76.7
TCD1_YEAST	Hom.	55.9		TCD1_YEAST	Hom.	18.6333
TCD2_YEAST	Hom.	50.2		TCD2_YEAST	Hom.	25.1
TDA10_YEAST	Mon.	53.7		TDA10_YEAST	Mon.	53.7
TDA5_YEAST	Hom.	4		TDA5_YEAST	Hom.	1
TECR_YEAST	Mon.	105		TECR_YEAST	Mon.	105
TEP1_YEAST	Mon.	3.09		TEP1_YEAST	Mon.	3.09
TGL1_YEAST	Mon.	24.6		TGL1_YEAST	Mon.	24.6
TGL2_YEAST	Mon.	2.89		TGL2_YEAST	Mon.	2.89
TGL3_YEAST	Mon.	16.4		TGL3_YEAST	Mon.	16.4
TGL4_YEAST	Hom.	11.2		TGL4_YEAST	Hom.	5.6
TGL5_YEAST	Mon.	8.8		TGL5_YEAST	Mon.	8.8
TGS1_YEAST	Hom.	3.04		TGS1_YEAST	Hom.	1.52
THDH_YEAST	Hom.	238		THDH_YEAST	Hom.	119
THTR_YEAST	Mon.	85.4		THTR_YEAST	Mon.	85.4
TIP1_YEAST	Mon.	54.1		TIP1_YEAST	Mon.	54.1
TMC1_YEAST	Mon.	48.3		TMC1_YEAST	Mon.	48.3
TMT1_YEAST	Mon.	16.3		TMT1_YEAST	Mon.	16.3
TOP1_YEAST	Mon.	51.2		TOP1_YEAST	Mon.	51.2
TOS1_YEAST	Mon.	115		TOS1_YEAST	Mon.	115
TPA1_YEAST	Hom.	95.4		TPA1_YEAST	Hom.	47.7
TRE2_YEAST	Mon.	4.72		TRE2_YEAST	Mon.	4.72
TREB_YEAST	Mon.	5.51		TREB_YEAST	Mon.	5.51
TRM10_YEAST	Mon.	23.4		TRM10_YEAST	Mon.	23.4
TRM13_YEAST	Mon.	23.3		TRM13_YEAST	Mon.	23.3
TRM1_YEAST	Hom.	124		TRM1_YEAST	Hom.	62
TRM2_YEAST	Mon.	19.9		TRM2_YEAST	Mon.	19.9
TRM44_YEAST	Hom.	35.5		TRM44_YEAST	Hom.	17.75
TRM5_YEAST	Mon.	41.1		TRM5_YEAST	Mon.	41.1
TRNL_YEAST	Mon.	28.8		TRNL_YEAST	Mon.	28.8
TRXB2_YEAST	Hom.	89		TRXB2_YEAST	Hom.	44.5
TSC10_YEAST	Hom.	57.6		TSC10_YEAST	Hom.	14.4
TSR3_YEAST	Mon.	14.4		TSR3_YEAST	Mon.	14.4
TYDP1_YEAST	Mon.	3.8		TYDP1_YEAST	Mon.	3.8
TYW1_YEAST	Mon.	46.7		TYW1_YEAST	Mon.	46.7
TYW3_YEAST	Hom.	15.4		TYW3_YEAST	Hom.	7.7
UBC6_YEAST	Mon.	61.6		UBC6_YEAST	Mon.	61.6
UBP14_YEAST	Mon.	26.1		UBP14_YEAST	Mon.	26.1
UBP16_YEAST	Mon.	3.38		UBP16_YEAST	Mon.	3.38
UBP1_YEAST	Mon.	68.7		UBP1_YEAST	Mon.	68.7
UGA2_YEAST	Hom.	36.6		UGA2_YEAST	Hom.	9.15
UNG_YEAST	Mon.	22.4		UNG_YEAST	Mon.	22.4
UTH1_YEAST	Mon.	165		UTH1_YEAST	Mon.	165
VBA4_YEAST	Mon.	27.9		VBA4_YEAST	Mon.	27.9
VPS21_YEAST	Mon.	158		VPS21_YEAST	Mon.	158
VPS70_YEAST	Mon.	73.8		VPS70_YEAST	Mon.	73.8
WRIP1_YEAST	Hom.	7.39		WRIP1_YEAST	Hom.	1.8475
WSS1_YEAST	Mon.	3.13		WSS1_YEAST	Mon.	3.13
XPT1_YEAST	Hom.	47.6		XPT1_YEAST	Hom.	23.8
YB09A_YEAST	Mon.	0.189		YB09A_YEAST	Mon.	0.189
YBF5_YEAST	Mon.	24.8		YBF5_YEAST	Mon.	24.8
YBN7_YEAST	Mon.	0.894		YBN7_YEAST	Mon.	0.894
YBU6_YEAST	Hom.	57.5		YBU6_YEAST	Hom.	14.375
YC097_YEAST	Mon.	0.505		YC097_YEAST	Mon.	0.505
YC102_YEAST	Mon.	0.575		YC102_YEAST	Mon.	0.575
YCE9_YEAST	Mon.	1.73		YCE9_YEAST	Mon.	1.73
YCP4_YEAST	Hom.	285		YCP4_YEAST	Hom.	71.25
YD018_YEAST	Mon.	0.604		YD018_YEAST	Mon.	0.604
YD029_YEAST	Mon.	0.737		YD029_YEAST	Mon.	0.737
YD109_YEAST	Mon.	7.42		YD109_YEAST	Mon.	7.42
YD182_YEAST	Mon.	0.646		YD182_YEAST	Mon.	0.646
YD415_YEAST	Mon.	7.4		YD415_YEAST	Mon.	7.4
YD444_YEAST	Mon.	6.2		YD444_YEAST	Mon.	6.2
YDC1_YEAST	Mon.	19.8		YDC1_YEAST	Mon.	19.8
YDR09_YEAST	Hom.	3.59		YDR09_YEAST	Hom.	1.795
YEC8_YEAST	Mon.	0.983		YEC8_YEAST	Mon.	0.983
YEH1_YEAST	Mon.	17.4		YEH1_YEAST	Mon.	17.4
YEH2_YEAST	Mon.	13.2		YEH2_YEAST	Mon.	13.2
YEN1_YEAST	Mon.	2.12		YEN1_YEAST	Mon.	2.12
YFG6_YEAST	Mon.	0.95		YFG6_YEAST	Mon.	0.95
YFH6_YEAST	Hom.	66.3		YFH6_YEAST	Hom.	33.15
YFI8_YEAST	Mon.	11.6		YFI8_YEAST	Mon.	11.6
YFT2_YEAST	Mon.	2.45		YFT2_YEAST	Mon.	2.45
YG5X_YEAST	Hom.	30.1		YG5X_YEAST	Hom.	15.05
YH015_YEAST	Mon.	1.31		YH015_YEAST	Mon.	1.31
YH10_YEAST	Hom.	1		YH10_YEAST	Hom.	0.5
YH11A_YEAST	Mon.	64.6		YH11A_YEAST	Mon.	64.6
YH19_YEAST	Mon.	0.747		YH19_YEAST	Mon.	0.747
YHT0_YEAST	Mon.	0.5		YHT0_YEAST	Mon.	0.5
YJF5_YEAST	Hom.	160		YJF5_YEAST	Hom.	80
YK50_YEAST	Hom.	39.7		YK50_YEAST	Hom.	19.85
YKK0_YEAST	Hom.	25.2		YKK0_YEAST	Hom.	12.6
YL217_YEAST	Mon.	0.883		YL217_YEAST	Mon.	0.883
YM04_YEAST	Mon.	4.69		YM04_YEAST	Mon.	4.69
YM49_YEAST	Mon.	1.2		YM49_YEAST	Mon.	1.2
YM59_YEAST	Hom.	14.4		YM59_YEAST	Hom.	7.2
YM91_YEAST	Hom.	24.6		YM91_YEAST	Hom.	12.3
YMR1_YEAST	Mon.	5.03		YMR1_YEAST	Mon.	5.03
YN60_YEAST	Mon.	17.8		YN60_YEAST	Mon.	17.8
YN9A_YEAST	Hom.	1.34		YN9A_YEAST	Hom.	0.67
YND1_YEAST	Mon.	5.18		YND1_YEAST	Mon.	5.18
YNS1_YEAST	Mon.	44.3		YNS1_YEAST	Mon.	44.3
YO079_YEAST	Mon.	0.528		YO079_YEAST	Mon.	0.528
YO342_YEAST	Mon.	7.44		YO342_YEAST	Mon.	7.44
YOR22_YEAST	Hom.	4.68		YOR22_YEAST	Hom.	2.34
YOR31_YEAST	Mon.	52.1		YOR31_YEAST	Mon.	52.1
YP114_YEAST	Mon.	32.2		YP114_YEAST	Mon.	32.2
YP147_YEAST	Mon.	12.3		YP147_YEAST	Mon.	12.3
YP204_YEAST	Mon.	0.814		YP204_YEAST	Mon.	0.814
YPC1_YEAST	Mon.	0.936		YPC1_YEAST	Mon.	0.936
YPR1_YEAST	Mon.	339		YPR1_YEAST	Mon.	339
YPS1_YEAST	Mon.	29.8		YPS1_YEAST	Mon.	29.8
YPS3_YEAST	Mon.	4.11		YPS3_YEAST	Mon.	4.11
YPS6_YEAST	Mon.	0.208		YPS6_YEAST	Mon.	0.208
YPS7_YEAST	Mon.	6.52		YPS7_YEAST	Mon.	6.52
YPT10_YEAST	Mon.	10.6		YPT10_YEAST	Mon.	10.6
YPT52_YEAST	Mon.	213		YPT52_YEAST	Mon.	213
YPT53_YEAST	Mon.	4.57		YPT53_YEAST	Mon.	4.57
YPT6_YEAST	Mon.	84.5		YPT6_YEAST	Mon.	84.5
YPT7_YEAST	Mon.	198		YPT7_YEAST	Mon.	198
YSP3_YEAST	Hom.	1.94		YSP3_YEAST	Hom.	0.97
YUR1_YEAST	Hom.	7.18		YUR1_YEAST	Hom.	3.59

## Sheet: D
Protein	QS	Abund		Protein	QS	Abund/Subunits
AATC_YEAST	Hom.	620		AATC_YEAST	Hom.	310
ACS1_YEAST	Hom.	40.6		ACS1_YEAST	Hom.	13.5333
AGX1_YEAST	Hom.	21.4		AGX1_YEAST	Hom.	10.7
APA2_YEAST	Mon.	18.8		APA2_YEAST	Mon.	18.8
APT1_YEAST	Hom.	359		APT1_YEAST	Hom.	179.5
ATE1_YEAST	Mon.	13		ATE1_YEAST	Mon.	13
ATM1_YEAST	Hom.	20.6		ATM1_YEAST	Hom.	10.3
BLH1_YEAST	Hom.	114		BLH1_YEAST	Hom.	19
BNA3_YEAST	Hom.	74.3		BNA3_YEAST	Hom.	37.15
CATA_YEAST	Hom.	22.5		CATA_YEAST	Hom.	5.625
CHAC_YEAST	Mon.	15.8		CHAC_YEAST	Mon.	15.8
COQ5_YEAST	Hom.	77.1		COQ5_YEAST	Hom.	38.55
CP51_YEAST	Mon.	236		CP51_YEAST	Mon.	236
CSK21_YEAST	Hom.	55.7		CSK21_YEAST	Hom.	27.85
CWH41_YEAST	Mon.	51.9		CWH41_YEAST	Mon.	51.9
DDP1_YEAST	Mon.	74.5		DDP1_YEAST	Mon.	74.5
DLDH_YEAST	Hom.	465		DLDH_YEAST	Hom.	232.5
ECI1_YEAST	Hom.	15.8		ECI1_YEAST	Hom.	2.63333
ENO1_YEAST	Hom.	8159		ENO1_YEAST	Hom.	4079.5
ENOPH_YEAST	Mon.	46.4		ENOPH_YEAST	Mon.	46.4
EXG1_YEAST	Mon.	172		EXG1_YEAST	Mon.	172
F16P_YEAST	Hom.	7.16		F16P_YEAST	Hom.	1.79
FABG_YEAST	Hom.	13.6		FABG_YEAST	Hom.	6.8
FET3_YEAST	Mon.	176		FET3_YEAST	Mon.	176
FMP41_YEAST	Hom.	82.5		FMP41_YEAST	Hom.	41.25
FUMH_YEAST	Hom.	249		FUMH_YEAST	Hom.	62.25
GAL10_YEAST	Hom.	6.06		GAL10_YEAST	Hom.	3.03
GAS2_YEAST	Mon.	1.51		GAS2_YEAST	Mon.	1.51
GGPPS_YEAST	Hom.	13.6		GGPPS_YEAST	Hom.	6.8
GLRX2_YEAST	Mon.	431		GLRX2_YEAST	Mon.	431
GNA1_YEAST	Hom.	79.2		GNA1_YEAST	Hom.	39.6
GPP1_YEAST	Mon.	2909		GPP1_YEAST	Mon.	2909
GSH1_YEAST	Mon.	33.9		GSH1_YEAST	Mon.	33.9
GSHB_YEAST	Hom.	90.7		GSHB_YEAST	Hom.	45.35
GSHR_YEAST	Hom.	306		GSHR_YEAST	Hom.	153
GUAD_YEAST	Hom.	3.11		GUAD_YEAST	Hom.	1.555
HEM1_YEAST	Hom.	144		HEM1_YEAST	Hom.	72
HEMH_YEAST	Hom.	188		HEMH_YEAST	Hom.	94
HMT1_YEAST	Hom.	179		HMT1_YEAST	Hom.	29.8333
HPA2_YEAST	Hom.	0.683		HPA2_YEAST	Hom.	0.17075
HPRT_YEAST	Hom.	363		HPRT_YEAST	Hom.	181.5
IDHP_YEAST	Hom.	605		IDHP_YEAST	Hom.	302.5
IF4A_YEAST	Hom.	1159		IF4A_YEAST	Hom.	579.5
KCY_YEAST	Mon.	187		KCY_YEAST	Mon.	187
KMO_YEAST	Mon.	20.4		KMO_YEAST	Mon.	20.4
KTR4_YEAST	Mon.	68.5		KTR4_YEAST	Mon.	68.5
LKHA4_YEAST	Mon.	69.4		LKHA4_YEAST	Mon.	69.4
LPX1_YEAST	Hom.	24.2		LPX1_YEAST	Hom.	12.1
LYS1_YEAST	Hom.	374		LYS1_YEAST	Hom.	187
MDHP_YEAST	Hom.	258		MDHP_YEAST	Hom.	129
MMF1_YEAST	Hom.	1579		MMF1_YEAST	Hom.	526.333
MNS1_YEAST	Mon.	23		MNS1_YEAST	Mon.	23
MPD1_YEAST	Mon.	31.8		MPD1_YEAST	Mon.	31.8
MSP1_YEAST	Hom.	18.5		MSP1_YEAST	Hom.	9.25
NADC_YEAST	Hom.	52.6		NADC_YEAST	Hom.	8.76667
NCB5R_YEAST	Mon.	252		NCB5R_YEAST	Mon.	252
NDI1_YEAST	Hom.	118		NDI1_YEAST	Hom.	59
NIT2_YEAST	Hom.	4.27		NIT2_YEAST	Hom.	2.135
NIT3_YEAST	Hom.	98.3		NIT3_YEAST	Hom.	49.15
NPT1_YEAST	Mon.	226		NPT1_YEAST	Mon.	226
OSM1_YEAST	Mon.	42.3		OSM1_YEAST	Mon.	42.3
PMG1_YEAST	Hom.	7665		PMG1_YEAST	Hom.	1916.25
PNC1_YEAST	Mon.	418		PNC1_YEAST	Mon.	418
POS5_YEAST	Hom.	21.9		POS5_YEAST	Hom.	5.475
PPCS_YEAST	Hom.	35.3		PPCS_YEAST	Hom.	17.65
PRI1_YEAST	Mon.	56.7		PRI1_YEAST	Mon.	56.7
PROA_YEAST	Hom.	320		PROA_YEAST	Hom.	160
PUR7_YEAST	Mon.	315		PUR7_YEAST	Mon.	315
PUT2_YEAST	Hom.	129		PUT2_YEAST	Hom.	21.5
PYRC_YEAST	Hom.	183		PYRC_YEAST	Hom.	91.5
QRI7_YEAST	Hom.	3.68		QRI7_YEAST	Hom.	1.84
RDL1_YEAST	Mon.	310		RDL1_YEAST	Mon.	310
RDL2_YEAST	Mon.	145		RDL2_YEAST	Mon.	145
RIB4_YEAST	Hom.	460		RIB4_YEAST	Hom.	92
RNZ_YEAST	Mon.	20.7		RNZ_YEAST	Mon.	20.7
SAD1_YEAST	Mon.	8.92		SAD1_YEAST	Mon.	8.92
SNZ1_YEAST	Hom.	26.7		SNZ1_YEAST	Hom.	4.45
SODM_YEAST	Hom.	429		SODM_YEAST	Hom.	107.25
TDA10_YEAST	Mon.	53.7		TDA10_YEAST	Mon.	53.7
THG1_YEAST	Hom.	18		THG1_YEAST	Hom.	4.5
THTR_YEAST	Mon.	85.4		THTR_YEAST	Mon.	85.4
TMT1_YEAST	Mon.	16.3		TMT1_YEAST	Mon.	16.3
TPA1_YEAST	Hom.	95.4		TPA1_YEAST	Hom.	47.7
VPS21_YEAST	Mon.	158		VPS21_YEAST	Mon.	158
YPT7_YEAST	Mon.	198		YPT7_YEAST	Mon.	198

## Sheet: E
Protein	QS	Abund		Protein	QS	Abund/Subunits
3HIDH_HUMAN	Hom.	85.9		3HIDH_HUMAN	Hom.	21.475
5NT3A_HUMAN	Hom.	31.7		5NT3A_HUMAN	Hom.	15.85
8ODP_HUMAN	Hom.	30.4		8ODP_HUMAN	Hom.	15.2
AATM_HUMAN	Hom.	264		AATM_HUMAN	Hom.	132
ABC3C_HUMAN	Mon.	9.67		ABC3C_HUMAN	Mon.	9.67
ABCA4_HUMAN	Mon.	0.223		ABCA4_HUMAN	Mon.	0.223
ABHD6_HUMAN	Mon.	3.45		ABHD6_HUMAN	Mon.	3.45
ACAD8_HUMAN	Hom.	9.25		ACAD8_HUMAN	Hom.	2.3125
ACADV_HUMAN	Hom.	192		ACADV_HUMAN	Hom.	96
ACER3_HUMAN	Mon.	1.58		ACER3_HUMAN	Mon.	1.58
ACO13_HUMAN	Hom.	56		ACO13_HUMAN	Hom.	14
ACOT2_HUMAN	Mon.	14.2		ACOT2_HUMAN	Mon.	14.2
ACS2A_HUMAN	Hom.	6.62		ACS2A_HUMAN	Hom.	2.20667
ADA2_HUMAN	Hom.	4.46		ADA2_HUMAN	Hom.	2.23
AGAL_HUMAN	Hom.	11.5		AGAL_HUMAN	Hom.	5.75
AGR3_HUMAN	Mon.	35.3		AGR3_HUMAN	Mon.	35.3
AL1B1_HUMAN	Hom.	46.8		AL1B1_HUMAN	Hom.	11.7
AL3A2_HUMAN	Hom.	60.5		AL3A2_HUMAN	Hom.	30.25
AL4A1_HUMAN	Hom.	56.5		AL4A1_HUMAN	Hom.	28.25
AL7A1_HUMAN	Hom.	103		AL7A1_HUMAN	Hom.	25.75
ALDH2_HUMAN	Hom.	156		ALDH2_HUMAN	Hom.	39
ALKB1_HUMAN	Mon.	0.487		ALKB1_HUMAN	Mon.	0.487
ALKB7_HUMAN	Mon.	1.73		ALKB7_HUMAN	Mon.	1.73
ANAG_HUMAN	Mon.	16.6		ANAG_HUMAN	Mon.	16.6
AOC1_HUMAN	Hom.	3.43		AOC1_HUMAN	Hom.	1.715
AOC3_HUMAN	Hom.	98.8		AOC3_HUMAN	Hom.	49.4
AOFA_HUMAN	Mon.	69.3		AOFA_HUMAN	Mon.	69.3
AOFB_HUMAN	Hom.	46.5		AOFB_HUMAN	Hom.	23.25
ARGI2_HUMAN	Hom.	3.62		ARGI2_HUMAN	Hom.	1.20667
ARL8A_HUMAN	Mon.	50.8		ARL8A_HUMAN	Mon.	50.8
ARL8B_HUMAN	Mon.	104		ARL8B_HUMAN	Mon.	104
ARSB_HUMAN	Mon.	2.37		ARSB_HUMAN	Mon.	2.37
ASAH2_HUMAN	Mon.	0.235		ASAH2_HUMAN	Mon.	0.235
ASM3A_HUMAN	Mon.	5.42		ASM3A_HUMAN	Mon.	5.42
ASM_HUMAN	Hom.	1.01		ASM_HUMAN	Hom.	0.505
AT132_HUMAN	Mon.	0.303		AT132_HUMAN	Mon.	0.303
AT2A2_HUMAN	Mon.	108		AT2A2_HUMAN	Mon.	108
AT2L1_HUMAN	Hom.	0.165		AT2L1_HUMAN	Hom.	0.0825
AUHM_HUMAN	Hom.	7.79		AUHM_HUMAN	Hom.	1.29833
B3GN2_HUMAN	Hom.	2.88		B3GN2_HUMAN	Hom.	1.44
BCAT2_HUMAN	Hom.	72.2		BCAT2_HUMAN	Hom.	36.1
BGAL_HUMAN	Hom.	33.9		BGAL_HUMAN	Hom.	16.95
BGLR_HUMAN	Hom.	24.6		BGLR_HUMAN	Hom.	6.15
BPHL_HUMAN	Mon.	22		BPHL_HUMAN	Mon.	22
BST1_HUMAN	Hom.	17.5		BST1_HUMAN	Hom.	8.75
C11B1_HUMAN	Mon.	2.86		C11B1_HUMAN	Mon.	2.86
C11B2_HUMAN	Hom.	1.22		C11B2_HUMAN	Hom.	0.203333
CACP_HUMAN	Mon.	17.2		CACP_HUMAN	Mon.	17.2
CAF17_HUMAN	Mon.	12.6		CAF17_HUMAN	Mon.	12.6
CAH14_HUMAN	Mon.	0.591		CAH14_HUMAN	Mon.	0.591
CAH4_HUMAN	Mon.	1.66		CAH4_HUMAN	Mon.	1.66
CAH6_HUMAN	Mon.	22.2		CAH6_HUMAN	Mon.	22.2
CARME_HUMAN	Hom.	0.761		CARME_HUMAN	Hom.	0.3805
CATA_HUMAN	Hom.	224		CATA_HUMAN	Hom.	56
CATH_HUMAN	Mon.	59.9		CATH_HUMAN	Mon.	59.9
CBPM_HUMAN	Mon.	8.68		CBPM_HUMAN	Mon.	8.68
CBPN_HUMAN	Mon.	308		CBPN_HUMAN	Mon.	308
CHIA_HUMAN	Mon.	0.032		CHIA_HUMAN	Mon.	0.032
CISY_HUMAN	Hom.	374		CISY_HUMAN	Hom.	187
CLYBL_HUMAN	Hom.	8.3		CLYBL_HUMAN	Hom.	2.76667
CMTD1_HUMAN	Hom.	7.71		CMTD1_HUMAN	Hom.	3.855
COMT_HUMAN	Mon.	155		COMT_HUMAN	Mon.	155
CP17A_HUMAN	Mon.	11.6		CP17A_HUMAN	Mon.	11.6
CP19A_HUMAN	Mon.	37		CP19A_HUMAN	Mon.	37
CP1A1_HUMAN	Mon.	0.106		CP1A1_HUMAN	Mon.	0.106
CP1A2_HUMAN	Mon.	2.13		CP1A2_HUMAN	Mon.	2.13
CP1B1_HUMAN	Mon.	1.09		CP1B1_HUMAN	Mon.	1.09
CP21A_HUMAN	Mon.	5.47		CP21A_HUMAN	Mon.	5.47
CP2A6_HUMAN	Mon.	1.81		CP2A6_HUMAN	Mon.	1.81
CP2AD_HUMAN	Mon.	0.737		CP2AD_HUMAN	Mon.	0.737
CP2B6_HUMAN	Mon.	0.239		CP2B6_HUMAN	Mon.	0.239
CP2C8_HUMAN	Mon.	2.56		CP2C8_HUMAN	Mon.	2.56
CP2C9_HUMAN	Mon.	4.41		CP2C9_HUMAN	Mon.	4.41
CP2CJ_HUMAN	Mon.	0.726		CP2CJ_HUMAN	Mon.	0.726
CP2E1_HUMAN	Mon.	2.56		CP2E1_HUMAN	Mon.	2.56
CP2R1_HUMAN	Mon.	0.012		CP2R1_HUMAN	Mon.	0.012
CP3A4_HUMAN	Hom.	3.15		CP3A4_HUMAN	Hom.	0.7875
CP3A5_HUMAN	Mon.	1.14		CP3A5_HUMAN	Mon.	1.14
CP3A7_HUMAN	Hom.	3.82		CP3A7_HUMAN	Hom.	1.91
CP46A_HUMAN	Mon.	0.023		CP46A_HUMAN	Mon.	0.023
CP51A_HUMAN	Hom.	12.4		CP51A_HUMAN	Hom.	3.1
CP7A1_HUMAN	Hom.	0.0003		CP7A1_HUMAN	Hom.	0.00015
CP8B1_HUMAN	Mon.	0.744		CP8B1_HUMAN	Mon.	0.744
CSK22_HUMAN	Mon.	44.3		CSK22_HUMAN	Mon.	44.3
D2HDH_HUMAN	Hom.	2.12		D2HDH_HUMAN	Hom.	1.06
DCK_HUMAN	Hom.	41.8		DCK_HUMAN	Hom.	20.9
DCPS_HUMAN	Hom.	49.6		DCPS_HUMAN	Hom.	24.8
DECR2_HUMAN	Hom.	7.34		DECR2_HUMAN	Hom.	1.835
DEFM_HUMAN	Hom.	3.18		DEFM_HUMAN	Hom.	0.795
DGAT1_HUMAN	Hom.	2.92		DGAT1_HUMAN	Hom.	1.46
DGUOK_HUMAN	Hom.	7.75		DGUOK_HUMAN	Hom.	3.875
DHB11_HUMAN	Hom.	24.4		DHB11_HUMAN	Hom.	12.2
DHE3_HUMAN	Hom.	195		DHE3_HUMAN	Hom.	32.5
DHE4_HUMAN	Hom.	55.3		DHE4_HUMAN	Hom.	9.21667
DHI1_HUMAN	Hom.	3.83		DHI1_HUMAN	Hom.	0.9575
DHRS4_HUMAN	Hom.	27.7		DHRS4_HUMAN	Hom.	6.925
DHTK1_HUMAN	Hom.	11.4		DHTK1_HUMAN	Hom.	5.7
DIRA1_HUMAN	Mon.	0.674		DIRA1_HUMAN	Mon.	0.674
DIRA2_HUMAN	Mon.	0.897		DIRA2_HUMAN	Mon.	0.897
DNAS1_HUMAN	Mon.	9.66		DNAS1_HUMAN	Mon.	9.66
DNSL3_HUMAN	Mon.	0.163		DNSL3_HUMAN	Mon.	0.163
DOHH_HUMAN	Mon.	17.2		DOHH_HUMAN	Mon.	17.2
DOPO_HUMAN	Hom.	44		DOPO_HUMAN	Hom.	22
DPEP1_HUMAN	Hom.	11.1		DPEP1_HUMAN	Hom.	5.55
DPP2_HUMAN	Hom.	68.5		DPP2_HUMAN	Hom.	34.25
ECE1_HUMAN	Mon.	8.82		ECE1_HUMAN	Mon.	8.82
ECHM_HUMAN	Hom.	244		ECHM_HUMAN	Hom.	40.6667
ECI1_HUMAN	Hom.	94.3		ECI1_HUMAN	Hom.	31.4333
ECP_HUMAN	Hom.	53.4		ECP_HUMAN	Hom.	13.35
EFMT3_HUMAN	Mon.	0.008		EFMT3_HUMAN	Mon.	0.008
ELOV7_HUMAN	Hom.	0.277		ELOV7_HUMAN	Hom.	0.1385
ENPP2_HUMAN	Mon.	19.4		ENPP2_HUMAN	Mon.	19.4
ENPP3_HUMAN	Mon.	0.324		ENPP3_HUMAN	Mon.	0.324
ENPP4_HUMAN	Mon.	1.76		ENPP4_HUMAN	Mon.	1.76
ENPP5_HUMAN	Mon.	0.295		ENPP5_HUMAN	Mon.	0.295
ENPP7_HUMAN	Mon.	0.336		ENPP7_HUMAN	Mon.	0.336
ERP27_HUMAN	Mon.	1.24		ERP27_HUMAN	Mon.	1.24
EST1_HUMAN	Hom.	89.6		EST1_HUMAN	Hom.	14.9333
ETHE1_HUMAN	Hom.	41.8		ETHE1_HUMAN	Hom.	20.9
FABD_HUMAN	Mon.	7.55		FABD_HUMAN	Mon.	7.55
FAHD1_HUMAN	Hom.	32.5		FAHD1_HUMAN	Hom.	16.25
FDFT_HUMAN	Hom.	32		FDFT_HUMAN	Hom.	5.33333
FHIT_HUMAN	Hom.	13.9		FHIT_HUMAN	Hom.	6.95
FKB14_HUMAN	Hom.	4.22		FKB14_HUMAN	Hom.	2.11
FKBP2_HUMAN	Mon.	79.7		FKBP2_HUMAN	Mon.	79.7
FKRP_HUMAN	Hom.	0.151		FKRP_HUMAN	Hom.	0.03775
FPPS_HUMAN	Hom.	186		FPPS_HUMAN	Hom.	93
FTMT_HUMAN	Hom.	0.134		FTMT_HUMAN	Hom.	0.00558333
FUCO_HUMAN	Hom.	25.6		FUCO_HUMAN	Hom.	6.4
FUMH_HUMAN	Hom.	250		FUMH_HUMAN	Hom.	62.5
GALNS_HUMAN	Hom.	6.79		GALNS_HUMAN	Hom.	3.395
GALT7_HUMAN	Hom.	10.5		GALT7_HUMAN	Hom.	5.25
GAMT_HUMAN	Mon.	20		GAMT_HUMAN	Mon.	20
GATM_HUMAN	Hom.	73.8		GATM_HUMAN	Hom.	36.9
GBP2_HUMAN	Mon.	19.3		GBP2_HUMAN	Mon.	19.3
GCDH_HUMAN	Hom.	50.8		GCDH_HUMAN	Hom.	12.7
GCSP_HUMAN	Hom.	7.95		GCSP_HUMAN	Hom.	3.975
GCST_HUMAN	Hom.	1.25		GCST_HUMAN	Hom.	0.625
GGH_HUMAN	Mon.	139		GGH_HUMAN	Mon.	139
GLCE_HUMAN	Hom.	0.927		GLCE_HUMAN	Hom.	0.4635
GLO2_HUMAN	Hom.	26.5		GLO2_HUMAN	Hom.	13.25
GLT10_HUMAN	Mon.	0.662		GLT10_HUMAN	Mon.	0.662
GPT_HUMAN	Hom.	2.34		GPT_HUMAN	Hom.	1.17
GPX1_HUMAN	Hom.	106		GPX1_HUMAN	Hom.	26.5
GPX3_HUMAN	Hom.	735		GPX3_HUMAN	Hom.	367.5
GPX4_HUMAN	Mon.	40		GPX4_HUMAN	Mon.	40
GPX5_HUMAN	Hom.	1		GPX5_HUMAN	Hom.	0.25
GPX7_HUMAN	Mon.	6.68		GPX7_HUMAN	Mon.	6.68
GPX8_HUMAN	Mon.	5.72		GPX8_HUMAN	Mon.	5.72
GRAA_HUMAN	Hom.	5.01		GRAA_HUMAN	Hom.	2.505
GRAK_HUMAN	Mon.	1.93		GRAK_HUMAN	Mon.	1.93
GSHR_HUMAN	Hom.	151		GSHR_HUMAN	Hom.	75.5
GUAD_HUMAN	Hom.	10.5		GUAD_HUMAN	Hom.	5.25
HAOX1_HUMAN	Hom.	6.54		HAOX1_HUMAN	Hom.	1.635
HARS1_HUMAN	Hom.	113		HARS1_HUMAN	Hom.	56.5
HCDH_HUMAN	Hom.	370		HCDH_HUMAN	Hom.	185
HDDC2_HUMAN	Hom.	23.9		HDDC2_HUMAN	Hom.	11.95
HEM6_HUMAN	Hom.	67.5		HEM6_HUMAN	Hom.	33.75
HEMH_HUMAN	Hom.	23.4		HEMH_HUMAN	Hom.	11.7
HIBCH_HUMAN	Mon.	76.7		HIBCH_HUMAN	Mon.	76.7
HMCS1_HUMAN	Hom.	51.5		HMCS1_HUMAN	Hom.	25.75
HMGCL_HUMAN	Hom.	61.5		HMGCL_HUMAN	Hom.	30.75
HOGA1_HUMAN	Hom.	1.7		HOGA1_HUMAN	Hom.	0.425
HS3S1_HUMAN	Mon.	0.016		HS3S1_HUMAN	Mon.	0.016
HTAI2_HUMAN	Hom.	27.3		HTAI2_HUMAN	Hom.	13.65
HYAL1_HUMAN	Mon.	0.884		HYAL1_HUMAN	Mon.	0.884
HYES_HUMAN	Hom.	18		HYES_HUMAN	Hom.	9
IDS_HUMAN	Hom.	4.93		IDS_HUMAN	Hom.	2.465
IDUA_HUMAN	Mon.	3.25		IDUA_HUMAN	Mon.	3.25
INMT_HUMAN	Mon.	0.641		INMT_HUMAN	Mon.	0.641
IVD_HUMAN	Hom.	71.9		IVD_HUMAN	Hom.	17.975
KAD3_HUMAN	Mon.	131		KAD3_HUMAN	Mon.	131
KAD4_HUMAN	Mon.	104		KAD4_HUMAN	Mon.	104
KCRS_HUMAN	Mon.	34.9		KCRS_HUMAN	Mon.	34.9
KCRU_HUMAN	Hom.	57.6		KCRU_HUMAN	Hom.	7.2
KLK10_HUMAN	Mon.	1.3		KLK10_HUMAN	Mon.	1.3
KLK1_HUMAN	Mon.	14.6		KLK1_HUMAN	Mon.	14.6
KLK2_HUMAN	Mon.	3.06		KLK2_HUMAN	Mon.	3.06
KLK7_HUMAN	Mon.	1.66		KLK7_HUMAN	Mon.	1.66
LCN15_HUMAN	Mon.	0.653		LCN15_HUMAN	Mon.	0.653
LHPP_HUMAN	Hom.	22		LHPP_HUMAN	Hom.	11
LICH_HUMAN	Mon.	25.3		LICH_HUMAN	Mon.	25.3
LIPG_HUMAN	Hom.	3.2		LIPG_HUMAN	Hom.	1.6
LIPR1_HUMAN	Mon.	0.456		LIPR1_HUMAN	Mon.	0.456
LTC4S_HUMAN	Hom.	0.203		LTC4S_HUMAN	Hom.	0.0169167
LYPL1_HUMAN	Mon.	36.3		LYPL1_HUMAN	Mon.	36.3
MAOM_HUMAN	Hom.	111		MAOM_HUMAN	Hom.	27.75
MCEE_HUMAN	Hom.	8.96		MCEE_HUMAN	Hom.	4.48
MDHM_HUMAN	Hom.	1088		MDHM_HUMAN	Hom.	272
MECR_HUMAN	Hom.	14.2		MECR_HUMAN	Hom.	7.1
MGLL_HUMAN	Hom.	80.1		MGLL_HUMAN	Hom.	20.025
MGST2_HUMAN	Hom.	8.35		MGST2_HUMAN	Hom.	2.78333
MK13_HUMAN	Mon.	6.98		MK13_HUMAN	Mon.	6.98
MMAB_HUMAN	Hom.	27.5		MMAB_HUMAN	Hom.	9.16667
MSRB3_HUMAN	Hom.	5.26		MSRB3_HUMAN	Hom.	2.63
MTD2L_HUMAN	Mon.	0.168		MTD2L_HUMAN	Mon.	0.168
MTDC_HUMAN	Hom.	58		MTDC_HUMAN	Hom.	29
MTHFS_HUMAN	Mon.	4.7		MTHFS_HUMAN	Mon.	4.7
MUTA_HUMAN	Hom.	24.1		MUTA_HUMAN	Hom.	12.05
MYORG_HUMAN	Hom.	0.362		MYORG_HUMAN	Hom.	0.181
NAGAB_HUMAN	Hom.	16.2		NAGAB_HUMAN	Hom.	8.1
NAKD2_HUMAN	Hom.	19.6		NAKD2_HUMAN	Hom.	9.8
NALD2_HUMAN	Hom.	0.287		NALD2_HUMAN	Hom.	0.1435
NALDL_HUMAN	Hom.	0.033		NALDL_HUMAN	Hom.	0.0165
NB5R3_HUMAN	Mon.	352		NB5R3_HUMAN	Mon.	352
NCPR_HUMAN	Mon.	109		NCPR_HUMAN	Mon.	109
NDK3_HUMAN	Hom.	28		NDK3_HUMAN	Hom.	4.66667
NDKM_HUMAN	Hom.	7.36		NDKM_HUMAN	Hom.	1.22667
NEP_HUMAN	Hom.	28		NEP_HUMAN	Hom.	14
NMNA1_HUMAN	Hom.	5.25		NMNA1_HUMAN	Hom.	0.875
NMNA3_HUMAN	Hom.	2.96		NMNA3_HUMAN	Hom.	0.74
NOCT_HUMAN	Mon.	0.501		NOCT_HUMAN	Mon.	0.501
NT5M_HUMAN	Hom.	0.118		NT5M_HUMAN	Hom.	0.059
NTH_HUMAN	Mon.	3.34		NTH_HUMAN	Mon.	3.34
NUD15_HUMAN	Hom.	5.16		NUD15_HUMAN	Hom.	2.58
NUDT5_HUMAN	Hom.	196		NUDT5_HUMAN	Hom.	98
NUDT7_HUMAN	Hom.	0.117		NUDT7_HUMAN	Hom.	0.039
NUDT9_HUMAN	Mon.	10.6		NUDT9_HUMAN	Mon.	10.6
OAT_HUMAN	Hom.	65.4		OAT_HUMAN	Hom.	16.35
ODO1_HUMAN	Hom.	79.4		ODO1_HUMAN	Hom.	39.7
OFUT1_HUMAN	Mon.	36.4		OFUT1_HUMAN	Mon.	36.4
OGFD1_HUMAN	Mon.	11.8		OGFD1_HUMAN	Mon.	11.8
OTC_HUMAN	Hom.	9.78		OTC_HUMAN	Hom.	3.26
OXDA_HUMAN	Hom.	0.804		OXDA_HUMAN	Hom.	0.402
OXSM_HUMAN	Hom.	8.2		OXSM_HUMAN	Hom.	4.1
PA24A_HUMAN	Mon.	11		PA24A_HUMAN	Mon.	11
PA2GA_HUMAN	Hom.	10.1		PA2GA_HUMAN	Hom.	5.05
PA2GE_HUMAN	Mon.	0.048		PA2GE_HUMAN	Mon.	0.048
PA2GX_HUMAN	Mon.	0.075		PA2GX_HUMAN	Mon.	0.075
PAFA_HUMAN	Mon.	10.4		PAFA_HUMAN	Mon.	10.4
PAG15_HUMAN	Hom.	3.14		PAG15_HUMAN	Hom.	1.57
PAHX_HUMAN	Mon.	4.4		PAHX_HUMAN	Mon.	4.4
PCP_HUMAN	Hom.	20.9		PCP_HUMAN	Hom.	10.45
PDE12_HUMAN	Mon.	70.2		PDE12_HUMAN	Mon.	70.2
PDILT_HUMAN	Mon.	0.115		PDILT_HUMAN	Mon.	0.115
PDK1_HUMAN	Hom.	12.9		PDK1_HUMAN	Hom.	6.45
PDK2_HUMAN	Hom.	2.64		PDK2_HUMAN	Hom.	1.32
PDK4_HUMAN	Hom.	0.653		PDK4_HUMAN	Hom.	0.3265
PECR_HUMAN	Hom.	6.34		PECR_HUMAN	Hom.	1.585
PGAM1_HUMAN	Hom.	757		PGAM1_HUMAN	Hom.	378.5
PGH2_HUMAN	Hom.	0.844		PGH2_HUMAN	Hom.	0.422
PIMT_HUMAN	Mon.	240		PIMT_HUMAN	Mon.	240
PLOD3_HUMAN	Hom.	14.9		PLOD3_HUMAN	Hom.	7.45
PMGE_HUMAN	Hom.	25.9		PMGE_HUMAN	Hom.	12.95
PMGT2_HUMAN	Hom.	0.558		PMGT2_HUMAN	Hom.	0.279
PNMT_HUMAN	Hom.	2.61		PNMT_HUMAN	Hom.	1.305
PNPO_HUMAN	Hom.	52.5		PNPO_HUMAN	Hom.	26.25
PNPT1_HUMAN	Hom.	46.7		PNPT1_HUMAN	Hom.	15.5667
PPA5_HUMAN	Mon.	3.42		PPA5_HUMAN	Mon.	3.42
PPA6_HUMAN	Mon.	2.79		PPA6_HUMAN	Mon.	2.79
PPB1_HUMAN	Hom.	11.9		PPB1_HUMAN	Hom.	5.95
PPT1_HUMAN	Hom.	234		PPT1_HUMAN	Hom.	117
PPT2_HUMAN	Mon.	7.58		PPT2_HUMAN	Mon.	7.58
PRDX3_HUMAN	Hom.	525		PRDX3_HUMAN	Hom.	14.5833
PRDX5_HUMAN	Hom.	269		PRDX5_HUMAN	Hom.	67.25
PRS57_HUMAN	Mon.	0.064		PRS57_HUMAN	Mon.	0.064
PRTN3_HUMAN	Hom.	73.3		PRTN3_HUMAN	Hom.	18.325
PTGDS_HUMAN	Mon.	1231		PTGDS_HUMAN	Mon.	1231
PTGES_HUMAN	Hom.	3.03		PTGES_HUMAN	Hom.	1.01
PTGIS_HUMAN	Mon.	3.64		PTGIS_HUMAN	Mon.	3.64
PTGR3_HUMAN	Hom.	3.61		PTGR3_HUMAN	Hom.	1.805
PUS10_HUMAN	Mon.	0.873		PUS10_HUMAN	Mon.	0.873
QPCTL_HUMAN	Mon.	6.45		QPCTL_HUMAN	Mon.	6.45
RAB2B_HUMAN	Mon.	39.7		RAB2B_HUMAN	Mon.	39.7
RAB31_HUMAN	Mon.	11.2		RAB31_HUMAN	Mon.	11.2
RAB38_HUMAN	Mon.	7.71		RAB38_HUMAN	Mon.	7.71
RAB3D_HUMAN	Mon.	23		RAB3D_HUMAN	Mon.	23
RAB7L_HUMAN	Mon.	12.4		RAB7L_HUMAN	Mon.	12.4
RAB9B_HUMAN	Mon.	13.9		RAB9B_HUMAN	Mon.	13.9
RAP2A_HUMAN	Hom.	12.8		RAP2A_HUMAN	Hom.	6.4
RASN_HUMAN	Hom.	49.6		RASN_HUMAN	Hom.	24.8
RB27B_HUMAN	Hom.	131		RB27B_HUMAN	Hom.	65.5
RB39B_HUMAN	Mon.	14.3		RB39B_HUMAN	Mon.	14.3
REBL1_HUMAN	Mon.	0.039		REBL1_HUMAN	Mon.	0.039
RERG_HUMAN	Mon.	1.1		RERG_HUMAN	Mon.	1.1
RIDA_HUMAN	Hom.	90.5		RIDA_HUMAN	Hom.	30.1667
RNAS4_HUMAN	Mon.	42		RNAS4_HUMAN	Mon.	42
RNAS6_HUMAN	Mon.	5.28		RNAS6_HUMAN	Mon.	5.28
RNT2_HUMAN	Mon.	36.4		RNT2_HUMAN	Mon.	36.4
RPE_HUMAN	Hom.	37.9		RPE_HUMAN	Hom.	18.95
RRAS2_HUMAN	Mon.	73.2		RRAS2_HUMAN	Mon.	73.2
S5A2_HUMAN	Mon.	0.093		S5A2_HUMAN	Mon.	0.093
SCOT1_HUMAN	Hom.	141		SCOT1_HUMAN	Hom.	70.5
SEPR_HUMAN	Hom.	2.52		SEPR_HUMAN	Hom.	1.26
SODM_HUMAN	Hom.	472		SODM_HUMAN	Hom.	118
SPHM_HUMAN	Hom.	4.48		SPHM_HUMAN	Hom.	2.24
SQOR_HUMAN	Hom.	86.6		SQOR_HUMAN	Hom.	43.3
SSDH_HUMAN	Hom.	24.3		SSDH_HUMAN	Hom.	2.025
SUMF2_HUMAN	Hom.	25.2		SUMF2_HUMAN	Hom.	12.6
SYWM_HUMAN	Hom.	10.7		SYWM_HUMAN	Hom.	5.35
TALDO_HUMAN	Hom.	454		TALDO_HUMAN	Hom.	227
THEM4_HUMAN	Hom.	3.45		THEM4_HUMAN	Hom.	1.725
THIC_HUMAN	Hom.	196		THIC_HUMAN	Hom.	49
THIK_HUMAN	Hom.	79		THIK_HUMAN	Hom.	39.5
THIL_HUMAN	Hom.	245		THIL_HUMAN	Hom.	61.25
THIM_HUMAN	Hom.	209		THIM_HUMAN	Hom.	104.5
THTM_HUMAN	Mon.	94.4		THTM_HUMAN	Mon.	94.4
THTR_HUMAN	Mon.	66		THTR_HUMAN	Mon.	66
TOPK_HUMAN	Hom.	23.3		TOPK_HUMAN	Hom.	11.65
TP4A1_HUMAN	Hom.	11.3		TP4A1_HUMAN	Hom.	3.76667
TPP1_HUMAN	Hom.	69.6		TPP1_HUMAN	Hom.	34.8
TRNT1_HUMAN	Hom.	39.4		TRNT1_HUMAN	Hom.	19.7
TSTD1_HUMAN	Mon.	43		TSTD1_HUMAN	Mon.	43
TXD12_HUMAN	Mon.	72.8		TXD12_HUMAN	Mon.	72.8
TYRP1_HUMAN	Mon.	0.685		TYRP1_HUMAN	Mon.	0.685
UCK2_HUMAN	Hom.	27.3		UCK2_HUMAN	Hom.	6.825
UGDH_HUMAN	Hom.	112		UGDH_HUMAN	Hom.	18.6667
VNN1_HUMAN	Mon.	29		VNN1_HUMAN	Mon.	29
XPP3_HUMAN	Hom.	9.64		XPP3_HUMAN	Hom.	4.82
ZDH20_HUMAN	Hom.	1.93		ZDH20_HUMAN	Hom.	0.965
