# Supplementary material for: Cellular location shapes quaternary structure of enzymes
Source: Nat Commun. 2024 Oct 1;15:8505. doi: 10.1038/s41467-024-52662-2 (PMC11445431; doi:10.1038/s41467-024-52662-2)
Supplement: Supplementary file 8 — Source Data [file 41467_2024_52662_MOESM8_ESM.zip › SourceData/Source_Data_FigureS2.xlsx]

## Sheet: A
Monomers
Location	dG
cytoplasm	3.77842
cytoplasm	3.47036
cytoplasm	3.395
cytoplasm	3.40747
cytoplasm	3.40747
cytoplasm	4.00511
cytoplasm	2.0465
cytoplasm	6.29092
cytoplasm	5.24318
cytoplasm	5.31767
cytoplasm	3.96912
cytoplasm	2.23064
cytoplasm	2.4574
cytoplasm	4.09883
cytoplasm	3.6729
cytoplasm	4.2071
cytoplasm	4.02515
cytoplasm	3.59256
cytoplasm	5.20207
cytoplasm	4.82805
cytoplasm	4.61795
cytoplasm	4.83137
cytoplasm	4.50253
cytoplasm	5.27507
cytoplasm	5.61345
cytoplasm	3.11824
cytoplasm	3.25734
cytoplasm	2.27004
cytoplasm	1.85161
cytoplasm	3.85604
cytoplasm	2.37846
cytoplasm	1.50055
cytoplasm	2.52481
cytoplasm	4.24339
cytoplasm	1.27116
cytoplasm	1.3134
cytoplasm	3.7302
cytoplasm	3.71121
cytoplasm	4.77468
cytoplasm	3.54731
cytoplasm	3.80916
cytoplasm	3.16514
cytoplasm	5.50749
cytoplasm	5.24908
cytoplasm	5.24908
cytoplasm	3.00018
cytoplasm	1.13742
cytoplasm	2.99144
cytoplasm	1.89352
cytoplasm	2.65957
cytoplasm	4.6567
cytoplasm	4.95907
cytoplasm	2.42616
cytoplasm	1.01208
cytoplasm	2.80087
cytoplasm	2.04605
cytoplasm	3.33344
cytoplasm	5.08452
cytoplasm	2.92327
cytoplasm	3.125
cytoplasm	3.88459
cytoplasm	3.12163
cytoplasm	1.08772
cytoplasm	0.805391
cytoplasm	2.71444
cytoplasm	3.93956
cytoplasm	5.18723
cytoplasm	4.357
cytoplasm	2.91952
cytoplasm	5.83625
cytoplasm	4.95205
cytoplasm	3.37535
cytoplasm	4.86895
cytoplasm	3.60794
cytoplasm	2.09406
cytoplasm	3.56083
cytoplasm	2.58589
cytoplasm	1.89365
cytoplasm	3.76973
cytoplasm	1.62625
cytoplasm	4.15801
cytoplasm	2.27836
cytoplasm	3.71299
cytoplasm	2.73802
cytoplasm	5.4396
cytoplasm	3.74883
cytoplasm	3.74883
cytoplasm	4.38028
cytoplasm	4.30851
cytoplasm	4.43172
cytoplasm	4.90982
cytoplasm	5.10387
cytoplasm	1.66701
cytoplasm	2.36207
cytoplasm	2.60686
cytoplasm	2.79537
cytoplasm	1.76313
cytoplasm	2.29689
cytoplasm	3.31555
cytoplasm	3.19768
cytoplasm	4.56562
cytoplasm	4.58174
cytoplasm	3.6521
cytoplasm	3.31039
cytoplasm	2.46102
cytoplasm	5.41789
cytoplasm	6.53406
cytoplasm	1.4441
cytoplasm	4.04751
cytoplasm	2.03575
cytoplasm	3.10456
cytoplasm	3.01123
cytoplasm	5.01278
cytoplasm	3.45547
cytoplasm	2.60291
cytoplasm	4.39388
cytoplasm	4.39388
cytoplasm	3.67445
cytoplasm	2.95521
cytoplasm	2.95521
cytoplasm	2.95521
cytoplasm	2.24422
cytoplasm	1.77244
cytoplasm	6.43251
cytoplasm	3.39583
cytoplasm	4.82729
cytoplasm	4.03262
cytoplasm	3.26747
cytoplasm	3.29269
cytoplasm	2.53891
cytoplasm	6.13128
cytoplasm	1.63586
cytoplasm	1.80559
cytoplasm	3.55844
cytoplasm	2.59182
cytoplasm	3.41365
cytoplasm	3.89003
cytoplasm	4.24391
cytoplasm	4.38698
cytoplasm	3.34219
cytoplasm	3.48574
cytoplasm	2.7758
cytoplasm	2.25068
cytoplasm	3.2462
cytoplasm	4.44394
cytoplasm	5.98174
cytoplasm	4.00042
cytoplasm	3.76864
cytoplasm	3.59531
cytoplasm	3.66794
cytoplasm	4.15948
cytoplasm	5.83097
cytoplasm	3.06575
cytoplasm	4.00348
cytoplasm	2.5935
cytoplasm	3.22929
cytoplasm	4.27017
cytoplasm	4.28709
cytoplasm	4.36127
cytoplasm	2.682
cytoplasm	4.66188
cytoplasm	4.38074
cytoplasm	3.4145
cytoplasm	4.49644
cytoplasm	5.57077
cytoplasm	3.27021
cytoplasm	4.29617
cytoplasm	2.94547
cytoplasm	2.77244
extracell.	2.85666
extracell.	6.62119
extracell.	5.57763
extracell.	5.88683
extracell.	3.33603
extracell.	2.52122
extracell.	4.22213
extracell.	4.27409
extracell.	5.04533
extracell.	2.19545
extracell.	3.58571
extracell.	4.52851
extracell.	3.32031
extracell.	4.20048
extracell.	3.18597
extracell.	5.00538
extracell.	3.0003
extracell.	3.6649
extracell.	3.31358
extracell.	3.95993
extracell.	2.49384
extracell.	5.35572
extracell.	3.4792
extracell.	3.35891
extracell.	5.12693
extracell.	2.86695
extracell.	2.7826
extracell.	4.83296
extracell.	4.55516
extracell.	3.29487
extracell.	2.56521
extracell.	0.544803
extracell.	3.21861
extracell.	3.74176
extracell.	4.62303
extracell.	4.17261
extracell.	4.02534
extracell.	5.42798
extracell.	5.6373
extracell.	3.32144
extracell.	3.95433
extracell.	4.87024
extracell.	2.49745
extracell.	1.96128
extracell.	3.84562
extracell.	3.80799
extracell.	3.24255
extracell.	3.49888
extracell.	3.32829
extracell.	5.636
extracell.	5.30629
extracell.	4.97182
extracell.	5.30629
extracell.	3.44693
extracell.	4.85744
extracell.	6.18608
extracell.	2.44041
extracell.	2.44041
extracell.	2.44041
extracell.	3.35312
extracell.	2.95513
extracell.	2.48814
extracell.	5.20072
extracell.	3.20416
extracell.	2.48296
extracell.	5.08499
extracell.	5.65079
extracell.	4.24518
extracell.	3.40776
extracell.	3.84147
extracell.	7.32693
extracell.	6.17664
extracell.	6.45462
extracell.	5.11573
extracell.	7.63546
extracell.	4.94323
extracell.	3.77554
extracell.	3.71771

## Sheet: B
Homomers
Location	dG
cytoplasm	2.15842
cytoplasm	2.18689
cytoplasm	2.18689
cytoplasm	2.86686
cytoplasm	4.6081
cytoplasm	3.4451
cytoplasm	1.97188
cytoplasm	4.38932
cytoplasm	3.27949
cytoplasm	3.51612
cytoplasm	3.25596
cytoplasm	2.27711
cytoplasm	3.04598
cytoplasm	1.02088
cytoplasm	3.91138
cytoplasm	4.07968
cytoplasm	2.69497
cytoplasm	1.43491
cytoplasm	2.05529
cytoplasm	2.25882
cytoplasm	1.92487
cytoplasm	2.13285
cytoplasm	1.92487
cytoplasm	2.25882
cytoplasm	1.14018
cytoplasm	1.88468
cytoplasm	1.1922
cytoplasm	4.82805
cytoplasm	5.04459
cytoplasm	3.53016
cytoplasm	2.91667
cytoplasm	3.15594
cytoplasm	2.87829
cytoplasm	2.93576
cytoplasm	3.01655
cytoplasm	2.52231
cytoplasm	2.73237
cytoplasm	2.65179
cytoplasm	3.38365
cytoplasm	2.61519
cytoplasm	4.37034
cytoplasm	3.6547
cytoplasm	3.6547
cytoplasm	4.33447
cytoplasm	4.7016
cytoplasm	2.7181
cytoplasm	2.47544
cytoplasm	0.0222252
cytoplasm	3.49696
cytoplasm	3.85604
cytoplasm	2.93208
cytoplasm	2.83525
cytoplasm	2.2867
cytoplasm	4.02513
cytoplasm	2.20754
cytoplasm	2.66893
cytoplasm	3.23012
cytoplasm	3.12182
cytoplasm	3.32911
cytoplasm	4.23273
cytoplasm	4.16873
cytoplasm	1.5167
cytoplasm	2.95297
cytoplasm	3.91961
cytoplasm	3.54571
cytoplasm	2.93817
cytoplasm	4.1536
cytoplasm	4.0201
cytoplasm	4.00869
cytoplasm	3.96315
cytoplasm	2.54854
cytoplasm	5.14174
cytoplasm	1.28067
cytoplasm	4.57406
cytoplasm	2.4062
cytoplasm	2.86126
cytoplasm	3.78436
cytoplasm	3.78436
cytoplasm	2.06124
cytoplasm	3.09953
cytoplasm	3.61042
cytoplasm	3.44299
cytoplasm	3.30619
cytoplasm	1.99376
cytoplasm	3.21514
cytoplasm	1.9622
cytoplasm	2.57892
cytoplasm	2.12461
cytoplasm	3.8521
cytoplasm	4.8318
cytoplasm	1.19295
cytoplasm	1.50305
cytoplasm	4.71384
cytoplasm	3.22327
cytoplasm	1.96244
cytoplasm	1.89736
cytoplasm	3.77489
cytoplasm	3.61285
cytoplasm	3.76585
cytoplasm	3.27442
cytoplasm	1.7557
cytoplasm	2.20763
cytoplasm	2.72789
cytoplasm	4.36568
cytoplasm	3.03186
cytoplasm	3.30732
cytoplasm	4.45345
cytoplasm	3.90848
cytoplasm	4.74984
cytoplasm	2.23462
cytoplasm	1.90692
cytoplasm	2.90794
cytoplasm	3.15074
cytoplasm	3.65238
cytoplasm	5.29725
cytoplasm	2.83045
cytoplasm	2.89852
cytoplasm	2.83045
cytoplasm	3.55146
cytoplasm	4.33215
cytoplasm	1.99413
cytoplasm	1.95746
cytoplasm	2.26269
cytoplasm	2.53086
cytoplasm	2.56464
cytoplasm	3.07736
cytoplasm	2.22882
cytoplasm	2.56464
cytoplasm	4.37757
cytoplasm	2.2721
cytoplasm	3.95554
cytoplasm	3.5225
cytoplasm	2.70725
cytoplasm	3.4662
cytoplasm	3.30443
cytoplasm	4.93045
cytoplasm	4.23814
cytoplasm	4.92046
cytoplasm	4.21731
cytoplasm	4.34854
cytoplasm	4.92046
cytoplasm	4.92046
cytoplasm	3.5423
cytoplasm	1.50589
cytoplasm	1.559
cytoplasm	1.29708
cytoplasm	1.58457
cytoplasm	3.44094
cytoplasm	2.57043
cytoplasm	2.42293
cytoplasm	3.15216
cytoplasm	2.35677
cytoplasm	3.09624
cytoplasm	1.01167
cytoplasm	1.29477
cytoplasm	3.90564
cytoplasm	2.78672
cytoplasm	5.0096
cytoplasm	3.31479
cytoplasm	3.22962
cytoplasm	3.71541
cytoplasm	3.85156
cytoplasm	3.4855
cytoplasm	3.57112
cytoplasm	3.78955
cytoplasm	4.39347
cytoplasm	3.40292
cytoplasm	0.848022
cytoplasm	1.1968
cytoplasm	4.092
cytoplasm	2.1567
cytoplasm	3.37535
cytoplasm	3.30367
cytoplasm	3.21815
cytoplasm	2.9095
cytoplasm	4.03066
cytoplasm	3.85947
cytoplasm	3.63256
cytoplasm	4.14278
cytoplasm	3.89626
cytoplasm	4.61594
cytoplasm	3.89189
cytoplasm	3.44094
cytoplasm	4.48612
cytoplasm	3.56649
cytoplasm	3.56649
cytoplasm	3.73791
cytoplasm	2.18449
cytoplasm	2.61683
cytoplasm	2.95707
cytoplasm	3.53696
cytoplasm	2.9095
cytoplasm	3.6598
cytoplasm	3.21229
cytoplasm	5.61879
cytoplasm	5.61879
cytoplasm	3.45196
cytoplasm	3.31718
cytoplasm	5.04878
cytoplasm	4.11316
cytoplasm	3.86416
cytoplasm	2.58589
cytoplasm	2.52872
cytoplasm	1.17901
cytoplasm	1.28911
cytoplasm	1.28911
cytoplasm	2.43686
cytoplasm	2.95427
cytoplasm	2.96206
cytoplasm	3.22679
cytoplasm	2.6436
cytoplasm	2.92766
cytoplasm	3.23696
cytoplasm	1.75843
cytoplasm	3.7185
cytoplasm	2.79473
cytoplasm	2.34882
cytoplasm	4.43172
cytoplasm	1.08269
cytoplasm	2.57401
cytoplasm	0.986274
cytoplasm	2.99229
cytoplasm	4.10402
cytoplasm	2.99229
cytoplasm	1.36984
cytoplasm	2.38367
cytoplasm	4.27263
cytoplasm	1.82134
cytoplasm	5.24777
cytoplasm	1.13275
cytoplasm	1.13275
cytoplasm	1.13275
cytoplasm	1.13275
cytoplasm	2.75844
cytoplasm	2.75844
cytoplasm	1.07961
cytoplasm	1.96405
cytoplasm	3.91733
cytoplasm	3.09886
cytoplasm	3.01066
cytoplasm	3.91445
cytoplasm	4.02602
cytoplasm	2.93683
cytoplasm	1.53477
cytoplasm	3.00841
cytoplasm	2.83084
cytoplasm	2.83084
cytoplasm	3.52709
cytoplasm	3.04296
cytoplasm	2.91222
cytoplasm	4.04302
cytoplasm	6.15236
cytoplasm	5.78841
cytoplasm	2.98223
cytoplasm	3.8597
cytoplasm	3.21614
cytoplasm	1.6111
cytoplasm	4.32239
cytoplasm	2.32093
cytoplasm	2.40486
cytoplasm	1.22729
cytoplasm	2.12766
cytoplasm	1.35322
cytoplasm	3.53282
cytoplasm	2.88882
cytoplasm	3.19004
cytoplasm	3.19004
cytoplasm	3.19004
cytoplasm	4.0952
cytoplasm	3.68088
cytoplasm	5.13313
cytoplasm	5.13313
cytoplasm	5.13313
cytoplasm	5.13313
cytoplasm	4.21156
cytoplasm	4.19521
cytoplasm	3.33133
cytoplasm	3.05028
cytoplasm	2.02733
cytoplasm	2.08189
cytoplasm	2.69934
cytoplasm	4.95684
cytoplasm	5.69549
cytoplasm	3.2344
cytoplasm	2.25231
cytoplasm	2.28541
cytoplasm	2.034
cytoplasm	2.2785
cytoplasm	2.23484
cytoplasm	2.86264
cytoplasm	2.36819
cytoplasm	2.50692
cytoplasm	2.36819
cytoplasm	4.06348
cytoplasm	1.83393
cytoplasm	0.898671
cytoplasm	3.19773
cytoplasm	1.77244
cytoplasm	3.91354
cytoplasm	2.94511
cytoplasm	2.60601
cytoplasm	2.34259
cytoplasm	4.09752
cytoplasm	1.44492
cytoplasm	2.75912
cytoplasm	2.97471
cytoplasm	3.79142
cytoplasm	1.55017
cytoplasm	3.11144
cytoplasm	2.77871
cytoplasm	2.67561
cytoplasm	4.58226
cytoplasm	3.06805
cytoplasm	1.73454
cytoplasm	1.9894
cytoplasm	5.80314
cytoplasm	2.50389
cytoplasm	3.4451
cytoplasm	2.79656
cytoplasm	2.32829
cytoplasm	2.32829
cytoplasm	2.32829
cytoplasm	3.0901
cytoplasm	3.0901
cytoplasm	2.05011
cytoplasm	1.73215
cytoplasm	1.99413
cytoplasm	3.27313
cytoplasm	3.4455
cytoplasm	2.62889
cytoplasm	3.14107
cytoplasm	1.40548
cytoplasm	3.3124
cytoplasm	3.20768
cytoplasm	3.01592
cytoplasm	3.01592
cytoplasm	1.8727
cytoplasm	4.28852
cytoplasm	4.28852
cytoplasm	2.25328
cytoplasm	3.92109
cytoplasm	2.86811
cytoplasm	1.01616
cytoplasm	4.70726
cytoplasm	3.08464
cytoplasm	1.10299
cytoplasm	4.96292
cytoplasm	5.28662
cytoplasm	0.994114
cytoplasm	3.73306
cytoplasm	1.18849
cytoplasm	2.12484
cytoplasm	2.41399
cytoplasm	3.46451
cytoplasm	3.27171
cytoplasm	2.10377
cytoplasm	2.20462
cytoplasm	3.82155
cytoplasm	3.82155
cytoplasm	5.41506
cytoplasm	5.45628
cytoplasm	3.98482
cytoplasm	3.56389
cytoplasm	3.56567
cytoplasm	2.52641
cytoplasm	3.22984
cytoplasm	4.65217
cytoplasm	3.15664
cytoplasm	3.77876
cytoplasm	3.54409
cytoplasm	2.29468
cytoplasm	4.08548
cytoplasm	4.68506
cytoplasm	3.37667
cytoplasm	4.28921
cytoplasm	2.52491
cytoplasm	2.05203
cytoplasm	2.26852
cytoplasm	2.47361
cytoplasm	2.47361
cytoplasm	3.83542
cytoplasm	3.16347
cytoplasm	3.6714
cytoplasm	4.86665
cytoplasm	1.72442
cytoplasm	1.5634
cytoplasm	2.30633
cytoplasm	1.11212
cytoplasm	1.52422
cytoplasm	1.58706
extracell.	3.19179
extracell.	2.22499
extracell.	2.51272
extracell.	5.51009
extracell.	5.57763
extracell.	3.38797
extracell.	2.47452
extracell.	3.47944
extracell.	-1.39496
extracell.	2.0696
extracell.	5.34082
extracell.	4.92843
extracell.	3.32509
extracell.	3.19644
extracell.	4.16546
extracell.	2.19849
extracell.	3.1479
extracell.	2.96186
extracell.	4.36362
extracell.	3.91508
extracell.	2.44041
extracell.	6.29329
extracell.	6.11442
extracell.	3.88455
extracell.	2.4795
extracell.	1.96346
extracell.	4.69089
extracell.	1.40476
extracell.	5.91777
extracell.	6.3583
extracell.	6.7767
extracell.	1.32691
extracell.	2.58924
extracell.	2.5496
extracell.	2.06511
extracell.	4.41383
extracell.	5.37515
extracell.	3.03444
extracell.	5.56088
extracell.	7.16364
extracell.	3.95005
extracell.	3.81275
extracell.	4.15435
extracell.	4.15435
