# Supplementary material for: Cellular location shapes quaternary structure of enzymes
Source: Nat Commun. 2024 Oct 1;15:8505. doi: 10.1038/s41467-024-52662-2 (PMC11445431; doi:10.1038/s41467-024-52662-2)
Supplement: Supplementary file 8 — Source Data [file 41467_2024_52662_MOESM8_ESM.zip › SourceData/Source_Data_FigureS3.xlsx]

## Sheet: A
Prokaryotes
Location	QS	Freq.	Freq.-CI	Freq.+CI
cytoplasm	Hom.	75.4908	73.309	77.5489
cytoplasm	Mon.	24.5092	22.4511	26.691
other	Hom.	52.6667	44.7101	60.4901
other	Mon.	47.3333	39.5099	55.2899
extracellular	Hom.	28	14.2838	47.5766
extracellular	Mon.	72	52.4234	85.7161
Eukaryotes
Location	QS	Freq.	Freq.-CI	Freq.+CI
cytoplasm	Hom.	69.1715	65.0699	72.9914
cytoplasm	Mon.	30.8285	27.0086	34.9301
other	Hom.	63.2558	58.6004	67.6765
other	Mon.	36.7442	32.3235	41.3996
extracellular	Hom.	34.4828	23.5611	47.3322
extracellular	Mon.	65.5172	52.6678	76.4389

## Sheet: B
Prokaryotes			Eukaryotes
Location	Area buried		Location	Area buried
cytoplasm	17.0872		cytoplasm	14.6533
cytoplasm	18.4947		cytoplasm	15.0022
cytoplasm	26.2094		cytoplasm	24.6094
cytoplasm	23.321		cytoplasm	7.27911
cytoplasm	11.9792		cytoplasm	7.2779
cytoplasm	20.6837		cytoplasm	12.8635
cytoplasm	9.84629		cytoplasm	16.8508
cytoplasm	11.8855		cytoplasm	17.4206
cytoplasm	7.07871		extracellular	7.54531
cytoplasm	2.33977		cytoplasm	21.0087
cytoplasm	2.58851		cytoplasm	13.8971
cytoplasm	14.8359		cytoplasm	8.16317
cytoplasm	13.2415		cytoplasm	12.3953
cytoplasm	10.1058		cytoplasm	31.6637
cytoplasm	11.2351		cytoplasm	12.3649
cytoplasm	12.4041		cytoplasm	7.88911
cytoplasm	13.301		cytoplasm	7.45695
cytoplasm	3.60981		other	32.1506
cytoplasm	6.68009		cytoplasm	9.13804
cytoplasm	18.9687		other	11.6037
cytoplasm	18.266		cytoplasm	3.0932
cytoplasm	25.3107		cytoplasm	6.90542
cytoplasm	17.7273		cytoplasm	13.0531
cytoplasm	6.54706		other	23.6922
cytoplasm	18.8905		other	12.9783
cytoplasm	5.91137		cytoplasm	20.1048
cytoplasm	13.4448		cytoplasm	15.1274
cytoplasm	13.3536		cytoplasm	9.4516
cytoplasm	16.9489		cytoplasm	3.13883
extracellular	17.216		cytoplasm	17.1647
cytoplasm	28.9722		cytoplasm	11.09
cytoplasm	15.9242		cytoplasm	34.8321
other	11.6351		extracellular	9.28427
cytoplasm	16.8943		cytoplasm	4.84384
cytoplasm	17.0088		other	13.0025
cytoplasm	7.51148		cytoplasm	18.3445
cytoplasm	16.5778		cytoplasm	5.98704
cytoplasm	3.68396		cytoplasm	13.5717
cytoplasm	9.54395		cytoplasm	17.6998
cytoplasm	10.7351		cytoplasm	14.8383
cytoplasm	13.321		cytoplasm	10.2468
other	14.4477		other	16.7134
cytoplasm	14.9351		other	10.5009
cytoplasm	19.4391		other	21.6582
cytoplasm	17.4081		other	17.6615
cytoplasm	7.88943		cytoplasm	13.0331
cytoplasm	27.1291		other	18.6934
cytoplasm	16.6836		other	11.4687
cytoplasm	13.1557		cytoplasm	17.1923
cytoplasm	14.4736		other	19.6695
cytoplasm	14.4022		cytoplasm	7.32283
cytoplasm	15.7972		cytoplasm	9.44642
cytoplasm	13.0329		other	18.8621
cytoplasm	8.59777		other	14.0973
cytoplasm	11.0159		cytoplasm	10.5557
cytoplasm	11.2686		cytoplasm	17.4614
cytoplasm	10.8985		other	14.2767
cytoplasm	10.9148		cytoplasm	11.9289
cytoplasm	9.99356		other	15.4168
cytoplasm	5.37885		other	22.0791
cytoplasm	10.8002		other	25.1629
cytoplasm	9.75096		other	9.50455
cytoplasm	17.8783		cytoplasm	14.3915
other	15.6253		other	5.52594
cytoplasm	0.782388		other	26.6761
cytoplasm	11.837		other	9.81415
cytoplasm	22.8752		cytoplasm	5.41045
cytoplasm	13.5083		other	25.736
cytoplasm	13.1923		other	14.9834
extracellular	5.50591		extracellular	8.76079
cytoplasm	26.5305		other	15.8706
cytoplasm	13.7974		cytoplasm	6.91262
cytoplasm	8.34086		cytoplasm	7.22723
cytoplasm	12.8699		cytoplasm	20.7388
cytoplasm	12.0878		other	2.97995
cytoplasm	15.3348		cytoplasm	14.8015
cytoplasm	4.55155		other	10.545
cytoplasm	35.2231		other	26.4054
cytoplasm	8.06269		cytoplasm	13.9563
cytoplasm	11.7996		cytoplasm	7.79423
cytoplasm	17.0512		other	13.3829
cytoplasm	11.2878		cytoplasm	17.0145
cytoplasm	14.0252		other	5.19109
cytoplasm	31.6111		cytoplasm	17.6912
extracellular	7.67064		cytoplasm	9.83617
cytoplasm	12.9465		cytoplasm	10.532
cytoplasm	27.8787		cytoplasm	10.2312
cytoplasm	16.7116		cytoplasm	14.6278
cytoplasm	15.2716		other	3.44084
cytoplasm	11.7832		cytoplasm	7.23574
cytoplasm	11.9554		other	22.3376
cytoplasm	15.4222		cytoplasm	6.6826
cytoplasm	16.7067		other	14.7342
cytoplasm	27.3104		cytoplasm	17.9946
cytoplasm	15.7336		cytoplasm	14.2727
other	9.52797		other	18.4676
cytoplasm	17.5595		cytoplasm	13.872
cytoplasm	8.55839		other	14.3037
cytoplasm	13.821		cytoplasm	4.50928
other	18.4503		other	20.2306
cytoplasm	17.0014		cytoplasm	17.2531
cytoplasm	7.35488		cytoplasm	12.2579
cytoplasm	33.2473		other	19.6639
other	22.1539		extracellular	10.7659
cytoplasm	8.66182		cytoplasm	23.7433
cytoplasm	10.571		other	13.9876
cytoplasm	2.13271		cytoplasm	15.6574
cytoplasm	15.3865		cytoplasm	15.7438
cytoplasm	9.67386		cytoplasm	6.73186
cytoplasm	12.2241		cytoplasm	17.13
cytoplasm	11.9727		other	22.5461
cytoplasm	6.44023		cytoplasm	7.30475
cytoplasm	11.1206		other	13.9917
cytoplasm	10.3525		other	19.306
cytoplasm	8.65105		other	21.2206
cytoplasm	9.99162		other	9.33691
cytoplasm	8.95577		other	5.62958
cytoplasm	6.20364		cytoplasm	29.0746
cytoplasm	12.8914		cytoplasm	11.2305
cytoplasm	5.5331		cytoplasm	15.798
cytoplasm	17.3483		cytoplasm	7.34496
other	17.1485		cytoplasm	6.84609
cytoplasm	14.3752		cytoplasm	10.7526
cytoplasm	13.9623		other	14.7915
cytoplasm	12.0328		cytoplasm	21.6537
cytoplasm	15.7113		other	12.6695
other	9.35553		other	15.5516
cytoplasm	20.4754		cytoplasm	8.20248
cytoplasm	14.8769		other	17.9143
cytoplasm	13.2937		cytoplasm	29.5773
other	11.1145		other	11.3389
cytoplasm	11.051		cytoplasm	12.5486
other	8.04978		other	9.49604
cytoplasm	10.1698		other	12.0633
cytoplasm	28.0713		other	15.2731
other	5.96351		cytoplasm	18.2709
cytoplasm	21.5343		other	20.293
cytoplasm	8.28512		cytoplasm	9.76787
cytoplasm	14.1057		cytoplasm	15.8256
cytoplasm	11.4756		other	5.25843
cytoplasm	10.9747		other	13.0439
cytoplasm	5.53741		other	14.9362
cytoplasm	18.1119		other	17.406
cytoplasm	11.2661		other	5.08429
other	12.4306		extracellular	4.42774
cytoplasm	9.23781		other	8.77902
cytoplasm	13.0902		cytoplasm	24.207
cytoplasm	17.1811		cytoplasm	13.5082
cytoplasm	14.3573		cytoplasm	14.8115
cytoplasm	14.1893		other	10.3093
cytoplasm	12.7696		cytoplasm	15.6065
cytoplasm	7.13568		other	14.025
cytoplasm	8.39936		cytoplasm	17.1594
cytoplasm	6.65819		cytoplasm	14.8219
other	37.2926		other	6.73948
cytoplasm	10.9341		cytoplasm	14.802
cytoplasm	26.5741		other	11.4801
cytoplasm	11.9606		cytoplasm	5.11127
cytoplasm	18.9889		cytoplasm	21.9531
cytoplasm	8.79198		other	7.75714
other	12.6874		cytoplasm	9.19956
cytoplasm	2.0857		other	10.6964
cytoplasm	14.6667		other	14.1384
cytoplasm	16.3044		other	7.22867
cytoplasm	18.6949		other	12.8495
cytoplasm	15.8997		cytoplasm	16.7332
cytoplasm	8.99178		other	15.5307
cytoplasm	25.9238		cytoplasm	7.78023
cytoplasm	17.3236		cytoplasm	6.96857
cytoplasm	13.2901		other	16.9028
cytoplasm	26.315		other	12.7206
cytoplasm	2.32475		cytoplasm	15.7078
other	6.71922		cytoplasm	9.84847
cytoplasm	9.04363		cytoplasm	10.7987
cytoplasm	24.7041		cytoplasm	19.5752
cytoplasm	26.3296		other	6.17124
other	3.54551		other	14.1743
cytoplasm	12.5791		cytoplasm	3.63207
cytoplasm	9.76212		cytoplasm	6.61799
cytoplasm	14.7281		other	25.0722
cytoplasm	30.6172		other	25.5141
cytoplasm	13.0892		cytoplasm	29.2527
cytoplasm	17.1583		other	3.50174
cytoplasm	15.5477		cytoplasm	4.85028
cytoplasm	12.6583		other	3.9907
cytoplasm	22.4843		cytoplasm	20.6539
cytoplasm	15.2402		other	10.9684
cytoplasm	10.6792		other	5.6615
cytoplasm	6.80818		other	10.9114
cytoplasm	27.0426		other	5.6779
cytoplasm	17.6334		cytoplasm	10.1728
cytoplasm	9.1252		cytoplasm	9.5361
cytoplasm	22.9475		other	13.5409
cytoplasm	7.08866		other	19.8926
cytoplasm	10.661		extracellular	11.7487
cytoplasm	4.32887		other	12.5575
cytoplasm	24.742		cytoplasm	15.7577
cytoplasm	16.3228		cytoplasm	9.32637
cytoplasm	11.5649		cytoplasm	10.9674
cytoplasm	8.77491		other	17.1606
cytoplasm	16.747		other	10.7381
cytoplasm	15.0172		extracellular	7.27658
cytoplasm	18.0739		cytoplasm	19.4035
cytoplasm	28.4565		other	24.1857
cytoplasm	15.1484		other	3.61397
cytoplasm	14.6784		cytoplasm	11.0841
cytoplasm	14.4778		cytoplasm	8.67082
cytoplasm	12.6761		cytoplasm	12.5066
cytoplasm	10.5932		cytoplasm	12.9276
cytoplasm	16.1714		cytoplasm	15.7556
cytoplasm	21.6894		cytoplasm	12.1966
cytoplasm	16.1257		other	12.2409
cytoplasm	15.2433		cytoplasm	6.31133
cytoplasm	17.9124		cytoplasm	12.0817
cytoplasm	6.24804		cytoplasm	11.1946
cytoplasm	18.2142		cytoplasm	11.363
cytoplasm	15.5183		cytoplasm	17.1118
cytoplasm	11.3506		cytoplasm	9.00239
cytoplasm	21.1393		cytoplasm	7.47819
cytoplasm	17.0766		other	16.6779
cytoplasm	15.9562		other	22.039
cytoplasm	5.83102		other	8.03468
cytoplasm	12.3954		other	11.4262
cytoplasm	21.626		cytoplasm	21.6024
other	0.697752		other	15.9275
cytoplasm	5.25418		other	9.94101
cytoplasm	20.4449		cytoplasm	9.08499
cytoplasm	17.5926		cytoplasm	27.5849
other	10.4223		cytoplasm	9.46498
cytoplasm	20.0196		other	14.8513
cytoplasm	12.3444		cytoplasm	5.45063
cytoplasm	13.4796		other	10.8917
cytoplasm	20.5851		other	22.0749
cytoplasm	6.36677		cytoplasm	18.4358
cytoplasm	15.7452		cytoplasm	15.9373
cytoplasm	11.3308		cytoplasm	4.5866
cytoplasm	18.4626		cytoplasm	15.3838
cytoplasm	11.756		other	6.26585
cytoplasm	10.229		other	16.3745
cytoplasm	17.6208		other	19.4894
cytoplasm	7.94559		other	10.917
cytoplasm	15.6073		cytoplasm	6.18986
cytoplasm	24.535		other	4.52668
cytoplasm	5.35772		cytoplasm	11.476
cytoplasm	15.7217		other	14.7348
cytoplasm	8.18542		cytoplasm	16.3716
cytoplasm	15.7652		cytoplasm	8.39751
cytoplasm	10.2832		cytoplasm	9.31122
cytoplasm	15.6445		other	7.65131
cytoplasm	9.70853		cytoplasm	7.33175
cytoplasm	4.16156		cytoplasm	15.7772
cytoplasm	13.6647		cytoplasm	9.60782
cytoplasm	4.34083		cytoplasm	13.8793
other	11.3615		other	20.2466
cytoplasm	15.3237		other	15.3592
cytoplasm	18.8117		extracellular	15.8193
cytoplasm	20.9174		cytoplasm	11.1288
cytoplasm	25.2191		cytoplasm	6.0264
cytoplasm	16.5764		cytoplasm	11.7791
cytoplasm	8.06249		cytoplasm	5.78571
other	18.8295		other	3.20232
cytoplasm	12.6769		other	3.65895
cytoplasm	8.59801		extracellular	4.06285
cytoplasm	22.9127		other	6.99421
cytoplasm	14.8506		cytoplasm	17.0399
cytoplasm	7.17605		other	15.5766
cytoplasm	27.9156		cytoplasm	13.4794
cytoplasm	5.68925		cytoplasm	29.4505
cytoplasm	14.6278		cytoplasm	14.4374
extracellular	2.97392		other	6.64233
cytoplasm	9.29366		cytoplasm	3.13764
cytoplasm	11.4072		other	4.03258
cytoplasm	10.711		cytoplasm	5.32459
cytoplasm	26.4814		cytoplasm	7.85919
cytoplasm	20.4324		other	15.0111
cytoplasm	26.1176		other	14.3916
cytoplasm	24.7814		other	10.889
cytoplasm	6.83343		other	7.13696
cytoplasm	18.1288		cytoplasm	9.46966
cytoplasm	9.05939		cytoplasm	20.3293
cytoplasm	8.13982		other	8.19938
cytoplasm	7.45827		cytoplasm	12.1223
cytoplasm	10.3635		other	8.14506
cytoplasm	11.9824		other	7.67397
cytoplasm	10.4735		cytoplasm	8.12544
cytoplasm	8.42231		cytoplasm	4.76792
cytoplasm	11.3468		cytoplasm	11.477
cytoplasm	11.4661		other	14.5928
cytoplasm	5.20179		other	11.4265
cytoplasm	14.1021		cytoplasm	5.84981
cytoplasm	6.0933		cytoplasm	11.3476
cytoplasm	2.30958		other	9.87642
cytoplasm	23.9474		cytoplasm	19.7322
cytoplasm	3.64992		other	11.0888
cytoplasm	10.2734		other	2.75889
cytoplasm	11.2504		other	9.14951
cytoplasm	6.16712		cytoplasm	19.5598
cytoplasm	10.6154		other	12.1739
cytoplasm	3.55716		other	4.97685
cytoplasm	22.3122		cytoplasm	17.5029
cytoplasm	18.0934		other	13.5516
cytoplasm	10.2205		extracellular	7.81668
cytoplasm	18.696		other	10.1534
cytoplasm	21.4231		extracellular	9.62841
cytoplasm	7.07368		other	15.0466
cytoplasm	24.7567		cytoplasm	11.2329
cytoplasm	13.0666		cytoplasm	16.3944
cytoplasm	15.0158		cytoplasm	10.8801
cytoplasm	21.2655		other	16.9378
cytoplasm	3.32277		cytoplasm	2.87282
cytoplasm	20.5953		cytoplasm	16.6426
cytoplasm	6.20753		other	10.5007
cytoplasm	13.0374		cytoplasm	13.5881
cytoplasm	0.421259		cytoplasm	17.3837
cytoplasm	31.4704		extracellular	10.1345
other	11.6893		cytoplasm	4.11454
cytoplasm	8.32129		cytoplasm	7.26637
cytoplasm	10.8709		other	2.76462
cytoplasm	9.16362		other	7.88162
cytoplasm	16.761		other	11.8013
cytoplasm	16.9874		cytoplasm	6.45232
cytoplasm	25.3636		cytoplasm	5.45958
cytoplasm	9.81042		other	5.13741
cytoplasm	12.0389		other	19.6003
cytoplasm	15.0346		cytoplasm	23.5408
cytoplasm	14.1587		cytoplasm	16.5621
cytoplasm	4.15013		other	16.7823
cytoplasm	9.53464		extracellular	8.62107
cytoplasm	12.9065		other	3.33346
cytoplasm	14.1289		cytoplasm	12.7212
cytoplasm	15.5305		cytoplasm	15.8521
cytoplasm	10.3397		cytoplasm	15.3644
cytoplasm	5.55155		other	10.7114
cytoplasm	14.0858		cytoplasm	14.9879
cytoplasm	32.8713		other	8.07075
cytoplasm	27.0737		other	8.3523
cytoplasm	10.6706		other	14.6256
cytoplasm	21.0227		other	6.35883
cytoplasm	4.46551		cytoplasm	13.9478
cytoplasm	21.8626		cytoplasm	12.5616
cytoplasm	15.1662		cytoplasm	14.2552
cytoplasm	18.2242		other	9.61255
cytoplasm	10.3081		cytoplasm	8.11224
cytoplasm	11.2589		other	12.4056
cytoplasm	15.8058		other	14.2044
cytoplasm	7.20428		cytoplasm	20.1284
cytoplasm	6.22891		extracellular	16.3841
cytoplasm	10.6643		cytoplasm	8.6988
cytoplasm	2.80147		cytoplasm	27.9972
cytoplasm	13.9736		other	4.82102
cytoplasm	9.6751		cytoplasm	22.3873
cytoplasm	9.06492		cytoplasm	15.4486
cytoplasm	11.025		cytoplasm	17.3451
cytoplasm	4.33037		other	9.75807
cytoplasm	23.7813		other	27.9765
cytoplasm	16.4876		cytoplasm	15.5224
cytoplasm	28.1632		cytoplasm	20.1826
cytoplasm	12.5404		other	17.4782
cytoplasm	20.7567		other	28.0382
cytoplasm	15.6256		cytoplasm	24.26
cytoplasm	11.1658		cytoplasm	20.0413
cytoplasm	28.9445		other	6.25232
cytoplasm	3.56037		cytoplasm	18.7868
cytoplasm	22.6065		cytoplasm	8.94826
cytoplasm	18.8894		cytoplasm	13.5858
cytoplasm	15.6654		cytoplasm	9.62374
cytoplasm	3.97272		cytoplasm	11.7186
cytoplasm	2.50745		extracellular	26.7199
cytoplasm	16.7581		cytoplasm	12.5749
cytoplasm	14.641		cytoplasm	17.5676
cytoplasm	14.1721		other	14.4575
cytoplasm	13.9539		cytoplasm	27.0546
cytoplasm	24.285		other	10.8292
cytoplasm	7.02763		other	16.0629
cytoplasm	22.6111		other	15.8321
cytoplasm	24.1386		cytoplasm	11.4141
cytoplasm	5.12946		cytoplasm	21.9835
cytoplasm	10.5329		other	7.81013
cytoplasm	8.71889		cytoplasm	7.69855
cytoplasm	6.12243		other	18.0361
cytoplasm	17.3773		other	11.6507
cytoplasm	12.5765		cytoplasm	16.4073
cytoplasm	7.32247		other	8.08668
cytoplasm	33.0871		cytoplasm	16.5189
cytoplasm	20.3326		cytoplasm	1.87173
other	16.2065		cytoplasm	6.22274
cytoplasm	8.15988		cytoplasm	7.14435
cytoplasm	36.9589		cytoplasm	18.7957
cytoplasm	6.92726		cytoplasm	13.9621
cytoplasm	13.0808		cytoplasm	14.9437
cytoplasm	10.6602		other	8.20294
cytoplasm	4.31425		cytoplasm	7.92844
cytoplasm	5.54433		other	6.22898
cytoplasm	9.50594		other	9.25712
cytoplasm	17.3434		other	8.15826
cytoplasm	28.4581		cytoplasm	6.32898
cytoplasm	14.0138		cytoplasm	20.4674
cytoplasm	5.8164		cytoplasm	11.1237
cytoplasm	17.1818		cytoplasm	12.0411
cytoplasm	8.54478		cytoplasm	8.69639
cytoplasm	18.8848		cytoplasm	21.1834
cytoplasm	16.301		cytoplasm	29.3934
cytoplasm	7.01149		cytoplasm	26.9422
cytoplasm	16.9165		cytoplasm	12.164
cytoplasm	14.1426		cytoplasm	20.5987
cytoplasm	14.0008		cytoplasm	5.9094
cytoplasm	11.2595		other	13.9414
cytoplasm	11.146		other	20.0209
cytoplasm	12.1351		cytoplasm	6.60322
cytoplasm	27.6903		cytoplasm	2.00809
cytoplasm	15.1269		other	23.6832
other	6.26743		cytoplasm	9.5492
cytoplasm	9.82892		other	8.39647
cytoplasm	6.85475		cytoplasm	21.8649
cytoplasm	7.65688		other	13.7401
cytoplasm	15.3101		cytoplasm	14.8465
other	7.77121		cytoplasm	9.43583
cytoplasm	9.59814		other	10.0205
cytoplasm	20.5191		cytoplasm	12.9958
cytoplasm	10.7278		other	7.03867
cytoplasm	12.3814		cytoplasm	1.24522
cytoplasm	9.58378		cytoplasm	28.4231
cytoplasm	16.3365		cytoplasm	4.39337
other	12.2136		cytoplasm	3.02359
cytoplasm	8.11925		other	9.05692
other	4.89483		cytoplasm	7.04973
cytoplasm	19.3336		cytoplasm	17.9919
cytoplasm	9.34328		other	13.9859
cytoplasm	12.346		cytoplasm	8.15306
cytoplasm	21.1642		other	12.4175
cytoplasm	17.1568		other	6.40021
other	18.5169		other	10.4587
cytoplasm	22.6496		cytoplasm	2.74875
cytoplasm	6.75064		cytoplasm	24.9715
cytoplasm	18.3787		cytoplasm	8.92305
other	5.45161		cytoplasm	10.4042
cytoplasm	15.3366		other	22.3674
cytoplasm	34.4045		other	19.3426
cytoplasm	4.56464		other	10.7375
cytoplasm	22.2113		cytoplasm	16.0624
cytoplasm	7.25822		other	24.7724
cytoplasm	18.0762		other	7.29627
cytoplasm	2.59617		cytoplasm	14.3528
cytoplasm	4.03241		cytoplasm	16.3949
cytoplasm	6.21021		other	1.26653
cytoplasm	11.7386		cytoplasm	8.31823
cytoplasm	9.61659		cytoplasm	14.5457
cytoplasm	20.9907		cytoplasm	29.1468
cytoplasm	17.3706		cytoplasm	7.12692
cytoplasm	25.058		cytoplasm	15.1603
cytoplasm	2.43525		other	6.34505
cytoplasm	8.75659		cytoplasm	5.60882
cytoplasm	9.47961		cytoplasm	21.0941
cytoplasm	16.596		other	12.724
cytoplasm	2.66261		cytoplasm	16.4725
cytoplasm	6.80506		cytoplasm	11.2239
cytoplasm	13.529		other	6.31257
cytoplasm	9.86817		other	4.33578
cytoplasm	7.56458		cytoplasm	15.0075
cytoplasm	10.3441		cytoplasm	8.56972
cytoplasm	6.44117		other	3.28056
cytoplasm	19.996		other	16.5635
cytoplasm	16.0468
cytoplasm	13.8834
cytoplasm	11.0145
cytoplasm	7.26627
cytoplasm	9.61368
cytoplasm	6.01578
cytoplasm	16.0404
cytoplasm	4.28641
other	13.803
cytoplasm	14.973
cytoplasm	7.56081
cytoplasm	23.2033
cytoplasm	3.66198
other	20.1021
cytoplasm	8.76422
cytoplasm	14.8722
other	14.9441
cytoplasm	17.8965
cytoplasm	12.7891
cytoplasm	13.9274
other	4.37387
cytoplasm	5.38658
cytoplasm	2.76931
cytoplasm	1.74159
cytoplasm	17.6184
cytoplasm	14.4992
cytoplasm	16.1044
cytoplasm	7.0071
cytoplasm	24.4367
cytoplasm	14.4984
other	3.63951
cytoplasm	16.0509
cytoplasm	5.16302
other	16.614
cytoplasm	7.1081
other	9.55191
cytoplasm	17.2079
cytoplasm	2.59508
cytoplasm	6.74259
cytoplasm	8.99187
cytoplasm	14.1115
other	15.2276
cytoplasm	16.0636
other	3.39318
cytoplasm	13.5203
cytoplasm	11.6451
cytoplasm	19.4018
cytoplasm	17.2812
cytoplasm	12.2422
cytoplasm	9.93515
cytoplasm	16.6588
other	25.2136
cytoplasm	8.24061
cytoplasm	9.02031
cytoplasm	13.9372
cytoplasm	17.4887
cytoplasm	15.3073
cytoplasm	5.79101
cytoplasm	13.9792
cytoplasm	16.0495
other	9.67675
cytoplasm	27.6172
cytoplasm	10.8334
other	3.24904
cytoplasm	11.6086
cytoplasm	8.9162
cytoplasm	15.9495
cytoplasm	11.2291
cytoplasm	18.3645
cytoplasm	33.5204
cytoplasm	18.6663
cytoplasm	20.9813
cytoplasm	8.50974
cytoplasm	24.2242
cytoplasm	7.98802
cytoplasm	13.296
cytoplasm	14.8532
cytoplasm	18.4542
cytoplasm	8.64336
cytoplasm	16.975
cytoplasm	7.34382
cytoplasm	15.4992
cytoplasm	15.4328
cytoplasm	16.189
cytoplasm	18.442
cytoplasm	11.2819
cytoplasm	19.9945
cytoplasm	2.1734
cytoplasm	12.7317
other	10.9141
cytoplasm	14.7278
cytoplasm	6.79852
extracellular	9.84217
cytoplasm	17.7109
cytoplasm	9.22584
cytoplasm	13.2368
cytoplasm	12.6775
cytoplasm	19.1714
cytoplasm	18.7911
cytoplasm	10.1761
cytoplasm	13.0386
cytoplasm	11.4117
cytoplasm	7.79949
cytoplasm	14.0848
cytoplasm	14.3154
cytoplasm	15.3707
cytoplasm	7.44042
cytoplasm	16.1573
cytoplasm	13.6802
cytoplasm	15.8052
cytoplasm	15.5416
cytoplasm	17.5953
cytoplasm	8.59133
cytoplasm	10.5111
cytoplasm	25.549
cytoplasm	18.9688
cytoplasm	0.867328
cytoplasm	18.521
cytoplasm	15.7593
other	19.4173
cytoplasm	10.3974
cytoplasm	15.7604
cytoplasm	13.5153
cytoplasm	11.7525
cytoplasm	11.377
other	14.3262
other	7.11406
cytoplasm	4.93768
cytoplasm	10.0376
cytoplasm	31.5925
cytoplasm	14.0721
cytoplasm	28.8486
cytoplasm	12.8246
cytoplasm	17.0575
cytoplasm	12.9509
cytoplasm	10.5472
cytoplasm	20.0918
cytoplasm	6.38831
cytoplasm	18.1838
cytoplasm	28.1121
cytoplasm	21.6043
cytoplasm	9.74104
cytoplasm	15.8685
cytoplasm	11.6896
cytoplasm	7.46048
cytoplasm	14.6142
cytoplasm	14.7515
cytoplasm	15.5999
cytoplasm	10.7717
cytoplasm	10.8774
cytoplasm	14.1441
cytoplasm	15.6976
cytoplasm	8.15134
cytoplasm	13.7883
cytoplasm	15.3829
cytoplasm	13.7132
cytoplasm	10.1523
cytoplasm	13.3076
cytoplasm	11.9713
cytoplasm	8.36959
cytoplasm	15.2264
cytoplasm	8.42599
cytoplasm	8.25641
cytoplasm	12.6515
cytoplasm	11.4919
cytoplasm	19.5102
cytoplasm	8.63455
cytoplasm	17.0515
cytoplasm	17.5156
cytoplasm	15.7893
cytoplasm	21.6734
cytoplasm	5.14652
cytoplasm	17.7721
cytoplasm	14.2553
cytoplasm	9.56332
cytoplasm	5.18552
cytoplasm	7.47039
cytoplasm	19.4792
cytoplasm	20.7714
cytoplasm	12.4297
cytoplasm	10.3044
cytoplasm	9.40077
cytoplasm	7.9983
cytoplasm	12.1031
cytoplasm	10.9023
cytoplasm	21.3625
cytoplasm	12.7297
cytoplasm	10.9808
cytoplasm	13.4957
cytoplasm	13.0025
other	8.72262
cytoplasm	16.0171
other	6.63809
cytoplasm	8.36447
cytoplasm	16.43
cytoplasm	16.9471
cytoplasm	8.73242
cytoplasm	11.0147
cytoplasm	15.2552
cytoplasm	13.2554
cytoplasm	10.5604
cytoplasm	20.522
cytoplasm	19.6289
cytoplasm	11.4634
cytoplasm	16.3528
cytoplasm	9.74461
cytoplasm	14.0996
cytoplasm	15.3365
cytoplasm	6.86823
extracellular	15.326
cytoplasm	9.43986
cytoplasm	13.4481
other	9.82002
cytoplasm	4.74559
cytoplasm	24.7124
cytoplasm	28.0425
cytoplasm	10.2559
cytoplasm	4.52906
other	19.4871
cytoplasm	5.35547
cytoplasm	5.57689
cytoplasm	9.60512
cytoplasm	11.4176
cytoplasm	10.5011
cytoplasm	2.78655
cytoplasm	9.34508
cytoplasm	10.0002
cytoplasm	15.8174
cytoplasm	13.9827
cytoplasm	10.8599
cytoplasm	24.8674
cytoplasm	16.5517
cytoplasm	11.7415
cytoplasm	14.1534
other	10.8141
cytoplasm	5.46886
cytoplasm	9.81805
cytoplasm	4.31374
cytoplasm	13.0105
cytoplasm	7.25145
other	9.44992
cytoplasm	13.9389
cytoplasm	14.3716
cytoplasm	3.56965
cytoplasm	3.71779
cytoplasm	16.0365
cytoplasm	13.9827
cytoplasm	11.228
other	9.49743
other	18.9403
cytoplasm	5.06079
cytoplasm	18.5188
cytoplasm	10.7707
cytoplasm	24.4792
cytoplasm	22.2031
cytoplasm	6.59029
cytoplasm	5.13389
cytoplasm	12.8505
cytoplasm	14.0695
cytoplasm	16.6141
cytoplasm	18.476
cytoplasm	17.617
cytoplasm	17.7036
cytoplasm	17.6651
cytoplasm	6.34262
cytoplasm	8.98535
cytoplasm	10.4035
cytoplasm	19.585
cytoplasm	10.964
cytoplasm	17.8925
cytoplasm	7.35537
cytoplasm	12.2929
cytoplasm	13.7921
cytoplasm	10.9186
cytoplasm	7.93048
cytoplasm	17.4493
cytoplasm	9.51356
cytoplasm	11.951
cytoplasm	18.345
cytoplasm	26.8435
cytoplasm	8.67715
cytoplasm	11.1843
cytoplasm	11.3991
cytoplasm	12.6879
cytoplasm	8.07156
cytoplasm	7.77615
cytoplasm	19.8399
cytoplasm	8.74174
cytoplasm	11.4977
cytoplasm	7.6682
cytoplasm	16.2851
cytoplasm	6.03009
cytoplasm	8.96724
cytoplasm	7.68201
cytoplasm	16.6614
cytoplasm	17.8193
cytoplasm	15.9444
cytoplasm	15.203
cytoplasm	13.5656
cytoplasm	10.2671
cytoplasm	27.0825
cytoplasm	6.3616
cytoplasm	9.03902
cytoplasm	9.20607
cytoplasm	4.45487
cytoplasm	16.4328
cytoplasm	7.19678
cytoplasm	23.2368
cytoplasm	7.10072
cytoplasm	4.78352
cytoplasm	24.5375
cytoplasm	15.3818
cytoplasm	11.4465
cytoplasm	14.7626
cytoplasm	14.1975
cytoplasm	13.3917
cytoplasm	13.3813
cytoplasm	7.86663
cytoplasm	8.2219
cytoplasm	18.8453
cytoplasm	12.8588
cytoplasm	3.677
other	9.91242
other	5.28741
cytoplasm	12.2358
cytoplasm	15.0144
cytoplasm	4.39962
cytoplasm	20.5211
cytoplasm	20.8119
cytoplasm	5.66093
cytoplasm	19.4566
cytoplasm	14.1842
cytoplasm	26.7427
other	12.755
cytoplasm	21.6117
cytoplasm	30.261
cytoplasm	5.80822
cytoplasm	8.62852
cytoplasm	7.77978
cytoplasm	10.4035
cytoplasm	10.0751
cytoplasm	21.993
cytoplasm	20.5356
cytoplasm	25.2682
cytoplasm	15.1241

## Sheet: C
Cytoplasm			Other			Extracellular
Area	Interface conservation		Area	Interface conservation		Area	Interface conservation
1697.08	0.858169		4600.25	0.41429		842.72	-0.651562
6840.89	0.694826		642.805	-0.955185		1876.22	0.393076
7432.85	0.819978		2662.82	-0.116113		565.22	-0.557493
2490.02	0.266554		3661.01	0.266991		1104.53	0.327783
1393.25	1.048		4892.76	0.125692		798.035	-0.549756
2199.36	0.471719		2510.05	0.352578		645.94	-0.377833
2643.92	0.911989		1583.45	0.13811		1159.48	-0.771274
2982.15	0.161114		2856.89	0.836758		1364.61	0.268305
814.645	0.92751		4615.29	1.05015		11642.4	0.93757
1446.05	-0.231553		841.765	0.895848		8388.27	0.616715
876.02	0.606278		1373.1	0.875417		1789.04	0.431608
2108.74	1.1001		674.45	0.885175		1413.61	-0.310195
262.355	-0.49963		1272.32	0.284426		1231.67	0.517043
1684.39	0.852371		5148.36	-0.261367		352.06	-0.274924
1755.68	0.79949		1647.36	-0.10285		2508.47	0.233253
917.86	0.420717		3703.28	0.133295		963.73	-0.119242
1169.07	0.271554		4583.13	0.738846		907.545	1.41516
1766.93	0.224817		1324.58	-0.0024242		2267.82	0.621037
1038.22	0.367248		1353.48	0.50337		7321.68	0.269966
1357.04	0.0415284		3437.22	0.553499		2202.86	0.709484
1965.94	0.908866		1986.57	0.561436		4495.56	0.454581
1722.82	-0.078948		7122.62	1.03195		1380.74	0.0773413
549.96	0.0978036		4084.01	0.566249		1607.79	0.240546
1967.98	0.716884		2572.86	0.658447		2292.53	0.244648
4565.42	0.872183		2383.91	0.996302		1124.46	-0.0409372
1320.16	1.16804		5186.66	-0.0241758		2678.39	0.774516
7303.44	0.573105		6764.2	0.944788
482.365	-0.175694		1234.2	0.874105
2426.03	1.05833		738.19	0.597691
2056.84	0.709523		1492.48	0.410307
2303.3	0.44322		1642.66	-0.0154468
2049.54	0.618135		3061.8	0.719276
1387.81	1.06936		135.4	-1.36435
1581.85	1.26877		4892.79	0.794678
1608.57	0.904733		2571.97	0.0352093
1739.02	0.397707		714.075	-0.514861
3089.2	1.09448		1548.97	0.561716
692.29	-0.0492361		2502.01	0.497074
984.225	0.243906		3323.02	0.135935
316.85	-0.653392		2264.03	0.751993
1167.22	-0.033658		3756.53	0.633788
2430.09	0.386718		1912.58	0.601799
1827.26	1.03991		3097.3	0.0577686
2385.95	0.407092		3009.77	0.512392
6851.97	1.14516		875.975	-0.23577
2657.26	0.19532		3834.58	0.507974
1419.06	0.836131		644.655	-0.0521249
1308.34	1.25072		1090.47	-0.262597
1546.9	0.613414		3565.51	0.637466
1795.76	0.670537		1571.71	0.115916
1001.04	-0.0456745		2278.39	0.258602
1682.35	-0.678016		3772.7	0.131562
1317.81	0.430143		515.195	-0.32782
4259.47	0.32713		892.14	0.743039
1210.59	0.649898		695.835	-0.602916
1473.49	0.353079		2763.62	0.296589
2493.78	0.241985		1060.24	0.559742
2453.59	0.977216		2174.76	0.880943
1605.51	0.709338		1165.01	1.07187
2437.77	0.456765		2000.18	0.702854
3244.01	0.805949		1559.04	0.69366
916.88	-0.413581		1327.38	0.233135
1184.02	0.988576		1926.42	1.18768
1970.17	0.73194		3802.01	0.278417
1654.94	0.520918		1144.63	0.611562
6119.76	0.381341		912.015	-0.130064
11029.9	0.893993		290.94	-0.52362
1696.59	0.315335		3070.76	0.0442222
1939.7	0.266235		1407.75	0.178614
1980.43	0.65227		2447.2	0.105977
2038.53	0.9084		529.2	-0.532464
1704.36	1.15901		5048.77	0.860294
2596.18	1.04633		1865.44	0.227262
1439.66	1.31086		918.165	-0.0174338
551.575	-0.284999		782.49	0.716571
1494.28	1.06125		809.985	0.34694
855.855	0.111481		646.545	-0.718249
1531.8	1.5259		2486.38	0.849453
1623.46	0.721356		832.365	-0.260235
1064.87	0.416445		3123.84	0.499747
1943.21	0.310564		4604.19	1.03396
1974.73	0.568498		5451.81	0.195609
3256.16	0.309244		1609.28	0.87648
1558.78	0.163607		1024.78	0.22023
2436.19	0.511318		2079.03	0.46917
2497.11	0.51128		998.14	0.1673
1256.19	-0.63899		2754.32	1.14758
8757.07	0.899882		1505.12	-0.553326
3554.27	0.553858		2134.78	0.540344
1334.64	0.0372584		777.78	0.866077
2505.04	0.142678		1394.07	0.75135
3488.01	1.07129		2616.76	0.846389
2273.98	0.196697		1568.28	0.406998
1995.36	0.934809		1687.76	0.0237222
8263.39	0.564906		627.96	1.16833
1239.29	0.0075468		2370.32	0.437516
867.04	-0.279249		5539.21	0.777356
875.58	-0.25817		1905.56	0.695076
2123.67	1.18858		3177.79	0.511761
3017.08	0.315266		1837.92	0.472316
2914.1	0.50324		5178.04	0.328181
590.455	-0.320612		2620.21	1.01006
3276	1.08664		859.13	0.477329
721.9	-0.224361		3027.79	0.466719
6576.73	0.447411		2467.75	0.71467
1767.72	1.21803		1032.18	0.589058
2570.61	0.0189646		2060.94	0.803452
1177.57	0.330585		3195.36	1.30298
1159.7	0.503281		3682.38	0.694607
3186.74	0.87012		1626.62	0.304056
3844.61	0.454511		2375.76	0.994905
1990.56	0.360459		913.435	0.949003
3125.84	0.119733		519.95	-0.405399
461.325	0.702091		1693.86	0.586198
489.025	-0.25106		4509.26	0.85778
4385.65	0.770626		3946.55	0.484737
4832.58	0.912688		3454.67	0.131265
1168.18	0.947887		2295.32	-0.186388
1080.21	0.194624		2115.46	0.494746
728.105	0.61997		1156.86	1.04839
2945.93	0.345182		3462.04	0.44355
2250.22	0.570861		1428.3	1.11962
2388.42	0.810904		1961.72	0.49987
2933.9	0.660297		455.105	-0.292644
741.04	0.32023		888.6	-0.3705
1656.05	0.716461		3912.36	0.535779
1976.28	1.10616		2004.35	-0.188576
1306.58	0.401709		1261.3	0.483752
1996.66	0.530702		1767.1	-0.524463
2406.88	0.964593		2185.21	0.831493
915.48	-0.109465		1883.69	0.193387
1728.84	-0.153117		3764.64	0.724667
1060.01	0.0416226		1521.82	0.443064
1111.97	0.657412		2417.32	0.409525
2979.59	0.730956		5426.27	0.485022
2172.88	0.403446		2293.93	1.0847
1358.97	0.457639		1319.79	-0.0098214
3951.21	0.475239		3564.33	0.67046
1883.49	0.122707		1877.28	0.293478
3791.72	0.774429		1331.64	0.731064
2633.42	0.0688096		1313.56	1.08302
1192.85	-0.704426		2225.81	0.244574
1154.07	0.742486		1742.16	1.1678
1819.88	0.245211		1927.16	0.727283
1392.81	1.19682		4134.29	-0.0307055
1230.67	0.697654		2214.27	0.45719
3698.89	0.649095		474.39	0.101709
2132.07	0.820935		4166.9	1.01456
2084.21	0.687751		1563.04	0.25968
761.42	0.277181		670.72	0.0235975
2208.7	0.393657		1023.73	0.614446
1309.85	0.649337		2973.47	0.214062
1408.31	-0.483969		4839.68	0.520331
5827.31	1.01774		3817.74	0.550434
1782.44	0.559114		2168.75	-0.0872783
5071.35	0.977252		888.61	0.788424
1552.85	0.649347		2139.68	0.0730684
2317.07	0.961469		4284.47	0.69671
2496.68	0.394574		1797.22	0.934006
4723.79	0.980145		2990.01	0.778032
7942.72	0.686338		6635.94	1.11252
601.545	-0.180567		2522.99	0.777952
517.865	0.0104502		931.21	-0.486859
2520.61	1.05049		1821.47	1.13825
1005.75	0.79967		1466.15	-0.141689
578.04	-0.424979		1884.67	0.706957
1305.01	0.450676		7632.32	0.510642
2734.49	0.83006		1345.26	0.309644
855.695	0.165026		1733.86	0.62102
1581.92	0.677712		901.775	1.31255
843.09	0.450721		1332.6	0.278058
1908.99	0.233754		2154.12	0.536941
1584.5	-0.513995		1900.68	0.610091
3160.7	0.588347		3317.08	0.469482
887.125	0.853684		1430.94	0.628199
688.25	0.160035		1439.9	0.357461
910.365	0.129043		1192.78	0.515004
919.865	-0.189736		2489.1	0.554186
1394.29	0.522114		1569.83	0.747656
4261.43	0.423653		944.98	-0.285187
1614.72	0.239991		1250.7	1.0919
1318.4	0.320317		1309.65	0.0266341
1398.06	0.170255		5758.73	1.05526
2277.7	1.0177		1539.34	0.937718
1233.97	0.62572		1957.96	0.380515
1774.03	-0.0573169		5631.34	0.200226
1191.94	0.261047		1830.55	-0.226599
2134.36	0.966093		2174.88	0.983345
3308.08	0.987996		1247.94	0.48151
2477.16	0.855357		994.79	0.304714
463.07	-1.00363		3545.18	0.381496
6479.38	1.32372		7429.21	0.718317
1380.05	0.320862		1565.97	0.509556
885.415	0.808066		1726.38	0.284474
2850.92	0.396422		3397.39	1.05091
1859.26	0.833886		6979.73	1.0233
1336.29	-0.582493		2684.69	0.92612
1002.49	0.3498		3829.91	0.316762
2163.1	0.735999		4137.53	0.949241
2731.5	0.848768		1374.83	0.805385
4465.29	0.959992		1488.44	-0.0060999
3355.18	0.464688		2548.92	1.05365
4735.6	0.204152		244.98	0.255591
1220.43	-0.231668		458.265	-0.134361
3012.22	1.05542		4900.48	0.915052
1607.94	1.13434		1699.99	0.36321
1656.71	0.6548		6642.72	0.827682
1604.08	-0.311141		2517.5	0.966445
1668.81	-0.0075566		1308.24	0.341678
2752.2	0.86629		1741.2	-0.3203
2808.05	-0.182973		3301.81	0.323106
2263.26	0.657769		2668.41	0.916731
625.86	-0.192326		3238.74	0.407082
1331.38	0.58579		1169.21	-0.465867
1558.57	1.07656		878.17	-0.176054
1120.11	0.16583		5721.65	0.172492
1495.85	-0.134366		1938.23	0.345947
1618.42	1.12098		1110.67	-0.399214
3273.36	1.27717		1692.21	0.247339
1336.86	1.10877		1762.57	0.441962
1018.55	1.26137		1635.48	0.796897
1528.33	-0.0831722		543.73	-0.259212
3306.23	0.623916		1315.46	0.244545
1068.85	-0.260101		4018.57	0.731821
1464.94	0.2415		6484.22	-0.345663
4141.32	0.720941		1855.27	1.08277
2314.43	0.377275		5255.4	0.620459
1739.82	0.293006		4204.09	0.0017252
1456.01	0.64394		2390.3	0.878333
814.64	-1.11201		1323.01	0.336357
3667.85	0.443585		1829.99	0.173415
840.48	0.420164		5449.32	0.860498
2734.57	0.651479		1127.54	0.653531
1737.2	0.744174		2260.76	0.189851
792.965	0.912484		1336.16	-0.191278
4185.58	0.286255		953.894	-0.22526
3990	0.490359		3751.75	1.34029
2496.79	0.538237		4274.33	0.279512
2653.64	0.844689		3057.12	0.0885489
5341.01	0.596039		4433.31	0.851668
2134.22	0.72667		1767.89	0.647888
1992.26	-0.113948		2214.98	0.622511
1436.17	0.436282		4929.41	1.55869
370.665	-0.383313		5050.51	0.612975
1111.08	-0.51327		1303.48	-0.05376
1098.77	0.319285		2720.35	0.941982
5390.74	0.606984		1728.31	0.836747
2447.27	1.15506		408.195	-0.116446
3414.34	0.851651		2329.3	0.769807
2883.61	0.232544		3591.09	0.598828
2143.25	0.191876		3512.78	0.749483
438.435	0.2246		2858.03	0.592729
2345.42	-0.434719		1485.04	0.965844
4031.62	0.488106		5179.89	1.10856
2709.93	0.367226		4025.61	1.00001
1785.38	0.194498		2650.01	1.04864
3537.85	0.936582		1831.62	0.406851
1060.23	0.93765		1285.16	-0.43815
1366.18	0.109022		5061.7	0.255685
865.205	1.08103		512.715	-0.588352
5208.36	0.963807		1019.07	-0.276902
1397.07	-0.0888488		1667.95	0.679719
1083.78	0.991468		3615.51	-0.19504
3956.6	0.5208		997.83	0.90996
4487.22	0.862164		4487.41	1.0284
3360.26	0.635234		1193.23	-0.279218
1400.43	0.47913		3342.24	0.684617
4659.45	0.806625		2040.09	1.07133
2319.28	1.14458		5374.06	0.442324
2189.8	0.85095		3368.64	1.25407
3022.49	0.70629		959.185	1.18538
1607.96	0.755714		1609.22	0.0630119
2479.81	0.711557		788.82	1.22668
7114.21	0.579926		888.93	-0.0150305
2378.6	0.541303		2187.4	0.447701
1331.53	1.45522		468.505	0.49801
1601.44	1.14403		3042.63	0.893933
5061.95	0.989879		3463.84	0.415917
3007.74	0.263563		1238.75	0.42258
5830	1.07789		944.945	-0.256464
1633.06	0.416955		1360.31	-0.00648
2405.12	-0.157883		4366.96	0.639009
1722.78	0.391216		745.78	-0.0901875
3051.59	0.674312		1931.65	-0.0873286
2162.57	0.332595		610.695	0.161038
660.82	0.189827		3924.74	0.109121
1960.52	0.725259		1964.86	0.723464
2812.18	0.0834709		2589.45	0.231454
2636.7	1.06178		2675.64	1.02814
2462.57	0.283727		99.935	-0.0890714
969.315	0.326507		2968.41	1.03561
824.31	0.57556		1087.49	1.08271
3409.33	0.616331		1617.03	0.349706
2442.49	0.225538		3737.01	0.410411
4035.77	0.843278		1093.44	-0.213043
5703.7	0.503875		2464.22	0.202798
2296.63	0.185029		2820.25	0.131622
4144.48	0.96075		4719.67	0.656677
1796.17	0.548867		1347.61	0.488416
1305.13	0.812268		564.005	0.958829
2821.1	1.02688		1440.85	0.0620852
1292.68	0.288929		1416.77	1.12733
1387.25	0.603048		4129.38	0.464754
1080.6	-0.345635		1683.44	-0.168175
1542.18	0.430175		4681.85	0.625748
988.785	0.660556		1660.88	1.03714
3151.3	-0.0246549		6230.3	1.19935
1520.48	0.726406		487.55	0.655443
3402.8	0.382269		3072.53	-0.0354896
1740.6	0.873403		4651	0.12085
4057.44	0.931785		2797.44	0.695498
4919.61	0.866601		831.275	-0.340805
3497.51	0.729202		2786.27	0.899274
1689.89	0.288456		2744.56	0.152722
1015.07	0.0552615		785.44	-0.360736
1005.49	0.381525		1063.88	0.689877
1411.37	-0.0667254		1396.36	-0.179957
5107.98	0.9873		2685.78	0.235466
3071.64	0.153676		2057.43	0.392049
3369.95	1.04552		1717.95	0.204113
1945.13	0.443017		875.335	1.54996
1346.96	0.641718		3889.34	1.07258
2679.39	0.257813		1242.74	0.83617
1641.72	0.398332		1871.33	0.324821
1037.05	0.188031		1407.3	0.489048
1749.33	0.838679		2105.05	0.839182
1772.61	0.514084		1342.82	1.04367
2872.26	0.455966		5395.52	0.764754
1718.48	0.550016		2488.07	1.15098
1576.68	1.07568		1012.88	0.876813
1952.41	0.475661		2134.37	0.655123
1389.28	0.966834		3159.14	0.33874
906.195	0.173209		1742.58	0.906441
1166.61	0.495781		2155.62	0.549004
1124.63	-0.353075		7712.6	0.611593
1940.06	1.07741		2386.34	0.436515
1765.21	0.896348		4923.19	0.901611
2046.19	0.759619		2938.73	0.903745
315.407	-0.130156		4523.91	1.16555
2570.03	1.00528		1095.23	-0.194604
1960.61	0.799835		1818.54	0.916301
1394.52	1.11632
1381.84	0.38974
1258.24	0.517107
950.9	0.74129
3178.23	0.787437
2344.25	-0.455388
2557.34	0.865201
1028.34	-0.4024
2892.26	0.465409
3086.2	0.551303
2604.18	0.881368
2915.87	0.388077
1736.06	0.824114
1527.93	0.798412
1489.29	0.615473
1795.8	0.47312
496.288	-0.318205
2975.12	0.235318
1779.09	0.0270449
1135.33	0.555945
358.23	0.827383
1630.02	0.810805
1593.65	0.395429
1296.42	0.446622
1575.82	1.00474
937.195	-0.183208
3127.61	-0.497741
2172.11	-0.309324
1746.94	0.519366
2135.19	1.11115
1169.12	0.546975
1663.95	0.764191
1715.41	0.740723
1034.93	0.848526
1466.94	0.491505
1018.66	0.635721
4120.56	0.868946
4689.65	0.841383
1151.27	1.03547
1614.05	0.583348
1101.34	0.340778
1164.04	0.436351
996.54	0.801948
5543.95	0.778853
1104.66	0.631101
2205.08	0.857866
2746.56	0.436789
4411.99	0.246654
844.937	0.524882
4045.11	0.467336
1489.67	-0.0865559
4728.7	1.13126
2313.29	0.438452
1584.75	0.842223
2408.4	0.840257
6080.26	1.40488
5825.3	0.704788
2127.91	1.2258
3163.86	1.16306
1913.01	0.192069
1281.39	-0.10692
1249.42	0.533814
874.9	0.873243
2955.71	1.11841
1060.95	-0.133861
2457.09	1.01884
697.49	0.260778
1363.79	0.465757
6056.02	1.01571
1355.15	0.507096
1048.54	0.677095
1115.3	-0.763475
741.9	0.883812
3173.76	-0.344095
1031.64	0.0612654
382.26	-0.862137
1208.29	-9.45e-05
5047.77	0.681827
5090.73	0.895943
7660.29	1.44746
3977.13	-0.219476
3494.61	0.638275
629.73	-0.101199
1167.19	0.192815
1052.09	-0.122032
756.78	0.187727
2731.17	0.0615737
1070.47	0.616843
4870.31	-0.0465432
1457.71	1.10838
7951.02	1.5069
1624.12	0.295762
1374.72	-0.226401
1828.09	0.333481
3630.75	0.947398
6380.66	0.548875
1713.6	0.0620901
6104.37	0.923991
1367.74	0.667095
1948.46	0.333253
1498.48	0.347414
1633.67	0.500094
325.545	0.443361
1510.85	1.20556
905.27	0.113706
4766.07	0.92035
2559.74	0.361448
1712.88	0.0450507
1550.29	0.2017
3239.67	0.51647
1622.65	1.08011
1791.52	0.590897
1785.63	0.75413
2865.91	0.588532
894.665	0.287542
6503.89	0.826059
2500.3	0.664781
1702.65	0.761759
4200.24	0.343743
3393.89	1.24819
3276.52	0.476073
880.265	-0.217298
3517.22	-0.0262722
1895.87	0.906856
3308.58	0.627991
3299.71	0.389654
3343.99	0.956467
3681.12	1.0566
809.865	0.842648
2060.11	0.834039
2190.43	0.387994
3646.56	0.684295
1337.52	-0.0184498
3219.11	1.07049
1470.39	0.439081
5135.46	1.00872
1899.17	0.585889
1010.05	1.14492
2674.09	0.560066
1829.37	0.0840901
1170.13	0.105473
2404.32	0.64421
5685.15	0.482616
670.625	0.007144
1104.4	0.163693
1252.25	0.696529
1372.1	0.913741
2608.61	0.637772
2046.92	0.349857
1607.84	0.654625
1147.29	0.475971
1002.62	0.0571153
1000.42	0.385716
449.44	-0.42926
521.13	0.273104
5603.86	1.20609
2866.95	0.357509
3997.18	1.06286
1353.7	-0.123664
2208.26	0.631487
341.825	-0.0643359
2113.13	0.735761
1205.62	0.810434
3040.68	0.427376
5615.07	0.459753
988.765	0.738396
3968.37	0.717463
3579.89	0.341312
1266.87	0.961968
4810.1	0.716785
1425.04	1.20835
1407.86	0.0664676
2326.3	0.433109
2077.26	1.33482
2451.36	0.185566
3256.95	0.514752
2715.74	0.805731
1356.89	0.387027
1211.18	0.650474
2704.09	1.09855
1460.78	0.439246
3491.95	1.02163
1270.85	0.923287
1374.79	-0.0825675
960.805	1.09125
4412.57	1.16225
2738.93	0.85884
919.135	0.908442
2648.43	-0.0474321
2580.32	0.961122
2556.08	0.441879
3562.26	0.723477
4670.53	0.671816
1138.63	0.849248
1715.21	-0.188885
4304.82	0.903366
886.235	0.524741
1258.22	0.0145746
1312.55	-0.0531719
2088.1	0.0553635
3010.89	0.770917
2091.18	0.497121
4583.15	0.844957
1497.85	0.28994
3044.81	-0.491784
3320.75	0.888683
1531.08	-0.376926
838.8	-0.770548
2095.88	0.327324
3210.58	0.200851
979.89	0.76624
795.38	0.358442
1987.64	0.699262
4103.47	0.886343
1330.13	0.808461
2064.82	1.13475
4074.73	0.951165
662.62	-0.299146
1684.92	0.49938
2974.82	0.914732
759.02	-0.241345
1059.33	0.360869
2519.82	0.558353
2002.29	0.974012
1319.63	0.553366
2093.7	0.80755
2507.35	0.0701625
1853.75	0.873852
1893.43	1.3298
1411.65	0.927021
1458.88	0.402491
1771.68	0.0459806
1602.14	-0.731032
2484.3	0.458484
2330.81	0.984102
1635.52	0.654877
3452.05	0.0983817
3361.39	1.07372
2757.95	-0.41581
2234.42	0.0020105
1024.96	1.2131
2497.62	0.958208
989.04	1.36315
3405.12	0.501561
1278.9	1.06845
4337.56	0.764509
3283.23	0.93613
1317.01	0.143881
1486.11	0.64255
7117.09	0.534555
2319.62	0.852467
1573.8	0.646918
2154.64	0.77787
2616.74	0.758095
2788.05	0.447239
2457.43	0.790915
1472.92	0.0557528
3639.99	0.636522
2704.54	0.388707
1575.52	0.459142
707.69	0.293664
2016.69	0.87
2682.5	1.16722
3297.86	-0.0949773
1214.47	0.248451
1336.62	-0.0037257
1963.69	1.00373
937.54	0.102479
1102.57	-0.311784
448.485	-0.677165
4217.54	0.892181
3645.07	1.06216
6997.35	0.59171
1272.25	0.174808
1025.21	0.218639
116.195	-0.576511
966.395	-0.23909
5549.59	1.10128
1883.65	0.460796
7456.54	0.760299
1146.89	0.556789
1710.08	0.760794
3678.01	0.77406
949.845	0.547988
3986.73	1.09351
1148.11	0.0200272
1837.81	0.353922
1408.28	0.416975
1695.46	0.675231
1013.89	0.123401
3312.19	0.786744
2147.49	0.834102
3442.55	0.519756
2884.22	0.778046
5314.02	0.769226
222.53	0.283019
1450.02	0.345225
1821.4	-0.0312679
3048.48	-0.270417
1522.19	0.559685
2424.18	1.15229
1159.72	-0.0234386
5132.35	0.847491
1961.97	0.287377
6605.26	0.440816
2110.1	1.14456
1797.94	0.138186
2083.98	0.811214
1705.04	0.77879
2121.97	1.11044
3367.85	0.559064
568.765	-0.633718
3195.16	0.799243
1449.19	1.04396
202.08	0.218233
2339.92	0.917182
1118.74	0.276741
713.03	0.676538
1160.08	0.790022
1924.64	0.845111
3773.93	0.710428
1457.62	0.168237
4790.73	0.831563
1504.53	0.398069
1395.51	0.977693
2386.86	0.993034
2293.54	0.7174
1184.52	0.243488
1008.24	0.341145
1298.47	0.472881
2460.55	0.263159
3137.38	0.446512
1453.48	0.674571
3232.39	0.533968
1246.8	0.874189
1382.08	0.714465
1299.11	0.275707
2918.76	0.298542
6370.22	0.886463
1817.69	0.121859
1349.68	0.507818
1499.44	0.193526
6918.59	1.13723
2211.16	0.0699469
1940.69	0.431532
1678.4	0.608498
1097.91	0.426959
1765.91	-0.0005205
1217.84	0.593321
5152.88	0.848958
1638.47	0.400402
1923.7	0.889961
4015.89	0.689886
1360.92	1.37737
1574.97	0.737268
1966.88	0.459551
1655.91	0.257744
5490.74	1.27153
2688.61	-0.0879652
2182.41	0.991745
1986.57	0.24335
2692.93	0.69626
2736.58	0.572539
1965.07	0.897849
3146.24	0.484878
1712.14	0.913914
3093.18	0.845983
938.97	-0.126322
1762.69	1.10496
1262.79	1.10636
1650.55	0.174285
2167.74	0.160711
2428.45	0.783366
1267.25	0.0694881
2949.47	1.08648
3457.2	1.10751
1098.47	0.341936
3283.66	0.92431
2515.55	0.465358
480.335	-0.564691
1643.04	0.795258
2286.72	0.771268
3698.86	0.512781
1383.6	0.216409
2096.91	0.505871
1199.35	1.07393
2416.02	0.913229
2163.79	0.749704
2402.39	0.735986
2959.86	-0.0400112
1170.19	1.25696
1735.22	0.590035
6754.69	1.49202
1837.87	1.08045
1734.49	1.11508
2927.82	0.336878
3539.36	0.62784
1440.35	0.966125
1983.64	0.393759
3524.81	0.133487
3734.99	0.704112
850.465	-0.307803
2336.66	0.516625
2543.86	1.00696
1117.51	-0.0214454
2721.39	1.01374
1941.9	1.02315
2673.16	0.547694
2697.71	0.343064
760.49	0.330692
975.805	0.231496
1220.06	0.0518874
2884.72	0.759817
1649.24	1.06428
880.24	-0.302637
2160.11	0.328517
714.06	0.87743
983.41	0.712733
2452.84	0.614995
1063	0.911175
852.76	1.0207
1453.36	0.76993
1685.22	1.05
1801.75	0.628724
3005.73	0.721257
797.155	0.403434
2738.68	0.596434
2340.96	0.681814
2003.64	0.640001
3113.14	0.51262
1095.4	-0.276536
2186.37	0.734008
1974.12	0.932415
2543.2	0.750849
1913.42	1.06266
1273.02	0.278992
2650.47	0.39835
1361.87	0.154367
2981.99	0.925711
842.355	0.372362
3712.64	1.00976
2029.3	0.956381
2608.36	0.546595
2516.22	0.653317
984.07	0.88757
2176.55	-0.173779
1695.68	0.846547
1826.16	0.495298
4117.76	1.4124
2858.54	0.348796
6374.06	0.321406
2369.12	1.27602
2513.59	0.751328
3150.54	0.995965
4011.09	0.236146
2022.6	0.613097
1501.15	0.99929
1695.92	0.730236
2361.38	0.372589
1933.91	1.02535
2187.2	0.7721
1304.63	0.0079639
1712.65	-0.0053034
7997.93	0.806272
1062.47	0.473025
1212.16	0.216008
945.155	0.868306
999.64	0.799319
2482.68	1.16149
1764.5	0.470798
3372.53	0.85757
2093.51	0.328263
1520.71	0.900843
2179.29	0.840507
716.915	-0.237934
2857.4	0.480362
683.79	0.0259969
4979.46	0.301192
1522.19	0.217355
2745.53	-0.0291111
2522.7	1.01383
2434.48	0.54117
4162.55	1.10047
2991.53	1.07854
1252.38	1.30497
3186.22	0.434184
2218.95	0.411337
1489.37	0.132644
2998.92	0.366066
1231.19	-0.0926116
1011.06	0.0719653
1366.87	0.176017
1964.21	0.958119
994.15	-0.281398
2766.43	0.251027
1481.36	0.564085
1095.88	-0.268739
4579.26	0.74605
2253.51	0.35748
4783.06	0.723009
2280.93	0.733179
2122.63	-0.310047
2724.66	-0.242327
990.285	-0.738632
2123.02	0.353222
1107.56	0.434516
3155.39	0.63643
2707.23	0.159362
1917.77	1.07152
2519.64	0.443132
1039.39	0.510087
3556.57	0.192869
1970.44	0.48887
2266.65	0.280658
2907.26	0.20025
1341.65	0.782421
1116.85	-0.404443
1787.39	-0.241931
1250.11	0.897092
797.33	0.725066
4756.56	0.10912
1737.68	0.559695
1056.21	0.539596
2237.64	1.02801
2652.43	0.332052
2620.28	0.644019
836.565	0.183422
2915.18	0.795889
4183.48	0.241046
2192.16	1.20894
3346.52	0.513421
2660.89	0.319406
1576.01	0.538833
1991.85	0.581821
5146.38	0.752344
1104.18	1.10373
2231.42	-0.232849
6100.64	0.756578
442.295	-1.33304
3401.51	0.804092
11264.9	0.352833
2269.92	0.535402
3588.21	0.814395
901.465	0.359038
1815.21	-0.156044
3438.2	0.462988
2582.29	0.406364
1959.81	0.754891
1272.27	0.336577
3620.6	0.868516
3049.93	1.05993
2779.07	0.851194
6512.65	0.932896
1273.32	1.121
2036.8	0.756575
1191.89	0.599411
1361.04	0.715036
1067.67	0.524193
1327.51	1.00933
1531.07	0.688512
2629.62	0.511212
2212.88	0.740656
3352.35	0.28763
3389.91	1.30054
3051.95	0.888852
2164.32	0.385025
6190.1	0.835691
2956.65	0.8275
3597.78	0.438681
4803.78	0.176794
5719.3	0.969025
1675.62	0.414904
2695.66	0.746028
3500.81	1.06569
2835.79	1.09854
1547.57	0.937311
2685.84	0.154896
2716.89	0.500596
1593.4	0.672106
1463.42	0.383423
1846.01	0.319042
2650.16	0.917691
1607.02	0.489956
1201.93	0.247253
3589.72	0.785084
3199.93	0.903417
2570.89	0.884284
1142.53	0.343685
1164.04	0.507251
991.635	-0.0794021
2997.58	0.0900902
2035.97	0.61793
4742.64	0.711737
2706.18	1.1075
1236.65	0.451196
1774.53	0.375749
2537.05	0.67273
2609.24	1.12269
3590.29	0.482907
2871.88	0.705623
2594.42	1.12883
4114.91	0.764591
958.55	0.0681474
1124	0.507209
1264.38	0.874127
2827.01	0.710122
2068.54	0.62147
1470.99	1.10782
1840.97	-0.205409
1902.35	0.799509
2669.43	0.203133
2553.92	0.594509
2941.5	1.07206
2470.04	0.629976
2920.05	0.494231
3191.41	0.628926
2036.94	0.197673
3451.15	0.327325
2002.54	0.933238
3382.45	0.930422
3781.49	1.15913
3211.64	0.449498
2005.14	1.14132
2697.7	0.822603
1738.61	0.645595
1368.42	0.765473
2248.25	1.13855
5392.89	0.892076
2886.87	-0.133097
2314.19	1.00101
3756.15	0.0436711
2307.74	0.573831
1949.06	0.614772
4166.27	1.0585
2819.35	0.800781
2549.86	0.91287
1747.68	1.15271
2107.43	0.999583
1014.25	0.515666
2214.14	0.8688
1665.46	0.648132
1833.08	0.793239
1454.13	0.764544
1689.68	0.349258
6413.84	1.26946
4254.77	1.03958
1993.62	0.921045
3199.65	-0.293209
1328.17	0.204384
2374.43	0.367109
3411.3	0.237824
1071.41	0.121136
1634.74	0.54562
1597.53	0.196026
5761.44	0.902225
4023.95	0.938067
2237.92	0.88314
2076.07	1.20239
1385.39	0.212028
3916.11	0.963054
927.25	1.10874
5816.08	1.0719
2473.53	0.0388213
2760.67	-0.378418
1079.06	1.1533
3275.59	0.498514
1662.95	-0.0761406
1131.46	0.689924
2426.01	1.11093
2936.36	0.851636
1301.42	0.170843
4505.51	0.826537
1616.46	0.735852
1109.93	0.70348
2046.17	1.35614
1913.83	0.261052
4788.58	0.451088
2437.34	0.245952
1948.52	0.636259
2802.42	0.48611
1204.55	0.53398
937.255	0.47059
1307.17	0.83596
4920.98	0.680951
6350.66	0.988848
1700.79	0.517662
986.365	-0.0678615
2333.38	0.759433
2204.59	0.400588
2016.36	0.408694
3304.2	0.889587
2561.48	-0.110929
2048.4	0.429664
1737.43	-0.228443
630.825	0.936458
1089.8	-0.218361
1623.19	0.784218
1836.83	0.647146
1137.61	-0.524165
1790.63	0.886878
1714.95	1.01132
2749.73	1.25948
948.28	0.137375
2067.9	1.22484
6438.27	0.682095
2306.09	0.634947
1822.9	0.688938
2315.23	0.196655
1454.06	-0.105817
3166.8	0.80409
2480.95	0.494951
1466.19	-0.703875
2861.32	0.394839
2117.15	0.754429
1244.77	1.02154
3314.51	0.713526
1058.35	0.439443
4203.63	0.484049
2654.61	0.540515
2617.77	1.13308
820.585	0.428355
2117.74	0.762486
3216.72	0.724028
3310.11	0.390584
1269.57	-0.709575
3743.32	1.03269
3300.75	1.07864
2751.41	1.1504
3787.16	0.754743
1719.07	0.131047
3180.51	0.667988
2109.3	1.15554
2697.9	1.3686
2139.54	0.467318
1759.53	0.0240255
793.99	0.429954
2303.59	0.156494
1618.32	0.564801
2371.35	0.947357
2843.41	0.697699
2765.65	0.443765
2465.16	0.361031
3268.7	1.13217
2937	0.205138
1581.12	-0.0040179
1614.22	0.125031
1453.12	0.483214
484.255	-0.373138
1964.98	1.26825
2342.18	1.1957
2263.98	1.05316
2839.53	0.48335
1775.41	-0.278945
2628.89	0.30929
693.415	-0.998494
3166.46	0.424626
1687.06	0.554332
3731.27	0.600457
891.95	0.411061
875.77	-0.542948
2459.96	0.548323
3189.17	0.187738
1882.14	1.20729
545.535	-0.46045
1052.62	-0.39552
2248.91	0.153777
1877.01	1.46931
2487.86	0.844992
3527.39	0.181989
3846.51	1.02074
1230.33	1.08915
5406.3	0.719698
1282.44	0.559203
2615.86	0.438827
859.4	-0.160004
3522.95	0.836346
140.64	-0.066228
1547.21	0.407909
3531.26	0.536475
1061.72	-0.0341593
2428.89	0.396918
849.065	0.574308
3177.14	0.979948
2731.45	0.357965
1088.93	-0.220175
2374.45	1.28756
4097.31	0.564951
3150.62	0.502326
1872.37	-0.0586632
2113.64	1.18471
1919.12	0.772114
2151.58	-0.115442
3108.32	0.834131
6217.56	1.0842
1242.85	0.105447
2905.18	0.756758
2158.24	0.102458
2231.18	0.212985
2188.55	0.580578
3007.8	0.486126
2827.55	1.26641
2529.08	0.41238
5867.98	0.9462
989.705	-0.559252
868.895	1.02865
3705.68	0.694948
1269.04	-0.565026
2032.71	0.312137
664.705	-0.489317
1820.04	0.803904
2187.76	0.965377
2827.26	0.722955
1402.88	0.638877
2037.69	0.0485525
4122.31	0.431068
1883.42	0.499292
1291.44	0.80268
1254.82	0.605097
1784.07	0.700632
1349.12	0.386829
2808.24	0.135953
4918.97	0.304388
5329.8	0.909316
2405.22	0.356609
1096.71	-0.223461
2558.54	1.01449
2322.61	0.298357
3463.45	0.55135
1678.63	0.775192
574.845	-0.438299
6766.57	0.982856
7391.63	1.00741
4524.17	0.594953
5691.53	0.936179
4711.39	0.757724
2024.13	0.37841
2970.83	0.166604
3496.85	0.652995
4522.5	0.792388
1535.03	0.66026
4737.99	0.0223068
1333.58	0.524976
1544.06	1.06665
1836.99	0.619156
2956.93	0.80223
1865.05	-0.271761
5435.91	1.40059
3831.9	0.693229
1011.26	0.327636
2746.68	0.638343
2134.9	-0.202328
3740.13	0.976868
2834.43	0.890653
1992.94	0.605793
946.27	-0.412345
1017.95	-0.0013938
1977.57	0.712419
3188.63	0.525737
1349.03	0.903844
2134.64	0.778082
3257.44	0.657739
1493.82	-0.143142
1510.54	-0.178005
2498.13	0.894068
5867.9	0.674145
1716.99	0.728114
1732.23	0.516876
837.7	-0.0718896
2279.34	0.763753
1048.88	0.518261
1375.9	1.28321
165.095	-0.975599
2725.01	0.701001
1127.74	0.569908
1244.6	0.436794
1134.37	0.573487
1268.08	-0.199847
1417.71	0.558809
3019.98	0.807675
1490.91	0.410871
1025.47	-0.0446341
685.94	-0.602038
1830.52	0.560449
1042.04	0.421423
898.405	0.0075833
5726	0.334446
5171.67	0.751225
1461.02	0.0314645
1913.08	0.350601
1315.89	-0.304921
788.89	0.425835
1183.8	0.689789
1782.54	0.629211
6300.84	0.387138
1318.23	0.865415
1549.27	0.756122
1356.89	0.20858
5598.01	0.975092
1911.88	0.158228
1885.51	0.810048
910.19	-0.219088
4519.7	0.892345
1066.71	0.421277
2732.14	0.273641
482.085	0.245023
1466.41	0.88036
7416.47	0.907898
3298.69	0.728575
2406.22	0.0505802
1983.08	0.258837
1319.16	0.0159977
2839.85	0.248978
1359.73	0.112366
901.06	0.468995
3857.64	0.54289
1774.41	-0.10498
4853.05	1.02268
1292.47	1.07347
1755.96	-0.573062
1203.34	0.476149
853.265	0.417345
4158.52	0.560438
2688.16	0.700885
1669.5	0.807295
1970.14	0.414513
1953.86	0.769921
1826.28	0.415059
2018.91	0.260326
1826.66	-0.264799
1592.02	-0.308858
6584.3	0.842753
2815.69	0.879722
2464.88	0.563957
2360.16	0.902984
754.84	1.10429
1196.31	0.580596
942.125	0.566846
7147.47	0.412757
618.295	0.22425
3280.58	0.797044
2161.67	0.858769
1594.31	0.322194
5933.03	0.816381
7344.36	1.33738
2060.03	-0.146596
275.605	-0.40403
2464.07	0.605634
1272.51	0.337345
2225.06	0.844194
1981.33	0.668328
4213.6	0.800808
2111.39	0.708084
6455.26	0.645815
6157.43	1.02534
833.335	0.314959
915.945	0.957099
3719.42	0.0034024
1769.75	0.172292
2479.59	0.747002
6400.94	1.16324
3127.81	0.616467
2096.81	1.05994
4996.16	0.0781397
2212.24	0.26224
960.985	0.146564
1133.48	0.576179
1574.84	0.372129
4551.32	0.559931
211.4	-0.206669
2164.87	0.681813
1792.52	0.580435
1098.32	0.69029
2090.49	0.483106
12589.3	1.02554
2780.09	0.17266
2068.12	-0.208465
4010.34	0.447913
2543.76	1.0293
1874.74	0.935378
2973.98	0.689146
4588.67	1.35571
1790.67	0.847998
3824.62	0.771689
73.15	-1.15266
925.173	-0.277824
2869.35	0.96663
1526.45	0.164376
6063.02	0.835038
1631.64	0.471963
1747.66	-0.215085
1551.42	0.840943
1099.1	0.272085
2621.41	1.07667
2011.33	0.290764
3413.61	0.86817
768	-0.0704216
1342.05	-0.197806
3815.47	0.657609
1996.32	1.06056
948.57	0.835911
3690.58	0.257126
1384.03	0.307849
1812.43	1.17986
1405.83	0.84478
275.8	-1.22614
2872.15	0.550886
1786.82	0.774499
3999.9	0.931577
4551.49	0.309677
2222.16	0.779996
4588.17	0.751526
6905.89	0.453869
1261.64	-0.32106
3647.34	0.91851
2781.07	0.745543
1510.74	0.605221
2498.32	0.364768
3462.41	0.643103
4518.77	0.612521
3033.38	0.584453
2427.18	1.42663
3818.91	1.50886
2924.2	1.52557
2657.7	1.22645
1713.31	0.653067
2728.18	0.729518
3887.46	0.679818
3569.36	1.34605
2071.87	0.686454
853.485	-0.0521651
3680.21	0.403435
3662.24	0.937603
3336.86	0.994008
1776	0.573596
3297.95	0.606745
926.725	0.865154
2943.33	0.807995
1092.69	1.10304
2620.1	-0.0526645
2155.03	0.164492
968.98	-0.415118
6858.83	1.31281
1861.76	0.780859
3558.62	0.706787
5032.57	1.21964
3341.45	0.790686
1323.08	0.0922942
3859.59	0.45517
2865.07	1.03513
1133.87	0.672565
4931.06	0.923519
2634.34	0.0854284
734.46	0.0194721
1677.68	0.324086
5836.45	0.728474
2950.7	-0.173888
1755.12	-0.552656
1770.4	0.730039
933.27	0.50662
1524.11	-0.213867
3068.97	1.29363
1799.55	-0.330605
320.175	-0.258638
2230.95	0.800042
5907.86	0.993401
3698.19	1.01779
1904	0.752319
4719.7	0.360788
2662.32	0.171834
3020.3	1.21489
2672.99	0.38265
1451.62	-0.13108
2473.56	0.772205
3379.69	0.246515
976.705	0.696231
1307.28	0.691824
1763.8	0.453161
3370.01	0.583334
1601.8	0.710407
5134.59	0.772637
2877.86	0.804856
601.415	-0.182924
1768.62	-0.369619
498.83	0.760577
2778.16	0.596909
4235.54	0.655112
3196.2	0.0392016
4527.7	0.711329
1083.85	0.573302
1649.78	0.424551
2015.11	0.483982
5965.67	0.711248
2133.57	-0.229703
3146.27	0.643975
2048.22	0.9948
1761.9	-0.0786837
1094.16	0.392355
2057.34	1.44833
7954.98	1.12251
1196.72	0.660909
631.525	-0.131232
1829.36	-0.137711
1060.86	1.09881
1201.88	0.516886
3606.23	0.870872
4564.45	-0.0451992
4648.94	0.78208
2204.61	1.23308
1337.42	0.414444
786.91	-0.834814
3741.38	0.787529
3388.28	-0.0138916
1698.26	-0.085859
2322.05	0.801588
4139.73	0.56626
1407.2	0.729948
2490.02	1.4768
2529.17	1.13125
1571.6	0.46573
2655.36	1.07412
3183.61	0.225057
1942.93	0.368901
2114.26	0.85993
1907.04	0.402304
3283.99	0.568797
4557.45	0.460264
3829.09	0.995205
713.72	-0.0778596
775.195	-0.14029
4671.9	0.688815
746.295	0.370792
2053.72	1.19549
469.485	-0.216889
2487.49	0.623645
2405.29	0.955744
7039.3	1.15052
3348.65	1.07474
2620.2	0.879935
3449.78	0.743917
5824.35	0.753066
741.53	-0.0805018
5141.49	0.791845
1284.32	0.522634
4433.91	0.956731
2475.63	0.435168
2792.32	1.036
984.05	0.611458
3396.63	-0.122057
1740.25	-0.0732271
2027.11	0.860235
2935.68	0.455494
2444.99	0.171927
3433.88	0.38823
1581.7	0.558825
990.21	0.385822
