# Supplementary material for: Cellular location shapes quaternary structure of enzymes
Source: Nat Commun. 2024 Oct 1;15:8505. doi: 10.1038/s41467-024-52662-2 (PMC11445431; doi:10.1038/s41467-024-52662-2)
Supplement: Supplementary file 8 — Source Data [file 41467_2024_52662_MOESM8_ESM.zip › SourceData/Source_Data_FigureS12.xlsx]

## Sheet: A
Protein	QS	Abund		Protein	QS	Abund/Subunits
3PASE_ECOLI	Mon.	53.5		3PASE_ECOLI	Mon.	53.5
5DNU_ECOLI	Hom.	38.9		5DNU_ECOLI	Hom.	19.45
6PGD_ECOLI	Hom.	2016		6PGD_ECOLI	Hom.	1008
AAT_ECOLI	Hom.	1602		AAT_ECOLI	Hom.	801
ABDH_ECOLI	Hom.	697		ABDH_ECOLI	Hom.	174.25
ACDH_ECOLI	Mon.	5.25		ACDH_ECOLI	Mon.	5.25
ACEA_ECOLI	Hom.	6737		ACEA_ECOLI	Hom.	1684.25
ACEK_ECOLI	Hom.	9.3		ACEK_ECOLI	Hom.	4.65
ACKA_ECOLI	Hom.	927		ACKA_ECOLI	Hom.	463.5
ACNA_ECOLI	Mon.	468		ACNA_ECOLI	Mon.	468
ACNB_ECOLI	Hom.	1786		ACNB_ECOLI	Hom.	1786
ACPH_ECOLI	Mon.	0.993		ACPH_ECOLI	Mon.	0.993
ACSA_ECOLI	Mon.	1420		ACSA_ECOLI	Mon.	1420
ACUI_ECOLI	Hom.	401		ACUI_ECOLI	Hom.	200.5
ACYP_ECOLI	Mon.	58.9		ACYP_ECOLI	Mon.	58.9
ADA_ECOLI	Mon.	0.26		ADA_ECOLI	Mon.	0.26
ADD_ECOLI	Mon.	190		ADD_ECOLI	Mon.	190
ADEC_ECOLI	Hom.	1.37		ADEC_ECOLI	Hom.	0.685
ADH2_ECOLI	Hom.	0.963		ADH2_ECOLI	Hom.	0.4815
ADHE_ECOLI	Hom.	2569		ADHE_ECOLI	Hom.	1284.5
ADIA_ECOLI	Hom.	3.42		ADIA_ECOLI	Hom.	0.342
ADPP_ECOLI	Hom.	74		ADPP_ECOLI	Hom.	37
AEEP_ECOLI	Mon.	50.5		AEEP_ECOLI	Mon.	50.5
AEGA_ECOLI	Mon.	23.9		AEGA_ECOLI	Mon.	23.9
AES_ECOLI	Hom.	7.68		AES_ECOLI	Hom.	3.84
AGAL_ECOLI	Hom.	42.2		AGAL_ECOLI	Hom.	10.55
AHR_ECOLI	Hom.	66.3		AHR_ECOLI	Hom.	33.15
AIDB_ECOLI	Hom.	14.7		AIDB_ECOLI	Hom.	3.675
AK1H_ECOLI	Hom.	498		AK1H_ECOLI	Hom.	249
AKRMG_ECOLI	Mon.	2.31		AKRMG_ECOLI	Mon.	2.31
ALAA_ECOLI	Hom.	88.6		ALAA_ECOLI	Hom.	44.3
ALAC_ECOLI	Hom.	51.1		ALAC_ECOLI	Hom.	12.775
ALDA_ECOLI	Hom.	3070		ALDA_ECOLI	Hom.	767.5
ALDB_ECOLI	Hom.	834		ALDB_ECOLI	Hom.	208.5
ALF_ECOLI	Hom.	2783		ALF_ECOLI	Hom.	1391.5
ALKH_ECOLI	Hom.	1131		ALKH_ECOLI	Hom.	377
ALLC_ECOLI	Hom.	2.13		ALLC_ECOLI	Hom.	1.065
ALLD_ECOLI	Hom.	0.664		ALLD_ECOLI	Hom.	0.332
ALR1_ECOLI	Hom.	18.4		ALR1_ECOLI	Hom.	9.2
ALR2_ECOLI	Hom.	31.2		ALR2_ECOLI	Hom.	15.6
AMN_ECOLI	Hom.	83.6		AMN_ECOLI	Hom.	13.9333
AMPA_ECOLI	Hom.	310		AMPA_ECOLI	Hom.	51.6667
AMPD_ECOLI	Mon.	7		AMPD_ECOLI	Mon.	7
AMY2_ECOLI	Mon.	32.2		AMY2_ECOLI	Mon.	32.2
APAH_ECOLI	Mon.	21.5		APAH_ECOLI	Mon.	21.5
APT_ECOLI	Hom.	349		APT_ECOLI	Hom.	174.5
ARAA_ECOLI	Hom.	11.2		ARAA_ECOLI	Hom.	1.86667
ARAB_ECOLI	Hom.	5.99		ARAB_ECOLI	Hom.	2.995
ARAD_ECOLI	Hom.	0.731		ARAD_ECOLI	Hom.	0.18275
ARCL_ECOLI	Hom.	4.57		ARCL_ECOLI	Hom.	2.285
ARCM_ECOLI	Hom.	0.645		ARCM_ECOLI	Hom.	0.3225
ARGA_ECOLI	Hom.	65.6		ARGA_ECOLI	Hom.	10.9333
ARGB_ECOLI	Hom.	212		ARGB_ECOLI	Hom.	106
ARGC_ECOLI	Hom.	52.6		ARGC_ECOLI	Hom.	13.15
ARGD_ECOLI	Hom.	329		ARGD_ECOLI	Hom.	164.5
ARGE_ECOLI	Hom.	127		ARGE_ECOLI	Hom.	63.5
ARLY_ECOLI	Hom.	164		ARLY_ECOLI	Hom.	82
ARNB_ECOLI	Hom.	97.3		ARNB_ECOLI	Hom.	48.65
ARND_ECOLI	Mon.	5.93		ARND_ECOLI	Mon.	5.93
AROA_ECOLI	Mon.	169		AROA_ECOLI	Mon.	169
AROB_ECOLI	Hom.	171		AROB_ECOLI	Hom.	85.5
AROC_ECOLI	Hom.	129		AROC_ECOLI	Hom.	64.5
AROD_ECOLI	Hom.	89.5		AROD_ECOLI	Hom.	44.75
AROE_ECOLI	Hom.	42.8		AROE_ECOLI	Hom.	10.7
AROF_ECOLI	Hom.	169		AROF_ECOLI	Hom.	84.5
AROG_ECOLI	Hom.	791		AROG_ECOLI	Hom.	197.75
AROH_ECOLI	Hom.	139		AROH_ECOLI	Hom.	34.75
AROK_ECOLI	Mon.	203		AROK_ECOLI	Mon.	203
AROL_ECOLI	Mon.	69.8		AROL_ECOLI	Mon.	69.8
ARSC_ECOLI	Mon.	6.17		ARSC_ECOLI	Mon.	6.17
ASCB_ECOLI	Mon.	0.663		ASCB_ECOLI	Mon.	0.663
ASLB_ECOLI	Mon.	0.06		ASLB_ECOLI	Mon.	0.06
ASNA_ECOLI	Hom.	443		ASNA_ECOLI	Hom.	221.5
ASNB_ECOLI	Hom.	416		ASNB_ECOLI	Hom.	208
ASPA_ECOLI	Hom.	1414		ASPA_ECOLI	Hom.	353.5
ASPG1_ECOLI	Hom.	65.8		ASPG1_ECOLI	Hom.	16.45
ASSY_ECOLI	Hom.	571		ASSY_ECOLI	Hom.	142.75
ASTA_ECOLI	Hom.	3.11		ASTA_ECOLI	Hom.	1.555
ASTB_ECOLI	Hom.	2.7		ASTB_ECOLI	Hom.	1.35
ASTC_ECOLI	Hom.	151		ASTC_ECOLI	Hom.	75.5
ASTD_ECOLI	Hom.	10.5		ASTD_ECOLI	Hom.	5.25
ASTE_ECOLI	Hom.	0.649		ASTE_ECOLI	Hom.	0.3245
ATDA_ECOLI	Hom.	61.2		ATDA_ECOLI	Hom.	5.1
AVTA_ECOLI	Hom.	42.1		AVTA_ECOLI	Hom.	21.05
AZOR_ECOLI	Hom.	242		AZOR_ECOLI	Hom.	121
BCP_ECOLI	Mon.	992		BCP_ECOLI	Mon.	992
BETB_ECOLI	Hom.	31.2		BETB_ECOLI	Hom.	7.8
BFR_ECOLI	Hom.	1015		BFR_ECOLI	Hom.	42.2917
BGLA_ECOLI	Hom.	252		BGLA_ECOLI	Hom.	126
BGLR_ECOLI	Hom.	18		BGLR_ECOLI	Hom.	4.5
BIOA_ECOLI	Hom.	23.6		BIOA_ECOLI	Hom.	11.8
BIOB_ECOLI	Hom.	8.02		BIOB_ECOLI	Hom.	4.01
BIOD1_ECOLI	Hom.	66.9		BIOD1_ECOLI	Hom.	33.45
BIOD2_ECOLI	Hom.	74.4		BIOD2_ECOLI	Hom.	37.2
BIOF_ECOLI	Hom.	6.13		BIOF_ECOLI	Hom.	3.065
BIOH_ECOLI	Mon.	27		BIOH_ECOLI	Mon.	27
BIRA_ECOLI	Hom.	13.5		BIRA_ECOLI	Hom.	6.75
BTUR_ECOLI	Hom.	41.3		BTUR_ECOLI	Hom.	20.65
CAIA_ECOLI	Hom.	2.69		CAIA_ECOLI	Hom.	1.345
CAIB_ECOLI	Hom.	1.06		CAIB_ECOLI	Hom.	0.53
CAIC_ECOLI	Hom.	0.898		CAIC_ECOLI	Hom.	0.449
CAID_ECOLI	Hom.	1.11		CAID_ECOLI	Hom.	0.37
CAN_ECOLI	Hom.	668		CAN_ECOLI	Hom.	167
CAPP_ECOLI	Hom.	797		CAPP_ECOLI	Hom.	199.25
CCA_ECOLI	Mon.	16.7		CCA_ECOLI	Mon.	16.7
CFA_ECOLI	Hom.	128		CFA_ECOLI	Hom.	64
CHBF_ECOLI	Hom.	1.83		CHBF_ECOLI	Hom.	0.4575
CHBG_ECOLI	Hom.	0.823		CHBG_ECOLI	Hom.	0.137167
CHEB_ECOLI	Mon.	12.2		CHEB_ECOLI	Mon.	12.2
CHER_ECOLI	Mon.	5.56		CHER_ECOLI	Mon.	5.56
CHO_ECOLI	Mon.	0.24		CHO_ECOLI	Mon.	0.24
CHRR_ECOLI	Hom.	828		CHRR_ECOLI	Hom.	207
CISY_ECOLI	Hom.	1557		CISY_ECOLI	Hom.	259.5
CITC_ECOLI	Hom.	0.616		CITC_ECOLI	Hom.	0.308
CITX_ECOLI	Mon.	0.683		CITX_ECOLI	Mon.	0.683
CMOA_ECOLI	Hom.	51.1		CMOA_ECOLI	Hom.	25.55
CMOB_ECOLI	Hom.	17.2		CMOB_ECOLI	Hom.	17.2
CMOM_ECOLI	Hom.	2.99		CMOM_ECOLI	Hom.	1.495
CMPDT_ECOLI	Hom.	428		CMPDT_ECOLI	Hom.	214
COAA_ECOLI	Hom.	29.7		COAA_ECOLI	Hom.	14.85
COAD_ECOLI	Hom.	49.3		COAD_ECOLI	Hom.	8.21667
COAE_ECOLI	Hom.	7.57		COAE_ECOLI	Hom.	2.52333
COBC_ECOLI	Hom.	1.91		COBC_ECOLI	Hom.	0.955
COBT_ECOLI	Mon.	5.75		COBT_ECOLI	Mon.	5.75
COBU_ECOLI	Hom.	15.8		COBU_ECOLI	Hom.	5.26667
CODA_ECOLI	Hom.	433		CODA_ECOLI	Hom.	72.1667
CPDA_ECOLI	Mon.	26.5		CPDA_ECOLI	Mon.	26.5
CURA_ECOLI	Hom.	263		CURA_ECOLI	Hom.	131.5
CYAA_ECOLI	Mon.	15.9		CYAA_ECOLI	Mon.	15.9
CYNT_ECOLI	Hom.	0.203		CYNT_ECOLI	Hom.	0.0338333
CYSC_ECOLI	Hom.	28.8		CYSC_ECOLI	Hom.	14.4
CYSG_ECOLI	Hom.	14		CYSG_ECOLI	Hom.	7
CYSM_ECOLI	Hom.	135		CYSM_ECOLI	Hom.	67.5
CYSQ_ECOLI	Mon.	362		CYSQ_ECOLI	Mon.	362
DAPA_ECOLI	Hom.	482		DAPA_ECOLI	Hom.	120.5
DAPB_ECOLI	Hom.	261		DAPB_ECOLI	Hom.	65.25
DAPD_ECOLI	Hom.	1464		DAPD_ECOLI	Hom.	488
DAPE_ECOLI	Hom.	28.1		DAPE_ECOLI	Hom.	14.05
DBPA_ECOLI	Hom.	2.14		DBPA_ECOLI	Hom.	1.07
DCDA_ECOLI	Hom.	31.4		DCDA_ECOLI	Hom.	15.7
DCD_ECOLI	Hom.	120		DCD_ECOLI	Hom.	20
DCEA_ECOLI	Hom.	1699		DCEA_ECOLI	Hom.	283.167
DCEB_ECOLI	Hom.	1086		DCEB_ECOLI	Hom.	181
DCM_ECOLI	Mon.	5.28		DCM_ECOLI	Mon.	5.28
DCOR_ECOLI	Mon.	14.2		DCOR_ECOLI	Mon.	14.2
DCOS_ECOLI	Hom.	4.49		DCOS_ECOLI	Hom.	0.374167
DCP_ECOLI	Mon.	270		DCP_ECOLI	Mon.	270
DCUP_ECOLI	Hom.	103		DCUP_ECOLI	Hom.	51.5
DCYD_ECOLI	Hom.	359		DCYD_ECOLI	Hom.	179.5
DDLA_ECOLI	Hom.	161		DDLA_ECOLI	Hom.	80.5
DDPX_ECOLI	Hom.	0.179		DDPX_ECOLI	Hom.	0.0895
DEAD_ECOLI	Hom.	81.8		DEAD_ECOLI	Hom.	40.9
DEOB_ECOLI	Mon.	801		DEOB_ECOLI	Mon.	801
DEOC_ECOLI	Hom.	614		DEOC_ECOLI	Hom.	307
DEOD_ECOLI	Hom.	988		DEOD_ECOLI	Hom.	164.667
DGCM_ECOLI	Hom.	17.7		DGCM_ECOLI	Hom.	8.85
DGCQ_ECOLI	Hom.	4.45		DGCQ_ECOLI	Hom.	2.225
DGCZ_ECOLI	Hom.	2.26		DGCZ_ECOLI	Hom.	1.13
DGTP_ECOLI	Hom.	5.95		DGTP_ECOLI	Hom.	0.991667
DHAS_ECOLI	Hom.	1717		DHAS_ECOLI	Hom.	858.5
DHPS_ECOLI	Hom.	33.4		DHPS_ECOLI	Hom.	33.4
DING_ECOLI	Hom.	0.355		DING_ECOLI	Hom.	0.1775
DKGA_ECOLI	Mon.	517		DKGA_ECOLI	Mon.	517
DKGB_ECOLI	Mon.	122		DKGB_ECOLI	Mon.	122
DMA_ECOLI	Hom.	8.9		DMA_ECOLI	Hom.	4.45
DMLA_ECOLI	Hom.	12.2		DMLA_ECOLI	Hom.	3.05
DNLJ_ECOLI	Mon.	44.7		DNLJ_ECOLI	Mon.	44.7
DPAL_ECOLI	Hom.	8.57		DPAL_ECOLI	Hom.	4.285
DPO1_ECOLI	Mon.	248		DPO1_ECOLI	Mon.	248
DPO2_ECOLI	Hom.	0.617		DPO2_ECOLI	Hom.	0.3085
DUSA_ECOLI	Mon.	41.8		DUSA_ECOLI	Mon.	41.8
DUSB_ECOLI	Mon.	1.59		DUSB_ECOLI	Mon.	1.59
DUSC_ECOLI	Mon.	1.49		DUSC_ECOLI	Mon.	1.49
DXS_ECOLI	Hom.	59.5		DXS_ECOLI	Hom.	29.75
E4PD_ECOLI	Hom.	24.2		E4PD_ECOLI	Hom.	6.05
EDD_ECOLI	Hom.	26.4		EDD_ECOLI	Hom.	13.2
ELAD_ECOLI	Mon.	0.141		ELAD_ECOLI	Mon.	0.141
ELBB_ECOLI	Hom.	477		ELBB_ECOLI	Hom.	238.5
END3_ECOLI	Mon.	4.27		END3_ECOLI	Mon.	4.27
END4_ECOLI	Mon.	21.6		END4_ECOLI	Mon.	21.6
END8_ECOLI	Mon.	1.41		END8_ECOLI	Mon.	1.41
ENTC_ECOLI	Mon.	214		ENTC_ECOLI	Mon.	214
ENTD_ECOLI	Mon.	0.55		ENTD_ECOLI	Mon.	0.55
EPMB_ECOLI	Hom.	2.74		EPMB_ECOLI	Hom.	0.685
EPMC_ECOLI	Mon.	1.16		EPMC_ECOLI	Mon.	1.16
ETP_ECOLI	Mon.	26.3		ETP_ECOLI	Mon.	26.3
EUTD_ECOLI	Hom.	1.56		EUTD_ECOLI	Hom.	0.78
EUTE_ECOLI	Hom.	11.5		EUTE_ECOLI	Hom.	2.875
EUTQ_ECOLI	Hom.	4.86		EUTQ_ECOLI	Hom.	2.43
EUTT_ECOLI	Hom.	0.188		EUTT_ECOLI	Hom.	0.0626667
EX3_ECOLI	Mon.	234		EX3_ECOLI	Mon.	234
EXOX_ECOLI	Mon.	1.49		EXOX_ECOLI	Mon.	1.49
F16PA_ECOLI	Hom.	320		F16PA_ECOLI	Hom.	80
FABG_ECOLI	Hom.	1298		FABG_ECOLI	Hom.	324.5
FABH_ECOLI	Hom.	724		FABH_ECOLI	Hom.	362
FADH_ECOLI	Mon.	24.2		FADH_ECOLI	Mon.	24.2
FADK_ECOLI	Mon.	1.49		FADK_ECOLI	Mon.	1.49
FADM_ECOLI	Hom.	119		FADM_ECOLI	Hom.	29.75
FCTA_ECOLI	Hom.	0.961		FCTA_ECOLI	Hom.	0.4805
FENR_ECOLI	Mon.	118		FENR_ECOLI	Mon.	118
FES_ECOLI	Mon.	34.8		FES_ECOLI	Mon.	34.8
FKBB_ECOLI	Hom.	796		FKBB_ECOLI	Hom.	398
FKBX_ECOLI	Mon.	243		FKBX_ECOLI	Mon.	243
FMT_ECOLI	Mon.	185		FMT_ECOLI	Mon.	185
FOLB_ECOLI	Hom.	20.1		FOLB_ECOLI	Hom.	2.5125
FOLC_ECOLI	Mon.	48.8		FOLC_ECOLI	Mon.	48.8
FOLD_ECOLI	Hom.	162		FOLD_ECOLI	Hom.	81
FOLM_ECOLI	Hom.	2.77		FOLM_ECOLI	Hom.	0.6925
FOLX_ECOLI	Hom.	203		FOLX_ECOLI	Hom.	25.375
FPG_ECOLI	Mon.	3.27		FPG_ECOLI	Mon.	3.27
FRE_ECOLI	Mon.	103		FRE_ECOLI	Mon.	103
FRLB_ECOLI	Hom.	0.503		FRLB_ECOLI	Hom.	0.2515
FRLC_ECOLI	Hom.	0.057		FRLC_ECOLI	Hom.	0.0285
FRMA_ECOLI	Hom.	143		FRMA_ECOLI	Hom.	71.5
FRVX_ECOLI	Hom.	0.546		FRVX_ECOLI	Hom.	0.0455
FSAA_ECOLI	Hom.	153		FSAA_ECOLI	Hom.	15.3
FSAB_ECOLI	Hom.	7.19		FSAB_ECOLI	Hom.	0.719
FTNA_ECOLI	Hom.	1108		FTNA_ECOLI	Hom.	46.1667
FTNB_ECOLI	Mon.	3.79		FTNB_ECOLI	Mon.	3.79
FUCA_ECOLI	Hom.	0.864		FUCA_ECOLI	Hom.	0.216
FUCI_ECOLI	Hom.	6.69		FUCI_ECOLI	Hom.	2.23
FUCK_ECOLI	Hom.	3.94		FUCK_ECOLI	Hom.	1.97
FUCM_ECOLI	Hom.	75.8		FUCM_ECOLI	Hom.	7.58
FUCO_ECOLI	Hom.	139		FUCO_ECOLI	Hom.	69.5
FUMA_ECOLI	Hom.	315		FUMA_ECOLI	Hom.	157.5
FUMB_ECOLI	Mon.	123		FUMB_ECOLI	Mon.	123
FUMC_ECOLI	Hom.	623		FUMC_ECOLI	Hom.	155.75
G3P1_ECOLI	Hom.	8675		G3P1_ECOLI	Hom.	2168.75
G6PD_ECOLI	Hom.	599		G6PD_ECOLI	Hom.	149.75
G6PI_ECOLI	Hom.	1250		G6PI_ECOLI	Hom.	625
GABD_ECOLI	Hom.	340		GABD_ECOLI	Hom.	85
GABT_ECOLI	Hom.	294		GABT_ECOLI	Hom.	73.5
GAL1_ECOLI	Mon.	286		GAL1_ECOLI	Mon.	286
GALE_ECOLI	Hom.	354		GALE_ECOLI	Hom.	177
GALF_ECOLI	Hom.	629		GALF_ECOLI	Hom.	157.25
GALU_ECOLI	Hom.	552		GALU_ECOLI	Hom.	138
GARD_ECOLI	Hom.	1.92		GARD_ECOLI	Hom.	0.96
GARL_ECOLI	Hom.	5.03		GARL_ECOLI	Hom.	0.838333
GARR_ECOLI	Hom.	100		GARR_ECOLI	Hom.	25
GATD_ECOLI	Hom.	916		GATD_ECOLI	Hom.	458
GCH1_ECOLI	Hom.	1083		GCH1_ECOLI	Hom.	108.3
GCL_ECOLI	Hom.	1.2		GCL_ECOLI	Hom.	0.3
GCS2_ECOLI	Hom.	82.1		GCS2_ECOLI	Hom.	41.05
GHRA_ECOLI	Hom.	201		GHRA_ECOLI	Hom.	100.5
GLDA_ECOLI	Hom.	229		GLDA_ECOLI	Hom.	57.25
GLGA_ECOLI	Mon.	303		GLGA_ECOLI	Mon.	303
GLGB_ECOLI	Mon.	75.9		GLGB_ECOLI	Mon.	75.9
GLGC_ECOLI	Hom.	296		GLGC_ECOLI	Hom.	74
GLGX_ECOLI	Mon.	15.1		GLGX_ECOLI	Mon.	15.1
GLK_ECOLI	Hom.	256		GLK_ECOLI	Hom.	128
GLMM_ECOLI	Hom.	512		GLMM_ECOLI	Hom.	256
GLMS_ECOLI	Hom.	467		GLMS_ECOLI	Hom.	58.375
GLMU_ECOLI	Hom.	125		GLMU_ECOLI	Hom.	41.6667
GLN1B_ECOLI	Hom.	1413		GLN1B_ECOLI	Hom.	117.75
GLO2_ECOLI	Mon.	180		GLO2_ECOLI	Mon.	180
GLPD_ECOLI	Mon.	674		GLPD_ECOLI	Mon.	674
GLPE_ECOLI	Mon.	22.8		GLPE_ECOLI	Mon.	22.8
GLPX2_ECOLI	Hom.	0.06		GLPX2_ECOLI	Hom.	0.015
GLPX_ECOLI	Hom.	12		GLPX_ECOLI	Hom.	12
GLSA1_ECOLI	Hom.	62.7		GLSA1_ECOLI	Hom.	31.35
GLUQ_ECOLI	Mon.	2.2		GLUQ_ECOLI	Mon.	2.2
GLXK1_ECOLI	Hom.	2.2		GLXK1_ECOLI	Hom.	1.1
GLXK2_ECOLI	Hom.	2.35		GLXK2_ECOLI	Hom.	1.175
GLXR_ECOLI	Hom.	0.185		GLXR_ECOLI	Hom.	0.04625
GLYA_ECOLI	Hom.	3754		GLYA_ECOLI	Hom.	1877
GM4D_ECOLI	Hom.	25.6		GM4D_ECOLI	Hom.	12.8
GMHA_ECOLI	Hom.	883		GMHA_ECOLI	Hom.	441.5
GMHBB_ECOLI	Mon.	42.3		GMHBB_ECOLI	Mon.	42.3
GNTK_ECOLI	Hom.	16.4		GNTK_ECOLI	Hom.	8.2
GPDA_ECOLI	Hom.	128		GPDA_ECOLI	Hom.	64
GPH_ECOLI	Hom.	140		GPH_ECOLI	Hom.	70
GPMA_ECOLI	Hom.	4480		GPMA_ECOLI	Hom.	2240
GPMB_ECOLI	Hom.	92.3		GPMB_ECOLI	Hom.	46.15
GPMI_ECOLI	Mon.	526		GPMI_ECOLI	Mon.	526
GPPA_ECOLI	Hom.	15.7		GPPA_ECOLI	Hom.	3.925
GPR_ECOLI	Hom.	352		GPR_ECOLI	Hom.	44
GRE1_ECOLI	Hom.	1.21		GRE1_ECOLI	Hom.	0.605
GSA_ECOLI	Hom.	423		GSA_ECOLI	Hom.	211.5
GSH1_ECOLI	Hom.	110		GSH1_ECOLI	Hom.	27.5
GSHB_ECOLI	Hom.	212		GSHB_ECOLI	Hom.	53
GSHR_ECOLI	Hom.	185		GSHR_ECOLI	Hom.	92.5
GSP_ECOLI	Hom.	150		GSP_ECOLI	Hom.	75
GSTA_ECOLI	Hom.	691		GSTA_ECOLI	Hom.	345.5
GSTB_ECOLI	Hom.	640		GSTB_ECOLI	Hom.	320
GUAA_ECOLI	Hom.	721		GUAA_ECOLI	Hom.	180.25
GUAC_ECOLI	Hom.	330		GUAC_ECOLI	Hom.	82.5
GUAD_ECOLI	Hom.	3.76		GUAD_ECOLI	Hom.	1.88
HCAB_ECOLI	Hom.	0.101		HCAB_ECOLI	Hom.	0.02525
HCHA_ECOLI	Hom.	876		HCHA_ECOLI	Hom.	438
HCP_ECOLI	Mon.	4.39		HCP_ECOLI	Mon.	4.39
HCR_ECOLI	Mon.	2.1		HCR_ECOLI	Mon.	2.1
HCXB_ECOLI	Hom.	257		HCXB_ECOLI	Hom.	128.5
HDHA_ECOLI	Hom.	523		HDHA_ECOLI	Hom.	130.75
HELD_ECOLI	Mon.	42.1		HELD_ECOLI	Mon.	42.1
HEM1_ECOLI	Hom.	7.72		HEM1_ECOLI	Hom.	3.86
HEM2_ECOLI	Hom.	194		HEM2_ECOLI	Hom.	24.25
HEM3_ECOLI	Mon.	23.2		HEM3_ECOLI	Mon.	23.2
HEM6_ECOLI	Hom.	8.78		HEM6_ECOLI	Hom.	4.39
HEMH_ECOLI	Hom.	8.58		HEMH_ECOLI	Hom.	4.29
HEMN_ECOLI	Mon.	9.41		HEMN_ECOLI	Mon.	9.41
HINT_ECOLI	Hom.	908		HINT_ECOLI	Hom.	454
HIS1_ECOLI	Hom.	534		HIS1_ECOLI	Hom.	89
HIS2_ECOLI	Hom.	206		HIS2_ECOLI	Hom.	103
HIS4_ECOLI	Mon.	95.7		HIS4_ECOLI	Mon.	95.7
HIS7_ECOLI	Hom.	276		HIS7_ECOLI	Hom.	138
HIS8_ECOLI	Hom.	335		HIS8_ECOLI	Hom.	167.5
HISX_ECOLI	Hom.	370		HISX_ECOLI	Hom.	185
HLDD_ECOLI	Hom.	790		HLDD_ECOLI	Hom.	158
HLDE_ECOLI	Hom.	255		HLDE_ECOLI	Hom.	127.5
HMP_ECOLI	Hom.	40.9		HMP_ECOLI	Hom.	3.40833
HOA_ECOLI	Hom.	12.1		HOA_ECOLI	Hom.	6.05
HPPK_ECOLI	Mon.	6.14		HPPK_ECOLI	Mon.	6.14
HPRT_ECOLI	Hom.	309		HPRT_ECOLI	Hom.	77.25
HXPB_ECOLI	Hom.	125		HXPB_ECOLI	Hom.	62.5
HYBD_ECOLI	Mon.	26.5		HYBD_ECOLI	Mon.	26.5
HYFA_ECOLI	Mon.	0.037		HYFA_ECOLI	Mon.	0.037
HYI_ECOLI	Hom.	4.98		HYI_ECOLI	Hom.	2.49
IADA_ECOLI	Hom.	42.8		IADA_ECOLI	Hom.	5.35
IDI_ECOLI	Hom.	2.96		IDI_ECOLI	Hom.	1.48
ILVA_ECOLI	Hom.	20.5		ILVA_ECOLI	Hom.	10.25
ILVC_ECOLI	Hom.	2107		ILVC_ECOLI	Hom.	526.75
ILVD_ECOLI	Hom.	66.8		ILVD_ECOLI	Hom.	16.7
ILVE_ECOLI	Hom.	278		ILVE_ECOLI	Hom.	46.3333
IMDH_ECOLI	Hom.	1369		IMDH_ECOLI	Hom.	342.25
INGK_ECOLI	Hom.	19.8		INGK_ECOLI	Hom.	9.9
IPYR_ECOLI	Hom.	2812		IPYR_ECOLI	Hom.	468.667
ISPA_ECOLI	Hom.	61.7		ISPA_ECOLI	Hom.	30.85
ISPB_ECOLI	Hom.	44.9		ISPB_ECOLI	Hom.	22.45
ISPD_ECOLI	Hom.	10.7		ISPD_ECOLI	Hom.	5.35
ISPE_ECOLI	Hom.	16.4		ISPE_ECOLI	Hom.	8.2
ISPF_ECOLI	Hom.	81		ISPF_ECOLI	Hom.	27
ISPG_ECOLI	Hom.	183		ISPG_ECOLI	Hom.	45.75
ISPH_ECOLI	Hom.	86.4		ISPH_ECOLI	Hom.	43.2
IXTPA_ECOLI	Hom.	168		IXTPA_ECOLI	Hom.	84
K1PF_ECOLI	Hom.	124		K1PF_ECOLI	Hom.	31
KAD_ECOLI	Hom.	2164		KAD_ECOLI	Hom.	1082
KATG_ECOLI	Mon.	1220		KATG_ECOLI	Mon.	1220
KBL_ECOLI	Hom.	231		KBL_ECOLI	Hom.	115.5
KCY_ECOLI	Mon.	206		KCY_ECOLI	Mon.	206
KDSA_ECOLI	Hom.	1137		KDSA_ECOLI	Hom.	284.25
KDSB_ECOLI	Hom.	190		KDSB_ECOLI	Hom.	47.5
KDSC_ECOLI	Hom.	84.4		KDSC_ECOLI	Hom.	21.1
KDSD_ECOLI	Hom.	94.6		KDSD_ECOLI	Hom.	47.3
KDUD_ECOLI	Hom.	247		KDUD_ECOLI	Hom.	61.75
KDUI_ECOLI	Hom.	164		KDUI_ECOLI	Hom.	27.3333
KGUA_ECOLI	Hom.	123		KGUA_ECOLI	Hom.	20.5
KHSE_ECOLI	Hom.	181		KHSE_ECOLI	Hom.	90.5
KITH_ECOLI	Hom.	16		KITH_ECOLI	Hom.	4
KPPR_ECOLI	Hom.	34.5		KPPR_ECOLI	Hom.	4.3125
KPRS_ECOLI	Hom.	958		KPRS_ECOLI	Hom.	159.667
KPYK1_ECOLI	Hom.	1935		KPYK1_ECOLI	Hom.	483.75
KPYK2_ECOLI	Hom.	810		KPYK2_ECOLI	Hom.	405
KTHY_ECOLI	Hom.	39.9		KTHY_ECOLI	Hom.	6.65
LAST_ECOLI	Hom.	17.4		LAST_ECOLI	Hom.	8.7
LCFA_ECOLI	Mon.	41.3		LCFA_ECOLI	Mon.	41.3
LDCA_ECOLI	Hom.	34.9		LDCA_ECOLI	Hom.	17.45
LDCC_ECOLI	Hom.	7.65		LDCC_ECOLI	Hom.	3.825
LDHD_ECOLI	Hom.	321		LDHD_ECOLI	Hom.	80.25
LEU1_ECOLI	Hom.	1004		LEU1_ECOLI	Hom.	502
LEU3_ECOLI	Hom.	845		LEU3_ECOLI	Hom.	422.5
LGOD_ECOLI	Hom.	4		LGOD_ECOLI	Hom.	1
LGUL_ECOLI	Hom.	300		LGUL_ECOLI	Hom.	150
LIGB_ECOLI	Mon.	1.15		LIGB_ECOLI	Mon.	1.15
LIPA_ECOLI	Mon.	148		LIPA_ECOLI	Mon.	148
LIPB_ECOLI	Mon.	30.1		LIPB_ECOLI	Mon.	30.1
LLDD_ECOLI	Hom.	89.2		LLDD_ECOLI	Hom.	22.3
LONH_ECOLI	Hom.	4.88		LONH_ECOLI	Hom.	0.813333
LON_ECOLI	Hom.	471		LON_ECOLI	Hom.	78.5
LPXB_ECOLI	Hom.	66.1		LPXB_ECOLI	Hom.	33.05
LPXC_ECOLI	Mon.	41.6		LPXC_ECOLI	Mon.	41.6
LPXH_ECOLI	Mon.	5.04		LPXH_ECOLI	Mon.	5.04
LTAE_ECOLI	Hom.	168		LTAE_ECOLI	Hom.	42
LUXS_ECOLI	Hom.	1256		LUXS_ECOLI	Hom.	628
MAA_ECOLI	Hom.	7.44		MAA_ECOLI	Hom.	2.48
MALQ_ECOLI	Mon.	14.6		MALQ_ECOLI	Mon.	14.6
MALY_ECOLI	Hom.	12.4		MALY_ECOLI	Hom.	6.2
MALZ_ECOLI	Hom.	1.26		MALZ_ECOLI	Hom.	0.63
MANB_ECOLI	Mon.	22.3		MANB_ECOLI	Mon.	22.3
MAO2_ECOLI	Mon.	628		MAO2_ECOLI	Mon.	628
MASY_ECOLI	Mon.	1972		MASY_ECOLI	Mon.	1972
MAZG_ECOLI	Hom.	7.42		MAZG_ECOLI	Hom.	3.71
MENB_ECOLI	Hom.	299		MENB_ECOLI	Hom.	49.8333
MENC_ECOLI	Hom.	8.43		MENC_ECOLI	Hom.	4.215
MENE_ECOLI	Mon.	1.83		MENE_ECOLI	Mon.	1.83
MENF_ECOLI	Mon.	9.77		MENF_ECOLI	Mon.	9.77
MENI_ECOLI	Hom.	62		MENI_ECOLI	Hom.	15.5
METAS_ECOLI	Hom.	144		METAS_ECOLI	Hom.	72
METB_ECOLI	Hom.	227		METB_ECOLI	Hom.	56.75
METC_ECOLI	Hom.	299		METC_ECOLI	Hom.	74.75
METE_ECOLI	Mon.	2005		METE_ECOLI	Mon.	2005
METF_ECOLI	Hom.	322		METF_ECOLI	Hom.	80.5
METK_ECOLI	Hom.	1467		METK_ECOLI	Hom.	366.75
MGSA_ECOLI	Hom.	244		MGSA_ECOLI	Hom.	40.6667
MHPC_ECOLI	Hom.	2.53		MHPC_ECOLI	Hom.	1.265
MHPD_ECOLI	Hom.	0.925		MHPD_ECOLI	Hom.	0.0154167
MIAA_ECOLI	Hom.	10.4		MIAA_ECOLI	Hom.	5.2
MIAB_ECOLI	Mon.	64.3		MIAB_ECOLI	Mon.	64.3
MLTF_ECOLI	Mon.	2.55		MLTF_ECOLI	Mon.	2.55
MNAT_ECOLI	Hom.	15.8		MNAT_ECOLI	Hom.	7.9
MNMC_ECOLI	Mon.	10.2		MNMC_ECOLI	Mon.	10.2
MOAA_ECOLI	Mon.	1.41		MOAA_ECOLI	Mon.	1.41
MOAB_ECOLI	Hom.	648		MOAB_ECOLI	Hom.	324
MOAC_ECOLI	Hom.	112		MOAC_ECOLI	Hom.	18.6667
MOBA_ECOLI	Hom.	15.3		MOBA_ECOLI	Hom.	1.9125
MOEA_ECOLI	Hom.	155		MOEA_ECOLI	Hom.	77.5
MOG_ECOLI	Hom.	75.3		MOG_ECOLI	Hom.	25.1
MPAA_ECOLI	Hom.	22.7		MPAA_ECOLI	Hom.	11.35
MPGP_ECOLI	Hom.	207		MPGP_ECOLI	Hom.	103.5
MPL_ECOLI	Hom.	114		MPL_ECOLI	Hom.	57
MSRB_ECOLI	Mon.	381		MSRB_ECOLI	Mon.	381
MTFA_ECOLI	Mon.	113		MTFA_ECOLI	Mon.	113
MTLD_ECOLI	Mon.	383		MTLD_ECOLI	Mon.	383
MTNN_ECOLI	Hom.	265		MTNN_ECOLI	Hom.	132.5
MTOX_ECOLI	Mon.	109		MTOX_ECOLI	Mon.	109
MUG_ECOLI	Hom.	157		MUG_ECOLI	Hom.	78.5
MURA_ECOLI	Hom.	155		MURA_ECOLI	Hom.	38.75
MURB_ECOLI	Mon.	40.7		MURB_ECOLI	Mon.	40.7
MURC_ECOLI	Hom.	86.1		MURC_ECOLI	Hom.	43.05
MURD_ECOLI	Mon.	78.7		MURD_ECOLI	Mon.	78.7
MURE_ECOLI	Hom.	119		MURE_ECOLI	Hom.	59.5
MURF_ECOLI	Mon.	59		MURF_ECOLI	Mon.	59
MURI_ECOLI	Mon.	10.9		MURI_ECOLI	Mon.	10.9
MURQ_ECOLI	Hom.	25.6		MURQ_ECOLI	Hom.	12.8
MUTT_ECOLI	Mon.	2.86		MUTT_ECOLI	Mon.	2.86
MUTY_ECOLI	Hom.	4.34		MUTY_ECOLI	Hom.	2.17
NADA_ECOLI	Mon.	32.5		NADA_ECOLI	Mon.	32.5
NADB_ECOLI	Hom.	8.14		NADB_ECOLI	Hom.	4.07
NADC_ECOLI	Hom.	157		NADC_ECOLI	Hom.	78.5
NADD_ECOLI	Hom.	2.82		NADD_ECOLI	Hom.	0.94
NADE_ECOLI	Hom.	603		NADE_ECOLI	Hom.	301.5
NADK_ECOLI	Hom.	18.3		NADK_ECOLI	Hom.	4.575
NADR_ECOLI	Hom.	39.3		NADR_ECOLI	Hom.	19.65
NAGA_ECOLI	Hom.	134		NAGA_ECOLI	Hom.	33.5
NAGB_ECOLI	Hom.	326		NAGB_ECOLI	Hom.	54.3333
NAGD_ECOLI	Hom.	132		NAGD_ECOLI	Hom.	33
NAGK_ECOLI	Hom.	31.7		NAGK_ECOLI	Hom.	15.85
NAGZ_ECOLI	Mon.	26.3		NAGZ_ECOLI	Mon.	26.3
NANA_ECOLI	Hom.	69		NANA_ECOLI	Hom.	17.25
NANK_ECOLI	Hom.	4.23		NANK_ECOLI	Hom.	2.115
NDK_ECOLI	Hom.	2106		NDK_ECOLI	Hom.	526.5
NEMA_ECOLI	Mon.	32.6		NEMA_ECOLI	Mon.	32.6
NFI_ECOLI	Mon.	17.4		NFI_ECOLI	Mon.	17.4
NFSA_ECOLI	Hom.	149		NFSA_ECOLI	Hom.	74.5
NIRB_ECOLI	Hom.	21.4		NIRB_ECOLI	Hom.	10.7
NIRD_ECOLI	Mon.	0.21		NIRD_ECOLI	Mon.	0.21
NNR_ECOLI	Hom.	30.2		NNR_ECOLI	Hom.	7.55
NORW_ECOLI	Mon.	0.763		NORW_ECOLI	Mon.	0.763
NTPPA_ECOLI	Hom.	13.9		NTPPA_ECOLI	Hom.	6.95
NTPPB_ECOLI	Hom.	152		NTPPB_ECOLI	Hom.	76
NUDC_ECOLI	Hom.	17		NUDC_ECOLI	Hom.	8.5
NUDE_ECOLI	Hom.	37.8		NUDE_ECOLI	Hom.	18.9
NUDG_ECOLI	Mon.	1.78		NUDG_ECOLI	Mon.	1.78
NUDI_ECOLI	Hom.	1.69		NUDI_ECOLI	Hom.	0.845
NUDJ_ECOLI	Hom.	13.1		NUDJ_ECOLI	Hom.	6.55
NUDK_ECOLI	Hom.	19.3		NUDK_ECOLI	Hom.	9.65
NUDL_ECOLI	Mon.	7.06		NUDL_ECOLI	Mon.	7.06
OGT_ECOLI	Mon.	20.6		OGT_ECOLI	Mon.	20.6
OPDA_ECOLI	Mon.	417		OPDA_ECOLI	Mon.	417
ORN_ECOLI	Hom.	151		ORN_ECOLI	Hom.	75.5
OSMC_ECOLI	Hom.	2951		OSMC_ECOLI	Hom.	1475.5
OTSA_ECOLI	Hom.	181		OTSA_ECOLI	Hom.	45.25
OXC_ECOLI	Hom.	1.3		OXC_ECOLI	Hom.	0.325
P5CR_ECOLI	Mon.	289		P5CR_ECOLI	Mon.	289
PABC_ECOLI	Hom.	7.19		PABC_ECOLI	Hom.	3.595
PANB_ECOLI	Hom.	906		PANB_ECOLI	Hom.	90.6
PANC_ECOLI	Hom.	508		PANC_ECOLI	Hom.	254
PANE_ECOLI	Mon.	6.95		PANE_ECOLI	Mon.	6.95
PAT_ECOLI	Hom.	9.15		PAT_ECOLI	Hom.	2.2875
PCKA_ECOLI	Hom.	1219		PCKA_ECOLI	Hom.	609.5
PCNB_ECOLI	Mon.	35.6		PCNB_ECOLI	Mon.	35.6
PDXA_ECOLI	Hom.	19.4		PDXA_ECOLI	Hom.	9.7
PDXB_ECOLI	Hom.	239		PDXB_ECOLI	Hom.	119.5
PDXH_ECOLI	Hom.	295		PDXH_ECOLI	Hom.	147.5
PDXJ_ECOLI	Hom.	217		PDXJ_ECOLI	Hom.	27.125
PDXK_ECOLI	Hom.	104		PDXK_ECOLI	Hom.	52
PDXY_ECOLI	Hom.	48.8		PDXY_ECOLI	Hom.	24.4
PEPB_ECOLI	Hom.	579		PEPB_ECOLI	Hom.	96.5
PEPD_ECOLI	Hom.	983		PEPD_ECOLI	Hom.	491.5
PEPE_ECOLI	Hom.	142		PEPE_ECOLI	Hom.	71
PEPQ_ECOLI	Hom.	410		PEPQ_ECOLI	Hom.	205
PEPT_ECOLI	Hom.	255		PEPT_ECOLI	Hom.	127.5
PFKA_ECOLI	Hom.	802		PFKA_ECOLI	Hom.	200.5
PFKB_ECOLI	Hom.	202		PFKB_ECOLI	Hom.	50.5
PFLB_ECOLI	Hom.	3655		PFLB_ECOLI	Hom.	1827.5
PFLC_ECOLI	Mon.	13.7		PFLC_ECOLI	Mon.	13.7
PFLE_ECOLI	Mon.	1.91		PFLE_ECOLI	Mon.	1.91
PGK_ECOLI	Mon.	5619		PGK_ECOLI	Mon.	5619
PGM_ECOLI	Hom.	519		PGM_ECOLI	Hom.	259.5
PHNM_ECOLI	Hom.	1.08		PHNM_ECOLI	Hom.	0.54
PHNN_ECOLI	Hom.	7.82		PHNN_ECOLI	Hom.	3.91
PHNP_ECOLI	Hom.	1.98		PHNP_ECOLI	Hom.	0.99
PHR_ECOLI	Mon.	2.41		PHR_ECOLI	Mon.	2.41
PHSG_ECOLI	Hom.	130		PHSG_ECOLI	Hom.	65
PHSM_ECOLI	Hom.	179		PHSM_ECOLI	Hom.	89.5
PHYDA_ECOLI	Hom.	1.81		PHYDA_ECOLI	Hom.	0.4525
PIMT_ECOLI	Mon.	20.4		PIMT_ECOLI	Mon.	20.4
PINE_ECOLI	Mon.	0.158		PINE_ECOLI	Mon.	0.158
PLSX_ECOLI	Hom.	19.8		PLSX_ECOLI	Hom.	9.9
PNCA_ECOLI	Mon.	77.9		PNCA_ECOLI	Mon.	77.9
PNCB_ECOLI	Mon.	133		PNCB_ECOLI	Mon.	133
PPIC_ECOLI	Mon.	324		PPIC_ECOLI	Mon.	324
PPNN_ECOLI	Hom.	77.9		PPNN_ECOLI	Hom.	38.95
PPSA_ECOLI	Hom.	573		PPSA_ECOLI	Hom.	286.5
PPX_ECOLI	Hom.	32.4		PPX_ECOLI	Hom.	16.2
PRMA_ECOLI	Mon.	111		PRMA_ECOLI	Mon.	111
PROA_ECOLI	Hom.	239		PROA_ECOLI	Hom.	59.75
PROB_ECOLI	Hom.	144		PROB_ECOLI	Hom.	36
PRPB_ECOLI	Hom.	81.5		PRPB_ECOLI	Hom.	20.375
PRPC_ECOLI	Hom.	65.5		PRPC_ECOLI	Hom.	32.75
PRPD_ECOLI	Hom.	109		PRPD_ECOLI	Hom.	54.5
PRPE_ECOLI	Mon.	0.163		PRPE_ECOLI	Mon.	0.163
PSRP_ECOLI	Hom.	77.9		PSRP_ECOLI	Hom.	38.95
PSS_ECOLI	Mon.	279		PSS_ECOLI	Mon.	279
PTA_ECOLI	Hom.	877		PTA_ECOLI	Hom.	438.5
PTFX1_ECOLI	Hom.	2.22		PTFX1_ECOLI	Hom.	1.11
PTH_ECOLI	Hom.	75.5		PTH_ECOLI	Hom.	37.75
PTPB1_ECOLI	Mon.	0.557		PTPB1_ECOLI	Mon.	0.557
PTPB2_ECOLI	Mon.	14.3		PTPB2_ECOLI	Mon.	14.3
PUR1_ECOLI	Hom.	169		PUR1_ECOLI	Hom.	42.25
PUR2_ECOLI	Mon.	432		PUR2_ECOLI	Mon.	432
PUR3_ECOLI	Hom.	67.6		PUR3_ECOLI	Hom.	33.8
PUR5_ECOLI	Hom.	586		PUR5_ECOLI	Hom.	293
PUR7_ECOLI	Hom.	1431		PUR7_ECOLI	Hom.	715.5
PUR8_ECOLI	Hom.	719		PUR8_ECOLI	Hom.	179.75
PUR9_ECOLI	Hom.	675		PUR9_ECOLI	Hom.	337.5
PURA_ECOLI	Hom.	2371		PURA_ECOLI	Hom.	1185.5
PURU_ECOLI	Hom.	337		PURU_ECOLI	Hom.	84.25
PUUA_ECOLI	Hom.	2.03		PUUA_ECOLI	Hom.	0.169167
PUUB_ECOLI	Mon.	0.076		PUUB_ECOLI	Mon.	0.076
PUUC_ECOLI	Hom.	2.73		PUUC_ECOLI	Hom.	0.6825
PUUD_ECOLI	Hom.	4.44		PUUD_ECOLI	Hom.	2.22
PUUE_ECOLI	Hom.	3.03		PUUE_ECOLI	Hom.	0.7575
PXPA_ECOLI	Hom.	9.68		PXPA_ECOLI	Hom.	4.84
PYRC_ECOLI	Hom.	620		PYRC_ECOLI	Hom.	310
PYRE_ECOLI	Hom.	22.1		PYRE_ECOLI	Hom.	11.05
PYRF_ECOLI	Hom.	97.1		PYRF_ECOLI	Hom.	48.55
PYRG_ECOLI	Hom.	401		PYRG_ECOLI	Hom.	100.25
PYRH_ECOLI	Hom.	349		PYRH_ECOLI	Hom.	58.1667
QOR1_ECOLI	Hom.	731		QOR1_ECOLI	Hom.	365.5
QUEA_ECOLI	Mon.	12.2		QUEA_ECOLI	Mon.	12.2
QUEC_ECOLI	Hom.	52.7		QUEC_ECOLI	Hom.	26.35
QUED_ECOLI	Hom.	25		QUED_ECOLI	Hom.	4.16667
QUEE_ECOLI	Hom.	15.5		QUEE_ECOLI	Hom.	7.75
QUEF_ECOLI	Hom.	53.1		QUEF_ECOLI	Hom.	26.55
QUEG_ECOLI	Mon.	0.647		QUEG_ECOLI	Mon.	0.647
RBN_ECOLI	Hom.	4.05		RBN_ECOLI	Hom.	2.025
RBSD_ECOLI	Hom.	265		RBSD_ECOLI	Hom.	26.5
RBSK_ECOLI	Hom.	58.7		RBSK_ECOLI	Hom.	29.35
RECE_ECOLI	Hom.	2.33		RECE_ECOLI	Hom.	0.5825
RECG_ECOLI	Mon.	8.37		RECG_ECOLI	Mon.	8.37
RECJ_ECOLI	Mon.	7.28		RECJ_ECOLI	Mon.	7.28
RECQ_ECOLI	Hom.	4.26		RECQ_ECOLI	Hom.	2.13
RHAA_ECOLI	Hom.	0.341		RHAA_ECOLI	Hom.	0.08525
RHAB_ECOLI	Mon.	4.45		RHAB_ECOLI	Mon.	4.45
RHAD_ECOLI	Hom.	0.138		RHAD_ECOLI	Hom.	0.01725
RHLE_ECOLI	Mon.	13		RHLE_ECOLI	Mon.	13
RHMA_ECOLI	Hom.	7.9		RHMA_ECOLI	Hom.	1.31667
RHMD_ECOLI	Hom.	1.11		RHMD_ECOLI	Hom.	0.555
RIBA_ECOLI	Hom.	77.8		RIBA_ECOLI	Hom.	38.9
RIBB_ECOLI	Hom.	120		RIBB_ECOLI	Hom.	60
RIBD_ECOLI	Hom.	58.9		RIBD_ECOLI	Hom.	29.45
RIBF_ECOLI	Mon.	34.6		RIBF_ECOLI	Mon.	34.6
RIDA_ECOLI	Hom.	3826		RIDA_ECOLI	Hom.	1275.33
RIMI_ECOLI	Mon.	3.86		RIMI_ECOLI	Mon.	3.86
RIMJ_ECOLI	Hom.	23.3		RIMJ_ECOLI	Hom.	11.65
RIMK_ECOLI	Hom.	1.56		RIMK_ECOLI	Hom.	0.39
RIMO_ECOLI	Hom.	47.2		RIMO_ECOLI	Hom.	23.6
RISA_ECOLI	Hom.	328		RISA_ECOLI	Hom.	109.333
RISB_ECOLI	Mon.	1457		RISB_ECOLI	Mon.	1457
RLMA_ECOLI	Hom.	10.7		RLMA_ECOLI	Hom.	5.35
RLMB_ECOLI	Hom.	85.7		RLMB_ECOLI	Hom.	42.85
RLMC_ECOLI	Mon.	2.31		RLMC_ECOLI	Mon.	2.31
RLMD_ECOLI	Mon.	1.09		RLMD_ECOLI	Mon.	1.09
RLME_ECOLI	Hom.	53.6		RLME_ECOLI	Hom.	53.6
RLMF_ECOLI	Mon.	16		RLMF_ECOLI	Mon.	16
RLMG_ECOLI	Mon.	2.67		RLMG_ECOLI	Mon.	2.67
RLMI_ECOLI	Hom.	45.9		RLMI_ECOLI	Hom.	22.95
RLMJ_ECOLI	Mon.	25.6		RLMJ_ECOLI	Mon.	25.6
RLMKL_ECOLI	Mon.	25.8		RLMKL_ECOLI	Mon.	25.8
RLMM_ECOLI	Hom.	23.5		RLMM_ECOLI	Hom.	11.75
RLMN_ECOLI	Mon.	52		RLMN_ECOLI	Mon.	52
RLUA_ECOLI	Mon.	6.66		RLUA_ECOLI	Mon.	6.66
RLUB_ECOLI	Mon.	74.9		RLUB_ECOLI	Mon.	74.9
RLUC_ECOLI	Mon.	33.8		RLUC_ECOLI	Mon.	33.8
RLUE_ECOLI	Mon.	4.74		RLUE_ECOLI	Mon.	4.74
RLUF_ECOLI	Mon.	12.4		RLUF_ECOLI	Mon.	12.4
RMLA2_ECOLI	Hom.	24.5		RMLA2_ECOLI	Hom.	6.125
RMLB1_ECOLI	Mon.	215		RMLB1_ECOLI	Mon.	215
RMLB2_ECOLI	Hom.	12.6		RMLB2_ECOLI	Hom.	6.3
RNB_ECOLI	Mon.	173		RNB_ECOLI	Mon.	173
RNC_ECOLI	Hom.	133		RNC_ECOLI	Hom.	66.5
RND_ECOLI	Mon.	4.14		RND_ECOLI	Mon.	4.14
RNG_ECOLI	Hom.	45.5		RNG_ECOLI	Hom.	22.75
RNH2_ECOLI	Mon.	14.6		RNH2_ECOLI	Mon.	14.6
RNR_ECOLI	Mon.	205		RNR_ECOLI	Mon.	205
RNT_ECOLI	Hom.	12.1		RNT_ECOLI	Hom.	3.025
ROXA_ECOLI	Hom.	208		ROXA_ECOLI	Hom.	104
RPE_ECOLI	Hom.	591		RPE_ECOLI	Hom.	98.5
RSMB_ECOLI	Mon.	45		RSMB_ECOLI	Mon.	45
RSMC_ECOLI	Mon.	62.4		RSMC_ECOLI	Mon.	62.4
RSMD_ECOLI	Mon.	18.1		RSMD_ECOLI	Mon.	18.1
RSME_ECOLI	Hom.	16.8		RSME_ECOLI	Hom.	8.4
RSMF_ECOLI	Mon.	3		RSMF_ECOLI	Mon.	3
RSMG_ECOLI	Mon.	22.6		RSMG_ECOLI	Mon.	22.6
RSMH_ECOLI	Hom.	108		RSMH_ECOLI	Hom.	54
RSMI_ECOLI	Hom.	78.2		RSMI_ECOLI	Hom.	39.1
RSUA_ECOLI	Mon.	147		RSUA_ECOLI	Mon.	147
RSXC_ECOLI	Mon.	12.2		RSXC_ECOLI	Mon.	12.2
RTCA_ECOLI	Hom.	0.377		RTCA_ECOLI	Hom.	0.1885
RTCB_ECOLI	Mon.	1.81		RTCB_ECOLI	Mon.	1.81
RUTA_ECOLI	Hom.	0.028		RUTA_ECOLI	Hom.	0.014
RUTB_ECOLI	Hom.	0.195		RUTB_ECOLI	Hom.	0.04875
RUTC_ECOLI	Hom.	0.058		RUTC_ECOLI	Hom.	0.0193333
SAD_ECOLI	Hom.	9.94		SAD_ECOLI	Hom.	2.485
SCPA_ECOLI	Hom.	3.91		SCPA_ECOLI	Hom.	1.955
SCPB_ECOLI	Hom.	2.75		SCPB_ECOLI	Hom.	0.458333
SCPC_ECOLI	Hom.	0.673		SCPC_ECOLI	Hom.	0.3365
SDHL_ECOLI	Mon.	59.5		SDHL_ECOLI	Mon.	59.5
SDHM_ECOLI	Mon.	14.8		SDHM_ECOLI	Mon.	14.8
SELA_ECOLI	Hom.	15.9		SELA_ECOLI	Hom.	1.59
SELD_ECOLI	Hom.	317		SELD_ECOLI	Hom.	158.5
SELU_ECOLI	Mon.	3.52		SELU_ECOLI	Mon.	3.52
SERA_ECOLI	Hom.	1881		SERA_ECOLI	Hom.	470.25
SERB_ECOLI	Mon.	25.6		SERB_ECOLI	Mon.	25.6
SERC_ECOLI	Hom.	1421		SERC_ECOLI	Hom.	710.5
SLYD_ECOLI	Mon.	1323		SLYD_ECOLI	Mon.	1323
SMRA_ECOLI	Mon.	5.62		SMRA_ECOLI	Mon.	5.62
SPEB_ECOLI	Hom.	335		SPEB_ECOLI	Hom.	55.8333
SPED_ECOLI	Hom.	92.6		SPED_ECOLI	Hom.	46.3
SPEE_ECOLI	Hom.	164		SPEE_ECOLI	Hom.	82
SPOT_ECOLI	Hom.	23.3		SPOT_ECOLI	Hom.	11.65
SQUS_ECOLI	Hom.	0.052		SQUS_ECOLI	Hom.	0.00866667
SQUU_ECOLI	Hom.	1.97		SQUU_ECOLI	Hom.	0.4925
SQUV_ECOLI	Hom.	0.006		SQUV_ECOLI	Hom.	0.003
SRKA_ECOLI	Mon.	2.72		SRKA_ECOLI	Mon.	2.72
SRLD_ECOLI	Hom.	2.76		SRLD_ECOLI	Hom.	0.69
SSNA_ECOLI	Hom.	12.1		SSNA_ECOLI	Hom.	6.05
SSUD_ECOLI	Hom.	2.76		SSUD_ECOLI	Hom.	0.69
SSUE_ECOLI	Hom.	0.111		SSUE_ECOLI	Hom.	0.02775
STHA_ECOLI	Hom.	325		STHA_ECOLI	Hom.	162.5
SUFS_ECOLI	Hom.	147		SUFS_ECOLI	Hom.	73.5
SYA_ECOLI	Hom.	563		SYA_ECOLI	Hom.	281.5
SYC_ECOLI	Mon.	243		SYC_ECOLI	Mon.	243
SYD_ECOLI	Hom.	660		SYD_ECOLI	Hom.	165
SYE_ECOLI	Mon.	642		SYE_ECOLI	Mon.	642
SYH_ECOLI	Hom.	459		SYH_ECOLI	Hom.	229.5
SYI_ECOLI	Mon.	511		SYI_ECOLI	Mon.	511
SYK1_ECOLI	Hom.	890		SYK1_ECOLI	Hom.	445
SYK2_ECOLI	Hom.	406		SYK2_ECOLI	Hom.	203
SYL_ECOLI	Mon.	578		SYL_ECOLI	Mon.	578
SYM_ECOLI	Hom.	451		SYM_ECOLI	Hom.	225.5
SYN_ECOLI	Hom.	1011		SYN_ECOLI	Hom.	505.5
SYP_ECOLI	Hom.	748		SYP_ECOLI	Hom.	374
SYQ_ECOLI	Mon.	515		SYQ_ECOLI	Mon.	515
SYR_ECOLI	Hom.	198		SYR_ECOLI	Hom.	99
SYS_ECOLI	Hom.	769		SYS_ECOLI	Hom.	384.5
SYT_ECOLI	Hom.	683		SYT_ECOLI	Hom.	341.5
SYV_ECOLI	Mon.	411		SYV_ECOLI	Mon.	411
SYW_ECOLI	Hom.	631		SYW_ECOLI	Hom.	315.5
SYY_ECOLI	Hom.	439		SYY_ECOLI	Hom.	219.5
TALA_ECOLI	Hom.	1011		TALA_ECOLI	Hom.	505.5
TALB_ECOLI	Hom.	2267		TALB_ECOLI	Hom.	1133.5
TAM_ECOLI	Hom.	38.1		TAM_ECOLI	Hom.	19.05
TATD_ECOLI	Mon.	9.38		TATD_ECOLI	Mon.	9.38
TAUD_ECOLI	Hom.	1.21		TAUD_ECOLI	Hom.	0.3025
TCDA_ECOLI	Hom.	13.1		TCDA_ECOLI	Hom.	6.55
TDCB_ECOLI	Hom.	40		TDCB_ECOLI	Hom.	20
TDCD_ECOLI	Hom.	11.5		TDCD_ECOLI	Hom.	5.75
TDCE_ECOLI	Hom.	133		TDCE_ECOLI	Hom.	66.5
TDCF_ECOLI	Hom.	301		TDCF_ECOLI	Hom.	100.333
TDH_ECOLI	Hom.	156		TDH_ECOLI	Hom.	78
TEHB_ECOLI	Mon.	180		TEHB_ECOLI	Mon.	180
TESB_ECOLI	Hom.	124		TESB_ECOLI	Hom.	62
TGT_ECOLI	Hom.	44.3		TGT_ECOLI	Hom.	22.15
THGA_ECOLI	Hom.	21.4		THGA_ECOLI	Hom.	7.13333
THIC_ECOLI	Hom.	84.1		THIC_ECOLI	Hom.	42.05
THIE_ECOLI	Mon.	159		THIE_ECOLI	Mon.	159
THIL_ECOLI	Hom.	45.7		THIL_ECOLI	Hom.	22.85
THIO2_ECOLI	Mon.	32.3		THIO2_ECOLI	Mon.	32.3
THRC_ECOLI	Mon.	889		THRC_ECOLI	Mon.	889
TILS_ECOLI	Hom.	8.29		TILS_ECOLI	Hom.	4.145
TKT1_ECOLI	Hom.	1148		TKT1_ECOLI	Hom.	574
TKT2_ECOLI	Hom.	738		TKT2_ECOLI	Hom.	369
TNAA_ECOLI	Hom.	2417		TNAA_ECOLI	Hom.	604.25
TOP1_ECOLI	Hom.	147		TOP1_ECOLI	Hom.	73.5
TOP3_ECOLI	Mon.	4.53		TOP3_ECOLI	Mon.	4.53
TPIS_ECOLI	Hom.	2342		TPIS_ECOLI	Hom.	1171
TREC_ECOLI	Mon.	31		TREC_ECOLI	Mon.	31
TREF_ECOLI	Mon.	2.9		TREF_ECOLI	Mon.	2.9
TRMA_ECOLI	Mon.	34		TRMA_ECOLI	Mon.	34
TRMB_ECOLI	Mon.	128		TRMB_ECOLI	Mon.	128
TRMD_ECOLI	Hom.	23.9		TRMD_ECOLI	Hom.	11.95
TRMH_ECOLI	Hom.	14.6		TRMH_ECOLI	Hom.	7.3
TRMJ_ECOLI	Hom.	154		TRMJ_ECOLI	Hom.	77
TRPC_ECOLI	Mon.	299		TRPC_ECOLI	Mon.	299
TRUB_ECOLI	Mon.	14.3		TRUB_ECOLI	Mon.	14.3
TRUC_ECOLI	Mon.	2.45		TRUC_ECOLI	Mon.	2.45
TRUD_ECOLI	Hom.	33.3		TRUD_ECOLI	Hom.	16.65
TTCA_ECOLI	Hom.	16.7		TTCA_ECOLI	Hom.	8.35
TYPH_ECOLI	Hom.	171		TYPH_ECOLI	Hom.	85.5
TYRA_ECOLI	Hom.	466		TYRA_ECOLI	Hom.	233
TYRB_ECOLI	Hom.	339		TYRB_ECOLI	Hom.	169.5
TYSY_ECOLI	Hom.	226		TYSY_ECOLI	Hom.	113
UBIC_ECOLI	Mon.	9.06		UBIC_ECOLI	Mon.	9.06
UBID_ECOLI	Hom.	82.5		UBID_ECOLI	Hom.	13.75
UBIE_ECOLI	Mon.	260		UBIE_ECOLI	Mon.	260
UBIG_ECOLI	Mon.	144		UBIG_ECOLI	Mon.	144
UBII_ECOLI	Hom.	27.2		UBII_ECOLI	Hom.	6.8
UBIX_ECOLI	Hom.	15.1		UBIX_ECOLI	Hom.	1.25833
UCPA_ECOLI	Hom.	225		UCPA_ECOLI	Hom.	56.25
UDG_ECOLI	Hom.	11.5		UDG_ECOLI	Hom.	5.75
UDP_ECOLI	Hom.	2037		UDP_ECOLI	Hom.	339.5
UGPQ_ECOLI	Mon.	41.8		UGPQ_ECOLI	Mon.	41.8
ULAD_ECOLI	Hom.	12.9		ULAD_ECOLI	Hom.	6.45
ULAE_ECOLI	Hom.	2.85		ULAE_ECOLI	Hom.	1.425
ULAF_ECOLI	Hom.	9.02		ULAF_ECOLI	Hom.	2.255
ULAG_ECOLI	Hom.	48.1		ULAG_ECOLI	Hom.	8.01667
UPP_ECOLI	Hom.	1592		UPP_ECOLI	Hom.	398
URK_ECOLI	Mon.	59.4		URK_ECOLI	Mon.	59.4
USG_ECOLI	Hom.	145		USG_ECOLI	Hom.	72.5
UTPP_ECOLI	Mon.	1.34		UTPP_ECOLI	Mon.	1.34
UUP_ECOLI	Mon.	32		UUP_ECOLI	Mon.	32
UXAA_ECOLI	Hom.	16.3		UXAA_ECOLI	Hom.	8.15
UXAB_ECOLI	Mon.	46.1		UXAB_ECOLI	Mon.	46.1
UXAC_ECOLI	Hom.	340		UXAC_ECOLI	Hom.	113.333
UXUA_ECOLI	Hom.	193		UXUA_ECOLI	Hom.	193
UXUB_ECOLI	Mon.	57.5		UXUB_ECOLI	Mon.	57.5
VSR_ECOLI	Mon.	0.581		VSR_ECOLI	Mon.	0.581
WCAB_ECOLI	Hom.	0.073		WCAB_ECOLI	Hom.	0.0121667
WCAF_ECOLI	Hom.	0.584		WCAF_ECOLI	Hom.	0.194667
WCAK_ECOLI	Hom.	0.865		WCAK_ECOLI	Hom.	0.4325
WCAL_ECOLI	Mon.	0.678		WCAL_ECOLI	Mon.	0.678
WECB_ECOLI	Hom.	41.1		WECB_ECOLI	Hom.	20.55
WECC_ECOLI	Hom.	12.9		WECC_ECOLI	Hom.	6.45
WECE_ECOLI	Hom.	25		WECE_ECOLI	Hom.	12.5
WECG_ECOLI	Mon.	21.3		WECG_ECOLI	Mon.	21.3
XGPT_ECOLI	Hom.	255		XGPT_ECOLI	Hom.	63.75
XYLA_ECOLI	Hom.	3.92		XYLA_ECOLI	Hom.	0.98
XYLB_ECOLI	Hom.	1.96		XYLB_ECOLI	Hom.	0.98
YAFJ_ECOLI	Hom.	23		YAFJ_ECOLI	Hom.	11.5
YAFV_ECOLI	Hom.	15.8		YAFV_ECOLI	Hom.	7.9
YAHK_ECOLI	Hom.	947		YAHK_ECOLI	Hom.	473.5
YAJL_ECOLI	Hom.	132		YAJL_ECOLI	Hom.	66
YAJO_ECOLI	Hom.	231		YAJO_ECOLI	Hom.	28.875
YBAK_ECOLI	Mon.	140		YBAK_ECOLI	Mon.	140
YBBO_ECOLI	Hom.	40		YBBO_ECOLI	Hom.	20
YBDL_ECOLI	Hom.	10.8		YBDL_ECOLI	Hom.	5.4
YBDR_ECOLI	Hom.	42.5		YBDR_ECOLI	Hom.	21.25
YBEY_ECOLI	Mon.	98.1		YBEY_ECOLI	Mon.	98.1
YBGC_ECOLI	Hom.	28.6		YBGC_ECOLI	Hom.	7.15
YBHA_ECOLI	Mon.	10.9		YBHA_ECOLI	Mon.	10.9
YBHH_ECOLI	Hom.	0.092		YBHH_ECOLI	Hom.	0.046
YBIX_ECOLI	Hom.	92.2		YBIX_ECOLI	Hom.	15.3667
YBJI_ECOLI	Mon.	11.5		YBJI_ECOLI	Mon.	11.5
YBJS_ECOLI	Mon.	6.27		YBJS_ECOLI	Mon.	6.27
YCDX_ECOLI	Hom.	51.6		YCDX_ECOLI	Hom.	17.2
YCFH_ECOLI	Mon.	22		YCFH_ECOLI	Mon.	22
YCIK_ECOLI	Hom.	36.2		YCIK_ECOLI	Hom.	18.1
YCJQ_ECOLI	Hom.	1.39		YCJQ_ECOLI	Hom.	0.695
YCJR_ECOLI	Hom.	4.22		YCJR_ECOLI	Hom.	2.11
YDCK_ECOLI	Mon.	0.412		YDCK_ECOLI	Mon.	0.412
YDDE_ECOLI	Hom.	5.61		YDDE_ECOLI	Hom.	2.805
YDFG_ECOLI	Hom.	732		YDFG_ECOLI	Hom.	183
YDFI_ECOLI	Mon.	2.08		YDFI_ECOLI	Mon.	2.08
YDGJ_ECOLI	Hom.	62.5		YDGJ_ECOLI	Hom.	31.25
YDHV_ECOLI	Mon.	5.35		YDHV_ECOLI	Mon.	5.35
YDIB_ECOLI	Hom.	0.464		YDIB_ECOLI	Hom.	0.232
YDIF_ECOLI	Hom.	2.72		YDIF_ECOLI	Hom.	0.68
YDIO_ECOLI	Mon.	2.4		YDIO_ECOLI	Mon.	2.4
YDIS_ECOLI	Mon.	0.042		YDIS_ECOLI	Mon.	0.042
YDJH_ECOLI	Hom.	0.496		YDJH_ECOLI	Hom.	0.248
YDJI_ECOLI	Hom.	1.18		YDJI_ECOLI	Hom.	0.295
YDJL_ECOLI	Hom.	5.19		YDJL_ECOLI	Hom.	1.2975
YEAD_ECOLI	Mon.	242		YEAD_ECOLI	Mon.	242
YECD_ECOLI	Hom.	132		YECD_ECOLI	Hom.	33
YEGI_ECOLI	Mon.	1.64		YEGI_ECOLI	Mon.	1.64
YEGS_ECOLI	Mon.	35		YEGS_ECOLI	Mon.	35
YEGV_ECOLI	Hom.	3.96		YEGV_ECOLI	Hom.	1.98
YEII_ECOLI	Hom.	4.63		YEII_ECOLI	Hom.	2.315
YEIQ_ECOLI	Mon.	3.16		YEIQ_ECOLI	Mon.	3.16
YEIR_ECOLI	Mon.	8.09		YEIR_ECOLI	Mon.	8.09
YFCD_ECOLI	Mon.	130		YFCD_ECOLI	Mon.	130
YFCF_ECOLI	Hom.	54.2		YFCF_ECOLI	Hom.	27.1
YFCG_ECOLI	Hom.	30.7		YFCG_ECOLI	Hom.	15.35
YFEX_ECOLI	Hom.	194		YFEX_ECOLI	Hom.	97
YFGD_ECOLI	Mon.	280		YFGD_ECOLI	Mon.	280
YFIF_ECOLI	Hom.	369		YFIF_ECOLI	Hom.	184.5
YGCE_ECOLI	Hom.	3.81		YGCE_ECOLI	Hom.	1.905
YGCN_ECOLI	Hom.	0.058		YGCN_ECOLI	Hom.	0.029
YGCU_ECOLI	Hom.	0.896		YGCU_ECOLI	Hom.	0.448
YGCW_ECOLI	Hom.	0.39		YGCW_ECOLI	Hom.	0.0975
YGEA_ECOLI	Hom.	12.6		YGEA_ECOLI	Hom.	6.3
YGEW_ECOLI	Hom.	39.6		YGEW_ECOLI	Hom.	13.2
YGFM_ECOLI	Mon.	5.72		YGFM_ECOLI	Mon.	5.72
YGHA_ECOLI	Hom.	175		YGHA_ECOLI	Hom.	43.75
YGHU_ECOLI	Hom.	435		YGHU_ECOLI	Hom.	217.5
YGIC_ECOLI	Mon.	48.4		YGIC_ECOLI	Mon.	48.4
YGIN_ECOLI	Hom.	672		YGIN_ECOLI	Hom.	336
YHAK_ECOLI	Mon.	1.54		YHAK_ECOLI	Mon.	1.54
YHBO_ECOLI	Hom.	135		YHBO_ECOLI	Hom.	67.5
YHBS_ECOLI	Mon.	379		YHBS_ECOLI	Mon.	379
YHCG_ECOLI	Hom.	5.53		YHCG_ECOLI	Hom.	2.765
YHDJ_ECOLI	Hom.	1.28		YHDJ_ECOLI	Hom.	0.64
YHET_ECOLI	Mon.	5.4		YHET_ECOLI	Mon.	5.4
YHHW_ECOLI	Mon.	158		YHHW_ECOLI	Mon.	158
YHHX_ECOLI	Hom.	106		YHHX_ECOLI	Hom.	53
YIBF_ECOLI	Hom.	149		YIBF_ECOLI	Hom.	74.5
YICC_ECOLI	Mon.	293		YICC_ECOLI	Mon.	293
YIDA_ECOLI	Mon.	167		YIDA_ECOLI	Mon.	167
YIDJ_ECOLI	Hom.	0.6		YIDJ_ECOLI	Hom.	0.3
YIEH_ECOLI	Mon.	1.68		YIEH_ECOLI	Mon.	1.68
YIGB_ECOLI	Mon.	42.2		YIGB_ECOLI	Mon.	42.2
YIGL_ECOLI	Mon.	39.4		YIGL_ECOLI	Mon.	39.4
YIHX_ECOLI	Hom.	122		YIHX_ECOLI	Hom.	61
YJAB_ECOLI	Mon.	1.01		YJAB_ECOLI	Mon.	1.01
YJFC_ECOLI	Mon.	0.038		YJFC_ECOLI	Mon.	0.038
YJGM_ECOLI	Mon.	32.5		YJGM_ECOLI	Mon.	32.5
YJIA_ECOLI	Hom.	38.4		YJIA_ECOLI	Hom.	19.2
YJIM_ECOLI	Hom.	1.79		YJIM_ECOLI	Hom.	0.895
YJJV_ECOLI	Mon.	16.9		YJJV_ECOLI	Mon.	16.9
YJJW_ECOLI	Mon.	2.99		YJJW_ECOLI	Mon.	2.99
YMDB_ECOLI	Mon.	98.6		YMDB_ECOLI	Mon.	98.6
YOAA_ECOLI	Mon.	0.574		YOAA_ECOLI	Mon.	0.574
YOHF_ECOLI	Hom.	67.1		YOHF_ECOLI	Hom.	16.775
YPDE_ECOLI	Hom.	0.351		YPDE_ECOLI	Hom.	0.02925
YPDF_ECOLI	Hom.	1.26		YPDF_ECOLI	Hom.	0.63
YPEA_ECOLI	Hom.	15.9		YPEA_ECOLI	Hom.	7.95
YQAB_ECOLI	Mon.	17.7		YQAB_ECOLI	Mon.	17.7
YQEF_ECOLI	Hom.	16.8		YQEF_ECOLI	Hom.	4.2
YQGF_ECOLI	Mon.	13.2		YQGF_ECOLI	Mon.	13.2
YQHD_ECOLI	Hom.	267		YQHD_ECOLI	Hom.	133.5
YQIA_ECOLI	Mon.	625		YQIA_ECOLI	Mon.	625
YQJG_ECOLI	Hom.	161		YQJG_ECOLI	Hom.	80.5
YQJH_ECOLI	Mon.	90.4		YQJH_ECOLI	Mon.	90.4
YRBL_ECOLI	Mon.	0.679		YRBL_ECOLI	Mon.	0.679
YRFG_ECOLI	Mon.	5.91		YRFG_ECOLI	Mon.	5.91

## Sheet: B
Protein	QS	Abund		Protein	QS	Abund/Subunits
3PASE_ECOLI	Mon.	53.5		3PASE_ECOLI	Mon.	53.5
5DNU_ECOLI	Hom.	38.9		5DNU_ECOLI	Hom.	19.45
6PGD_ECOLI	Hom.	2016		6PGD_ECOLI	Hom.	1008
AAT_ECOLI	Hom.	1602		AAT_ECOLI	Hom.	801
ABDH_ECOLI	Hom.	697		ABDH_ECOLI	Hom.	174.25
ACEA_ECOLI	Hom.	6737		ACEA_ECOLI	Hom.	1684.25
ACEK_ECOLI	Hom.	9.3		ACEK_ECOLI	Hom.	4.65
ACNB_ECOLI	Mon.	1786		ACNB_ECOLI	Mon.	1786
ADIA_ECOLI	Hom.	3.42		ADIA_ECOLI	Hom.	0.342
ADPP_ECOLI	Hom.	74		ADPP_ECOLI	Hom.	37
AEEP_ECOLI	Mon.	50.5		AEEP_ECOLI	Mon.	50.5
AES_ECOLI	Hom.	7.68		AES_ECOLI	Hom.	3.84
AHR_ECOLI	Hom.	66.3		AHR_ECOLI	Hom.	33.15
AIDB_ECOLI	Hom.	14.7		AIDB_ECOLI	Hom.	3.675
ALAA_ECOLI	Hom.	88.6		ALAA_ECOLI	Hom.	44.3
ALDA_ECOLI	Hom.	3070		ALDA_ECOLI	Hom.	767.5
ALF_ECOLI	Hom.	2783		ALF_ECOLI	Hom.	1391.5
ALKH_ECOLI	Hom.	1131		ALKH_ECOLI	Hom.	377
ALLC_ECOLI	Hom.	2.13		ALLC_ECOLI	Hom.	1.065
ALLD_ECOLI	Hom.	0.664		ALLD_ECOLI	Hom.	0.332
ALR1_ECOLI	Hom.	18.4		ALR1_ECOLI	Hom.	9.2
AMN_ECOLI	Hom.	83.6		AMN_ECOLI	Hom.	13.9333
AMPA_ECOLI	Hom.	310		AMPA_ECOLI	Hom.	51.6667
APT_ECOLI	Hom.	349		APT_ECOLI	Hom.	174.5
ARAA_ECOLI	Hom.	11.2		ARAA_ECOLI	Hom.	1.86667
ARAD_ECOLI	Hom.	0.731		ARAD_ECOLI	Hom.	0.18275
ARGB_ECOLI	Hom.	212		ARGB_ECOLI	Hom.	106
ARLY_ECOLI	Hom.	164		ARLY_ECOLI	Hom.	82
AROA_ECOLI	Mon.	169		AROA_ECOLI	Mon.	169
AROE_ECOLI	Hom.	42.8		AROE_ECOLI	Hom.	10.7
AROF_ECOLI	Hom.	169		AROF_ECOLI	Hom.	84.5
AROG_ECOLI	Hom.	791		AROG_ECOLI	Hom.	197.75
AROK_ECOLI	Mon.	203		AROK_ECOLI	Mon.	203
ASNA_ECOLI	Hom.	443		ASNA_ECOLI	Hom.	221.5
ASNB_ECOLI	Hom.	416		ASNB_ECOLI	Hom.	208
ASPA_ECOLI	Hom.	1414		ASPA_ECOLI	Hom.	353.5
ASPG1_ECOLI	Hom.	65.8		ASPG1_ECOLI	Hom.	16.45
ASSY_ECOLI	Hom.	571		ASSY_ECOLI	Hom.	142.75
ASTB_ECOLI	Hom.	2.7		ASTB_ECOLI	Hom.	1.35
ASTC_ECOLI	Hom.	151		ASTC_ECOLI	Hom.	75.5
ATDA_ECOLI	Hom.	61.2		ATDA_ECOLI	Hom.	5.1
AZOR_ECOLI	Hom.	242		AZOR_ECOLI	Hom.	121
BFR_ECOLI	Hom.	1015		BFR_ECOLI	Hom.	42.2917
BGLA_ECOLI	Hom.	252		BGLA_ECOLI	Hom.	126
BGLR_ECOLI	Hom.	18		BGLR_ECOLI	Hom.	4.5
BIOA_ECOLI	Hom.	23.6		BIOA_ECOLI	Hom.	11.8
BIOD1_ECOLI	Hom.	66.9		BIOD1_ECOLI	Hom.	33.45
BIOF_ECOLI	Hom.	6.13		BIOF_ECOLI	Hom.	3.065
BIOH_ECOLI	Mon.	27		BIOH_ECOLI	Mon.	27
BIRA_ECOLI	Hom.	13.5		BIRA_ECOLI	Hom.	6.75
CAIB_ECOLI	Hom.	1.06		CAIB_ECOLI	Hom.	0.53
CAN_ECOLI	Hom.	668		CAN_ECOLI	Hom.	167
CAPP_ECOLI	Hom.	797		CAPP_ECOLI	Hom.	199.25
CFA_ECOLI	Hom.	128		CFA_ECOLI	Hom.	64
CHRR_ECOLI	Hom.	828		CHRR_ECOLI	Hom.	207
CISY_ECOLI	Hom.	1557		CISY_ECOLI	Hom.	259.5
CITX_ECOLI	Mon.	0.683		CITX_ECOLI	Mon.	0.683
CMOA_ECOLI	Hom.	51.1		CMOA_ECOLI	Hom.	25.55
CMOB_ECOLI	Mon.	17.2		CMOB_ECOLI	Mon.	17.2
COAA_ECOLI	Hom.	29.7		COAA_ECOLI	Hom.	14.85
COAD_ECOLI	Hom.	49.3		COAD_ECOLI	Hom.	8.21667
COAE_ECOLI	Hom.	7.57		COAE_ECOLI	Hom.	2.52333
COBC_ECOLI	Hom.	1.91		COBC_ECOLI	Hom.	0.955
CODA_ECOLI	Hom.	433		CODA_ECOLI	Hom.	72.1667
CYSM_ECOLI	Hom.	135		CYSM_ECOLI	Hom.	67.5
DAPA_ECOLI	Hom.	482		DAPA_ECOLI	Hom.	120.5
DAPB_ECOLI	Hom.	261		DAPB_ECOLI	Hom.	65.25
DCDA_ECOLI	Hom.	31.4		DCDA_ECOLI	Hom.	15.7
DCD_ECOLI	Hom.	120		DCD_ECOLI	Hom.	20
DCEA_ECOLI	Hom.	1699		DCEA_ECOLI	Hom.	283.167
DCEB_ECOLI	Hom.	1086		DCEB_ECOLI	Hom.	181
DCP_ECOLI	Mon.	270		DCP_ECOLI	Mon.	270
DEOC_ECOLI	Hom.	614		DEOC_ECOLI	Hom.	307
DEOD_ECOLI	Hom.	988		DEOD_ECOLI	Hom.	164.667
DHAS_ECOLI	Hom.	1717		DHAS_ECOLI	Hom.	858.5
DHPS_ECOLI	Mon.	33.4		DHPS_ECOLI	Mon.	33.4
DKGA_ECOLI	Mon.	517		DKGA_ECOLI	Mon.	517
DPAL_ECOLI	Hom.	8.57		DPAL_ECOLI	Hom.	4.285
DUSB_ECOLI	Mon.	1.59		DUSB_ECOLI	Mon.	1.59
DXS_ECOLI	Hom.	59.5		DXS_ECOLI	Hom.	29.75
E4PD_ECOLI	Hom.	24.2		E4PD_ECOLI	Hom.	6.05
ELBB_ECOLI	Hom.	477		ELBB_ECOLI	Hom.	238.5
END3_ECOLI	Mon.	4.27		END3_ECOLI	Mon.	4.27
ENTC_ECOLI	Mon.	214		ENTC_ECOLI	Mon.	214
EUTD_ECOLI	Hom.	1.56		EUTD_ECOLI	Hom.	0.78
EX3_ECOLI	Mon.	234		EX3_ECOLI	Mon.	234
F16PA_ECOLI	Hom.	320		F16PA_ECOLI	Hom.	80
FABG_ECOLI	Hom.	1298		FABG_ECOLI	Hom.	324.5
FABH_ECOLI	Hom.	724		FABH_ECOLI	Hom.	362
FADH_ECOLI	Mon.	24.2		FADH_ECOLI	Mon.	24.2
FADM_ECOLI	Hom.	119		FADM_ECOLI	Hom.	29.75
FCTA_ECOLI	Hom.	0.961		FCTA_ECOLI	Hom.	0.4805
FENR_ECOLI	Mon.	118		FENR_ECOLI	Mon.	118
FKBX_ECOLI	Mon.	243		FKBX_ECOLI	Mon.	243
FOLB_ECOLI	Hom.	20.1		FOLB_ECOLI	Hom.	2.5125
FOLC_ECOLI	Mon.	48.8		FOLC_ECOLI	Mon.	48.8
FOLD_ECOLI	Hom.	162		FOLD_ECOLI	Hom.	81
FOLX_ECOLI	Hom.	203		FOLX_ECOLI	Hom.	25.375
FRE_ECOLI	Mon.	103		FRE_ECOLI	Mon.	103
FSAA_ECOLI	Hom.	153		FSAA_ECOLI	Hom.	15.3
FTNA_ECOLI	Hom.	1108		FTNA_ECOLI	Hom.	46.1667
FUCA_ECOLI	Hom.	0.864		FUCA_ECOLI	Hom.	0.216
FUCI_ECOLI	Hom.	6.69		FUCI_ECOLI	Hom.	2.23
FUCM_ECOLI	Hom.	75.8		FUCM_ECOLI	Hom.	7.58
FUCO_ECOLI	Hom.	139		FUCO_ECOLI	Hom.	69.5
FUMC_ECOLI	Hom.	623		FUMC_ECOLI	Hom.	155.75
G3P1_ECOLI	Hom.	8675		G3P1_ECOLI	Hom.	2168.75
G6PI_ECOLI	Hom.	1250		G6PI_ECOLI	Hom.	625
GABD_ECOLI	Hom.	340		GABD_ECOLI	Hom.	85
GABT_ECOLI	Hom.	294		GABT_ECOLI	Hom.	73.5
GALE_ECOLI	Hom.	354		GALE_ECOLI	Hom.	177
GALU_ECOLI	Hom.	552		GALU_ECOLI	Hom.	138
GARD_ECOLI	Hom.	1.92		GARD_ECOLI	Hom.	0.96
GARL_ECOLI	Hom.	5.03		GARL_ECOLI	Hom.	0.838333
GATD_ECOLI	Hom.	916		GATD_ECOLI	Hom.	458
GCH1_ECOLI	Hom.	1083		GCH1_ECOLI	Hom.	108.3
GCL_ECOLI	Hom.	1.2		GCL_ECOLI	Hom.	0.3
GCS2_ECOLI	Hom.	82.1		GCS2_ECOLI	Hom.	41.05
GHRA_ECOLI	Hom.	201		GHRA_ECOLI	Hom.	100.5
GLDA_ECOLI	Hom.	229		GLDA_ECOLI	Hom.	57.25
GLGA_ECOLI	Mon.	303		GLGA_ECOLI	Mon.	303
GLGB_ECOLI	Mon.	75.9		GLGB_ECOLI	Mon.	75.9
GLGC_ECOLI	Hom.	296		GLGC_ECOLI	Hom.	74
GLGX_ECOLI	Mon.	15.1		GLGX_ECOLI	Mon.	15.1
GLMS_ECOLI	Hom.	467		GLMS_ECOLI	Hom.	58.375
GLMU_ECOLI	Hom.	125		GLMU_ECOLI	Hom.	41.6667
GLO2_ECOLI	Mon.	180		GLO2_ECOLI	Mon.	180
GLPD_ECOLI	Mon.	674		GLPD_ECOLI	Mon.	674
GLPE_ECOLI	Mon.	22.8		GLPE_ECOLI	Mon.	22.8
GLPX_ECOLI	Mon.	12		GLPX_ECOLI	Mon.	12
GLSA1_ECOLI	Hom.	62.7		GLSA1_ECOLI	Hom.	31.35
GLUQ_ECOLI	Mon.	2.2		GLUQ_ECOLI	Mon.	2.2
GLYA_ECOLI	Hom.	3754		GLYA_ECOLI	Hom.	1877
GM4D_ECOLI	Hom.	25.6		GM4D_ECOLI	Hom.	12.8
GMHA_ECOLI	Hom.	883		GMHA_ECOLI	Hom.	441.5
GMHBB_ECOLI	Mon.	42.3		GMHBB_ECOLI	Mon.	42.3
GNTK_ECOLI	Hom.	16.4		GNTK_ECOLI	Hom.	8.2
GPMA_ECOLI	Hom.	4480		GPMA_ECOLI	Hom.	2240
GPPA_ECOLI	Hom.	15.7		GPPA_ECOLI	Hom.	3.925
GPR_ECOLI	Hom.	352		GPR_ECOLI	Hom.	44
GSH1_ECOLI	Hom.	110		GSH1_ECOLI	Hom.	27.5
GSHB_ECOLI	Hom.	212		GSHB_ECOLI	Hom.	53
GSHR_ECOLI	Hom.	185		GSHR_ECOLI	Hom.	92.5
GSP_ECOLI	Hom.	150		GSP_ECOLI	Hom.	75
GSTA_ECOLI	Hom.	691		GSTA_ECOLI	Hom.	345.5
GUAA_ECOLI	Hom.	721		GUAA_ECOLI	Hom.	180.25
GUAD_ECOLI	Hom.	3.76		GUAD_ECOLI	Hom.	1.88
HCHA_ECOLI	Hom.	876		HCHA_ECOLI	Hom.	438
HCXB_ECOLI	Hom.	257		HCXB_ECOLI	Hom.	128.5
HDHA_ECOLI	Hom.	523		HDHA_ECOLI	Hom.	130.75
HEM2_ECOLI	Hom.	194		HEM2_ECOLI	Hom.	24.25
HEM3_ECOLI	Mon.	23.2		HEM3_ECOLI	Mon.	23.2
HEMN_ECOLI	Mon.	9.41		HEMN_ECOLI	Mon.	9.41
HINT_ECOLI	Hom.	908		HINT_ECOLI	Hom.	454
HIS1_ECOLI	Hom.	534		HIS1_ECOLI	Hom.	89
HIS8_ECOLI	Hom.	335		HIS8_ECOLI	Hom.	167.5
HISX_ECOLI	Hom.	370		HISX_ECOLI	Hom.	185
HLDD_ECOLI	Hom.	790		HLDD_ECOLI	Hom.	158
HMP_ECOLI	Hom.	40.9		HMP_ECOLI	Hom.	3.40833
HPPK_ECOLI	Mon.	6.14		HPPK_ECOLI	Mon.	6.14
HPRT_ECOLI	Hom.	309		HPRT_ECOLI	Hom.	77.25
HXPB_ECOLI	Hom.	125		HXPB_ECOLI	Hom.	62.5
HYBD_ECOLI	Mon.	26.5		HYBD_ECOLI	Mon.	26.5
IDI_ECOLI	Hom.	2.96		IDI_ECOLI	Hom.	1.48
ILVA_ECOLI	Hom.	20.5		ILVA_ECOLI	Hom.	10.25
ILVC_ECOLI	Hom.	2107		ILVC_ECOLI	Hom.	526.75
ILVE_ECOLI	Hom.	278		ILVE_ECOLI	Hom.	46.3333
IPYR_ECOLI	Hom.	2812		IPYR_ECOLI	Hom.	468.667
ISPA_ECOLI	Hom.	61.7		ISPA_ECOLI	Hom.	30.85
ISPB_ECOLI	Hom.	44.9		ISPB_ECOLI	Hom.	22.45
ISPD_ECOLI	Hom.	10.7		ISPD_ECOLI	Hom.	5.35
ISPE_ECOLI	Hom.	16.4		ISPE_ECOLI	Hom.	8.2
ISPF_ECOLI	Hom.	81		ISPF_ECOLI	Hom.	27
IXTPA_ECOLI	Hom.	168		IXTPA_ECOLI	Hom.	84
KAD_ECOLI	Hom.	2164		KAD_ECOLI	Hom.	1082
KBL_ECOLI	Hom.	231		KBL_ECOLI	Hom.	115.5
KCY_ECOLI	Mon.	206		KCY_ECOLI	Mon.	206
KDSA_ECOLI	Hom.	1137		KDSA_ECOLI	Hom.	284.25
KDSB_ECOLI	Hom.	190		KDSB_ECOLI	Hom.	47.5
KDUI_ECOLI	Hom.	164		KDUI_ECOLI	Hom.	27.3333
KGUA_ECOLI	Hom.	123		KGUA_ECOLI	Hom.	20.5
KPRS_ECOLI	Hom.	958		KPRS_ECOLI	Hom.	159.667
KPYK1_ECOLI	Hom.	1935		KPYK1_ECOLI	Hom.	483.75
KPYK2_ECOLI	Hom.	810		KPYK2_ECOLI	Hom.	405
LDCA_ECOLI	Hom.	34.9		LDCA_ECOLI	Hom.	17.45
LDHD_ECOLI	Hom.	321		LDHD_ECOLI	Hom.	80.25
LEU3_ECOLI	Hom.	845		LEU3_ECOLI	Hom.	422.5
LGUL_ECOLI	Hom.	300		LGUL_ECOLI	Hom.	150
LPXB_ECOLI	Hom.	66.1		LPXB_ECOLI	Hom.	33.05
LPXC_ECOLI	Mon.	41.6		LPXC_ECOLI	Mon.	41.6
LTAE_ECOLI	Hom.	168		LTAE_ECOLI	Hom.	42
MAA_ECOLI	Hom.	7.44		MAA_ECOLI	Hom.	2.48
MALQ_ECOLI	Mon.	14.6		MALQ_ECOLI	Mon.	14.6
MALY_ECOLI	Hom.	12.4		MALY_ECOLI	Hom.	6.2
MASY_ECOLI	Mon.	1972		MASY_ECOLI	Mon.	1972
MAZG_ECOLI	Hom.	7.42		MAZG_ECOLI	Hom.	3.71
MENB_ECOLI	Hom.	299		MENB_ECOLI	Hom.	49.8333
MENC_ECOLI	Hom.	8.43		MENC_ECOLI	Hom.	4.215
MENE_ECOLI	Mon.	1.83		MENE_ECOLI	Mon.	1.83
MENF_ECOLI	Mon.	9.77		MENF_ECOLI	Mon.	9.77
MENI_ECOLI	Hom.	62		MENI_ECOLI	Hom.	15.5
METAS_ECOLI	Hom.	144		METAS_ECOLI	Hom.	72
METB_ECOLI	Hom.	227		METB_ECOLI	Hom.	56.75
METC_ECOLI	Hom.	299		METC_ECOLI	Hom.	74.75
METF_ECOLI	Hom.	322		METF_ECOLI	Hom.	80.5
METK_ECOLI	Hom.	1467		METK_ECOLI	Hom.	366.75
MGSA_ECOLI	Hom.	244		MGSA_ECOLI	Hom.	40.6667
MHPC_ECOLI	Hom.	2.53		MHPC_ECOLI	Hom.	1.265
MHPD_ECOLI	Hom.	0.925		MHPD_ECOLI	Hom.	0.0154167
MNMC_ECOLI	Mon.	10.2		MNMC_ECOLI	Mon.	10.2
MOAB_ECOLI	Hom.	648		MOAB_ECOLI	Hom.	324
MOAC_ECOLI	Hom.	112		MOAC_ECOLI	Hom.	18.6667
MOBA_ECOLI	Hom.	15.3		MOBA_ECOLI	Hom.	1.9125
MOEA_ECOLI	Hom.	155		MOEA_ECOLI	Hom.	77.5
MOG_ECOLI	Hom.	75.3		MOG_ECOLI	Hom.	25.1
MPGP_ECOLI	Hom.	207		MPGP_ECOLI	Hom.	103.5
MSRB_ECOLI	Mon.	381		MSRB_ECOLI	Mon.	381
MTNN_ECOLI	Hom.	265		MTNN_ECOLI	Hom.	132.5
MURA_ECOLI	Hom.	155		MURA_ECOLI	Hom.	38.75
MURB_ECOLI	Mon.	40.7		MURB_ECOLI	Mon.	40.7
MURC_ECOLI	Hom.	86.1		MURC_ECOLI	Hom.	43.05
MURD_ECOLI	Mon.	78.7		MURD_ECOLI	Mon.	78.7
MURF_ECOLI	Mon.	59		MURF_ECOLI	Mon.	59
MURI_ECOLI	Mon.	10.9		MURI_ECOLI	Mon.	10.9
MUTT_ECOLI	Mon.	2.86		MUTT_ECOLI	Mon.	2.86
NADB_ECOLI	Hom.	8.14		NADB_ECOLI	Hom.	4.07
NADD_ECOLI	Hom.	2.82		NADD_ECOLI	Hom.	0.94
NADE_ECOLI	Hom.	603		NADE_ECOLI	Hom.	301.5
NAGA_ECOLI	Hom.	134		NAGA_ECOLI	Hom.	33.5
NAGB_ECOLI	Hom.	326		NAGB_ECOLI	Hom.	54.3333
NAGD_ECOLI	Hom.	132		NAGD_ECOLI	Hom.	33
NANA_ECOLI	Hom.	69		NANA_ECOLI	Hom.	17.25
NANK_ECOLI	Hom.	4.23		NANK_ECOLI	Hom.	2.115
NDK_ECOLI	Hom.	2106		NDK_ECOLI	Hom.	526.5
NFSA_ECOLI	Hom.	149		NFSA_ECOLI	Hom.	74.5
NTPPA_ECOLI	Hom.	13.9		NTPPA_ECOLI	Hom.	6.95
NTPPB_ECOLI	Hom.	152		NTPPB_ECOLI	Hom.	76
NUDC_ECOLI	Hom.	17		NUDC_ECOLI	Hom.	8.5
NUDE_ECOLI	Hom.	37.8		NUDE_ECOLI	Hom.	18.9
NUDK_ECOLI	Hom.	19.3		NUDK_ECOLI	Hom.	9.65
ORN_ECOLI	Hom.	151		ORN_ECOLI	Hom.	75.5
OSMC_ECOLI	Hom.	2951		OSMC_ECOLI	Hom.	1475.5
OTSA_ECOLI	Hom.	181		OTSA_ECOLI	Hom.	45.25
OXC_ECOLI	Hom.	1.3		OXC_ECOLI	Hom.	0.325
PABC_ECOLI	Hom.	7.19		PABC_ECOLI	Hom.	3.595
PANB_ECOLI	Hom.	906		PANB_ECOLI	Hom.	90.6
PANC_ECOLI	Hom.	508		PANC_ECOLI	Hom.	254
PANE_ECOLI	Mon.	6.95		PANE_ECOLI	Mon.	6.95
PAT_ECOLI	Hom.	9.15		PAT_ECOLI	Hom.	2.2875
PCKA_ECOLI	Hom.	1219		PCKA_ECOLI	Hom.	609.5
PDXA_ECOLI	Hom.	19.4		PDXA_ECOLI	Hom.	9.7
PDXH_ECOLI	Hom.	295		PDXH_ECOLI	Hom.	147.5
PDXJ_ECOLI	Hom.	217		PDXJ_ECOLI	Hom.	27.125
PDXK_ECOLI	Hom.	104		PDXK_ECOLI	Hom.	52
PDXY_ECOLI	Hom.	48.8		PDXY_ECOLI	Hom.	24.4
PEPB_ECOLI	Hom.	579		PEPB_ECOLI	Hom.	96.5
PEPQ_ECOLI	Hom.	410		PEPQ_ECOLI	Hom.	205
PEPT_ECOLI	Hom.	255		PEPT_ECOLI	Hom.	127.5
PFKA_ECOLI	Hom.	802		PFKA_ECOLI	Hom.	200.5
PFKB_ECOLI	Hom.	202		PFKB_ECOLI	Hom.	50.5
PFLB_ECOLI	Hom.	3655		PFLB_ECOLI	Hom.	1827.5
PGK_ECOLI	Mon.	5619		PGK_ECOLI	Mon.	5619
PHNP_ECOLI	Hom.	1.98		PHNP_ECOLI	Hom.	0.99
PHR_ECOLI	Mon.	2.41		PHR_ECOLI	Mon.	2.41
PHSM_ECOLI	Hom.	179		PHSM_ECOLI	Hom.	89.5
PIMT_ECOLI	Mon.	20.4		PIMT_ECOLI	Mon.	20.4
PPNN_ECOLI	Hom.	77.9		PPNN_ECOLI	Hom.	38.95
PPX_ECOLI	Hom.	32.4		PPX_ECOLI	Hom.	16.2
PROB_ECOLI	Hom.	144		PROB_ECOLI	Hom.	36
PRPB_ECOLI	Hom.	81.5		PRPB_ECOLI	Hom.	20.375
PRPD_ECOLI	Hom.	109		PRPD_ECOLI	Hom.	54.5
PUR1_ECOLI	Hom.	169		PUR1_ECOLI	Hom.	42.25
PUR2_ECOLI	Mon.	432		PUR2_ECOLI	Mon.	432
PUR3_ECOLI	Hom.	67.6		PUR3_ECOLI	Hom.	33.8
PUR5_ECOLI	Hom.	586		PUR5_ECOLI	Hom.	293
PUR7_ECOLI	Hom.	1431		PUR7_ECOLI	Hom.	715.5
PUR8_ECOLI	Hom.	719		PUR8_ECOLI	Hom.	179.75
PURA_ECOLI	Hom.	2371		PURA_ECOLI	Hom.	1185.5
PUUD_ECOLI	Hom.	4.44		PUUD_ECOLI	Hom.	2.22
PUUE_ECOLI	Hom.	3.03		PUUE_ECOLI	Hom.	0.7575
PXPA_ECOLI	Hom.	9.68		PXPA_ECOLI	Hom.	4.84
PYRC_ECOLI	Hom.	620		PYRC_ECOLI	Hom.	310
PYRE_ECOLI	Hom.	22.1		PYRE_ECOLI	Hom.	11.05
PYRF_ECOLI	Hom.	97.1		PYRF_ECOLI	Hom.	48.55
PYRG_ECOLI	Hom.	401		PYRG_ECOLI	Hom.	100.25
PYRH_ECOLI	Hom.	349		PYRH_ECOLI	Hom.	58.1667
QOR1_ECOLI	Hom.	731		QOR1_ECOLI	Hom.	365.5
QUED_ECOLI	Hom.	25		QUED_ECOLI	Hom.	4.16667
RBN_ECOLI	Hom.	4.05		RBN_ECOLI	Hom.	2.025
RBSK_ECOLI	Hom.	58.7		RBSK_ECOLI	Hom.	29.35
RHAA_ECOLI	Hom.	0.341		RHAA_ECOLI	Hom.	0.08525
RHAB_ECOLI	Mon.	4.45		RHAB_ECOLI	Mon.	4.45
RHAD_ECOLI	Hom.	0.138		RHAD_ECOLI	Hom.	0.01725
RHMA_ECOLI	Hom.	7.9		RHMA_ECOLI	Hom.	1.31667
RHMD_ECOLI	Hom.	1.11		RHMD_ECOLI	Hom.	0.555
RIBA_ECOLI	Hom.	77.8		RIBA_ECOLI	Hom.	38.9
RIBB_ECOLI	Hom.	120		RIBB_ECOLI	Hom.	60
RIBD_ECOLI	Hom.	58.9		RIBD_ECOLI	Hom.	29.45
RIDA_ECOLI	Hom.	3826		RIDA_ECOLI	Hom.	1275.33
RIMK_ECOLI	Hom.	1.56		RIMK_ECOLI	Hom.	0.39
RISA_ECOLI	Hom.	328		RISA_ECOLI	Hom.	109.333
RLMA_ECOLI	Hom.	10.7		RLMA_ECOLI	Hom.	5.35
RLMB_ECOLI	Hom.	85.7		RLMB_ECOLI	Hom.	42.85
RLMD_ECOLI	Mon.	1.09		RLMD_ECOLI	Mon.	1.09
RLME_ECOLI	Mon.	53.6		RLME_ECOLI	Mon.	53.6
RLMG_ECOLI	Mon.	2.67		RLMG_ECOLI	Mon.	2.67
RLMI_ECOLI	Hom.	45.9		RLMI_ECOLI	Hom.	22.95
RLMKL_ECOLI	Mon.	25.8		RLMKL_ECOLI	Mon.	25.8
RLMM_ECOLI	Hom.	23.5		RLMM_ECOLI	Hom.	11.75
RLUE_ECOLI	Mon.	4.74		RLUE_ECOLI	Mon.	4.74
RMLA2_ECOLI	Hom.	24.5		RMLA2_ECOLI	Hom.	6.125
RMLB2_ECOLI	Hom.	12.6		RMLB2_ECOLI	Hom.	6.3
RNB_ECOLI	Mon.	173		RNB_ECOLI	Mon.	173
RND_ECOLI	Mon.	4.14		RND_ECOLI	Mon.	4.14
ROXA_ECOLI	Hom.	208		ROXA_ECOLI	Hom.	104
RSMB_ECOLI	Mon.	45		RSMB_ECOLI	Mon.	45
RSMC_ECOLI	Mon.	62.4		RSMC_ECOLI	Mon.	62.4
RSMD_ECOLI	Mon.	18.1		RSMD_ECOLI	Mon.	18.1
RSME_ECOLI	Hom.	16.8		RSME_ECOLI	Hom.	8.4
RSMF_ECOLI	Mon.	3		RSMF_ECOLI	Mon.	3
RSMG_ECOLI	Mon.	22.6		RSMG_ECOLI	Mon.	22.6
RSMH_ECOLI	Hom.	108		RSMH_ECOLI	Hom.	54
RSUA_ECOLI	Mon.	147		RSUA_ECOLI	Mon.	147
RTCA_ECOLI	Hom.	0.377		RTCA_ECOLI	Hom.	0.1885
RUTA_ECOLI	Hom.	0.028		RUTA_ECOLI	Hom.	0.014
SCPB_ECOLI	Hom.	2.75		SCPB_ECOLI	Hom.	0.458333
SELD_ECOLI	Hom.	317		SELD_ECOLI	Hom.	158.5
SERA_ECOLI	Hom.	1881		SERA_ECOLI	Hom.	470.25
SERC_ECOLI	Hom.	1421		SERC_ECOLI	Hom.	710.5
SPEB_ECOLI	Hom.	335		SPEB_ECOLI	Hom.	55.8333
SPEE_ECOLI	Hom.	164		SPEE_ECOLI	Hom.	82
SQUS_ECOLI	Hom.	0.052		SQUS_ECOLI	Hom.	0.00866667
SQUU_ECOLI	Hom.	1.97		SQUU_ECOLI	Hom.	0.4925
SQUV_ECOLI	Hom.	0.006		SQUV_ECOLI	Hom.	0.003
SRKA_ECOLI	Mon.	2.72		SRKA_ECOLI	Mon.	2.72
SSUD_ECOLI	Hom.	2.76		SSUD_ECOLI	Hom.	0.69
SSUE_ECOLI	Hom.	0.111		SSUE_ECOLI	Hom.	0.02775
SUFS_ECOLI	Hom.	147		SUFS_ECOLI	Hom.	73.5
SYH_ECOLI	Hom.	459		SYH_ECOLI	Hom.	229.5
SYK1_ECOLI	Hom.	890		SYK1_ECOLI	Hom.	445
SYK2_ECOLI	Hom.	406		SYK2_ECOLI	Hom.	203
SYM_ECOLI	Hom.	451		SYM_ECOLI	Hom.	225.5
SYS_ECOLI	Hom.	769		SYS_ECOLI	Hom.	384.5
SYW_ECOLI	Hom.	631		SYW_ECOLI	Hom.	315.5
SYY_ECOLI	Hom.	439		SYY_ECOLI	Hom.	219.5
TALB_ECOLI	Hom.	2267		TALB_ECOLI	Hom.	1133.5
TAUD_ECOLI	Hom.	1.21		TAUD_ECOLI	Hom.	0.3025
TCDA_ECOLI	Hom.	13.1		TCDA_ECOLI	Hom.	6.55
TDCF_ECOLI	Hom.	301		TDCF_ECOLI	Hom.	100.333
TEHB_ECOLI	Mon.	180		TEHB_ECOLI	Mon.	180
TESB_ECOLI	Hom.	124		TESB_ECOLI	Hom.	62
THGA_ECOLI	Hom.	21.4		THGA_ECOLI	Hom.	7.13333
THRC_ECOLI	Mon.	889		THRC_ECOLI	Mon.	889
TILS_ECOLI	Hom.	8.29		TILS_ECOLI	Hom.	4.145
TKT1_ECOLI	Hom.	1148		TKT1_ECOLI	Hom.	574
TNAA_ECOLI	Hom.	2417		TNAA_ECOLI	Hom.	604.25
TPIS_ECOLI	Hom.	2342		TPIS_ECOLI	Hom.	1171
TRMB_ECOLI	Mon.	128		TRMB_ECOLI	Mon.	128
TRMJ_ECOLI	Hom.	154		TRMJ_ECOLI	Hom.	77
TRPC_ECOLI	Mon.	299		TRPC_ECOLI	Mon.	299
TRUD_ECOLI	Hom.	33.3		TRUD_ECOLI	Hom.	16.65
TYPH_ECOLI	Hom.	171		TYPH_ECOLI	Hom.	85.5
TYRB_ECOLI	Hom.	339		TYRB_ECOLI	Hom.	169.5
TYSY_ECOLI	Hom.	226		TYSY_ECOLI	Hom.	113
UBIC_ECOLI	Mon.	9.06		UBIC_ECOLI	Mon.	9.06
UBID_ECOLI	Hom.	82.5		UBID_ECOLI	Hom.	13.75
UBIG_ECOLI	Mon.	144		UBIG_ECOLI	Mon.	144
UBII_ECOLI	Hom.	27.2		UBII_ECOLI	Hom.	6.8
UDP_ECOLI	Hom.	2037		UDP_ECOLI	Hom.	339.5
ULAD_ECOLI	Hom.	12.9		ULAD_ECOLI	Hom.	6.45
UPP_ECOLI	Hom.	1592		UPP_ECOLI	Hom.	398
UXUA_ECOLI	Mon.	193		UXUA_ECOLI	Mon.	193
WECB_ECOLI	Hom.	41.1		WECB_ECOLI	Hom.	20.55
WECE_ECOLI	Hom.	25		WECE_ECOLI	Hom.	12.5
XGPT_ECOLI	Hom.	255		XGPT_ECOLI	Hom.	63.75
XYLB_ECOLI	Hom.	1.96		XYLB_ECOLI	Hom.	0.98
YAHK_ECOLI	Hom.	947		YAHK_ECOLI	Hom.	473.5
YAJL_ECOLI	Hom.	132		YAJL_ECOLI	Hom.	66
YBAK_ECOLI	Mon.	140		YBAK_ECOLI	Mon.	140
YBDL_ECOLI	Hom.	10.8		YBDL_ECOLI	Hom.	5.4
YBEY_ECOLI	Mon.	98.1		YBEY_ECOLI	Mon.	98.1
YBGC_ECOLI	Hom.	28.6		YBGC_ECOLI	Hom.	7.15
YBHH_ECOLI	Hom.	0.092		YBHH_ECOLI	Hom.	0.046
YCDX_ECOLI	Hom.	51.6		YCDX_ECOLI	Hom.	17.2
YCFH_ECOLI	Mon.	22		YCFH_ECOLI	Mon.	22
YCIK_ECOLI	Hom.	36.2		YCIK_ECOLI	Hom.	18.1
YCJR_ECOLI	Hom.	4.22		YCJR_ECOLI	Hom.	2.11
YDDE_ECOLI	Hom.	5.61		YDDE_ECOLI	Hom.	2.805
YDIB_ECOLI	Hom.	0.464		YDIB_ECOLI	Hom.	0.232
YDJH_ECOLI	Hom.	0.496		YDJH_ECOLI	Hom.	0.248
YDJI_ECOLI	Hom.	1.18		YDJI_ECOLI	Hom.	0.295
YECD_ECOLI	Hom.	132		YECD_ECOLI	Hom.	33
YEGS_ECOLI	Mon.	35		YEGS_ECOLI	Mon.	35
YFCD_ECOLI	Mon.	130		YFCD_ECOLI	Mon.	130
YFCF_ECOLI	Hom.	54.2		YFCF_ECOLI	Hom.	27.1
YFCG_ECOLI	Hom.	30.7		YFCG_ECOLI	Hom.	15.35
YGEW_ECOLI	Hom.	39.6		YGEW_ECOLI	Hom.	13.2
YGHU_ECOLI	Hom.	435		YGHU_ECOLI	Hom.	217.5
YGIN_ECOLI	Hom.	672		YGIN_ECOLI	Hom.	336
YHHW_ECOLI	Mon.	158		YHHW_ECOLI	Mon.	158
YHHX_ECOLI	Hom.	106		YHHX_ECOLI	Hom.	53
YIBF_ECOLI	Hom.	149		YIBF_ECOLI	Hom.	74.5
YIDA_ECOLI	Mon.	167		YIDA_ECOLI	Mon.	167
YIHX_ECOLI	Hom.	122		YIHX_ECOLI	Hom.	61
YJIA_ECOLI	Hom.	38.4		YJIA_ECOLI	Hom.	19.2
YJJV_ECOLI	Mon.	16.9		YJJV_ECOLI	Mon.	16.9
YMDB_ECOLI	Mon.	98.6		YMDB_ECOLI	Mon.	98.6
YOHF_ECOLI	Hom.	67.1		YOHF_ECOLI	Hom.	16.775
YPDF_ECOLI	Hom.	1.26		YPDF_ECOLI	Hom.	0.63
YPEA_ECOLI	Hom.	15.9		YPEA_ECOLI	Hom.	7.95
YQGF_ECOLI	Mon.	13.2		YQGF_ECOLI	Mon.	13.2
YQJG_ECOLI	Hom.	161		YQJG_ECOLI	Hom.	80.5

## Sheet: C
Protein	QS	Abund		Protein	QS	Abund/Subunits
2NDP_YEAST	Hom.	3.93		2NDP_YEAST	Hom.	1.965
3HAO_YEAST	Hom.	110		3HAO_YEAST	Hom.	55
6P21_YEAST	Hom.	26.5		6P21_YEAST	Hom.	13.25
6P22_YEAST	Mon.	2.94		6P22_YEAST	Mon.	2.94
6PGD1_YEAST	Hom.	2230		6PGD1_YEAST	Hom.	1115
6PGD2_YEAST	Hom.	121		6PGD2_YEAST	Hom.	60.5
AAD10_YEAST	Hom.	0.664		AAD10_YEAST	Hom.	0.083
AAD14_YEAST	Hom.	0.956		AAD14_YEAST	Hom.	0.478
AAD15_YEAST	Mon.	0.889		AAD15_YEAST	Mon.	0.889
AAD16_YEAST	Hom.	5.19		AAD16_YEAST	Hom.	1.2975
AAD3_YEAST	Hom.	2.56		AAD3_YEAST	Hom.	1.28
AAD4_YEAST	Hom.	0.652		AAD4_YEAST	Hom.	0.326
AAD6_YEAST	Mon.	0.934		AAD6_YEAST	Mon.	0.934
AAP1_YEAST	Mon.	176		AAP1_YEAST	Mon.	176
ACEA_YEAST	Hom.	76.6		ACEA_YEAST	Hom.	19.15
ACH1_YEAST	Hom.	169		ACH1_YEAST	Hom.	84.5
ACOX_YEAST	Hom.	62.7		ACOX_YEAST	Hom.	31.35
ACS2_YEAST	Mon.	922		ACS2_YEAST	Mon.	922
ADCS_YEAST	Mon.	23.7		ADCS_YEAST	Mon.	23.7
ADE_YEAST	Mon.	259		ADE_YEAST	Mon.	259
ADH1_YEAST	Hom.	10644		ADH1_YEAST	Hom.	2661
ADH2_YEAST	Hom.	1013		ADH2_YEAST	Hom.	253.25
ADH4_YEAST	Hom.	11.8		ADH4_YEAST	Hom.	5.9
ADH5_YEAST	Hom.	62.8		ADH5_YEAST	Hom.	15.7
ADH6_YEAST	Hom.	340		ADH6_YEAST	Hom.	170
ADH7_YEAST	Hom.	2.76		ADH7_YEAST	Hom.	1.38
ADK_YEAST	Mon.	1183		ADK_YEAST	Mon.	1183
AGE1_YEAST	Mon.	7		AGE1_YEAST	Mon.	7
AGM1_YEAST	Mon.	121		AGM1_YEAST	Mon.	121
AIF1_YEAST	Mon.	8.52		AIF1_YEAST	Mon.	8.52
AIM2_YEAST	Hom.	67.8		AIM2_YEAST	Hom.	33.9
AKL1_YEAST	Mon.	52.7		AKL1_YEAST	Mon.	52.7
AK_YEAST	Hom.	361		AK_YEAST	Hom.	180.5
ALAT_YEAST	Hom.	11.5		ALAT_YEAST	Hom.	5.75
ALDH2_YEAST	Hom.	57.2		ALDH2_YEAST	Hom.	14.3
ALDH3_YEAST	Hom.	86.3		ALDH3_YEAST	Hom.	21.575
ALDH6_YEAST	Hom.	4010		ALDH6_YEAST	Hom.	1002.5
ALK1_YEAST	Mon.	8.74		ALK1_YEAST	Mon.	8.74
ALK2_YEAST	Mon.	1.28		ALK2_YEAST	Mon.	1.28
ALLA_YEAST	Hom.	1.29		ALLA_YEAST	Hom.	0.645
ALLC_YEAST	Hom.	1.01		ALLC_YEAST	Hom.	0.168333
ALN_YEAST	Mon.	2.3		ALN_YEAST	Mon.	2.3
AMDY_YEAST	Hom.	2		AMDY_YEAST	Hom.	1
AMPD_YEAST	Hom.	64.5		AMPD_YEAST	Hom.	32.25
APTH1_YEAST	Mon.	66.8		APTH1_YEAST	Mon.	66.8
APTX_YEAST	Mon.	2.62		APTX_YEAST	Mon.	2.62
ARA1_YEAST	Hom.	268		ARA1_YEAST	Hom.	134
ARA2_YEAST	Mon.	18		ARA2_YEAST	Mon.	18
ARI1_YEAST	Mon.	178		ARI1_YEAST	Mon.	178
ARLY_YEAST	Hom.	367		ARLY_YEAST	Hom.	91.75
ARO10_YEAST	Hom.	143		ARO10_YEAST	Hom.	35.75
ARO8_YEAST	Hom.	723		ARO8_YEAST	Hom.	361.5
AROC_YEAST	Hom.	488		AROC_YEAST	Hom.	122
AROF_YEAST	Hom.	294		AROF_YEAST	Hom.	73.5
AROG_YEAST	Hom.	869		AROG_YEAST	Hom.	434.5
ARR2_YEAST	Mon.	0.109		ARR2_YEAST	Mon.	0.109
ASNS1_YEAST	Hom.	1115		ASNS1_YEAST	Hom.	557.5
ASNS2_YEAST	Hom.	944		ASNS2_YEAST	Hom.	472
ASPG1_YEAST	Hom.	138		ASPG1_YEAST	Hom.	34.5
ASR1_YEAST	Mon.	1.56		ASR1_YEAST	Mon.	1.56
ASSY_YEAST	Hom.	1210		ASSY_YEAST	Hom.	302.5
ATE1_YEAST	Mon.	13		ATE1_YEAST	Mon.	13
ATG26_YEAST	Hom.	7.35		ATG26_YEAST	Hom.	3.675
ATG4_YEAST	Mon.	5.46		ATG4_YEAST	Mon.	5.46
ATP23_YEAST	Mon.	6.55		ATP23_YEAST	Mon.	6.55
AYT1_YEAST	Mon.	1.25		AYT1_YEAST	Mon.	1.25
BCA2_YEAST	Hom.	299		BCA2_YEAST	Hom.	149.5
BDH1_YEAST	Hom.	124		BDH1_YEAST	Hom.	62
BDH2_YEAST	Hom.	11.7		BDH2_YEAST	Hom.	5.85
BDS1_YEAST	Hom.	0.586		BDS1_YEAST	Hom.	0.293
BIOA_YEAST	Hom.	1.34		BIOA_YEAST	Hom.	0.67
BIOD_YEAST	Hom.	5.95		BIOD_YEAST	Hom.	2.975
BOB1_YEAST	Mon.	24.7		BOB1_YEAST	Mon.	24.7
BOI2_YEAST	Mon.	17.8		BOI2_YEAST	Mon.	17.8
BPL1_YEAST	Mon.	55.4		BPL1_YEAST	Mon.	55.4
BUD16_YEAST	Hom.	7.85		BUD16_YEAST	Hom.	3.925
BUD17_YEAST	Hom.	18.5		BUD17_YEAST	Hom.	4.625
BZRD_YEAST	Hom.	86.4		BZRD_YEAST	Hom.	21.6
C1TC_YEAST	Hom.	625		C1TC_YEAST	Hom.	312.5
CACM_YEAST	Mon.	5.21		CACM_YEAST	Mon.	5.21
CAK1_YEAST	Mon.	7.93		CAK1_YEAST	Mon.	7.93
CAN_YEAST	Hom.	66.4		CAN_YEAST	Hom.	33.2
CARME_YEAST	Hom.	1.58		CARME_YEAST	Hom.	0.79
CATT_YEAST	Hom.	39.5		CATT_YEAST	Hom.	9.875
CBS_YEAST	Hom.	1439		CBS_YEAST	Hom.	719.5
CCHL_YEAST	Mon.	26.3		CCHL_YEAST	Mon.	26.3
CDC15_YEAST	Mon.	8.34		CDC15_YEAST	Mon.	8.34
CDD_YEAST	Hom.	82.6		CDD_YEAST	Hom.	20.65
CHK1_YEAST	Mon.	6.9		CHK1_YEAST	Mon.	6.9
CHMU_YEAST	Hom.	190		CHMU_YEAST	Hom.	95
CRG1_YEAST	Mon.	15.1		CRG1_YEAST	Mon.	15.1
CTL1_YEAST	Mon.	0.582		CTL1_YEAST	Mon.	0.582
CTM1_YEAST	Mon.	6.49		CTM1_YEAST	Mon.	6.49
CTU1_YEAST	Hom.	27.3		CTU1_YEAST	Hom.	13.65
CYP7_YEAST	Hom.	38.7		CYP7_YEAST	Hom.	19.35
CYS3_YEAST	Hom.	1368		CYS3_YEAST	Hom.	342
CYSD_YEAST	Hom.	1052		CYSD_YEAST	Hom.	263
DAK1_YEAST	Hom.	321		DAK1_YEAST	Hom.	53.5
DAS2_YEAST	Hom.	11.7		DAS2_YEAST	Hom.	2.925
DBP1_YEAST	Mon.	28.9		DBP1_YEAST	Mon.	28.9
DBR1_YEAST	Mon.	8.11		DBR1_YEAST	Mon.	8.11
DCAM_YEAST	Hom.	76.9		DCAM_YEAST	Hom.	19.225
DCE_YEAST	Hom.	65.7		DCE_YEAST	Hom.	10.95
DCOR_YEAST	Hom.	10.3		DCOR_YEAST	Hom.	5.15
DCTD_YEAST	Hom.	15.8		DCTD_YEAST	Hom.	2.63333
DCUP_YEAST	Hom.	46.8		DCUP_YEAST	Hom.	23.4
DDI2_YEAST	Hom.	0.831		DDI2_YEAST	Hom.	0.4155
DET1_YEAST	Hom.	58.1		DET1_YEAST	Hom.	29.05
DHAS_YEAST	Hom.	1123		DHAS_YEAST	Hom.	561.5
DHE2_YEAST	Mon.	59.8		DHE2_YEAST	Mon.	59.8
DHE4_YEAST	Hom.	1795		DHE4_YEAST	Hom.	299.167
DHE5_YEAST	Hom.	41.2		DHE5_YEAST	Hom.	6.86667
DHOM_YEAST	Hom.	1373		DHOM_YEAST	Hom.	686.5
DHSO1_YEAST	Hom.	1.25		DHSO1_YEAST	Hom.	0.3125
DHSO2_YEAST	Hom.	1.22		DHSO2_YEAST	Hom.	0.305
DLD3_YEAST	Hom.	601		DLD3_YEAST	Hom.	300.5
DLHH_YEAST	Hom.	100		DLHH_YEAST	Hom.	50
DMA1_YEAST	Hom.	12.1		DMA1_YEAST	Hom.	6.05
DMA2_YEAST	Mon.	9.07		DMA2_YEAST	Mon.	9.07
DNM1_YEAST	Hom.	64.1		DNM1_YEAST	Hom.	32.05
DOG1_YEAST	Mon.	4.97		DOG1_YEAST	Mon.	4.97
DOG2_YEAST	Mon.	23.8		DOG2_YEAST	Mon.	23.8
DOHH_YEAST	Mon.	524		DOHH_YEAST	Mon.	524
DPH5_YEAST	Hom.	101		DPH5_YEAST	Hom.	50.5
DPH6_YEAST	Mon.	23.5		DPH6_YEAST	Mon.	23.5
DPH7_YEAST	Mon.	10.9		DPH7_YEAST	Mon.	10.9
DPO4_YEAST	Mon.	1.86		DPO4_YEAST	Mon.	1.86
DPP3_YEAST	Mon.	74.9		DPP3_YEAST	Mon.	74.9
DSD1_YEAST	Hom.	38		DSD1_YEAST	Hom.	19
DSF1_YEAST	Mon.	1.89		DSF1_YEAST	Mon.	1.89
DTD_YEAST	Hom.	51.5		DTD_YEAST	Hom.	25.75
DUG1_YEAST	Hom.	440		DUG1_YEAST	Hom.	220
DUT_YEAST	Hom.	96.7		DUT_YEAST	Hom.	32.2333
DXO1_YEAST	Mon.	3.77		DXO1_YEAST	Mon.	3.77
DYR_YEAST	Mon.	22.2		DYR_YEAST	Mon.	22.2
ECM32_YEAST	Mon.	15.3		ECM32_YEAST	Mon.	15.3
ECT1_YEAST	Mon.	34.1		ECT1_YEAST	Mon.	34.1
EF3B_YEAST	Mon.	253		EF3B_YEAST	Mon.	253
EFM1_YEAST	Mon.	42.7		EFM1_YEAST	Mon.	42.7
EFM2_YEAST	Mon.	7.32		EFM2_YEAST	Mon.	7.32
EFM3_YEAST	Mon.	3.99		EFM3_YEAST	Mon.	3.99
EFM7_YEAST	Mon.	55.9		EFM7_YEAST	Mon.	55.9
EKI1_YEAST	Mon.	9.56		EKI1_YEAST	Mon.	9.56
ELM1_YEAST	Mon.	5.15		ELM1_YEAST	Mon.	5.15
EMI2_YEAST	Mon.	89.1		EMI2_YEAST	Mon.	89.1
ENG2_YEAST	Mon.	20.8		ENG2_YEAST	Mon.	20.8
ENO1_YEAST	Hom.	8159		ENO1_YEAST	Hom.	4079.5
ENO2_YEAST	Hom.	18104		ENO2_YEAST	Hom.	9052
ENV9_YEAST	Mon.	15.4		ENV9_YEAST	Mon.	15.4
ERG26_YEAST	Mon.	135		ERG26_YEAST	Mon.	135
ERG27_YEAST	Mon.	95.7		ERG27_YEAST	Mon.	95.7
ERG8_YEAST	Mon.	63.3		ERG8_YEAST	Mon.	63.3
ERR1_YEAST	Hom.	10.2		ERR1_YEAST	Hom.	5.1
ERR3_YEAST	Hom.	9.65		ERR3_YEAST	Hom.	4.825
ERV1_YEAST	Hom.	19.9		ERV1_YEAST	Hom.	9.95
ESS1_YEAST	Mon.	140		ESS1_YEAST	Mon.	140
ETP1_YEAST	Hom.	1.91		ETP1_YEAST	Hom.	0.955
F26_YEAST	Hom.	15.2		F26_YEAST	Hom.	7.6
FABD_YEAST	Mon.	22		FABD_YEAST	Mon.	22
FAD1_YEAST	Mon.	13.1		FAD1_YEAST	Mon.	13.1
FADH_YEAST	Hom.	169		FADH_YEAST	Hom.	84.5
FCP1_YEAST	Mon.	23.8		FCP1_YEAST	Mon.	23.8
FCY1_YEAST	Hom.	301		FCY1_YEAST	Hom.	150.5
FDC1_YEAST	Hom.	36.8		FDC1_YEAST	Hom.	18.4
FDH1_YEAST	Hom.	4.46		FDH1_YEAST	Hom.	2.23
FHP_YEAST	Mon.	1329		FHP_YEAST	Mon.	1329
FMO1_YEAST	Mon.	1.32		FMO1_YEAST	Mon.	1.32
FMP48_YEAST	Mon.	3.74		FMP48_YEAST	Mon.	3.74
FMS1_YEAST	Hom.	9.75		FMS1_YEAST	Hom.	4.875
FOL1_YEAST	Hom.	24.4		FOL1_YEAST	Hom.	12.2
FOLC_YEAST	Mon.	1.37		FOLC_YEAST	Mon.	1.37
FPK1_YEAST	Mon.	13.2		FPK1_YEAST	Mon.	13.2
FRA1_YEAST	Hom.	43.9		FRA1_YEAST	Hom.	21.95
FRDS_YEAST	Mon.	320		FRDS_YEAST	Mon.	320
FRK1_YEAST	Mon.	7.57		FRK1_YEAST	Mon.	7.57
FRMSR_YEAST	Hom.	41.1		FRMSR_YEAST	Hom.	20.55
FSH1_YEAST	Mon.	252		FSH1_YEAST	Mon.	252
G3P1_YEAST	Hom.	3117		G3P1_YEAST	Hom.	779.25
G3P2_YEAST	Hom.	7021		G3P2_YEAST	Hom.	1755.25
G3P3_YEAST	Hom.	25094		G3P3_YEAST	Hom.	6273.5
G6PD_YEAST	Hom.	331		G6PD_YEAST	Hom.	82.75
G6PI_YEAST	Hom.	3570		G6PI_YEAST	Hom.	1785
GAL10_YEAST	Hom.	6.06		GAL10_YEAST	Hom.	3.03
GCH1_YEAST	Hom.	89.1		GCH1_YEAST	Hom.	8.91
GCY1_YEAST	Mon.	87.1		GCY1_YEAST	Mon.	87.1
GFA1_YEAST	Hom.	218		GFA1_YEAST	Hom.	54.5
GGPPS_YEAST	Hom.	13.6		GGPPS_YEAST	Hom.	6.8
GLGB_YEAST	Mon.	38.7		GLGB_YEAST	Mon.	38.7
GLNA_YEAST	Hom.	1505		GLNA_YEAST	Hom.	150.5
GLRX1_YEAST	Mon.	419		GLRX1_YEAST	Mon.	419
GLY1_YEAST	Hom.	996		GLY1_YEAST	Hom.	249
GLYC_YEAST	Hom.	1427		GLYC_YEAST	Hom.	713.5
GNA1_YEAST	Hom.	79.2		GNA1_YEAST	Hom.	39.6
GOR1_YEAST	Hom.	84.2		GOR1_YEAST	Hom.	42.1
GPD1_YEAST	Hom.	488		GPD1_YEAST	Hom.	244
GPN1_YEAST	Hom.	106		GPN1_YEAST	Hom.	53
GPN2_YEAST	Mon.	27.2		GPN2_YEAST	Mon.	27.2
GPN3_YEAST	Hom.	23.6		GPN3_YEAST	Hom.	11.8
GPX1_YEAST	Mon.	6.19		GPX1_YEAST	Mon.	6.19
GPX2_YEAST	Mon.	257		GPX2_YEAST	Mon.	257
GPX3_YEAST	Mon.	353		GPX3_YEAST	Mon.	353
GRE2_YEAST	Hom.	143		GRE2_YEAST	Hom.	71.5
GRE3_YEAST	Hom.	292		GRE3_YEAST	Hom.	146
GSHB_YEAST	Hom.	90.7		GSHB_YEAST	Hom.	45.35
GST2_YEAST	Hom.	4.93		GST2_YEAST	Hom.	2.465
GTO2_YEAST	Hom.	12.5		GTO2_YEAST	Hom.	6.25
GTO3_YEAST	Hom.	1.61		GTO3_YEAST	Hom.	0.805
GUAA_YEAST	Hom.	646		GUAA_YEAST	Hom.	323
GUAD_YEAST	Hom.	3.11		GUAD_YEAST	Hom.	1.555
GYS1_YEAST	Hom.	36.3		GYS1_YEAST	Hom.	9.075
HAL4_YEAST	Mon.	8.64		HAL4_YEAST	Mon.	8.64
HAL5_YEAST	Mon.	8.95		HAL5_YEAST	Mon.	8.95
HBN1_YEAST	Hom.	19.7		HBN1_YEAST	Hom.	9.85
HEL1_YEAST	Mon.	2.97		HEL1_YEAST	Mon.	2.97
HEL2_YEAST	Mon.	33.3		HEL2_YEAST	Mon.	33.3
HEM2_YEAST	Hom.	149		HEM2_YEAST	Hom.	18.625
HEM3_YEAST	Mon.	70.2		HEM3_YEAST	Mon.	70.2
HEM6_YEAST	Hom.	118		HEM6_YEAST	Hom.	59
HIS1_YEAST	Hom.	361		HIS1_YEAST	Hom.	60.1667
HIS2_YEAST	Hom.	739		HIS2_YEAST	Hom.	369.5
HIS4_YEAST	Mon.	48.5		HIS4_YEAST	Mon.	48.5
HIS5_YEAST	Mon.	273		HIS5_YEAST	Mon.	273
HIS7_YEAST	Hom.	41.3		HIS7_YEAST	Hom.	13.7667
HIS8_YEAST	Hom.	93.4		HIS8_YEAST	Hom.	46.7
HIS9_YEAST	Mon.	22.2		HIS9_YEAST	Mon.	22.2
HMF1_YEAST	Hom.	506		HMF1_YEAST	Hom.	168.667
HMT1_YEAST	Hom.	179		HMT1_YEAST	Hom.	29.8333
HNT1_YEAST	Hom.	356		HNT1_YEAST	Hom.	178
HOG1_YEAST	Mon.	112		HOG1_YEAST	Mon.	112
HOS1_YEAST	Mon.	1.09		HOS1_YEAST	Mon.	1.09
HPA2_YEAST	Hom.	0.683		HPA2_YEAST	Hom.	0.17075
HPM1_YEAST	Mon.	22.6		HPM1_YEAST	Mon.	22.6
HRK1_YEAST	Mon.	43.5		HRK1_YEAST	Mon.	43.5
HSL7_YEAST	Hom.	10.5		HSL7_YEAST	Hom.	1.3125
HSP31_YEAST	Hom.	151		HSP31_YEAST	Hom.	75.5
HSP32_YEAST	Hom.	1.6		HSP32_YEAST	Hom.	0.8
HSP33_YEAST	Hom.	1.6		HSP33_YEAST	Hom.	0.8
HSP73_YEAST	Hom.	317		HSP73_YEAST	Hom.	158.5
HUL5_YEAST	Mon.	9.41		HUL5_YEAST	Mon.	9.41
HXKA_YEAST	Hom.	718		HXKA_YEAST	Hom.	718
HXKG_YEAST	Hom.	524		HXKG_YEAST	Hom.	262
I23O_YEAST	Mon.	5.26		I23O_YEAST	Mon.	5.26
IAH1_YEAST	Hom.	26.1		IAH1_YEAST	Hom.	13.05
IDHC_YEAST	Hom.	43.5		IDHC_YEAST	Hom.	21.75
IDI1_YEAST	Mon.	267		IDI1_YEAST	Mon.	267
IMA2_YEAST	Mon.	2.94		IMA2_YEAST	Mon.	2.94
IMDH1_YEAST	Mon.	72.4		IMDH1_YEAST	Mon.	72.4
IMDH2_YEAST	Hom.	157		IMDH2_YEAST	Hom.	19.625
IMDH3_YEAST	Hom.	688		IMDH3_YEAST	Hom.	86
IMDH4_YEAST	Hom.	358		IMDH4_YEAST	Hom.	44.75
IME2_YEAST	Mon.	1.03		IME2_YEAST	Mon.	1.03
INM1_YEAST	Hom.	40		INM1_YEAST	Hom.	20
INM2_YEAST	Hom.	11.4		INM2_YEAST	Hom.	5.7
INO1_YEAST	Hom.	45.4		INO1_YEAST	Hom.	11.35
INP52_YEAST	Mon.	9.98		INP52_YEAST	Mon.	9.98
INP53_YEAST	Mon.	38.3		INP53_YEAST	Mon.	38.3
IPK1_YEAST	Mon.	0.935		IPK1_YEAST	Mon.	0.935
IPYR_YEAST	Hom.	2121		IPYR_YEAST	Hom.	1060.5
ISN1_YEAST	Mon.	21.8		ISN1_YEAST	Mon.	21.8
ISR1_YEAST	Mon.	1.67		ISR1_YEAST	Mon.	1.67
ITPA_YEAST	Hom.	196		ITPA_YEAST	Hom.	98
ITT1_YEAST	Mon.	0.904		ITT1_YEAST	Mon.	0.904
JLP1_YEAST	Hom.	1.79		JLP1_YEAST	Hom.	0.4475
KAD6_YEAST	Mon.	73.1		KAD6_YEAST	Mon.	73.1
KAPS_YEAST	Hom.	89.8		KAPS_YEAST	Hom.	44.9
KAR_YEAST	Mon.	497		KAR_YEAST	Mon.	497
KCC1_YEAST	Mon.	37		KCC1_YEAST	Mon.	37
KCC2_YEAST	Mon.	76.4		KCC2_YEAST	Mon.	76.4
KCC4_YEAST	Mon.	4.27		KCC4_YEAST	Mon.	4.27
KCS1_YEAST	Mon.	27.5		KCS1_YEAST	Mon.	27.5
KDX1_YEAST	Mon.	4.62		KDX1_YEAST	Mon.	4.62
KFA_YEAST	Hom.	19.2		KFA_YEAST	Hom.	9.6
KGUA_YEAST	Hom.	662		KGUA_YEAST	Hom.	331
KHSE_YEAST	Hom.	415		KHSE_YEAST	Hom.	69.1667
KIC1_YEAST	Mon.	11.2		KIC1_YEAST	Mon.	11.2
KICH_YEAST	Mon.	39.3		KICH_YEAST	Mon.	39.3
KIN1_YEAST	Mon.	18.1		KIN1_YEAST	Mon.	18.1
KIN2_YEAST	Mon.	14		KIN2_YEAST	Mon.	14
KIN4_YEAST	Mon.	12.1		KIN4_YEAST	Mon.	12.1
KIN82_YEAST	Mon.	1.07		KIN82_YEAST	Mon.	1.07
KKQ8_YEAST	Mon.	10.4		KKQ8_YEAST	Mon.	10.4
KPC1_YEAST	Mon.	19.8		KPC1_YEAST	Mon.	19.8
KPR1_YEAST	Hom.	174		KPR1_YEAST	Hom.	29
KPR2_YEAST	Hom.	68.8		KPR2_YEAST	Hom.	34.4
KPR3_YEAST	Hom.	172		KPR3_YEAST	Hom.	28.6667
KPR5_YEAST	Hom.	122		KPR5_YEAST	Hom.	30.5
KPYK1_YEAST	Hom.	11980		KPYK1_YEAST	Hom.	2995
KPYK2_YEAST	Hom.	102		KPYK2_YEAST	Hom.	25.5
KSP1_YEAST	Mon.	21.5		KSP1_YEAST	Mon.	21.5
KSS1_YEAST	Mon.	57.3		KSS1_YEAST	Mon.	57.3
KTHY_YEAST	Hom.	33.8		KTHY_YEAST	Hom.	16.9
KYNU_YEAST	Hom.	57		KYNU_YEAST	Hom.	28.5
LCB4_YEAST	Mon.	30.4		LCB4_YEAST	Mon.	30.4
LCF1_YEAST	Mon.	346		LCF1_YEAST	Mon.	346
LCF3_YEAST	Mon.	37.8		LCF3_YEAST	Mon.	37.8
LCF4_YEAST	Mon.	240		LCF4_YEAST	Mon.	240
LCMT1_YEAST	Mon.	17.5		LCMT1_YEAST	Mon.	17.5
LDH1_YEAST	Mon.	5.49		LDH1_YEAST	Mon.	5.49
LEU3_YEAST	Hom.	175		LEU3_YEAST	Hom.	87.5
LEUC_YEAST	Mon.	1594		LEUC_YEAST	Mon.	1594
LOT6_YEAST	Hom.	8.85		LOT6_YEAST	Hom.	4.425
LTHAD_YEAST	Hom.	18.3		LTHAD_YEAST	Hom.	9.15
LYS5_YEAST	Mon.	1.26		LYS5_YEAST	Mon.	1.26
LYS9_YEAST	Hom.	786		LYS9_YEAST	Hom.	393
MAG2_YEAST	Mon.	24.1		MAG2_YEAST	Mon.	24.1
MALX2_YEAST	Mon.	2.06		MALX2_YEAST	Mon.	2.06
MALX3_YEAST	Mon.	1.55		MALX3_YEAST	Mon.	1.55
MAN1_YEAST	Hom.	11.9		MAN1_YEAST	Hom.	5.95
MAP1_YEAST	Mon.	284		MAP1_YEAST	Mon.	284
MAP2_YEAST	Hom.	112		MAP2_YEAST	Hom.	56
MCA1_YEAST	Mon.	136		MCA1_YEAST	Mon.	136
MDHC_YEAST	Hom.	64.8		MDHC_YEAST	Hom.	32.4
MET16_YEAST	Hom.	7.95		MET16_YEAST	Hom.	3.975
MET22_YEAST	Mon.	122		MET22_YEAST	Mon.	122
MET2_YEAST	Hom.	8.58		MET2_YEAST	Hom.	4.29
MET3_YEAST	Hom.	227		MET3_YEAST	Hom.	37.8333
MET7_YEAST	Mon.	16.2		MET7_YEAST	Mon.	16.2
MET8_YEAST	Hom.	6		MET8_YEAST	Hom.	3
METC_YEAST	Hom.	3.15		METC_YEAST	Hom.	0.7875
METE_YEAST	Mon.	3649		METE_YEAST	Mon.	3649
METK1_YEAST	Hom.	1531		METK1_YEAST	Hom.	382.75
METK2_YEAST	Hom.	1229		METK2_YEAST	Hom.	614.5
METW_YEAST	Mon.	5.18		METW_YEAST	Mon.	5.18
METX_YEAST	Mon.	15.9		METX_YEAST	Mon.	15.9
MGDP1_YEAST	Mon.	104		MGDP1_YEAST	Mon.	104
MGLL_YEAST	Mon.	86.4		MGLL_YEAST	Mon.	86.4
MGMT_YEAST	Mon.	1.06		MGMT_YEAST	Mon.	1.06
MHT1_YEAST	Mon.	7.33		MHT1_YEAST	Mon.	7.33
MKK1_YEAST	Mon.	4.16		MKK1_YEAST	Mon.	4.16
MKK2_YEAST	Mon.	14.6		MKK2_YEAST	Mon.	14.6
MPA43_YEAST	Hom.	2.12		MPA43_YEAST	Hom.	1.06
MPG1_YEAST	Mon.	2874		MPG1_YEAST	Mon.	2874
MPIP_YEAST	Mon.	3.3		MPIP_YEAST	Mon.	3.3
MPS1_YEAST	Hom.	6.5		MPS1_YEAST	Hom.	3.25
MSG5_YEAST	Mon.	4.45		MSG5_YEAST	Mon.	4.45
MSS4_YEAST	Mon.	7.64		MSS4_YEAST	Mon.	7.64
MTD1_YEAST	Hom.	169		MTD1_YEAST	Hom.	84.5
MTHR1_YEAST	Hom.	23		MTHR1_YEAST	Hom.	11.5
MTHR2_YEAST	Hom.	36.2		MTHR2_YEAST	Hom.	18.1
MTNB_YEAST	Hom.	39.3		MTNB_YEAST	Hom.	9.825
MTND_YEAST	Mon.	36.8		MTND_YEAST	Mon.	36.8
MVD1_YEAST	Hom.	290		MVD1_YEAST	Hom.	145
NAA40_YEAST	Mon.	3.93		NAA40_YEAST	Mon.	3.93
NADC_YEAST	Hom.	52.6		NADC_YEAST	Hom.	8.76667
NADE_YEAST	Hom.	94.9		NADE_YEAST	Hom.	11.8625
NDK_YEAST	Hom.	497		NDK_YEAST	Hom.	82.8333
NGL2_YEAST	Mon.	31.9		NGL2_YEAST	Mon.	31.9
NIT1_YEAST	Hom.	0.738		NIT1_YEAST	Hom.	0.09225
NMA1_YEAST	Hom.	41		NMA1_YEAST	Hom.	6.83333
NMA2_YEAST	Hom.	24.2		NMA2_YEAST	Hom.	4.03333
NNK1_YEAST	Mon.	4.03		NNK1_YEAST	Mon.	4.03
NNRD_YEAST	Hom.	30.6		NNRD_YEAST	Hom.	3.825
NNRE_YEAST	Hom.	42.3		NNRE_YEAST	Hom.	21.15
NPR1_YEAST	Mon.	31.7		NPR1_YEAST	Mon.	31.7
NRK1_YEAST	Mon.	20.1		NRK1_YEAST	Mon.	20.1
NTA1_YEAST	Mon.	15.4		NTA1_YEAST	Mon.	15.4
NTPPA_YEAST	Hom.	13.1		NTPPA_YEAST	Hom.	6.55
OAT_YEAST	Hom.	370		OAT_YEAST	Hom.	123.333
OCA1_YEAST	Hom.	29.4		OCA1_YEAST	Hom.	14.7
OCA2_YEAST	Hom.	9.61		OCA2_YEAST	Hom.	4.805
OCA4_YEAST	Mon.	11.2		OCA4_YEAST	Mon.	11.2
OCA6_YEAST	Mon.	8.32		OCA6_YEAST	Mon.	8.32
OTU2_YEAST	Hom.	45.7		OTU2_YEAST	Hom.	22.85
OYE2_YEAST	Hom.	836		OYE2_YEAST	Hom.	418
OYE3_YEAST	Hom.	15.2		OYE3_YEAST	Hom.	15.2
P5CR_YEAST	Hom.	545		P5CR_YEAST	Hom.	54.5
PAA1_YEAST	Hom.	472		PAA1_YEAST	Hom.	236
PABC_YEAST	Mon.	13.6		PABC_YEAST	Mon.	13.6
PAC2_YEAST	Mon.	2.55		PAC2_YEAST	Mon.	2.55
PANC_YEAST	Hom.	51.8		PANC_YEAST	Hom.	25.9
PANE_YEAST	Hom.	102		PANE_YEAST	Hom.	51
PANK_YEAST	Hom.	23.8		PANK_YEAST	Hom.	11.9
PCKA_YEAST	Hom.	61.6		PCKA_YEAST	Hom.	30.8
PDC1_YEAST	Hom.	13942		PDC1_YEAST	Hom.	3485.5
PDC5_YEAST	Hom.	775		PDC5_YEAST	Hom.	193.75
PDC6_YEAST	Hom.	579		PDC6_YEAST	Hom.	144.75
PDE1_YEAST	Hom.	5.41		PDE1_YEAST	Hom.	2.705
PDE2_YEAST	Mon.	33.3		PDE2_YEAST	Mon.	33.3
PDX3_YEAST	Hom.	191		PDX3_YEAST	Hom.	95.5
PGK_YEAST	Mon.	15158		PGK_YEAST	Mon.	15158
PGM1_YEAST	Mon.	140		PGM1_YEAST	Mon.	140
PGM2_YEAST	Mon.	282		PGM2_YEAST	Mon.	282
PHA2_YEAST	Hom.	22		PHA2_YEAST	Hom.	11
PHSG_YEAST	Hom.	109		PHSG_YEAST	Hom.	54.5
PKH1_YEAST	Mon.	6.65		PKH1_YEAST	Mon.	6.65
PKH2_YEAST	Mon.	5.77		PKH2_YEAST	Mon.	5.77
PKH3_YEAST	Mon.	2.95		PKH3_YEAST	Mon.	2.95
PMG3_YEAST	Mon.	54.3		PMG3_YEAST	Mon.	54.3
PMM_YEAST	Hom.	800		PMM_YEAST	Hom.	400
PNC1_YEAST	Mon.	418		PNC1_YEAST	Mon.	418
PNPH_YEAST	Hom.	47.6		PNPH_YEAST	Hom.	15.8667
PNPP_YEAST	Hom.	134		PNPP_YEAST	Hom.	67
POA1_YEAST	Mon.	16.7		POA1_YEAST	Mon.	16.7
PP2A4_YEAST	Mon.	6.08		PP2A4_YEAST	Mon.	6.08
PP2C1_YEAST	Mon.	15.3		PP2C1_YEAST	Mon.	15.3
PP2C2_YEAST	Mon.	113		PP2C2_YEAST	Mon.	113
PP2C3_YEAST	Mon.	111		PP2C3_YEAST	Mon.	111
PP2C4_YEAST	Hom.	10.4		PP2C4_YEAST	Hom.	5.2
PPAL_YEAST	Mon.	90.1		PPAL_YEAST	Mon.	90.1
PPID_YEAST	Mon.	998		PPID_YEAST	Mon.	998
PPME1_YEAST	Mon.	6.06		PPME1_YEAST	Mon.	6.06
PPQ1_YEAST	Mon.	2.71		PPQ1_YEAST	Mon.	2.71
PPS1_YEAST	Mon.	2.94		PPS1_YEAST	Mon.	2.94
PPT1_YEAST	Hom.	82.8		PPT1_YEAST	Hom.	41.4
PPX1_YEAST	Mon.	65.8		PPX1_YEAST	Mon.	65.8
PPZ1_YEAST	Mon.	44.5		PPZ1_YEAST	Mon.	44.5
PPZ2_YEAST	Hom.	10.4		PPZ2_YEAST	Hom.	5.2
PRK1_YEAST	Mon.	10.5		PRK1_YEAST	Mon.	10.5
PROB_YEAST	Hom.	117		PROB_YEAST	Hom.	58.5
PRR1_YEAST	Mon.	15		PRR1_YEAST	Mon.	15
PRR2_YEAST	Mon.	1.41		PRR2_YEAST	Mon.	1.41
PSK2_YEAST	Mon.	10.5		PSK2_YEAST	Mon.	10.5
PST2_YEAST	Hom.	642		PST2_YEAST	Hom.	160.5
PTK1_YEAST	Mon.	2.43		PTK1_YEAST	Mon.	2.43
PTK2_YEAST	Mon.	50.7		PTK2_YEAST	Mon.	50.7
PTP1_YEAST	Mon.	15.3		PTP1_YEAST	Mon.	15.3
PTP2_YEAST	Mon.	2.65		PTP2_YEAST	Mon.	2.65
PTP3_YEAST	Mon.	4.27		PTP3_YEAST	Mon.	4.27
PUR1_YEAST	Hom.	199		PUR1_YEAST	Hom.	49.75
PUR2_YEAST	Hom.	593		PUR2_YEAST	Hom.	296.5
PUR3_YEAST	Mon.	112		PUR3_YEAST	Mon.	112
PUR6_YEAST	Hom.	195		PUR6_YEAST	Hom.	24.375
PUR8_YEAST	Hom.	331		PUR8_YEAST	Hom.	165.5
PUR91_YEAST	Hom.	259		PUR91_YEAST	Hom.	129.5
PUR92_YEAST	Hom.	916		PUR92_YEAST	Hom.	458
PURA_YEAST	Hom.	471		PURA_YEAST	Hom.	235.5
PUS2_YEAST	Mon.	0.199		PUS2_YEAST	Mon.	0.199
PUS6_YEAST	Mon.	7.65		PUS6_YEAST	Mon.	7.65
PYC1_YEAST	Hom.	173		PYC1_YEAST	Hom.	43.25
PYC2_YEAST	Hom.	320		PYC2_YEAST	Hom.	80
PYRD_YEAST	Hom.	1622		PYRD_YEAST	Hom.	811
PYRE_YEAST	Hom.	453		PYRE_YEAST	Hom.	226.5
PYRF_YEAST	Hom.	299		PYRF_YEAST	Hom.	149.5
PYRX_YEAST	Hom.	22.9		PYRX_YEAST	Hom.	11.45
QOR_YEAST	Hom.	54.8		QOR_YEAST	Hom.	27.4
RBSK_YEAST	Hom.	33		RBSK_YEAST	Hom.	16.5
RCK1_YEAST	Mon.	1.62		RCK1_YEAST	Mon.	1.62
RCK2_YEAST	Mon.	113		RCK2_YEAST	Mon.	113
RCM1_YEAST	Mon.	38.1		RCM1_YEAST	Mon.	38.1
RFS1_YEAST	Hom.	134		RFS1_YEAST	Hom.	33.5
RHEB_YEAST	Mon.	27.3		RHEB_YEAST	Mon.	27.3
RIA1_YEAST	Mon.	37.2		RIA1_YEAST	Mon.	37.2
RIB1_YEAST	Hom.	45		RIB1_YEAST	Hom.	22.5
RIB2_YEAST	Mon.	16.5		RIB2_YEAST	Mon.	16.5
RIB4_YEAST	Hom.	460		RIB4_YEAST	Hom.	92
RIB7_YEAST	Hom.	3.31		RIB7_YEAST	Hom.	1.655
RIM13_YEAST	Mon.	1.09		RIM13_YEAST	Mon.	1.09
RISA_YEAST	Hom.	96.6		RISA_YEAST	Hom.	32.2
RIT1_YEAST	Mon.	3.53		RIT1_YEAST	Mon.	3.53
RKM1_YEAST	Mon.	25.4		RKM1_YEAST	Mon.	25.4
RKM2_YEAST	Mon.	3.8		RKM2_YEAST	Mon.	3.8
RKM3_YEAST	Mon.	9.37		RKM3_YEAST	Mon.	9.37
RKM5_YEAST	Mon.	6		RKM5_YEAST	Mon.	6
RMT2_YEAST	Mon.	54.4		RMT2_YEAST	Mon.	54.4
RPE_YEAST	Hom.	181		RPE_YEAST	Hom.	90.5
RPIA_YEAST	Hom.	137		RPIA_YEAST	Hom.	34.25
RSR1_YEAST	Mon.	38		RSR1_YEAST	Mon.	38
RTK1_YEAST	Mon.	25.8		RTK1_YEAST	Mon.	25.8
RTR1_YEAST	Mon.	20		RTR1_YEAST	Mon.	20
RTR2_YEAST	Mon.	4.53		RTR2_YEAST	Mon.	4.53
RUP1_YEAST	Mon.	30.5		RUP1_YEAST	Mon.	30.5
SAHH_YEAST	Hom.	2612		SAHH_YEAST	Hom.	653
SAK1_YEAST	Mon.	7.75		SAK1_YEAST	Mon.	7.75
SAM4_YEAST	Mon.	238		SAM4_YEAST	Mon.	238
SAP1_YEAST	Mon.	6.84		SAP1_YEAST	Mon.	6.84
SCH9_YEAST	Mon.	35		SCH9_YEAST	Mon.	35
SDP1_YEAST	Mon.	3.14		SDP1_YEAST	Mon.	3.14
SER33_YEAST	Hom.	213		SER33_YEAST	Hom.	53.25
SERA_YEAST	Hom.	308		SERA_YEAST	Hom.	77
SERC_YEAST	Hom.	526		SERC_YEAST	Hom.	263
SET5_YEAST	Mon.	23.4		SET5_YEAST	Mon.	23.4
SET6_YEAST	Mon.	0.615		SET6_YEAST	Mon.	0.615
SFM1_YEAST	Hom.	110		SFM1_YEAST	Hom.	55
SHB17_YEAST	Hom.	280		SHB17_YEAST	Hom.	140
SHC1_YEAST	Mon.	3.2		SHC1_YEAST	Mon.	3.2
SIP5_YEAST	Mon.	16.1		SIP5_YEAST	Mon.	16.1
SIW14_YEAST	Hom.	12.4		SIW14_YEAST	Hom.	6.2
SKM1_YEAST	Mon.	5.61		SKM1_YEAST	Mon.	5.61
SKS1_YEAST	Mon.	11.4		SKS1_YEAST	Mon.	11.4
SLT2_YEAST	Mon.	82.2		SLT2_YEAST	Mon.	82.2
SMK1_YEAST	Mon.	1.72		SMK1_YEAST	Mon.	1.72
SNO3_YEAST	Mon.	1.4		SNO3_YEAST	Mon.	1.4
SNO4_YEAST	Hom.	1.63		SNO4_YEAST	Hom.	0.815
SNZ2_YEAST	Hom.	4.09		SNZ2_YEAST	Hom.	0.681667
SNZ3_YEAST	Hom.	3.34		SNZ3_YEAST	Hom.	0.556667
SOG2_YEAST	Mon.	13.4		SOG2_YEAST	Mon.	13.4
SOL1_YEAST	Mon.	42.3		SOL1_YEAST	Mon.	42.3
SOL2_YEAST	Mon.	45.6		SOL2_YEAST	Mon.	45.6
SOL3_YEAST	Mon.	168		SOL3_YEAST	Mon.	168
SOL4_YEAST	Mon.	59.7		SOL4_YEAST	Mon.	59.7
SPEE_YEAST	Hom.	674		SPEE_YEAST	Hom.	337
SPS1_YEAST	Mon.	2.63		SPS1_YEAST	Mon.	2.63
SPSY_YEAST	Hom.	17.8		SPSY_YEAST	Hom.	8.9
SRX1_YEAST	Mon.	7.67		SRX1_YEAST	Mon.	7.67
SSB1_YEAST	Mon.	3029		SSB1_YEAST	Mon.	3029
SSB2_YEAST	Hom.	3489		SSB2_YEAST	Hom.	1744.5
STDH_YEAST	Hom.	223		STDH_YEAST	Hom.	111.5
STE11_YEAST	Hom.	8.4		STE11_YEAST	Hom.	4.2
STE7_YEAST	Mon.	13.2		STE7_YEAST	Mon.	13.2
SUMT_YEAST	Hom.	3.43		SUMT_YEAST	Hom.	1.715
SWE1_YEAST	Mon.	12.1		SWE1_YEAST	Mon.	12.1
SYG2_YEAST	Hom.	13.3		SYG2_YEAST	Hom.	6.65
SYIC_YEAST	Mon.	755		SYIC_YEAST	Mon.	755
SYKC_YEAST	Hom.	1145		SYKC_YEAST	Hom.	572.5
SYNC_YEAST	Hom.	661		SYNC_YEAST	Hom.	330.5
SYQ_YEAST	Mon.	346		SYQ_YEAST	Mon.	346
SYRC_YEAST	Mon.	444		SYRC_YEAST	Mon.	444
SYSC_YEAST	Hom.	1051		SYSC_YEAST	Hom.	525.5
SYTC_YEAST	Hom.	652		SYTC_YEAST	Hom.	326
SYWC_YEAST	Hom.	276		SYWC_YEAST	Hom.	138
SYYC_YEAST	Hom.	675		SYYC_YEAST	Hom.	337.5
TAD1_YEAST	Mon.	2.1		TAD1_YEAST	Mon.	2.1
TBP6_YEAST	Mon.	9.1		TBP6_YEAST	Mon.	9.1
TDA1_YEAST	Mon.	43.5		TDA1_YEAST	Mon.	43.5
TDA3_YEAST	Mon.	37.7		TDA3_YEAST	Mon.	37.7
THG1_YEAST	Hom.	18		THG1_YEAST	Hom.	4.5
THI11_YEAST	Hom.	1.07		THI11_YEAST	Hom.	0.535
THI12_YEAST	Hom.	0.68		THI12_YEAST	Hom.	0.34
THI13_YEAST	Hom.	0.729		THI13_YEAST	Hom.	0.3645
THI20_YEAST	Hom.	12.3		THI20_YEAST	Hom.	6.15
THI21_YEAST	Hom.	2.91		THI21_YEAST	Hom.	1.455
THI22_YEAST	Hom.	0.071		THI22_YEAST	Hom.	0.0355
THI3_YEAST	Hom.	68.4		THI3_YEAST	Hom.	34.2
THI4_YEAST	Hom.	0.99		THI4_YEAST	Hom.	0.12375
THI5_YEAST	Hom.	7.32		THI5_YEAST	Hom.	3.66
THI6_YEAST	Hom.	12		THI6_YEAST	Hom.	2
THI80_YEAST	Hom.	27.3		THI80_YEAST	Hom.	13.65
THIK_YEAST	Hom.	38.1		THIK_YEAST	Hom.	19.05
THRC_YEAST	Mon.	1100		THRC_YEAST	Mon.	1100
TKT1_YEAST	Hom.	1358		TKT1_YEAST	Hom.	679
TKT2_YEAST	Hom.	16		TKT2_YEAST	Hom.	8
TM108_YEAST	Mon.	57.3		TM108_YEAST	Mon.	57.3
TOS3_YEAST	Mon.	2.63		TOS3_YEAST	Mon.	2.63
TPIS_YEAST	Hom.	8656		TPIS_YEAST	Hom.	4328
TPP1_YEAST	Mon.	1.67		TPP1_YEAST	Mon.	1.67
TPT1_YEAST	Mon.	9.36		TPT1_YEAST	Mon.	9.36
TRPD_YEAST	Hom.	60.3		TRPD_YEAST	Hom.	30.15
TRPF_YEAST	Mon.	12		TRPF_YEAST	Mon.	12
TRP_YEAST	Hom.	791		TRP_YEAST	Hom.	395.5
TRXB1_YEAST	Hom.	1245		TRXB1_YEAST	Hom.	622.5
TSA1_YEAST	Hom.	4814		TSA1_YEAST	Hom.	481.4
TSA2_YEAST	Hom.	52.4		TSA2_YEAST	Hom.	5.24
TYR1_YEAST	Hom.	34.3		TYR1_YEAST	Hom.	17.15
TYSY_YEAST	Hom.	76.8		TYSY_YEAST	Hom.	38.4
TYW2_YEAST	Mon.	8.07		TYW2_YEAST	Mon.	8.07
TYW4_YEAST	Mon.	8.06		TYW4_YEAST	Mon.	8.06
UAP1_YEAST	Mon.	149		UAP1_YEAST	Mon.	149
UBA4_YEAST	Hom.	35.6		UBA4_YEAST	Hom.	8.9
UBC11_YEAST	Mon.	7.3		UBC11_YEAST	Mon.	7.3
UBC5_YEAST	Mon.	39.3		UBC5_YEAST	Mon.	39.3
UBC8_YEAST	Mon.	21.6		UBC8_YEAST	Mon.	21.6
UBP11_YEAST	Mon.	0.623		UBP11_YEAST	Mon.	0.623
UBP13_YEAST	Mon.	9.42		UBP13_YEAST	Mon.	9.42
UBP4_YEAST	Mon.	20.7		UBP4_YEAST	Mon.	20.7
UBP5_YEAST	Mon.	2.84		UBP5_YEAST	Mon.	2.84
UBP7_YEAST	Mon.	4.76		UBP7_YEAST	Mon.	4.76
UBP9_YEAST	Mon.	3.34		UBP9_YEAST	Mon.	3.34
UGPA1_YEAST	Hom.	598		UGPA1_YEAST	Hom.	74.75
UGPA2_YEAST	Hom.	13.7		UGPA2_YEAST	Hom.	1.7125
UPP_YEAST	Hom.	383		UPP_YEAST	Hom.	95.75
URA7_YEAST	Hom.	384		URA7_YEAST	Hom.	96
URA8_YEAST	Hom.	54.4		URA8_YEAST	Hom.	13.6
URE2_YEAST	Hom.	67.3		URE2_YEAST	Hom.	33.65
URH1_YEAST	Mon.	12.1		URH1_YEAST	Mon.	12.1
URK1_YEAST	Hom.	11.9		URK1_YEAST	Hom.	2.975
USB1_YEAST	Mon.	2.71		USB1_YEAST	Mon.	2.71
UTR1_YEAST	Hom.	20.9		UTR1_YEAST	Hom.	5.225
VHS1_YEAST	Mon.	10.2		VHS1_YEAST	Mon.	10.2
VIP1_YEAST	Mon.	94.9		VIP1_YEAST	Mon.	94.9
VPS1_YEAST	Hom.	286		VPS1_YEAST	Hom.	143
XKS1_YEAST	Mon.	24.7		XKS1_YEAST	Mon.	24.7
XYL2_YEAST	Hom.	4.37		XYL2_YEAST	Hom.	1.0925
YA11B_YEAST	Mon.	11.3		YA11B_YEAST	Mon.	11.3
YAK1_YEAST	Mon.	10.8		YAK1_YEAST	Mon.	10.8
YAO0_YEAST	Mon.	0.564		YAO0_YEAST	Mon.	0.564
YAT2_YEAST	Hom.	12.8		YAT2_YEAST	Hom.	6.4
YB92_YEAST	Hom.	24.8		YB92_YEAST	Hom.	12.4
YB9Z_YEAST	Hom.	0.829		YB9Z_YEAST	Hom.	0.4145
YBQ6_YEAST	Mon.	61.4		YBQ6_YEAST	Mon.	61.4
YBR2_YEAST	Mon.	2.44		YBR2_YEAST	Mon.	2.44
YCH1_YEAST	Hom.	27.4		YCH1_YEAST	Hom.	13.7
YD114_YEAST	Hom.	7.45		YD114_YEAST	Hom.	1.8625
YD144_YEAST	Hom.	38.4		YD144_YEAST	Hom.	19.2
YD158_YEAST	Mon.	0.141		YD158_YEAST	Mon.	0.141
YD340_YEAST	Mon.	1.11		YD340_YEAST	Mon.	1.11
YD541_YEAST	Mon.	0.587		YD541_YEAST	Mon.	0.587
YEF1_YEAST	Hom.	1.54		YEF1_YEAST	Hom.	0.385
YFH7_YEAST	Mon.	10.6		YFH7_YEAST	Mon.	10.6
YFL57_YEAST	Mon.	0.927		YFL57_YEAST	Mon.	0.927
YG4D_YEAST	Hom.	10.5		YG4D_YEAST	Hom.	5.25
YGD9_YEAST	Mon.	59.9		YGD9_YEAST	Mon.	59.9
YGI2_YEAST	Hom.	54		YGI2_YEAST	Hom.	27
YGK1_YEAST	Hom.	44.6		YGK1_YEAST	Hom.	22.3
YGK3_YEAST	Mon.	2.17		YGK3_YEAST	Mon.	2.17
YGT5_YEAST	Hom.	8.66		YGT5_YEAST	Hom.	4.33
YH048_YEAST	Mon.	0.313		YH048_YEAST	Mon.	0.313
YHI0_YEAST	Hom.	621		YHI0_YEAST	Hom.	310.5
YHI2_YEAST	Mon.	3.22		YHI2_YEAST	Mon.	3.22
YHI9_YEAST	Hom.	82.8		YHI9_YEAST	Hom.	41.4
YHJ3_YEAST	Hom.	4.56		YHJ3_YEAST	Hom.	2.28
YHR2_YEAST	Hom.	47.5		YHR2_YEAST	Hom.	11.875
YIK8_YEAST	Mon.	33.3		YIK8_YEAST	Mon.	33.3
YIV5_YEAST	Hom.	37.6		YIV5_YEAST	Hom.	9.4
YJ66_YEAST	Mon.	47.1		YJ66_YEAST	Mon.	47.1
YJH0_YEAST	Hom.	5.88		YJH0_YEAST	Hom.	2.94
YJV8_YEAST	Hom.	17.2		YJV8_YEAST	Hom.	5.73333
YKD3A_YEAST	Mon.	214		YKD3A_YEAST	Mon.	214
YKK7_YEAST	Mon.	0.995		YKK7_YEAST	Mon.	0.995
YL126_YEAST	Mon.	20.5		YL126_YEAST	Mon.	20.5
YL345_YEAST	Hom.	17.9		YL345_YEAST	Hom.	8.95
YM084_YEAST	Mon.	9.22		YM084_YEAST	Mon.	9.22
YM13A_YEAST	Mon.	25.6		YM13A_YEAST	Mon.	25.6
YM71_YEAST	Hom.	780		YM71_YEAST	Hom.	195
YM8C_YEAST	Mon.	9.31		YM8C_YEAST	Mon.	9.31
YMX7_YEAST	Hom.	2.89		YMX7_YEAST	Hom.	1.445
YMY9_YEAST	Hom.	289		YMY9_YEAST	Hom.	289
YN93_YEAST	Hom.	0.985		YN93_YEAST	Hom.	0.4925
YO283_YEAST	Mon.	130		YO283_YEAST	Mon.	130
YO293_YEAST	Mon.	0.064		YO293_YEAST	Mon.	0.064
YP067_YEAST	Mon.	44.7		YP067_YEAST	Mon.	44.7
YP113_YEAST	Hom.	1.91		YP113_YEAST	Hom.	0.955
YP150_YEAST	Hom.	3		YP150_YEAST	Hom.	1.5
YP185_YEAST	Mon.	0.618		YP185_YEAST	Mon.	0.618
YP191_YEAST	Mon.	8.67		YP191_YEAST	Mon.	8.67
YPK1_YEAST	Mon.	96.4		YPK1_YEAST	Mon.	96.4
YPK2_YEAST	Mon.	15.5		YPK2_YEAST	Mon.	15.5
YPK3_YEAST	Mon.	18.4		YPK3_YEAST	Mon.	18.4

## Sheet: D
Protein	QS	Abund		Protein	QS	Abund/Subunits
3HAO_YEAST	Hom.	110		3HAO_YEAST	Hom.	55
6PGD1_YEAST	Hom.	2230		6PGD1_YEAST	Hom.	1115
ACEA_YEAST	Hom.	76.6		ACEA_YEAST	Hom.	19.15
ACH1_YEAST	Hom.	169		ACH1_YEAST	Hom.	84.5
ADH1_YEAST	Hom.	10644		ADH1_YEAST	Hom.	2661
ADH6_YEAST	Hom.	340		ADH6_YEAST	Hom.	170
ALLC_YEAST	Hom.	1.01		ALLC_YEAST	Hom.	0.168333
ARA1_YEAST	Hom.	268		ARA1_YEAST	Hom.	134
ARO8_YEAST	Hom.	723		ARO8_YEAST	Hom.	361.5
AROG_YEAST	Hom.	869		AROG_YEAST	Hom.	434.5
CAN_YEAST	Hom.	66.4		CAN_YEAST	Hom.	33.2
CDD_YEAST	Hom.	82.6		CDD_YEAST	Hom.	20.65
CHMU_YEAST	Hom.	190		CHMU_YEAST	Hom.	95
CYP7_YEAST	Hom.	38.7		CYP7_YEAST	Hom.	19.35
CYS3_YEAST	Hom.	1368		CYS3_YEAST	Hom.	342
DCPS_YEAST	Hom.	157		DCPS_YEAST	Hom.	78.5
DHOM_YEAST	Hom.	1373		DHOM_YEAST	Hom.	686.5
DUG1_YEAST	Hom.	440		DUG1_YEAST	Hom.	220
DUT_YEAST	Hom.	96.7		DUT_YEAST	Hom.	32.2333
ERV1_YEAST	Hom.	19.9		ERV1_YEAST	Hom.	9.95
ESS1_YEAST	Mon.	140		ESS1_YEAST	Mon.	140
FAD1_YEAST	Mon.	13.1		FAD1_YEAST	Mon.	13.1
FCY1_YEAST	Hom.	301		FCY1_YEAST	Hom.	150.5
FDC1_YEAST	Hom.	36.8		FDC1_YEAST	Hom.	18.4
FMS1_YEAST	Hom.	9.75		FMS1_YEAST	Hom.	4.875
FSH1_YEAST	Mon.	252		FSH1_YEAST	Mon.	252
G3P3_YEAST	Hom.	25094		G3P3_YEAST	Hom.	6273.5
GAL1_YEAST	Mon.	23.7		GAL1_YEAST	Mon.	23.7
GLNA_YEAST	Hom.	1505		GLNA_YEAST	Hom.	150.5
GLRX1_YEAST	Mon.	419		GLRX1_YEAST	Mon.	419
GPD1_YEAST	Hom.	488		GPD1_YEAST	Hom.	244
GPX3_YEAST	Mon.	353		GPX3_YEAST	Mon.	353
GRE2_YEAST	Hom.	143		GRE2_YEAST	Hom.	71.5
GST2_YEAST	Hom.	4.93		GST2_YEAST	Hom.	2.465
GTO2_YEAST	Hom.	12.5		GTO2_YEAST	Hom.	6.25
HEM2_YEAST	Hom.	149		HEM2_YEAST	Hom.	18.625
HEM6_YEAST	Hom.	118		HEM6_YEAST	Hom.	59
HIS4_YEAST	Mon.	48.5		HIS4_YEAST	Mon.	48.5
HIS5_YEAST	Mon.	273		HIS5_YEAST	Mon.	273
HMF1_YEAST	Hom.	506		HMF1_YEAST	Hom.	168.667
HSP31_YEAST	Hom.	151		HSP31_YEAST	Hom.	75.5
HSP33_YEAST	Hom.	1.6		HSP33_YEAST	Hom.	0.8
HXKA_YEAST	Mon.	718		HXKA_YEAST	Mon.	718
IAH1_YEAST	Hom.	26.1		IAH1_YEAST	Hom.	13.05
INO1_YEAST	Hom.	45.4		INO1_YEAST	Hom.	11.35
IPYR_YEAST	Hom.	2121		IPYR_YEAST	Hom.	1060.5
KAD2_YEAST	Hom.	2252		KAD2_YEAST	Hom.	1126
KFA_YEAST	Hom.	19.2		KFA_YEAST	Hom.	9.6
KGUA_YEAST	Hom.	662		KGUA_YEAST	Hom.	331
KPYK1_YEAST	Hom.	11980		KPYK1_YEAST	Hom.	2995
KTHY_YEAST	Hom.	33.8		KTHY_YEAST	Hom.	16.9
LCMT1_YEAST	Mon.	17.5		LCMT1_YEAST	Mon.	17.5
LOT6_YEAST	Hom.	8.85		LOT6_YEAST	Hom.	4.425
LYS9_YEAST	Hom.	786		LYS9_YEAST	Hom.	393
MALX3_YEAST	Mon.	1.55		MALX3_YEAST	Mon.	1.55
MET16_YEAST	Hom.	7.95		MET16_YEAST	Hom.	3.975
MET22_YEAST	Mon.	122		MET22_YEAST	Mon.	122
MET3_YEAST	Hom.	227		MET3_YEAST	Hom.	37.8333
MET8_YEAST	Hom.	6		MET8_YEAST	Hom.	3
MGLL_YEAST	Mon.	86.4		MGLL_YEAST	Mon.	86.4
MTD1_YEAST	Hom.	169		MTD1_YEAST	Hom.	84.5
MVD1_YEAST	Hom.	290		MVD1_YEAST	Hom.	145
OYE3_YEAST	Mon.	15.2		OYE3_YEAST	Mon.	15.2
PABC_YEAST	Mon.	13.6		PABC_YEAST	Mon.	13.6
PANK_YEAST	Hom.	23.8		PANK_YEAST	Hom.	11.9
PDC1_YEAST	Hom.	13942		PDC1_YEAST	Hom.	3485.5
PDE1_YEAST	Hom.	5.41		PDE1_YEAST	Hom.	2.705
PDX3_YEAST	Hom.	191		PDX3_YEAST	Hom.	95.5
PGK_YEAST	Mon.	15158		PGK_YEAST	Mon.	15158
PHSG_YEAST	Hom.	109		PHSG_YEAST	Hom.	54.5
POA1_YEAST	Mon.	16.7		POA1_YEAST	Mon.	16.7
PPAL_YEAST	Mon.	90.1		PPAL_YEAST	Mon.	90.1
PPX1_YEAST	Mon.	65.8		PPX1_YEAST	Mon.	65.8
PST2_YEAST	Hom.	642		PST2_YEAST	Hom.	160.5
PYRE_YEAST	Hom.	453		PYRE_YEAST	Hom.	226.5
PYRF_YEAST	Hom.	299		PYRF_YEAST	Hom.	149.5
QOR_YEAST	Hom.	54.8		QOR_YEAST	Hom.	27.4
RIB7_YEAST	Hom.	3.31		RIB7_YEAST	Hom.	1.655
RPIA_YEAST	Hom.	137		RPIA_YEAST	Hom.	34.25
SFM1_YEAST	Hom.	110		SFM1_YEAST	Hom.	55
SHB17_YEAST	Hom.	280		SHB17_YEAST	Hom.	140
SYIC_YEAST	Mon.	755		SYIC_YEAST	Mon.	755
SYKC_YEAST	Hom.	1145		SYKC_YEAST	Hom.	572.5
SYWC_YEAST	Hom.	276		SYWC_YEAST	Hom.	138
THI20_YEAST	Hom.	12.3		THI20_YEAST	Hom.	6.15
THI4_YEAST	Hom.	0.99		THI4_YEAST	Hom.	0.12375
THI5_YEAST	Hom.	7.32		THI5_YEAST	Hom.	3.66
THI80_YEAST	Hom.	27.3		THI80_YEAST	Hom.	13.65
THIK_YEAST	Hom.	38.1		THIK_YEAST	Hom.	19.05
THRC_YEAST	Mon.	1100		THRC_YEAST	Mon.	1100
TKT1_YEAST	Hom.	1358		TKT1_YEAST	Hom.	679
TPIS_YEAST	Hom.	8656		TPIS_YEAST	Hom.	4328
TRPD_YEAST	Hom.	60.3		TRPD_YEAST	Hom.	30.15
TRXB1_YEAST	Hom.	1245		TRXB1_YEAST	Hom.	622.5
TSA1_YEAST	Hom.	4814		TSA1_YEAST	Hom.	481.4
TSA2_YEAST	Hom.	52.4		TSA2_YEAST	Hom.	5.24
TYW4_YEAST	Mon.	8.06		TYW4_YEAST	Mon.	8.06
YCH1_YEAST	Hom.	27.4		YCH1_YEAST	Hom.	13.7
YFH7_YEAST	Mon.	10.6		YFH7_YEAST	Mon.	10.6
YGK1_YEAST	Hom.	44.6		YGK1_YEAST	Hom.	22.3
YHI9_YEAST	Hom.	82.8		YHI9_YEAST	Hom.	41.4

## Sheet: E
Protein	QS	Abund		Protein	QS	Abund/Subunits
3HAO_HUMAN	Mon.	8		3HAO_HUMAN	Mon.	8
5NT3B_HUMAN	Mon.	2.48		5NT3B_HUMAN	Mon.	2.48
5NTC_HUMAN	Hom.	20		5NTC_HUMAN	Hom.	5
6PGD_HUMAN	Hom.	343		6PGD_HUMAN	Hom.	171.5
AADAT_HUMAN	Hom.	0.71		AADAT_HUMAN	Hom.	0.1775
AATC_HUMAN	Hom.	144		AATC_HUMAN	Hom.	72
ABEC2_HUMAN	Hom.	2.33		ABEC2_HUMAN	Hom.	0.5825
ABHEB_HUMAN	Mon.	165		ABHEB_HUMAN	Mon.	165
ACMSD_HUMAN	Hom.	0.214		ACMSD_HUMAN	Hom.	0.0356667
ACY2_HUMAN	Hom.	1.52		ACY2_HUMAN	Hom.	0.76
ADAT2_HUMAN	Hom.	0.606		ADAT2_HUMAN	Hom.	0.303
ADA_HUMAN	Mon.	107		ADA_HUMAN	Mon.	107
ADH1A_HUMAN	Hom.	145		ADH1A_HUMAN	Hom.	72.5
ADH1B_HUMAN	Hom.	342		ADH1B_HUMAN	Hom.	171
ADH1G_HUMAN	Hom.	95.9		ADH1G_HUMAN	Hom.	47.95
ADH4_HUMAN	Hom.	141		ADH4_HUMAN	Hom.	70.5
ADH7_HUMAN	Hom.	3.24		ADH7_HUMAN	Hom.	0.81
ADHX_HUMAN	Hom.	174		ADHX_HUMAN	Hom.	87
ADPPT_HUMAN	Mon.	38.3		ADPPT_HUMAN	Mon.	38.3
ADPRH_HUMAN	Mon.	14.9		ADPRH_HUMAN	Mon.	14.9
AEDO_HUMAN	Mon.	6.28		AEDO_HUMAN	Mon.	6.28
AK1A1_HUMAN	Mon.	136		AK1A1_HUMAN	Mon.	136
AK1BA_HUMAN	Mon.	14.6		AK1BA_HUMAN	Mon.	14.6
AK1C1_HUMAN	Mon.	80.4		AK1C1_HUMAN	Mon.	80.4
AK1C2_HUMAN	Hom.	69.2		AK1C2_HUMAN	Hom.	34.6
AK1C3_HUMAN	Hom.	55.5		AK1C3_HUMAN	Hom.	27.75
AK1C4_HUMAN	Mon.	23.6		AK1C4_HUMAN	Mon.	23.6
AK1D1_HUMAN	Mon.	3.49		AK1D1_HUMAN	Mon.	3.49
AL1A1_HUMAN	Hom.	143		AL1A1_HUMAN	Hom.	35.75
AL1A2_HUMAN	Hom.	27.1		AL1A2_HUMAN	Hom.	6.775
AL1A3_HUMAN	Hom.	13.9		AL1A3_HUMAN	Hom.	3.475
AL3A1_HUMAN	Hom.	50.9		AL3A1_HUMAN	Hom.	25.45
AL9A1_HUMAN	Hom.	127		AL9A1_HUMAN	Hom.	31.75
ALDOA_HUMAN	Hom.	2494		ALDOA_HUMAN	Hom.	623.5
ALDOB_HUMAN	Hom.	261		ALDOB_HUMAN	Hom.	65.25
ALDOC_HUMAN	Hom.	517		ALDOC_HUMAN	Hom.	129.25
ALDR_HUMAN	Hom.	220		ALDR_HUMAN	Hom.	110
ALKB6_HUMAN	Mon.	0.581		ALKB6_HUMAN	Mon.	0.581
ANM1_HUMAN	Hom.	428		ANM1_HUMAN	Hom.	214
AOXA_HUMAN	Hom.	10.9		AOXA_HUMAN	Hom.	5.45
AP4A_HUMAN	Mon.	34.3		AP4A_HUMAN	Mon.	34.3
APT_HUMAN	Hom.	199		APT_HUMAN	Hom.	99.5
ARLY_HUMAN	Hom.	35		ARLY_HUMAN	Hom.	8.75
ARMT1_HUMAN	Mon.	32.9		ARMT1_HUMAN	Mon.	32.9
ARY1_HUMAN	Mon.	12.3		ARY1_HUMAN	Mon.	12.3
ASGL1_HUMAN	Hom.	13.9		ASGL1_HUMAN	Hom.	6.95
ASMT_HUMAN	Hom.	0.057		ASMT_HUMAN	Hom.	0.0285
ASNS_HUMAN	Mon.	83.4		ASNS_HUMAN	Mon.	83.4
ASSY_HUMAN	Hom.	144		ASSY_HUMAN	Hom.	36
ATTY_HUMAN	Hom.	0.403		ATTY_HUMAN	Hom.	0.2015
BCAT1_HUMAN	Hom.	20		BCAT1_HUMAN	Hom.	10
BHMT1_HUMAN	Hom.	47.5		BHMT1_HUMAN	Hom.	11.875
BIEA_HUMAN	Hom.	122		BIEA_HUMAN	Hom.	61
BLMH_HUMAN	Hom.	58.2		BLMH_HUMAN	Hom.	9.7
BLVRB_HUMAN	Hom.	336		BLVRB_HUMAN	Hom.	168
BODG_HUMAN	Hom.	2.27		BODG_HUMAN	Hom.	1.135
BUP1_HUMAN	Hom.	3.86		BUP1_HUMAN	Hom.	1.93
CAH13_HUMAN	Hom.	21.4		CAH13_HUMAN	Hom.	10.7
CAH2_HUMAN	Hom.	309		CAH2_HUMAN	Hom.	154.5
CAH3_HUMAN	Mon.	19.5		CAH3_HUMAN	Mon.	19.5
CAH7_HUMAN	Mon.	0.068		CAH7_HUMAN	Mon.	0.068
CAH8_HUMAN	Mon.	4.68		CAH8_HUMAN	Mon.	4.68
CBR1_HUMAN	Hom.	215		CBR1_HUMAN	Hom.	107.5
CBR3_HUMAN	Mon.	50.5		CBR3_HUMAN	Mon.	50.5
CDD_HUMAN	Hom.	31.3		CDD_HUMAN	Hom.	7.825
CDO1_HUMAN	Mon.	0.179		CDO1_HUMAN	Mon.	0.179
CGL_HUMAN	Hom.	16.2		CGL_HUMAN	Hom.	4.05
CHAC2_HUMAN	Hom.	3.13		CHAC2_HUMAN	Hom.	1.565
CHKB_HUMAN	Hom.	5.92		CHKB_HUMAN	Hom.	2.96
CK054_HUMAN	Mon.	62.4		CK054_HUMAN	Mon.	62.4
CLIC1_HUMAN	Hom.	1146		CLIC1_HUMAN	Hom.	573
CLIC2_HUMAN	Mon.	17.2		CLIC2_HUMAN	Mon.	17.2
CLIC3_HUMAN	Mon.	10.3		CLIC3_HUMAN	Mon.	10.3
CNDP2_HUMAN	Hom.	269		CNDP2_HUMAN	Hom.	134.5
CRYM_HUMAN	Hom.	24.1		CRYM_HUMAN	Hom.	12.05
CSAD_HUMAN	Hom.	1.06		CSAD_HUMAN	Hom.	0.53
D39U1_HUMAN	Mon.	21.5		D39U1_HUMAN	Mon.	21.5
DCE1_HUMAN	Hom.	0.146		DCE1_HUMAN	Hom.	0.073
DCE2_HUMAN	Hom.	2.75		DCE2_HUMAN	Hom.	1.375
DCUP_HUMAN	Hom.	68		DCUP_HUMAN	Hom.	34
DCXR_HUMAN	Hom.	125		DCXR_HUMAN	Hom.	31.25
DDAH1_HUMAN	Hom.	92.1		DDAH1_HUMAN	Hom.	46.05
DDC_HUMAN	Hom.	4.52		DDC_HUMAN	Hom.	2.26
DESI1_HUMAN	Mon.	9.06		DESI1_HUMAN	Mon.	9.06
DHB14_HUMAN	Hom.	0.483		DHB14_HUMAN	Hom.	0.12075
DHB1_HUMAN	Hom.	38.1		DHB1_HUMAN	Hom.	19.05
DHPR_HUMAN	Hom.	85.6		DHPR_HUMAN	Hom.	42.8
DHR11_HUMAN	Hom.	8.59		DHR11_HUMAN	Hom.	2.1475
DHSO_HUMAN	Hom.	115		DHSO_HUMAN	Hom.	28.75
DHYS_HUMAN	Hom.	13.7		DHYS_HUMAN	Hom.	3.425
DNPEP_HUMAN	Hom.	56.3		DNPEP_HUMAN	Hom.	4.69167
DNPH1_HUMAN	Hom.	155		DNPH1_HUMAN	Hom.	77.5
DOPD_HUMAN	Hom.	222		DOPD_HUMAN	Hom.	74
DPYS_HUMAN	Hom.	5.19		DPYS_HUMAN	Hom.	1.2975
DS13B_HUMAN	Mon.	0.049		DS13B_HUMAN	Mon.	0.049
DUS14_HUMAN	Hom.	4.11		DUS14_HUMAN	Hom.	0.51375
DUS18_HUMAN	Mon.	0.053		DUS18_HUMAN	Mon.	0.053
DUS22_HUMAN	Mon.	0.702		DUS22_HUMAN	Mon.	0.702
DUS23_HUMAN	Mon.	13.9		DUS23_HUMAN	Mon.	13.9
DUS28_HUMAN	Hom.	0.17		DUS28_HUMAN	Hom.	0.085
DYR_HUMAN	Hom.	28.3		DYR_HUMAN	Hom.	14.15
ENDOV_HUMAN	Mon.	0.152		ENDOV_HUMAN	Mon.	0.152
ENOB_HUMAN	Hom.	665		ENOB_HUMAN	Hom.	332.5
ENOF1_HUMAN	Hom.	5.98		ENOF1_HUMAN	Hom.	2.99
ENOG_HUMAN	Hom.	566		ENOG_HUMAN	Hom.	283
ENOPH_HUMAN	Mon.	53.4		ENOPH_HUMAN	Mon.	53.4
EPM2A_HUMAN	Hom.	0.325		EPM2A_HUMAN	Hom.	0.1625
ESTD_HUMAN	Hom.	180		ESTD_HUMAN	Hom.	90
F16P1_HUMAN	Hom.	63.5		F16P1_HUMAN	Hom.	15.875
F16P2_HUMAN	Hom.	4.41		F16P2_HUMAN	Hom.	1.1025
F261_HUMAN	Hom.	0.846		F261_HUMAN	Hom.	0.423
F262_HUMAN	Hom.	8.16		F262_HUMAN	Hom.	4.08
F263_HUMAN	Hom.	5.28		F263_HUMAN	Hom.	2.64
FCL_HUMAN	Hom.	56.9		FCL_HUMAN	Hom.	28.45
FRIL_HUMAN	Hom.	185		FRIL_HUMAN	Hom.	7.70833
G3PT_HUMAN	Hom.	21.3		G3PT_HUMAN	Hom.	5.325
G3P_HUMAN	Hom.	10529		G3P_HUMAN	Hom.	2632.25
G6PD_HUMAN	Hom.	245		G6PD_HUMAN	Hom.	61.25
G6PI_HUMAN	Hom.	870		G6PI_HUMAN	Hom.	435
GALE_HUMAN	Hom.	49.8		GALE_HUMAN	Hom.	24.9
GALK1_HUMAN	Hom.	60		GALK1_HUMAN	Hom.	30
GALK2_HUMAN	Mon.	9.01		GALK2_HUMAN	Mon.	9.01
GALM_HUMAN	Mon.	22.8		GALM_HUMAN	Mon.	22.8
GALT_HUMAN	Hom.	3.81		GALT_HUMAN	Hom.	1.905
GBP5_HUMAN	Hom.	3		GBP5_HUMAN	Hom.	1.5
GFPT1_HUMAN	Hom.	78.8		GFPT1_HUMAN	Hom.	39.4
GGACT_HUMAN	Mon.	8.86		GGACT_HUMAN	Mon.	8.86
GGCT_HUMAN	Hom.	81.7		GGCT_HUMAN	Hom.	40.85
GGPPS_HUMAN	Hom.	7.68		GGPPS_HUMAN	Hom.	1.28
GLGB_HUMAN	Mon.	65.6		GLGB_HUMAN	Mon.	65.6
GLNA_HUMAN	Hom.	54.8		GLNA_HUMAN	Hom.	5.48
GMDS_HUMAN	Hom.	26.5		GMDS_HUMAN	Hom.	6.625
GMPR1_HUMAN	Hom.	38.1		GMPR1_HUMAN	Hom.	9.525
GNA1_HUMAN	Hom.	47.3		GNA1_HUMAN	Hom.	23.65
GNMT_HUMAN	Hom.	5.27		GNMT_HUMAN	Hom.	1.3175
GNPI1_HUMAN	Hom.	71.6		GNPI1_HUMAN	Hom.	11.9333
GPD1L_HUMAN	Hom.	26.3		GPD1L_HUMAN	Hom.	13.15
GPDA_HUMAN	Hom.	55.2		GPDA_HUMAN	Hom.	27.6
GPX2_HUMAN	Hom.	4.26		GPX2_HUMAN	Hom.	1.065
GRHPR_HUMAN	Hom.	186		GRHPR_HUMAN	Hom.	93
GRK4_HUMAN	Hom.	0.334		GRK4_HUMAN	Hom.	0.167
GRK6_HUMAN	Hom.	13		GRK6_HUMAN	Hom.	6.5
GSHB_HUMAN	Hom.	89.4		GSHB_HUMAN	Hom.	44.7
GSTA1_HUMAN	Hom.	90.7		GSTA1_HUMAN	Hom.	45.35
GSTA2_HUMAN	Hom.	75.3		GSTA2_HUMAN	Hom.	37.65
GSTA3_HUMAN	Hom.	24.1		GSTA3_HUMAN	Hom.	12.05
GSTM1_HUMAN	Hom.	45.5		GSTM1_HUMAN	Hom.	22.75
GSTO1_HUMAN	Hom.	490		GSTO1_HUMAN	Hom.	245
GSTO2_HUMAN	Hom.	0.112		GSTO2_HUMAN	Hom.	0.056
GSTP1_HUMAN	Hom.	1202		GSTP1_HUMAN	Hom.	601
GSTT2_HUMAN	Hom.	10.2		GSTT2_HUMAN	Hom.	5.1
HDHD1_HUMAN	Mon.	46.8		HDHD1_HUMAN	Mon.	46.8
HEM2_HUMAN	Hom.	75.8		HEM2_HUMAN	Hom.	9.475
HEM3_HUMAN	Mon.	44.4		HEM3_HUMAN	Mon.	44.4
HEM4_HUMAN	Mon.	4.57		HEM4_HUMAN	Mon.	4.57
HGD_HUMAN	Hom.	8.89		HGD_HUMAN	Hom.	1.48167
HINT1_HUMAN	Hom.	642		HINT1_HUMAN	Hom.	321
HNMT_HUMAN	Mon.	20.4		HNMT_HUMAN	Mon.	20.4
HPGDS_HUMAN	Hom.	1.9		HPGDS_HUMAN	Hom.	0.95
HPPD_HUMAN	Hom.	12.9		HPPD_HUMAN	Hom.	6.45
HPRT_HUMAN	Hom.	293		HPRT_HUMAN	Hom.	73.25
HXK1_HUMAN	Hom.	190		HXK1_HUMAN	Hom.	95
HXK2_HUMAN	Hom.	31		HXK2_HUMAN	Hom.	15.5
I23O1_HUMAN	Hom.	1.29		I23O1_HUMAN	Hom.	0.645
IDI1_HUMAN	Mon.	38.5		IDI1_HUMAN	Mon.	38.5
IDI2_HUMAN	Mon.	0.993		IDI2_HUMAN	Mon.	0.993
IMDH1_HUMAN	Hom.	26.5		IMDH1_HUMAN	Hom.	3.3125
IMPA1_HUMAN	Hom.	68.7		IMPA1_HUMAN	Hom.	34.35
IMPA2_HUMAN	Hom.	4.75		IMPA2_HUMAN	Hom.	2.375
IPYR_HUMAN	Hom.	301		IPYR_HUMAN	Hom.	150.5
IRG1_HUMAN	Hom.	0.129		IRG1_HUMAN	Hom.	0.0645
ISG20_HUMAN	Mon.	59		ISG20_HUMAN	Mon.	59
ISPD_HUMAN	Hom.	0.362		ISPD_HUMAN	Hom.	0.181
ITPA_HUMAN	Hom.	67.8		ITPA_HUMAN	Hom.	33.9
ITPK1_HUMAN	Mon.	7.96		ITPK1_HUMAN	Mon.	7.96
JMJD7_HUMAN	Hom.	1.34		JMJD7_HUMAN	Hom.	0.67
KAD2_HUMAN	Mon.	520		KAD2_HUMAN	Mon.	520
KAD6_HUMAN	Mon.	12.2		KAD6_HUMAN	Mon.	12.2
KAT1_HUMAN	Hom.	2.67		KAT1_HUMAN	Hom.	1.335
KCY_HUMAN	Mon.	134		KCY_HUMAN	Mon.	134
KGP1_HUMAN	Hom.	18.5		KGP1_HUMAN	Hom.	9.25
KPYM_HUMAN	Hom.	3641		KPYM_HUMAN	Hom.	910.25
KPYR_HUMAN	Hom.	39.8		KPYR_HUMAN	Hom.	9.95
KTHY_HUMAN	Hom.	78.1		KTHY_HUMAN	Hom.	39.05
KYNU_HUMAN	Hom.	30.4		KYNU_HUMAN	Hom.	15.2
LACB2_HUMAN	Hom.	35		LACB2_HUMAN	Hom.	11.6667
LANC1_HUMAN	Mon.	76.6		LANC1_HUMAN	Mon.	76.6
LDHA_HUMAN	Hom.	1985		LDHA_HUMAN	Hom.	496.25
LDHB_HUMAN	Hom.	2018		LDHB_HUMAN	Hom.	504.5
LDHC_HUMAN	Hom.	34.4		LDHC_HUMAN	Hom.	8.6
LGUL_HUMAN	Hom.	231		LGUL_HUMAN	Hom.	115.5
LOX5_HUMAN	Mon.	5.3		LOX5_HUMAN	Mon.	5.3
LX15B_HUMAN	Hom.	2.49		LX15B_HUMAN	Hom.	1.245
LYPA1_HUMAN	Mon.	109		LYPA1_HUMAN	Mon.	109
LYPA2_HUMAN	Mon.	105		LYPA2_HUMAN	Mon.	105
M21D2_HUMAN	Mon.	0.834		M21D2_HUMAN	Mon.	0.834
MAAI_HUMAN	Hom.	49.4		MAAI_HUMAN	Hom.	24.7
MAOX_HUMAN	Hom.	39.6		MAOX_HUMAN	Hom.	9.9
MB211_HUMAN	Mon.	0.077		MB211_HUMAN	Mon.	0.077
MBLC1_HUMAN	Hom.	0.673		MBLC1_HUMAN	Hom.	0.3365
MDHC_HUMAN	Hom.	591		MDHC_HUMAN	Hom.	295.5
MESH1_HUMAN	Hom.	14.3		MESH1_HUMAN	Hom.	7.15
METK1_HUMAN	Hom.	12.1		METK1_HUMAN	Hom.	6.05
METL6_HUMAN	Mon.	0.221		METL6_HUMAN	Mon.	0.221
MIF_HUMAN	Hom.	742		MIF_HUMAN	Hom.	247.333
MIOX_HUMAN	Mon.	0.384		MIOX_HUMAN	Mon.	0.384
MK03_HUMAN	Mon.	62		MK03_HUMAN	Mon.	62
MK11_HUMAN	Mon.	2.02		MK11_HUMAN	Mon.	2.02
MMAC_HUMAN	Mon.	1.53		MMAC_HUMAN	Mon.	1.53
MSRB1_HUMAN	Mon.	0.224		MSRB1_HUMAN	Mon.	0.224
MT21A_HUMAN	Mon.	0.988		MT21A_HUMAN	Mon.	0.988
MT21C_HUMAN	Hom.	0.001		MT21C_HUMAN	Hom.	0.00025
MTAP_HUMAN	Hom.	71.4		MTAP_HUMAN	Hom.	23.8
MTHR_HUMAN	Hom.	2.82		MTHR_HUMAN	Hom.	1.41
MTNA_HUMAN	Hom.	39.2		MTNA_HUMAN	Hom.	19.6
MTNB_HUMAN	Hom.	29.4		MTNB_HUMAN	Hom.	7.35
MVD1_HUMAN	Hom.	34.5		MVD1_HUMAN	Hom.	17.25
NADC_HUMAN	Hom.	21.5		NADC_HUMAN	Hom.	3.58333
NADE_HUMAN	Hom.	3.42		NADE_HUMAN	Hom.	0.4275
NAGA_HUMAN	Hom.	4.13		NAGA_HUMAN	Hom.	2.065
NAGK_HUMAN	Hom.	119		NAGK_HUMAN	Hom.	59.5
NAMPT_HUMAN	Hom.	204		NAMPT_HUMAN	Hom.	102
NANP_HUMAN	Hom.	2.47		NANP_HUMAN	Hom.	1.235
NAPEP_HUMAN	Hom.	0.369		NAPEP_HUMAN	Hom.	0.1845
NDKA_HUMAN	Hom.	445		NDKA_HUMAN	Hom.	74.1667
NDKB_HUMAN	Hom.	995		NDKB_HUMAN	Hom.	165.833
NEUR2_HUMAN	Mon.	3.53		NEUR2_HUMAN	Mon.	3.53
NPL_HUMAN	Hom.	4.19		NPL_HUMAN	Hom.	1.0475
NQO1_HUMAN	Hom.	88		NQO1_HUMAN	Hom.	44
NQO2_HUMAN	Hom.	42.5		NQO2_HUMAN	Hom.	21.25
NRK1_HUMAN	Mon.	2.25		NRK1_HUMAN	Mon.	2.25
NT5C_HUMAN	Hom.	48.3		NT5C_HUMAN	Hom.	24.15
NUD22_HUMAN	Hom.	0.465		NUD22_HUMAN	Hom.	0.2325
OARD1_HUMAN	Mon.	28.5		OARD1_HUMAN	Mon.	28.5
P5CR1_HUMAN	Hom.	85.9		P5CR1_HUMAN	Hom.	8.59
PA24D_HUMAN	Mon.	0.048		PA24D_HUMAN	Mon.	0.048
PADI2_HUMAN	Hom.	9.87		PADI2_HUMAN	Hom.	4.935
PADI3_HUMAN	Hom.	1.66		PADI3_HUMAN	Hom.	0.83
PANK3_HUMAN	Hom.	1		PANK3_HUMAN	Hom.	0.5
PAPS1_HUMAN	Hom.	24.7		PAPS1_HUMAN	Hom.	12.35
PARK7_HUMAN	Hom.	847		PARK7_HUMAN	Hom.	423.5
PCKGC_HUMAN	Mon.	4.23		PCKGC_HUMAN	Mon.	4.23
PDXK_HUMAN	Hom.	68		PDXK_HUMAN	Hom.	34
PEPD_HUMAN	Hom.	97.4		PEPD_HUMAN	Hom.	48.7
PFKAL_HUMAN	Hom.	131		PFKAL_HUMAN	Hom.	32.75
PFKAP_HUMAN	Hom.	244		PFKAP_HUMAN	Hom.	61
PGDH_HUMAN	Hom.	6.89		PGDH_HUMAN	Hom.	3.445
PGK1_HUMAN	Mon.	1651		PGK1_HUMAN	Mon.	1651
PGM1_HUMAN	Mon.	170		PGM1_HUMAN	Mon.	170
PHP14_HUMAN	Mon.	98.9		PHP14_HUMAN	Mon.	98.9
PHYD1_HUMAN	Mon.	3.66		PHYD1_HUMAN	Mon.	3.66
PIR_HUMAN	Mon.	21.2		PIR_HUMAN	Mon.	21.2
PLPP_HUMAN	Hom.	14.1		PLPP_HUMAN	Hom.	7.05
PMM1_HUMAN	Hom.	1.76		PMM1_HUMAN	Hom.	0.88
PMM2_HUMAN	Hom.	55.9		PMM2_HUMAN	Hom.	27.95
PMVK_HUMAN	Mon.	67.6		PMVK_HUMAN	Mon.	67.6
PNCB_HUMAN	Hom.	51.8		PNCB_HUMAN	Hom.	25.9
PNPH_HUMAN	Hom.	398		PNPH_HUMAN	Hom.	132.667
PPCE_HUMAN	Mon.	38.8		PPCE_HUMAN	Mon.	38.8
PPCS_HUMAN	Hom.	45.3		PPCS_HUMAN	Hom.	22.65
PRDC1_HUMAN	Hom.	11.5		PRDC1_HUMAN	Hom.	2.875
PRDX2_HUMAN	Hom.	1028		PRDX2_HUMAN	Hom.	102.8
PRDX6_HUMAN	Hom.	706		PRDX6_HUMAN	Hom.	353
PRPS1_HUMAN	Hom.	66.7		PRPS1_HUMAN	Hom.	11.1167
PTGR1_HUMAN	Hom.	66.2		PTGR1_HUMAN	Hom.	33.1
PTGR2_HUMAN	Mon.	15.9		PTGR2_HUMAN	Mon.	15.9
PTPS_HUMAN	Hom.	3.31		PTPS_HUMAN	Hom.	1.10333
PUR6_HUMAN	Hom.	304		PUR6_HUMAN	Hom.	38
PUR8_HUMAN	Hom.	69.4		PUR8_HUMAN	Hom.	17.35
PUR9_HUMAN	Hom.	283		PUR9_HUMAN	Hom.	141.5
PYGB_HUMAN	Hom.	177		PYGB_HUMAN	Hom.	44.25
PYGM_HUMAN	Hom.	439		PYGM_HUMAN	Hom.	219.5
PYRG1_HUMAN	Hom.	85.9		PYRG1_HUMAN	Hom.	21.475
PYRG2_HUMAN	Hom.	21.6		PYRG2_HUMAN	Hom.	5.4
QORX_HUMAN	Hom.	25.5		QORX_HUMAN	Hom.	12.75
QOR_HUMAN	Hom.	162		QOR_HUMAN	Hom.	81
RAB30_HUMAN	Mon.	19		RAB30_HUMAN	Mon.	19
RBBP9_HUMAN	Mon.	19.4		RBBP9_HUMAN	Mon.	19.4
RBSK_HUMAN	Hom.	3.51		RBSK_HUMAN	Hom.	1.755
RIFK_HUMAN	Mon.	13.6		RIFK_HUMAN	Mon.	13.6
RIR2B_HUMAN	Hom.	7.23		RIR2B_HUMAN	Hom.	3.615
RNLS_HUMAN	Mon.	0.525		RNLS_HUMAN	Mon.	0.525
RTCB_HUMAN	Mon.	166		RTCB_HUMAN	Mon.	166
SAHH_HUMAN	Hom.	353		SAHH_HUMAN	Hom.	88.25
SARM1_HUMAN	Hom.	1.73		SARM1_HUMAN	Hom.	0.21625
SAT1_HUMAN	Hom.	0.085		SAT1_HUMAN	Hom.	0.0425
SAT2_HUMAN	Hom.	3.17		SAT2_HUMAN	Hom.	1.585
SCLY_HUMAN	Hom.	9.6		SCLY_HUMAN	Hom.	4.8
SDHL_HUMAN	Mon.	1.83		SDHL_HUMAN	Mon.	1.83
SDSL_HUMAN	Hom.	10.9		SDSL_HUMAN	Hom.	5.45
SERB_HUMAN	Hom.	24.9		SERB_HUMAN	Hom.	12.45
SERC_HUMAN	Hom.	109		SERC_HUMAN	Hom.	54.5
SMOX_HUMAN	Hom.	0.202		SMOX_HUMAN	Hom.	0.101
SPEE_HUMAN	Hom.	103		SPEE_HUMAN	Hom.	51.5
SPHK1_HUMAN	Hom.	0.323		SPHK1_HUMAN	Hom.	0.0538333
SPRE_HUMAN	Hom.	47.4		SPRE_HUMAN	Hom.	23.7
SPS1_HUMAN	Hom.	39.1		SPS1_HUMAN	Hom.	19.55
SPSY_HUMAN	Hom.	40.9		SPSY_HUMAN	Hom.	20.45
SRR_HUMAN	Hom.	7.51		SRR_HUMAN	Hom.	3.755
ST1A1_HUMAN	Hom.	31.4		ST1A1_HUMAN	Hom.	15.7
ST1A2_HUMAN	Hom.	19.6		ST1A2_HUMAN	Hom.	9.8
ST1A3_HUMAN	Mon.	19.5		ST1A3_HUMAN	Mon.	19.5
ST1B1_HUMAN	Hom.	2.9		ST1B1_HUMAN	Hom.	1.45
ST1C2_HUMAN	Mon.	0.68		ST1C2_HUMAN	Mon.	0.68
ST1C4_HUMAN	Hom.	0.126		ST1C4_HUMAN	Hom.	0.063
ST1E1_HUMAN	Hom.	2.86		ST1E1_HUMAN	Hom.	1.43
ST2A1_HUMAN	Hom.	13.3		ST2A1_HUMAN	Hom.	6.65
ST2B1_HUMAN	Mon.	2.59		ST2B1_HUMAN	Mon.	2.59
ST32A_HUMAN	Mon.	0.007		ST32A_HUMAN	Mon.	0.007
ST4A1_HUMAN	Mon.	0.435		ST4A1_HUMAN	Mon.	0.435
SYLC_HUMAN	Mon.	90.5		SYLC_HUMAN	Mon.	90.5
T23O_HUMAN	Hom.	0.214		T23O_HUMAN	Hom.	0.0535
T3HPD_HUMAN	Hom.	4.86		T3HPD_HUMAN	Hom.	2.43
TATD1_HUMAN	Mon.	18.6		TATD1_HUMAN	Mon.	18.6
TATD3_HUMAN	Hom.	3.23		TATD3_HUMAN	Hom.	1.615
TGM3_HUMAN	Hom.	8.28		TGM3_HUMAN	Hom.	4.14
THG1_HUMAN	Hom.	2.45		THG1_HUMAN	Hom.	0.6125
THOP1_HUMAN	Mon.	59.5		THOP1_HUMAN	Mon.	59.5
THTPA_HUMAN	Mon.	5.33		THTPA_HUMAN	Mon.	5.33
TIGAR_HUMAN	Mon.	34.9		TIGAR_HUMAN	Mon.	34.9
TKT_HUMAN	Hom.	735		TKT_HUMAN	Hom.	367.5
TPIS_HUMAN	Hom.	1295		TPIS_HUMAN	Hom.	323.75
TPK1_HUMAN	Hom.	2.73		TPK1_HUMAN	Hom.	0.6825
TPMT_HUMAN	Mon.	15.2		TPMT_HUMAN	Mon.	15.2
TRDMT_HUMAN	Mon.	0.313		TRDMT_HUMAN	Mon.	0.313
TREX2_HUMAN	Hom.	0.137		TREX2_HUMAN	Hom.	0.0685
TYPH_HUMAN	Hom.	135		TYPH_HUMAN	Hom.	67.5
TYW5_HUMAN	Hom.	1.11		TYW5_HUMAN	Hom.	0.555
UAP1_HUMAN	Hom.	26.9		UAP1_HUMAN	Hom.	13.45
UBE2A_HUMAN	Mon.	17		UBE2A_HUMAN	Mon.	17
UBE2H_HUMAN	Hom.	34.3		UBE2H_HUMAN	Hom.	17.15
UBE2W_HUMAN	Mon.	1.06		UBE2W_HUMAN	Mon.	1.06
UPP1_HUMAN	Hom.	7.07		UPP1_HUMAN	Hom.	3.535
UPP2_HUMAN	Hom.	0.044		UPP2_HUMAN	Hom.	0.022
VAT1_HUMAN	Hom.	159		VAT1_HUMAN	Hom.	79.5
XDH_HUMAN	Hom.	3.2		XDH_HUMAN	Hom.	1.6
XPP1_HUMAN	Hom.	63.2		XPP1_HUMAN	Hom.	31.6
XYLB_HUMAN	Mon.	2.86		XYLB_HUMAN	Mon.	2.86
