# Supplementary material for: Cellular location shapes quaternary structure of enzymes
Source: Nat Commun. 2024 Oct 1;15:8505. doi: 10.1038/s41467-024-52662-2 (PMC11445431; doi:10.1038/s41467-024-52662-2)
Supplement: Supplementary file 8 — Source Data [file 41467_2024_52662_MOESM8_ESM.zip › SourceData/Source_Data_Figure6.xlsx]

## Sheet: A
QS	Prot	Cost	CAI
Hom.	5DNU_ECOLI	22.2938	0.573051
Hom.	6PGD_ECOLI	21.102	0.734496
Hom.	A0A0H2V6Y9_ECOL6	20.7008	0.557494
Hom.	ACEA_ECOLI	22.7848	0.732579
Hom.	ACEK_ECOLI	21.5776	0.564749
Hom.	ACOCT_ECOLI	22.539	0.404941
Hom.	ADIA_ECOLI	21.4997	0.672564
Hom.	ADPP_ECOLI	23.3057	0.498051
Hom.	AES_ECOLI	21.7993	0.493863
Hom.	AGAS_ECOLI	21.0527	0.651215
Hom.	AHPF_ECOLI	20.8441	0.740097
Hom.	AIDB_ECOLI	22.3415	0.501937
Hom.	AK3_ECOLI	19.9722	0.607692
Hom.	ALAA_ECOLI	21.5367	0.637633
Hom.	ALF_ECOLI	22.6546	0.852935
Hom.	ALKH_ECOLI	19.9741	0.768818
Hom.	ALLB_ECOLI	22.3657	0.783117
Hom.	ALLC_ECOLI	20.5102	0.565572
Hom.	ALR1_ECOLI	20.9154	0.594297
Hom.	ALSE_ECOLI	22.463	0.621477
Hom.	ALSK_ECOLI	21.1467	0.508634
Hom.	AMN_ECOLI	21.5049	0.492118
Hom.	AMO_ECOLI	22.1528	0.627113
Hom.	AMPA_ECOLI	21.3616	0.64574
Hom.	APBE_ECOLI	21.6124	0.650339
Hom.	APHA_ECOLI	21.4368	0.547721
Hom.	APT_ECOLI	22.1065	0.746292
Hom.	ARAA_ECOLI	21.9535	0.713612
Hom.	ARAD_ECOLI	22.1297	0.647695
Hom.	ARGB_ECOLI	19.4411	0.594261
Hom.	ARGK_ECOLI	21.207	0.544394
Hom.	ARLY_ECOLI	20.9894	0.660714
Hom.	AROE_ECOLI	20.9428	0.466183
Hom.	AROF_ECOLI	19.6774	0.606627
Hom.	ASNA_ECOLI	20.8269	0.662521
Hom.	ASNB_ECOLI	22.4262	0.70901
Hom.	ASPA_ECOLI	21.8749	0.763455
Hom.	ASPG1_ECOLI	21.3626	0.573302
Hom.	ASPG2_ECOLI	20.4698	0.712668
Hom.	ASSY_ECOLI	21.6958	0.710995
Hom.	ASTB_ECOLI	20.0868	0.547812
Hom.	ATDA_ECOLI	24.0171	0.567283
Hom.	ATOB_ECOLI	20.6699	0.533097
Hom.	AZOR_ECOLI	20.3068	0.700392
Hom.	BEPA_ECOLI	20.0079	0.572349
Hom.	BFR_ECOLI	23.3245	0.566748
Hom.	BGAL_ECOLI	20.888	0.610664
Hom.	BGLA_ECOLI	22.7699	0.713315
Hom.	BGLR_ECOLI	21.3636	0.643625
Hom.	BIOA_ECOLI	22.0128	0.630756
Hom.	BIOD1_ECOLI	20.6932	0.477389
Hom.	BIOF_ECOLI	21.4904	0.560171
Hom.	BIRA_ECOLI	20.8144	0.491475
Hom.	BLO1_ECOLX	20.586	0.403925
Hom.	C3SRV3_ECOLX	19.6863	0.742859
Hom.	C3SWD2_ECOLX	21.7632	0.545831
Hom.	C3TPH2_ECOLX	22.4091	0.696746
Hom.	C3TQA2_ECOLX	21.93	0.798743
Hom.	C3TR70_ECOLX	20.8798	0.659656
Hom.	CAIB_ECOLI	23.0748	0.668054
Hom.	CAN_ECOLI	23.2218	0.609941
Hom.	CAPP_ECOLI	20.306	0.670157
Hom.	CDD_ECOLI	20.3312	0.580439
Hom.	CFA_ECOLI	21.4524	0.582552
Hom.	CHRR_ECOLI	21.7564	0.647739
Hom.	CISY_ECOLI	22.2155	0.757454
Hom.	COAA_ECOLI	22.4715	0.481485
Hom.	COAD_ECOLI	22.8442	0.624644
Hom.	COAE_ECOLI	20.305	0.50415
Hom.	COBC_ECOLI	23.3882	0.482067
Hom.	CODA_ECOLI	23.1894	0.581169
Hom.	CYNS_ECOLI	23.0197	0.594586
Hom.	CYSE_ECOLI	20.3241	0.636773
Hom.	CYSM_ECOLI	21.4571	0.590987
Hom.	DACB_ECOLI	20.9911	0.517424
Hom.	DAPB_ECOLI	20.3953	0.597156
Hom.	DCDA_ECOLI	20.4975	0.589154
Hom.	DCD_ECOLI	22.4556	0.65672
Hom.	DCEA_ECOLI	22.7888	0.729806
Hom.	DEOC_ECOLI	20.2301	0.82949
Hom.	DHAS_ECOLI	21.1471	0.59394
Hom.	DHE4_ECOLI	20.7884	0.659267
Hom.	DIAA_ECOLI	20.86	0.531444
Hom.	DLGD_ECOLI	21.9053	0.63257
Hom.	DPAL_ECOLI	21.7552	0.671639
Hom.	DTD_ECOLI	20.8756	0.539878
Hom.	DUT_ECOLI	21.6635	0.648261
Hom.	DXR_ECOLI	20.6465	0.563295
Hom.	DXS_ECOLI	22.6082	0.656035
Hom.	E4PD_ECOLI	21.4484	0.533617
Hom.	ELBB_ECOLI	20.315	0.618215
Hom.	ENTA_ECOLI	20.3252	0.611842
Hom.	ENTB_ECOLI	21.8883	0.675168
Hom.	ENTH_ECOLI	21.0273	0.539117
Hom.	EUTD_ECOLI	21.2106	0.551691
Hom.	F16PA_ECOLI	21.7512	0.69491
Hom.	FABH_ECOLI	21.0177	0.633535
Hom.	FADM_ECOLI	22.4547	0.514865
Hom.	FCL_ECOLI	21.2446	0.641926
Hom.	FCTA_ECOLI	21.9295	0.559676
Hom.	FKBA_ECOLI	20.5141	0.697958
Hom.	FOLB_ECOLI	22.2486	0.626447
Hom.	FOLD_ECOLI	21.6043	0.639198
Hom.	FOLX_ECOLI	22.3082	0.61198
Hom.	FSAA_ECOLI	20.7779	0.633908
Hom.	FTNA_ECOLI	23.1479	0.651471
Hom.	FUCA_ECOLI	22.9261	0.508723
Hom.	FUCI_ECOLI	21.5081	0.678476
Hom.	FUCM_ECOLI	21.7907	0.470035
Hom.	FUCO_ECOLI	20.6847	0.619266
Hom.	G6PI_ECOLI	21.8064	0.762269
Hom.	GABD_ECOLI	20.6757	0.716634
Hom.	GABT_ECOLI	20.6991	0.657102
Hom.	GAL7_ECOLI	22.2439	0.595897
Hom.	GALE_ECOLI	21.2653	0.681537
Hom.	GALU_ECOLI	21.4522	0.628743
Hom.	GARD_ECOLI	22.6452	0.580844
Hom.	GCH1_ECOLI	22.379	0.621621
Hom.	GCL_ECOLI	21.7083	0.686399
Hom.	GCS2_ECOLI	22.3212	0.570681
Hom.	GLAH_ECOLI	22.0362	0.629438
Hom.	GLDA_ECOLI	22.1717	0.688227
Hom.	GLF_ECOLI	24.1062	0.420928
Hom.	GLGC_ECOLI	21.4112	0.659599
Hom.	GLK_ECO57	21.2685	0.605818
Hom.	GLMS_ECOLI	21.524	0.730933
Hom.	GLMU_ECOLI	21.404	0.689893
Hom.	GLPQ_ECOLI	21.703	0.596127
Hom.	GLSA1_ECOLI	21.9724	0.555587
Hom.	GLYA_ECOLI	22.1667	0.824652
Hom.	GM4D_ECOLI	22.6034	0.752518
Hom.	GMHA_ECOLI	22.2034	0.731601
Hom.	GNTK_ECOLI	21.7264	0.653568
Hom.	GPMA_ECOLI	21.4546	0.747568
Hom.	GPR_ECOLI	22.5189	0.530856
Hom.	GSH1_ECOLI	20.7773	0.622702
Hom.	GSHB_ECOLI	22.0061	0.684332
Hom.	GSHR_ECOLI	21.6413	0.729955
Hom.	GSP_ECOLI	21.578	0.668585
Hom.	GSTA_ECOLI	22.2258	0.559184
Hom.	GUAA_ECOLI	21.6157	0.777055
Hom.	GUAD_ECOLI	22.4069	0.58346
Hom.	HCHA_ECOLI	22.4977	0.596178
Hom.	HCXB_ECOLI	22.2596	0.601436
Hom.	HDHA_ECOLI	21.4239	0.562678
Hom.	HEM2_ECOLI	20.9278	0.652347
Hom.	HINT_ECOLI	21.8337	0.602334
Hom.	HIS1_ECOLI	21.5188	0.693604
Hom.	HIS8_ECOLI	20.348	0.625477
Hom.	HISX_ECOLI	19.7143	0.64731
Hom.	HIUH_ECOLI	21.7324	0.388852
Hom.	HLDD_ECO57	21.5386	0.777997
Hom.	HMP_ECOLI	19.9629	0.667176
Hom.	HPRT_ECOLI	22.622	0.767315
Hom.	HXPB_ECOLI	20.4333	0.503251
Hom.	HYCI_ECOLI	21.0899	0.639836
Hom.	IDI_ECOLI	22.0084	0.516792
Hom.	IDND_ECOLI	21.5082	0.525902
Hom.	ILVA_ECOLI	22.204	0.661798
Hom.	ILVC_ECOLI	20.7583	0.793553
Hom.	ILVE_ECOLI	22.8535	0.730695
Hom.	ILVH_ECOLI	20.6827	0.490447
Hom.	IPYR_ECOLI	22.6212	0.805421
Hom.	ISCS_ECOLI	22.4372	0.780543
Hom.	ISPA_ECOLI	19.8908	0.544204
Hom.	ISPB_ECOLI	21.3772	0.617802
Hom.	ISPD_ECOLI	21.5529	0.508558
Hom.	ISPF_ECOLI	21.6956	0.554828
Hom.	IXTPA_ECOLI	20.4858	0.689221
Hom.	KBAY_ECOLI	21.7088	0.627292
Hom.	KBL_ECOLI	20.6338	0.707354
Hom.	KDGL_ECOLI	25.3796	0.609745
Hom.	KDSA_ECOLI	21.1362	0.727388
Hom.	KDSB_ECOLI	20.9438	0.648127
Hom.	KDSC_ECOL6	21.5577	0.62236
Hom.	KDUI_ECOLI	21.937	0.600775
Hom.	KGUA_ECOLI	22.7781	0.58927
Hom.	KPRS_ECOLI	20.5141	0.753021
Hom.	KPYK2_ECOLI	20.5519	0.671956
Hom.	LDCA_ECOLI	20.9772	0.539679
Hom.	LDHD_ECOLI	22.068	0.707589
Hom.	LEU3_ECOLI	21.3053	0.668592
Hom.	LGUL_ECOLI	22.5862	0.764022
Hom.	LPAKS_ECOLI	21.8115	0.700695
Hom.	LPXB_ECOLI	22.5585	0.562091
Hom.	LSRF_ECOLI	22.3067	0.586444
Hom.	LTAE_ECOLI	22.468	0.603028
Hom.	LYSD_ECOLI	22.7713	0.475169
Hom.	MALY_ECOLI	20.6683	0.571546
Hom.	MAZG_ECOLI	23.3466	0.609936
Hom.	MDAB_ECO57	22.3625	0.708134
Hom.	MENB_ECOLI	23.267	0.806343
Hom.	MENC_ECOLI	20.8444	0.573875
Hom.	MEND_ECOLI	22.1362	0.576285
Hom.	MEPA_ECOLI	20.5308	0.537297
Hom.	METAS_ECOLI	21.7915	0.557569
Hom.	METB_ECOLI	21.3601	0.592454
Hom.	METC_ECOLI	21.5582	0.56386
Hom.	METF_ECOLI	20.97	0.669297
Hom.	METK_ECOLI	21.3022	0.77146
Hom.	MGSA_ECOLI	21.7406	0.565522
Hom.	MHPC_ECOLI	21.6812	0.66446
Hom.	MLTA_ECOLI	21.296	0.672219
Hom.	MMUM_ECOLI	19.7357	0.616688
Hom.	MOAB_ECOLI	21.3289	0.647857
Hom.	MOAC_ECOLI	23.0261	0.672489
Hom.	MOBA_ECOLI	20.9061	0.478996
Hom.	MOEA_ECOLI	20.3399	0.615676
Hom.	MOG_ECOLI	21.4971	0.572931
Hom.	MPGP_ECOLI	22.1603	0.497851
Hom.	MSRC_ECOLI	21.4054	0.501119
Hom.	MTNN_ECO57	21.3795	0.708397
Hom.	MURA_ECOLI	20.709	0.688166
Hom.	MURC_ECOLI	20.887	0.626579
Hom.	MURG_ECOLI	21.8821	0.575599
Hom.	NADB_ECOLI	22.5899	0.535193
Hom.	NADD_ECOLI	22.132	0.494141
Hom.	NADE_ECOLI	22.4355	0.575091
Hom.	NAGA_ECOLI	20.4841	0.653701
Hom.	NAGB_ECOLI	22.5346	0.7058
Hom.	NAGD_ECOLI	23.3383	0.668322
Hom.	NANA_ECOLI	22.3444	0.621897
Hom.	NANK_ECOLI	19.1086	0.529649
Hom.	NCPP_ECOLI	20.8284	0.579761
Hom.	NDK_ECOLI	19.4581	0.822673
Hom.	NFSA_ECOLI	21.7484	0.575599
Hom.	NRFA_ECOLI	20.4196	0.676466
Hom.	NTPPA_ECOLI	19.6613	0.551001
Hom.	NUDC_ECOLI	23.7087	0.555545
Hom.	NUDE_ECOLI	22.7446	0.533839
Hom.	NUDK_ECOLI	22.6047	0.616054
Hom.	ODO1_ECOLI	21.4755	0.729029
Hom.	ODP1_ECO57	20.7848	0.826429
Hom.	ORN_ECOLI	22.3763	0.677216
Hom.	OSMC_ECOLI	21.8048	0.584747
Hom.	OTC1_ECOLI	20.7404	0.605653
Hom.	OTNC_ECOLI	21.2907	0.512073
Hom.	OTSA_ECOLI	20.9259	0.517922
Hom.	OXC_ECOLI	21.0848	0.51807
Hom.	PAAH_ECOLI	20.393	0.504611
Hom.	PAAI_ECOLI	21.876	0.562045
Hom.	PAAZ_ECOLI	20.581	0.537028
Hom.	PABC_ECOLI	20.4797	0.436336
Hom.	PANB_ECOLI	21.9856	0.677266
Hom.	PANC_ECOLI	21.6872	0.636897
Hom.	PAT_ECOLI	21.7159	0.572201
Hom.	PCKA_ECOLI	20.4849	0.745872
Hom.	PDXA_ECOLI	20.5023	0.516397
Hom.	PDXH_ECOLI	22.2978	0.596092
Hom.	PDXJ_ECOLI	20.186	0.704773
Hom.	PDXK_ECOLI	21.7607	0.520981
Hom.	PDXY_ECOLI	22.1469	0.632289
Hom.	PEPB_ECOLI	20.1311	0.678853
Hom.	PEPQ_ECOLI	22.2709	0.733178
Hom.	PEPT_ECOLI	22.2239	0.630323
Hom.	PFKA_ECOLI	22.9994	0.826747
Hom.	PFKB_ECOLI	20.1291	0.535863
Hom.	PFLB_ECOLI	21.5925	0.850092
Hom.	PGMB_ECOLI	18.4246	0.541992
Hom.	PHNP_ECOLI	22.4891	0.601628
Hom.	PHSM_ECOLI	21.9006	0.709391
Hom.	POXB_ECOLI	22.2148	0.60007
Hom.	PPK1_ECOLI	22.621	0.595132
Hom.	PPNN_ECOLI	21.931	0.609512
Hom.	PPX_ECO57	21.3286	0.553814
Hom.	PROB_ECOLI	19.8893	0.63206
Hom.	PRPB_ECOLI	20.718	0.67682
Hom.	PRPD_ECOLI	21.5293	0.679322
Hom.	PSUG_ECOLI	21.181	0.622083
Hom.	PTFB3_ECOLI	21.0478	0.527315
Hom.	PUR1_ECOLI	21.788	0.696923
Hom.	PUR3_ECOLI	20.9036	0.62239
Hom.	PUR5_ECOLI	20.0246	0.68444
Hom.	PUR7_ECOLI	21.4915	0.751929
Hom.	PUR8_ECOLI	21.1174	0.725422
Hom.	PURA_ECOLI	21.3059	0.778164
Hom.	PURE_ECOLI	21.7069	0.723313
Hom.	PURK_ECOLI	20.679	0.644716
Hom.	PURT_ECOLI	20.9865	0.561869
Hom.	PUUD_ECOLI	20.8806	0.441434
Hom.	PXPA_ECOLI	20.7492	0.56625
Hom.	PYRD_ECOLI	21.8851	0.551176
Hom.	PYRE_ECOLI	20.826	0.6316
Hom.	PYRF_ECOLI	18.9911	0.580281
Hom.	PYRG_ECOLI	21.0349	0.704697
Hom.	PYRH_ECOLI	21.8333	0.72622
Hom.	Q1R4Y9_ECOUT	20.8407	0.577409
Hom.	QOR1_ECOLI	20.8385	0.562429
Hom.	QUED_ECOLI	23.4094	0.591293
Hom.	RBN_ECOLI	20.4747	0.523418
Hom.	RBSK_ECOLI	20.2957	0.5588
Hom.	RHAA_ECOLI	20.4418	0.61088
Hom.	RHAD_ECOLI	22.0684	0.589126
Hom.	RHAM_ECOLI	23.5711	0.67303
Hom.	RHMA_ECOLI	21.0469	0.522437
Hom.	RHMD_ECOLI	23.5851	0.631226
Hom.	RIBA_ECOLI	21.5208	0.589114
Hom.	RIBB_ECOLI	20.3442	0.665528
Hom.	RIMK_ECOLI	21.3431	0.563851
Hom.	RISA_ECOLI	22.5696	0.553504
Hom.	RLMA_ECOLI	21.2085	0.501442
Hom.	RLMB_ECOLI	21.1951	0.6643
Hom.	RLMH_ECOLI	21.6792	0.511204
Hom.	RLMI_ECOLI	22.2299	0.631856
Hom.	RLMM_ECOLI	22.76	0.631644
Hom.	RMLA1_ECOLI	21.7178	0.498
Hom.	RMLB2_ECOLI	21.5304	0.663746
Hom.	ROXA_ECOLI	21.4504	0.618351
Hom.	RPIA_ECOLI	20.2139	0.671278
Hom.	RPIB_ECOLI	22.5143	0.499668
Hom.	RSME_ECOLI	20.3155	0.566668
Hom.	RSMH_ECOLI	20.8247	0.585652
Hom.	RTCA_ECOLI	19.8952	0.527195
Hom.	RUTA_ECOLI	21.1404	0.587464
Hom.	RUTC_ECOL6	22.8855	0.65911
Hom.	RUVC_ECOLI	21.6495	0.619102
Hom.	SCPB_ECOLI	22.9711	0.64994
Hom.	SECA_ECOLI	21.1471	0.746864
Hom.	SELD_ECOLI	21.8606	0.646652
Hom.	SERA_ECOLI	21.0634	0.670139
Hom.	SERC_ECOLI	20.7579	0.634128
Hom.	SODM_ECOLI	19.8129	0.863562
Hom.	SPEB_ECOLI	22.5545	0.754443
Hom.	SPEE_ECOLI	21.5275	0.647137
Hom.	SQUS_ECOLI	22.885	0.686163
Hom.	SQUT_ECOLI	20.2188	0.625749
Hom.	SQUU_ECOLI	20.9375	0.590552
Hom.	SQUV_ECOLI	20.4293	0.567772
Hom.	SSUD_ECOLI	20.9538	0.53234
Hom.	SSUE_ECOLI	22.866	0.527407
Hom.	SUFS_ECOLI	21.7054	0.562834
Hom.	SYH_ECOLI	20.9713	0.646916
Hom.	SYK1_ECOLI	21.7787	0.780134
Hom.	SYM_ECOLI	20.2965	0.75576
Hom.	SYS_ECOLI	21.0872	0.714069
Hom.	SYW_ECOLI	21.993	0.720456
Hom.	SYY_ECOLI	20.8885	0.704377
Hom.	TALB_ECOLI	21.322	0.774873
Hom.	TAUD_ECOLI	22.1892	0.548781
Hom.	TCDA_ECOLI	21.0766	0.650682
Hom.	TDCF_ECOLI	22.0549	0.645169
Hom.	TESB_ECOLI	22.6359	0.587264
Hom.	THGA_ECOLI	23.8298	0.469235
Hom.	TILS_ECOLI	20.3279	0.506209
Hom.	TKT1_ECOLI	20.2289	0.837346
Hom.	TPIS_ECODH	19.7609	0.809593
Hom.	TPX_ECOLI	18.6067	0.739104
Hom.	TREA_ECOLI	20.4273	0.559136
Hom.	TRMJ_ECOLI	21.4769	0.641334
Hom.	TRPA_ECOLI	20.4723	0.578944
Hom.	TRPB_ECOLI	21.4678	0.647892
Hom.	TRUD_ECOLI	21.6487	0.5692
Hom.	TSAC_ECOLI	20.2106	0.453321
Hom.	TYPH_ECOLI	21.2517	0.738652
Hom.	TYRB_ECOLI	20.1964	0.53782
Hom.	TYSY_ECO57	23.0993	0.697978
Hom.	UBID_ECOLI	23.4318	0.610904
Hom.	UBII_ECOLI	22.8489	0.582885
Hom.	UDP_ECOLI	22.4382	0.724145
Hom.	ULAD_ECOLI	20.7284	0.784232
Hom.	UPPP_ECOLI	27.702	0.592976
Hom.	UPP_ECOLI	22.4873	0.745249
Hom.	WECB_ECOLI	22.1348	0.54487
Hom.	WECE_ECOLI	22.1199	0.68958
Hom.	XAPA_ECOLI	20.8203	0.578865
Hom.	XGPT_ECOLI	24.1414	0.755341
Hom.	XYLB_ECOLI	20.1662	0.498563
Hom.	XYLS_ECOLI	21.2141	0.613124
Hom.	YAGE_ECOLI	20.7285	0.677442
Hom.	YAHK_ECOLI	21.7939	0.585484
Hom.	YAJL_ECOLI	21.9798	0.667355
Hom.	YBDL_ECOLI	21.7534	0.539254
Hom.	YBGC_ECOLI	24.0053	0.506385
Hom.	YBHH_ECOLI	20.042	0.512651
Hom.	YCAC_ECOLI	22.8319	0.511854
Hom.	YCDX_ECOLI	20.9891	0.559119
Hom.	YCEM_ECOLI	20.4799	0.545105
Hom.	YCJR_ECOLI	22.23	0.717106
Hom.	YDDE_ECOLI	21.3329	0.568735
Hom.	YDHF_ECOLI	22.0428	0.607714
Hom.	YDHR_ECOLI	21.1479	0.460782
Hom.	YDIB_ECOLI	21.2901	0.514416
Hom.	YDJA_ECOLI	22.4783	0.612186
Hom.	YDJH_ECOLI	21.5567	0.491014
Hom.	YEAR_ECOLI	22.2654	0.492535
Hom.	YECD_ECOLI	20.9879	0.53773
Hom.	YFCE_ECOLI	22.0921	0.553544
Hom.	YFCF_ECOLI	22.4802	0.519567
Hom.	YGEW_ECOLI	21.1408	0.688247
Hom.	YGHU_ECOLI	23.8006	0.624675
Hom.	YGID_ECOLI	22.9901	0.515078
Hom.	YGIN_ECOLI	21.3547	0.691531
Hom.	YHHX_ECOLI	21.5731	0.625722
Hom.	YIBF_ECOLI	22.08	0.561402
Hom.	YIHX_ECOLI	21.3505	0.594278
Hom.	YJHC_ECOLI	22.871	0.416439
Hom.	YJIA_ECOLI	21.1915	0.682484
Hom.	YNJE_ECOLI	20.065	0.615574
Hom.	YPDF_ECOLI	21.3228	0.564022
Hom.	YPEA_ECOLI	22.5167	0.542456
Hom.	YQJG_ECOLI	21.9577	0.623094
Mon.	3PASE_ECOLI	20.1611	0.630104
Mon.	6PGL_ECOLI	20.9979	0.655118
Mon.	ACNB_ECOLI	20.6571	0.764402
Mon.	AEEP_ECOLI	20.2096	0.488201
Mon.	AMIC_ECOLI	21.3242	0.578986
Mon.	AROK_ECOLI	21.0802	0.614248
Mon.	BIOH_ECOLI	21.1628	0.519906
Mon.	C3TPN7_ECOLX	22.8592	0.71993
Mon.	C561_ECOLI	27.727	0.464342
Mon.	CITX_ECOLI	21.2269	0.459747
Mon.	CMOB_ECOLI	21.9365	0.593073
Mon.	CUEO_ECOLI	21.5846	0.607529
Mon.	CYSI_ECOLI	22.4464	0.678415
Mon.	DACA_ECOLI	22.9657	0.693931
Mon.	DCP_ECOLI	20.2741	0.533662
Mon.	DHPS_ECOLI	19.8718	0.57202
Mon.	DKGA_ECOLI	21.3726	0.576212
Mon.	DLD_ECOLI	20.3393	0.624118
Mon.	DUSB_ECOLI	22.0264	0.505535
Mon.	EMTA_ECOLI	20.3049	0.547619
Mon.	END3_ECOLI	22.0627	0.549589
Mon.	ENTC_ECOLI	19.8644	0.585416
Mon.	ENTE_ECOLI	19.4834	0.59944
Mon.	EX3_ECOLI	21.6172	0.648351
Mon.	FADB_ECOLI	21.5493	0.714561
Mon.	FADH_ECOLI	20.2685	0.562304
Mon.	FENR_ECOLI	21.4685	0.509408
Mon.	FKBX_ECOLI	19.9853	0.679847
Mon.	FOLC_ECOLI	20.1497	0.605135
Mon.	FRE_ECOLI	21.279	0.587586
Mon.	FTSI_ECOLI	21.4515	0.613382
Mon.	GLGA_ECOLI	21.7635	0.548601
Mon.	GLGB_ECOLI	23.1756	0.630378
Mon.	GLGX_ECOLI	21.3164	0.531888
Mon.	GLO2_ECOLI	21.3114	0.365892
Mon.	GLPD_ECOLI	21.677	0.655197
Mon.	GLPE_ECOLI	21.0242	0.707078
Mon.	GLPX_ECOLI	20.7918	0.709163
Mon.	GLUQ_ECOLI	21.902	0.506019
Mon.	GMHBB_ECOLI	22.4538	0.612421
Mon.	GUN_ECOLI	21.6544	0.581311
Mon.	HEM3_ECOLI	20.7342	0.555139
Mon.	HEMN_ECOLI	21.0953	0.648954
Mon.	HPPK_ECOLI	22.1218	0.492547
Mon.	HRPB_ECOLI	19.8951	0.50364
Mon.	HYBD_ECOLI	21.4391	0.543433
Mon.	KCY_ECOLI	21.0168	0.552547
Mon.	LGT_ECOLI	28.1036	0.63034
Mon.	LNT_ECOLI	25.8178	0.622531
Mon.	LPXC_ECOLI	22.0934	0.673488
Mon.	MALQ_ECOLI	21.5773	0.590788
Mon.	MAO1_ECOLI	22.0327	0.65777
Mon.	MASY_ECOLI	20.5017	0.617531
Mon.	MASZ_ECOLI	19.5164	0.660501
Mon.	MENE_ECOLI	20.8065	0.522974
Mon.	MENF_ECOLI	20.6482	0.491691
Mon.	MENH_ECOLI	18.635	0.51952
Mon.	MEPS_ECOLI	21.2889	0.558736
Mon.	MLTB_ECOLI	20.8127	0.624512
Mon.	MNMC_ECOLI	20.1884	0.501934
Mon.	MRDA_ECOLI	22.9513	0.645398
Mon.	MSRB_ECOLI	22.7256	0.561449
Mon.	MSRP_ECOLI	20.9381	0.54471
Mon.	MURB_ECOLI	21.1149	0.492296
Mon.	MURD_ECOLI	19.571	0.634079
Mon.	MURF_ECOLI	19.7876	0.623298
Mon.	MURI_ECOLI	21.1144	0.474791
Mon.	MUTT_ECOLI	22.8789	0.521125
Mon.	NUDB_ECOLI	23.0193	0.54284
Mon.	NUDJ_ECOK1	23.9638	0.592262
Mon.	OTNI_ECOLI	21.76	0.496514
Mon.	PABB_ECOLI	21.0864	0.561052
Mon.	PAGP_ECOLI	29.0144	0.581275
Mon.	PANE_ECOLI	20.8859	0.526202
Mon.	PGAB_ECOLI	21.618	0.440705
Mon.	PGK_ECOLI	20.0484	0.813528
Mon.	PHP_ECOLI	20.0786	0.58578
Mon.	PHR_ECOLI	21.3952	0.51074
Mon.	PIMT_ECOLI	20.9509	0.491872
Mon.	PPA_ECOLI	19.3562	0.448669
Mon.	PQQL_ECOLI	19.5092	0.496563
Mon.	PTRA_ECOLI	20.7843	0.578819
Mon.	PUR2_ECOLI	20.5763	0.739166
Mon.	PURNU_ECOLI	20.8347	0.534986
Mon.	Q6SJ71_ECOLX	19.334	0.439628
Mon.	QOR2_ECOLI	19.1702	0.601449
Mon.	RADD_ECOLI	21.6333	0.584728
Mon.	RFAF_ECOLI	22.4587	0.563908
Mon.	RFAG_ECOLI	21.6005	0.456298
Mon.	RHAB_ECOLI	19.0975	0.552283
Mon.	RLMD_ECOLI	20.6758	0.496702
Mon.	RLME_ECOLI	21.0688	0.565038
Mon.	RLMG_ECOLI	22.1369	0.622898
Mon.	RLMKL_ECOLI	21.4491	0.659903
Mon.	RLUE_ECOLI	21.2431	0.486233
Mon.	RNB_ECOLI	21.7723	0.669652
Mon.	RND_ECOLI	21.2082	0.564601
Mon.	RSMB_ECOLI	21.3723	0.496821
Mon.	RSMC_ECOLI	21.9572	0.624565
Mon.	RSMD_ECOLI	19.0116	0.540422
Mon.	RSMF_ECOLI	20.725	0.518333
Mon.	RSMG_ECOLI	22.5654	0.54983
Mon.	RSUA_ECOLI	21.9867	0.605971
Mon.	SDHD_ECOLI	19.7208	0.560974
Mon.	SIXA_ECOLI	19.8391	0.577215
Mon.	SLT_ECOLI	20.5332	0.55544
Mon.	SODC_ECOLI	18.3224	0.57928
Mon.	SQASE_ECOLI	21.3548	0.652247
Mon.	SRKA_ECOLI	22.0023	0.482966
Mon.	SUPH_ECOLI	21.0917	0.574947
Mon.	TESA_ECOLI	21.329	0.525893
Mon.	THRC_ECOLI	20.5843	0.607286
Mon.	THTM_ECOLI	20.505	0.556971
Mon.	TMCA_ECOLI	21.0322	0.448433
Mon.	TRMB_ECOLI	22.393	0.6549
Mon.	TRPC_ECOLI	19.2048	0.573525
Mon.	UBIC_ECOLI	20.7633	0.447933
Mon.	UBIG_ECOLI	21.6218	0.624677
Mon.	USHA_ECOLI	20.8063	0.638331
Mon.	UXUA_ECOLI	20.4602	0.824222
Mon.	YBAK_ECOLI	22.9238	0.587226
Mon.	YBEY_ECOLI	20.4753	0.622218
Mon.	YBFF_ECOLI	19.89	0.606192
Mon.	YBHC_ECOLI	19.3681	0.666371
Mon.	YCBB_ECOLI	19.3908	0.50896
Mon.	YCFH_ECOLI	21.2444	0.578105
Mon.	YEGS_ECOLI	20.002	0.479245
Mon.	YFCD_ECOLI	21.0747	0.572036
Mon.	YHHW_ECOLI	21.9927	0.722193
Mon.	YIDA_ECOLI	22.3718	0.68904
Mon.	YJJV_ECOLI	21.382	0.546945
Mon.	YLII_ECOLI	20.4811	0.53382
Mon.	YMDB_ECOLI	21.0271	0.501224
Mon.	YQGF_ECOLI	21.1747	0.582637

## Sheet: B
QS	Prot	Cost
Hom.	5DNU_ECOLI	3.95442
Hom.	6PGD_ECOLI	1.895
Hom.	A0A0H2V6Y9_ECOL6	2.04933
Hom.	ACEA_ECOLI	3.99808
Hom.	ACEK_ECOLI	0.367857
Hom.	ACOCT_ECOLI	5.3423
Hom.	ADIA_ECOLI	4.21854
Hom.	ADPP_ECOLI	6.18479
Hom.	AES_ECOLI	1.58252
Hom.	AGAS_ECOLI	3.56196
Hom.	AHPF_ECOLI	6.01083
Hom.	AIDB_ECOLI	2.73014
Hom.	AK3_ECOLI	1.17403
Hom.	ALAA_ECOLI	0.811561
Hom.	ALF_ECOLI	6.07056
Hom.	ALKH_ECOLI	-0.432111
Hom.	ALLB_ECOLI	3.46412
Hom.	ALLC_ECOLI	1.52069
Hom.	ALR1_ECOLI	3.09282
Hom.	ALSE_ECOLI	5.36254
Hom.	ALSK_ECOLI	4.43632
Hom.	AMN_ECOLI	3.36872
Hom.	AMO_ECOLI	2.49118
Hom.	AMPA_ECOLI	1.9962
Hom.	APBE_ECOLI	-3.14305
Hom.	APHA_ECOLI	4.58342
Hom.	APT_ECOLI	5.98276
Hom.	ARAA_ECOLI	6.17337
Hom.	ARAD_ECOLI	7.38931
Hom.	ARGB_ECOLI	1.79484
Hom.	ARGK_ECOLI	5.2189
Hom.	ARLY_ECOLI	2.595
Hom.	AROE_ECOLI	-0.117317
Hom.	AROF_ECOLI	1.38276
Hom.	ASNA_ECOLI	6.23797
Hom.	ASNB_ECOLI	5.54846
Hom.	ASPA_ECOLI	-0.676772
Hom.	ASPG1_ECOLI	1.75429
Hom.	ASPG2_ECOLI	1.14496
Hom.	ASSY_ECOLI	4.338
Hom.	ASTB_ECOLI	4.2193
Hom.	ATDA_ECOLI	1.49466
Hom.	ATOB_ECOLI	1.34985
Hom.	AZOR_ECOLI	6.67569
Hom.	BEPA_ECOLI	-0.905576
Hom.	BFR_ECOLI	4.5855
Hom.	BGAL_ECOLI	1.03199
Hom.	BGLA_ECOLI	4.29368
Hom.	BGLR_ECOLI	4.41958
Hom.	BIOA_ECOLI	5.94945
Hom.	BIOD1_ECOLI	5.28493
Hom.	BIOF_ECOLI	5.166
Hom.	BIRA_ECOLI	-2.0256
Hom.	BLO1_ECOLX	6.96156
Hom.	C3SRV3_ECOLX	-0.230769
Hom.	C3SWD2_ECOLX	7.47324
Hom.	C3TPH2_ECOLX	2.90097
Hom.	C3TQA2_ECOLX	2.95752
Hom.	C3TR70_ECOLX	1.492
Hom.	CAIB_ECOLI	5.97437
Hom.	CAN_ECOLI	4.84318
Hom.	CAPP_ECOLI	0.8602
Hom.	CDD_ECOLI	5.22896
Hom.	CFA_ECOLI	2.38425
Hom.	CHRR_ECOLI	7.6307
Hom.	CISY_ECOLI	-1.04851
Hom.	COAA_ECOLI	5.51196
Hom.	COAD_ECOLI	4.32983
Hom.	COAE_ECOLI	3.00446
Hom.	COBC_ECOLI	7.65793
Hom.	CODA_ECOLI	7.37442
Hom.	CYNS_ECOLI	6.68066
Hom.	CYSE_ECOLI	4.36922
Hom.	CYSM_ECOLI	2.10399
Hom.	DACB_ECOLI	2.52765
Hom.	DAPB_ECOLI	2.24568
Hom.	DCDA_ECOLI	2.65395
Hom.	DCD_ECOLI	3.70693
Hom.	DCEA_ECOLI	4.95717
Hom.	DEOC_ECOLI	4.08486
Hom.	DHAS_ECOLI	4.11384
Hom.	DHE4_ECOLI	1.16323
Hom.	DIAA_ECOLI	0.795745
Hom.	DLGD_ECOLI	4.75819
Hom.	DPAL_ECOLI	4.76285
Hom.	DTD_ECOLI	6.68529
Hom.	DUT_ECOLI	5.40959
Hom.	DXR_ECOLI	0.813603
Hom.	DXS_ECOLI	4.47818
Hom.	E4PD_ECOLI	0.306618
Hom.	ELBB_ECOLI	7.35797
Hom.	ENTA_ECOLI	3.15303
Hom.	ENTB_ECOLI	12.6863
Hom.	ENTH_ECOLI	2.34211
Hom.	EUTD_ECOLI	6.51792
Hom.	F16PA_ECOLI	-0.930575
Hom.	FABH_ECOLI	0.922905
Hom.	FADM_ECOLI	5.39657
Hom.	FCL_ECOLI	4.14214
Hom.	FCTA_ECOLI	0.477203
Hom.	FKBA_ECOLI	2.06096
Hom.	FOLB_ECOLI	0.330844
Hom.	FOLD_ECOLI	5.24832
Hom.	FOLX_ECOLI	1.24902
Hom.	FSAA_ECOLI	4.07384
Hom.	FTNA_ECOLI	1.92646
Hom.	FUCA_ECOLI	7.21204
Hom.	FUCI_ECOLI	3.41465
Hom.	FUCM_ECOLI	4.454
Hom.	FUCO_ECOLI	7.3107
Hom.	G6PI_ECOLI	4.41536
Hom.	GABD_ECOLI	6.26485
Hom.	GABT_ECOLI	2.5497
Hom.	GAL7_ECOLI	7.03843
Hom.	GALE_ECOLI	2.43725
Hom.	GALU_ECOLI	4.18753
Hom.	GARD_ECOLI	5.36311
Hom.	GCH1_ECOLI	3.72611
Hom.	GCL_ECOLI	4.1931
Hom.	GCS2_ECOLI	4.33725
Hom.	GLAH_ECOLI	5.10503
Hom.	GLDA_ECOLI	1.12633
Hom.	GLF_ECOLI	-0.334909
Hom.	GLGC_ECOLI	3.38086
Hom.	GLK_ECO57	0.860802
Hom.	GLMS_ECOLI	1.1997
Hom.	GLMU_ECOLI	2.54606
Hom.	GLPQ_ECOLI	2.80417
Hom.	GLSA1_ECOLI	1.6529
Hom.	GLYA_ECOLI	5.70548
Hom.	GM4D_ECOLI	7.22723
Hom.	GMHA_ECOLI	3.2415
Hom.	GNTK_ECOLI	5.14104
Hom.	GPMA_ECOLI	8.93932
Hom.	GPR_ECOLI	5.55582
Hom.	GSH1_ECOLI	-1.41523
Hom.	GSHB_ECOLI	3.42846
Hom.	GSHR_ECOLI	2.93618
Hom.	GSP_ECOLI	-0.763522
Hom.	GSTA_ECOLI	3.43181
Hom.	GUAA_ECOLI	2.47199
Hom.	GUAD_ECOLI	2.53094
Hom.	HCHA_ECOLI	-1.39189
Hom.	HCXB_ECOLI	4.8305
Hom.	HDHA_ECOLI	4.25665
Hom.	HEM2_ECOLI	0.445679
Hom.	HINT_ECOLI	-0.982462
Hom.	HIS1_ECOLI	3.85994
Hom.	HIS8_ECOLI	4.72547
Hom.	HISX_ECOLI	3.46478
Hom.	HIUH_ECOLI	3.35394
Hom.	HLDD_ECO57	4.12495
Hom.	HMP_ECOLI	1.78207
Hom.	HPRT_ECOLI	2.85388
Hom.	HXPB_ECOLI	7.26798
Hom.	HYCI_ECOLI	3.66654
Hom.	IDI_ECOLI	6.34826
Hom.	IDND_ECOLI	2.46859
Hom.	ILVA_ECOLI	3.78041
Hom.	ILVC_ECOLI	-2.86275
Hom.	ILVE_ECOLI	7.25378
Hom.	ILVH_ECOLI	-0.335
Hom.	IPYR_ECOLI	2.14182
Hom.	ISCS_ECOLI	1.62034
Hom.	ISPA_ECOLI	2.8892
Hom.	ISPB_ECOLI	0.569358
Hom.	ISPD_ECOLI	4.38062
Hom.	ISPF_ECOLI	-0.317776
Hom.	IXTPA_ECOLI	4.37954
Hom.	KBAY_ECOLI	1.34409
Hom.	KBL_ECOLI	4.97259
Hom.	KDGL_ECOLI	-8.77848
Hom.	KDSA_ECOLI	1.90586
Hom.	KDSB_ECOLI	4.83637
Hom.	KDSC_ECOL6	1.95348
Hom.	KDUI_ECOLI	3.15956
Hom.	KGUA_ECOLI	-1.04218
Hom.	KPRS_ECOLI	2.88215
Hom.	KPYK2_ECOLI	0.275814
Hom.	LDCA_ECOLI	3.22096
Hom.	LDHD_ECOLI	4.49793
Hom.	LEU3_ECOLI	6.33166
Hom.	LGUL_ECOLI	4.26724
Hom.	LPAKS_ECOLI	4.05245
Hom.	LPXB_ECOLI	4.48949
Hom.	LSRF_ECOLI	-0.882043
Hom.	LTAE_ECOLI	3.99185
Hom.	LYSD_ECOLI	-4.19971
Hom.	MALY_ECOLI	3.12548
Hom.	MAZG_ECOLI	5.56214
Hom.	MDAB_ECO57	7.48099
Hom.	MENB_ECOLI	3.81396
Hom.	MENC_ECOLI	-0.902302
Hom.	MEND_ECOLI	4.53629
Hom.	MEPA_ECOLI	-1.77541
Hom.	METAS_ECOLI	2.99454
Hom.	METB_ECOLI	4.51455
Hom.	METC_ECOLI	2.72975
Hom.	METF_ECOLI	0.483998
Hom.	METK_ECOLI	2.58435
Hom.	MGSA_ECOLI	5.22213
Hom.	MHPC_ECOLI	2.72381
Hom.	MLTA_ECOLI	0.175524
Hom.	MMUM_ECOLI	-3.55316
Hom.	MOAB_ECOLI	-1.69716
Hom.	MOAC_ECOLI	3.86415
Hom.	MOBA_ECOLI	-0.680371
Hom.	MOEA_ECOLI	3.30863
Hom.	MOG_ECOLI	1.96877
Hom.	MPGP_ECOLI	-3.82867
Hom.	MSRC_ECOLI	1.46413
Hom.	MTNN_ECO57	3.39776
Hom.	MURA_ECOLI	0.680741
Hom.	MURC_ECOLI	5.61252
Hom.	MURG_ECOLI	1.34112
Hom.	NADB_ECOLI	1.08762
Hom.	NADD_ECOLI	4.87226
Hom.	NADE_ECOLI	4.08606
Hom.	NAGA_ECOLI	3.044
Hom.	NAGB_ECOLI	0.848776
Hom.	NAGD_ECOLI	7.88754
Hom.	NANA_ECOLI	5.30504
Hom.	NANK_ECOLI	1.91608
Hom.	NCPP_ECOLI	4.52423
Hom.	NDK_ECOLI	0.372784
Hom.	NFSA_ECOLI	5.20775
Hom.	NRFA_ECOLI	-0.520395
Hom.	NTPPA_ECOLI	6.02365
Hom.	NUDC_ECOLI	2.09907
Hom.	NUDE_ECOLI	3.36868
Hom.	NUDK_ECOLI	5.62187
Hom.	ODO1_ECOLI	-0.481671
Hom.	ODP1_ECO57	2.38101
Hom.	ORN_ECOLI	5.9154
Hom.	OSMC_ECOLI	4.26453
Hom.	OTC1_ECOLI	3.01324
Hom.	OTNC_ECOLI	5.81738
Hom.	OTSA_ECOLI	3.7512
Hom.	OXC_ECOLI	3.94139
Hom.	PAAH_ECOLI	1.75381
Hom.	PAAI_ECOLI	0.705
Hom.	PAAZ_ECOLI	1.96211
Hom.	PABC_ECOLI	4.06648
Hom.	PANB_ECOLI	3.52806
Hom.	PANC_ECOLI	2.71905
Hom.	PAT_ECOLI	4.42205
Hom.	PCKA_ECOLI	1.89525
Hom.	PDXA_ECOLI	5.63525
Hom.	PDXH_ECOLI	2.50513
Hom.	PDXJ_ECOLI	4.44699
Hom.	PDXK_ECOLI	3.47281
Hom.	PDXY_ECOLI	5.98684
Hom.	PEPB_ECOLI	4.57603
Hom.	PEPQ_ECOLI	7.52269
Hom.	PEPT_ECOLI	0.892951
Hom.	PFKA_ECOLI	-0.785214
Hom.	PFKB_ECOLI	5.32067
Hom.	PFLB_ECOLI	3.53631
Hom.	PGMB_ECOLI	-1.62982
Hom.	PHNP_ECOLI	7.77
Hom.	PHSM_ECOLI	2.76325
Hom.	POXB_ECOLI	2.18467
Hom.	PPK1_ECOLI	3.2531
Hom.	PPNN_ECOLI	6.73332
Hom.	PPX_ECO57	1.65578
Hom.	PROB_ECOLI	2.37793
Hom.	PRPB_ECOLI	3.96637
Hom.	PRPD_ECOLI	2.22393
Hom.	PSUG_ECOLI	1.86987
Hom.	PTFB3_ECOLI	3.73322
Hom.	PUR1_ECOLI	3.16455
Hom.	PUR3_ECOLI	-0.07
Hom.	PUR5_ECOLI	0.699608
Hom.	PUR7_ECOLI	3.30241
Hom.	PUR8_ECOLI	3.0244
Hom.	PURA_ECOLI	1.65525
Hom.	PURE_ECOLI	5.35285
Hom.	PURK_ECOLI	5.20027
Hom.	PURT_ECOLI	0.715961
Hom.	PUUD_ECOLI	0.933224
Hom.	PXPA_ECOLI	0.343535
Hom.	PYRD_ECOLI	5.1958
Hom.	PYRE_ECOLI	3.99549
Hom.	PYRF_ECOLI	4.35339
Hom.	PYRG_ECOLI	1.94744
Hom.	PYRH_ECOLI	4.41918
Hom.	Q1R4Y9_ECOUT	0.971814
Hom.	QOR1_ECOLI	2.57251
Hom.	QUED_ECOLI	6.13824
Hom.	RBN_ECOLI	3.72696
Hom.	RBSK_ECOLI	6.29118
Hom.	RHAA_ECOLI	4.7664
Hom.	RHAD_ECOLI	3.76009
Hom.	RHAM_ECOLI	6.23785
Hom.	RHMA_ECOLI	4.56113
Hom.	RHMD_ECOLI	6.65585
Hom.	RIBA_ECOLI	3.31805
Hom.	RIBB_ECOLI	3.5809
Hom.	RIMK_ECOLI	2.20045
Hom.	RISA_ECOLI	1.02879
Hom.	RLMA_ECOLI	1.90242
Hom.	RLMB_ECOLI	0.916167
Hom.	RLMH_ECOLI	4.43002
Hom.	RLMI_ECOLI	3.23147
Hom.	RLMM_ECOLI	2.43173
Hom.	RMLA1_ECOLI	3.10544
Hom.	RMLB2_ECOLI	2.82518
Hom.	ROXA_ECOLI	3.17352
Hom.	RPIA_ECOLI	-2.37446
Hom.	RPIB_ECOLI	3.15386
Hom.	RSME_ECOLI	0.403637
Hom.	RSMH_ECOLI	-1.8627
Hom.	RTCA_ECOLI	-0.256771
Hom.	RUTA_ECOLI	1.42617
Hom.	RUTC_ECOL6	6.23024
Hom.	RUVC_ECOLI	1.36736
Hom.	SCPB_ECOLI	1.78431
Hom.	SECA_ECOLI	1.77992
Hom.	SELD_ECOLI	2.09154
Hom.	SERA_ECOLI	1.8012
Hom.	SERC_ECOLI	4.67353
Hom.	SODM_ECOLI	11.0798
Hom.	SPEB_ECOLI	5.12583
Hom.	SPEE_ECOLI	4.42073
Hom.	SQUS_ECOLI	1.04752
Hom.	SQUT_ECOLI	0.381998
Hom.	SQUU_ECOLI	4.79866
Hom.	SQUV_ECOLI	4.97658
Hom.	SSUD_ECOLI	2.31698
Hom.	SSUE_ECOLI	-0.355085
Hom.	SUFS_ECOLI	3.35843
Hom.	SYH_ECOLI	4.20239
Hom.	SYK1_ECOLI	4.61827
Hom.	SYM_ECOLI	-2.23075
Hom.	SYS_ECOLI	2.08781
Hom.	SYW_ECOLI	5.31492
Hom.	SYY_ECOLI	1.38382
Hom.	TALB_ECOLI	3.06444
Hom.	TAUD_ECOLI	1.12658
Hom.	TCDA_ECOLI	0.87218
Hom.	TDCF_ECOLI	7.15083
Hom.	TESB_ECOLI	5.29847
Hom.	THGA_ECOLI	4.93372
Hom.	TILS_ECOLI	4.08675
Hom.	TKT1_ECOLI	4.10118
Hom.	TPIS_ECODH	4.87434
Hom.	TPX_ECOLI	7.63752
Hom.	TREA_ECOLI	1.65401
Hom.	TRMJ_ECOLI	3.28518
Hom.	TRPA_ECOLI	-3.51195
Hom.	TRPB_ECOLI	6.26858
Hom.	TRUD_ECOLI	3.30738
Hom.	TSAC_ECOLI	-1.96994
Hom.	TYPH_ECOLI	2.62892
Hom.	TYRB_ECOLI	4.52103
Hom.	TYSY_ECO57	5.21538
Hom.	UBID_ECOLI	5.64223
Hom.	UBII_ECOLI	9.02387
Hom.	UDP_ECOLI	2.80217
Hom.	ULAD_ECOLI	-1.09496
Hom.	UPPP_ECOLI	6.56716
Hom.	UPP_ECOLI	6.57268
Hom.	WECB_ECOLI	6.56234
Hom.	WECE_ECOLI	3.55358
Hom.	XAPA_ECOLI	7.31289
Hom.	XGPT_ECOLI	3.26054
Hom.	XYLB_ECOLI	7.72677
Hom.	XYLS_ECOLI	3.8642
Hom.	YAGE_ECOLI	2.30021
Hom.	YAHK_ECOLI	5.01127
Hom.	YAJL_ECOLI	0.527167
Hom.	YBDL_ECOLI	2.97137
Hom.	YBGC_ECOLI	4.40632
Hom.	YBHH_ECOLI	0.359973
Hom.	YCAC_ECOLI	3.86836
Hom.	YCDX_ECOLI	8.48055
Hom.	YCEM_ECOLI	1.88013
Hom.	YCJR_ECOLI	4.03591
Hom.	YDDE_ECOLI	9.43595
Hom.	YDHF_ECOLI	0.686842
Hom.	YDHR_ECOLI	6.34593
Hom.	YDIB_ECOLI	0.112557
Hom.	YDJA_ECOLI	6.78708
Hom.	YDJH_ECOLI	3.97648
Hom.	YEAR_ECOLI	6.05455
Hom.	YECD_ECOLI	4.5626
Hom.	YFCE_ECOLI	9.43426
Hom.	YFCF_ECOLI	1.90639
Hom.	YGEW_ECOLI	0.914743
Hom.	YGHU_ECOLI	7.34452
Hom.	YGID_ECOLI	15.6572
Hom.	YGIN_ECOLI	2.57083
Hom.	YHHX_ECOLI	6.94931
Hom.	YIBF_ECOLI	4.47303
Hom.	YIHX_ECOLI	2.04421
Hom.	YJHC_ECOLI	3.93667
Hom.	YJIA_ECOLI	-0.105395
Hom.	YNJE_ECOLI	-2.60766
Hom.	YPDF_ECOLI	3.36958
Hom.	YPEA_ECOLI	2.61145
Hom.	YQJG_ECOLI	3.30816

## Sheet: C
QS	Prot	Cost	CAI
Hom.	5DNU_ECOLI	25.227	0.573051
Hom.	6PGD_ECOLI	24.9515	0.734496
Hom.	A0A0H2V6Y9_ECOL6	24.0174	0.557494
Hom.	ACEA_ECOLI	24.4073	0.732579
Hom.	ACEK_ECOLI	29.2697	0.564749
Hom.	ACOCT_ECOLI	23.9458	0.404941
Hom.	ADIA_ECOLI	26.3509	0.672564
Hom.	ADPP_ECOLI	24.0083	0.498051
Hom.	AES_ECOLI	26.1643	0.493863
Hom.	AGAS_ECOLI	24.964	0.651215
Hom.	AHPF_ECOLI	23.7658	0.740097
Hom.	AIDB_ECOLI	24.5597	0.501937
Hom.	AK3_ECOLI	23.9622	0.607692
Hom.	ALAA_ECOLI	26.0116	0.637633
Hom.	ALF_ECOLI	23.5517	0.852935
Hom.	ALKH_ECOLI	23.982	0.768818
Hom.	ALLB_ECOLI	23.4406	0.783117
Hom.	ALLC_ECOLI	26.1233	0.565572
Hom.	ALR1_ECOLI	24.3533	0.594297
Hom.	ALSE_ECOLI	26.9904	0.621477
Hom.	ALSK_ECOLI	24.6108	0.508634
Hom.	AMN_ECOLI	25.9248	0.492118
Hom.	AMO_ECOLI	25.3621	0.627113
Hom.	AMPA_ECOLI	22.9421	0.64574
Hom.	APBE_ECOLI	24.2548	0.650339
Hom.	APHA_ECOLI	25.5453	0.547721
Hom.	APT_ECOLI	24.0291	0.746292
Hom.	ARAA_ECOLI	26.0212	0.713612
Hom.	ARAD_ECOLI	25.14	0.647695
Hom.	ARGB_ECOLI	23.868	0.594261
Hom.	ARGK_ECOLI	25.0412	0.544394
Hom.	ARLY_ECOLI	23.7738	0.660714
Hom.	AROE_ECOLI	24.9943	0.466183
Hom.	AROF_ECOLI	24.4515	0.606627
Hom.	ASNA_ECOLI	25.6378	0.662521
Hom.	ASNB_ECOLI	25.9226	0.70901
Hom.	ASPA_ECOLI	22.5717	0.763455
Hom.	ASPG1_ECOLI	24.327	0.573302
Hom.	ASPG2_ECOLI	22.7232	0.712668
Hom.	ASSY_ECOLI	25.4724	0.710995
Hom.	ASTB_ECOLI	23.7935	0.547812
Hom.	ATDA_ECOLI	29.7152	0.567283
Hom.	ATOB_ECOLI	20.9463	0.533097
Hom.	AZOR_ECOLI	25.2682	0.700392
Hom.	BEPA_ECOLI	24.4683	0.572349
Hom.	BFR_ECOLI	24.8924	0.566748
Hom.	BGAL_ECOLI	26.8427	0.610664
Hom.	BGLA_ECOLI	27.824	0.713315
Hom.	BGLR_ECOLI	26.7405	0.643625
Hom.	BIOA_ECOLI	25.5257	0.630756
Hom.	BIOD1_ECOLI	24.5585	0.477389
Hom.	BIOF_ECOLI	22.9124	0.560171
Hom.	BIRA_ECOLI	26.2784	0.491475
Hom.	BLO1_ECOLX	27.7436	0.403925
Hom.	C3SRV3_ECOLX	22.7994	0.742859
Hom.	C3SWD2_ECOLX	24.5496	0.545831
Hom.	C3TPH2_ECOLX	22.8117	0.696746
Hom.	C3TQA2_ECOLX	23.3294	0.798743
Hom.	C3TR70_ECOLX	28.5857	0.659656
Hom.	CAIB_ECOLI	24.7723	0.668054
Hom.	CAN_ECOLI	27.056	0.609941
Hom.	CAPP_ECOLI	25.2947	0.670157
Hom.	CDD_ECOLI	24.2333	0.580439
Hom.	CFA_ECOLI	28.4871	0.582552
Hom.	CHRR_ECOLI	23.2398	0.647739
Hom.	CISY_ECOLI	27.1078	0.757454
Hom.	COAA_ECOLI	27.2681	0.481485
Hom.	COAD_ECOLI	25.1845	0.624644
Hom.	COAE_ECOLI	24.3362	0.50415
Hom.	COBC_ECOLI	25.7873	0.482067
Hom.	CODA_ECOLI	23.68	0.581169
Hom.	CYNS_ECOLI	20.0813	0.594586
Hom.	CYSE_ECOLI	23.8561	0.636773
Hom.	CYSM_ECOLI	22.7474	0.590987
Hom.	DACB_ECOLI	24.1005	0.517424
Hom.	DAPB_ECOLI	23.4756	0.597156
Hom.	DCDA_ECOLI	24.7576	0.589154
Hom.	DCD_ECOLI	25.1092	0.65672
Hom.	DCEA_ECOLI	26.4583	0.729806
Hom.	DEOC_ECOLI	23.875	0.82949
Hom.	DHAS_ECOLI	24.7458	0.59394
Hom.	DHE4_ECOLI	24.7984	0.659267
Hom.	DIAA_ECOLI	22.2888	0.531444
Hom.	DLGD_ECOLI	23.9456	0.63257
Hom.	DPAL_ECOLI	23.577	0.671639
Hom.	DTD_ECOLI	23.4148	0.539878
Hom.	DUT_ECOLI	22.9609	0.648261
Hom.	DXR_ECOLI	22.2464	0.563295
Hom.	DXS_ECOLI	23.6446	0.656035
Hom.	E4PD_ECOLI	24.4377	0.533617
Hom.	ELBB_ECOLI	21.6738	0.618215
Hom.	ENTA_ECOLI	22.2455	0.611842
Hom.	ENTB_ECOLI	27.2217	0.675168
Hom.	ENTH_ECOLI	25.18	0.539117
Hom.	EUTD_ECOLI	21.7271	0.551691
Hom.	F16PA_ECOLI	25.6425	0.69491
Hom.	FABH_ECOLI	22.1748	0.633535
Hom.	FADM_ECOLI	24.3702	0.514865
Hom.	FCL_ECOLI	26.594	0.641926
Hom.	FCTA_ECOLI	25.4792	0.559676
Hom.	FKBA_ECOLI	24.8544	0.697958
Hom.	FOLB_ECOLI	25.0372	0.626447
Hom.	FOLD_ECOLI	22.562	0.639198
Hom.	FOLX_ECOLI	27.0927	0.61198
Hom.	FSAA_ECOLI	22.4711	0.633908
Hom.	FTNA_ECOLI	27.0257	0.651471
Hom.	FUCA_ECOLI	23.7705	0.508723
Hom.	FUCI_ECOLI	24.3109	0.678476
Hom.	FUCM_ECOLI	26.595	0.470035
Hom.	FUCO_ECOLI	22.7758	0.619266
Hom.	G6PI_ECOLI	26.5589	0.762269
Hom.	GABD_ECOLI	23.6433	0.716634
Hom.	GABT_ECOLI	23.8678	0.657102
Hom.	GAL7_ECOLI	26.3265	0.595897
Hom.	GALE_ECOLI	25.2846	0.681537
Hom.	GALU_ECOLI	24.2411	0.628743
Hom.	GARD_ECOLI	22.5656	0.580844
Hom.	GCH1_ECOLI	24.2398	0.621621
Hom.	GCL_ECOLI	23.1837	0.686399
Hom.	GCS2_ECOLI	25.4977	0.570681
Hom.	GLAH_ECOLI	27.4755	0.629438
Hom.	GLDA_ECOLI	22.1222	0.688227
Hom.	GLF_ECOLI	28.2929	0.420928
Hom.	GLGC_ECOLI	25.9214	0.659599
Hom.	GLK_ECO57	25.555	0.605818
Hom.	GLMS_ECOLI	23.403	0.730933
Hom.	GLMU_ECOLI	22.504	0.689893
Hom.	GLPQ_ECOLI	27.3462	0.596127
Hom.	GLSA1_ECOLI	21.4077	0.555587
Hom.	GLYA_ECOLI	23.7009	0.824652
Hom.	GM4D_ECOLI	25.5453	0.752518
Hom.	GMHA_ECOLI	23.2802	0.731601
Hom.	GNTK_ECOLI	24.8438	0.653568
Hom.	GPMA_ECOLI	26.925	0.747568
Hom.	GPR_ECOLI	24.7122	0.530856
Hom.	GSH1_ECOLI	26.5042	0.622702
Hom.	GSHB_ECOLI	25.4467	0.684332
Hom.	GSHR_ECOLI	24.5304	0.729955
Hom.	GSP_ECOLI	27.6086	0.668585
Hom.	GSTA_ECOLI	27.2477	0.559184
Hom.	GUAA_ECOLI	26.0388	0.777055
Hom.	GUAD_ECOLI	26.1887	0.58346
Hom.	HCHA_ECOLI	25.2351	0.596178
Hom.	HCXB_ECOLI	23.26	0.601436
Hom.	HDHA_ECOLI	21.3827	0.562678
Hom.	HEM2_ECOLI	24.3012	0.652347
Hom.	HINT_ECOLI	26.6238	0.602334
Hom.	HIS1_ECOLI	24.3127	0.693604
Hom.	HIS8_ECOLI	24.7438	0.625477
Hom.	HISX_ECOLI	22.2947	0.64731
Hom.	HIUH_ECOLI	28.7159	0.388852
Hom.	HLDD_ECO57	27.4158	0.777997
Hom.	HMP_ECOLI	27.5059	0.667176
Hom.	HPRT_ECOLI	25.7974	0.767315
Hom.	HXPB_ECOLI	23.5495	0.503251
Hom.	HYCI_ECOLI	25.1855	0.639836
Hom.	IDI_ECOLI	26.0682	0.516792
Hom.	IDND_ECOLI	24.6485	0.525902
Hom.	ILVA_ECOLI	23.6049	0.661798
Hom.	ILVC_ECOLI	25.2706	0.793553
Hom.	ILVE_ECOLI	24.5033	0.730695
Hom.	ILVH_ECOLI	23.7317	0.490447
Hom.	IPYR_ECOLI	24.7	0.805421
Hom.	ISCS_ECOLI	23.7644	0.780543
Hom.	ISPA_ECOLI	22.7026	0.544204
Hom.	ISPB_ECOLI	23.4031	0.617802
Hom.	ISPD_ECOLI	23.1301	0.508558
Hom.	ISPF_ECOLI	24.76	0.554828
Hom.	IXTPA_ECOLI	23.1933	0.689221
Hom.	KBAY_ECOLI	24.4209	0.627292
Hom.	KBL_ECOLI	23.6865	0.707354
Hom.	KDGL_ECOLI	21.5967	0.609745
Hom.	KDSA_ECOLI	24.9377	0.727388
Hom.	KDSB_ECOLI	24.4475	0.648127
Hom.	KDSC_ECOL6	22.5933	0.62236
Hom.	KDUI_ECOLI	25.761	0.600775
Hom.	KGUA_ECOLI	25.3603	0.58927
Hom.	KPRS_ECOLI	23.5194	0.753021
Hom.	KPYK2_ECOLI	22.0318	0.671956
Hom.	LDCA_ECOLI	26.0283	0.539679
Hom.	LDHD_ECOLI	24.0761	0.707589
Hom.	LEU3_ECOLI	23.75	0.668592
Hom.	LGUL_ECOLI	24.086	0.764022
Hom.	LPAKS_ECOLI	25.0917	0.700695
Hom.	LPXB_ECOLI	24.7141	0.562091
Hom.	LSRF_ECOLI	24.0404	0.586444
Hom.	LTAE_ECOLI	22.9712	0.603028
Hom.	LYSD_ECOLI	24.0838	0.475169
Hom.	MALY_ECOLI	27.8082	0.571546
Hom.	MAZG_ECOLI	23.8154	0.609936
Hom.	MDAB_ECO57	28.9148	0.708134
Hom.	MENB_ECOLI	23.9504	0.806343
Hom.	MENC_ECOLI	24.6648	0.573875
Hom.	MEND_ECOLI	24.1251	0.576285
Hom.	MEPA_ECOLI	26.048	0.537297
Hom.	METAS_ECOLI	27.9302	0.557569
Hom.	METB_ECOLI	22.6273	0.592454
Hom.	METC_ECOLI	24.8748	0.56386
Hom.	METF_ECOLI	26.3633	0.669297
Hom.	METK_ECOLI	24.1129	0.77146
Hom.	MGSA_ECOLI	26.8636	0.565522
Hom.	MHPC_ECOLI	25.8542	0.66446
Hom.	MLTA_ECOLI	26.7869	0.672219
Hom.	MMUM_ECOLI	23.9538	0.616688
Hom.	MOAB_ECOLI	23.7041	0.647857
Hom.	MOAC_ECOLI	21.6412	0.672489
Hom.	MOBA_ECOLI	26.35	0.478996
Hom.	MOEA_ECOLI	24.4121	0.615676
Hom.	MOG_ECOLI	23.2427	0.572931
Hom.	MPGP_ECOLI	25.535	0.497851
Hom.	MSRC_ECOLI	25.2806	0.501119
Hom.	MTNN_ECO57	22.0516	0.708397
Hom.	MURA_ECOLI	22.6803	0.688166
Hom.	MURC_ECOLI	22.9146	0.626579
Hom.	MURG_ECOLI	23.3731	0.575599
Hom.	NADB_ECOLI	24.3382	0.535193
Hom.	NADD_ECOLI	26.6124	0.494141
Hom.	NADE_ECOLI	23.5743	0.575091
Hom.	NAGA_ECOLI	24.3676	0.653701
Hom.	NAGB_ECOLI	25.4187	0.7058
Hom.	NAGD_ECOLI	23.8344	0.668322
Hom.	NANA_ECOLI	24.1264	0.621897
Hom.	NANK_ECOLI	22.2209	0.529649
Hom.	NCPP_ECOLI	23.8373	0.579761
Hom.	NDK_ECOLI	26.2923	0.822673
Hom.	NFSA_ECOLI	26.3165	0.575599
Hom.	NRFA_ECOLI	27.0578	0.676466
Hom.	NTPPA_ECOLI	23.813	0.551001
Hom.	NUDC_ECOLI	26.9396	0.555545
Hom.	NUDE_ECOLI	25.535	0.533839
Hom.	NUDK_ECOLI	25.6028	0.616054
Hom.	ODO1_ECOLI	25.3751	0.729029
Hom.	ODP1_ECO57	25.8715	0.826429
Hom.	ORN_ECOLI	25.893	0.677216
Hom.	OSMC_ECOLI	22.9366	0.584747
Hom.	OTC1_ECOLI	25.0793	0.605653
Hom.	OTNC_ECOLI	23.6278	0.512073
Hom.	OTSA_ECOLI	26.9	0.517922
Hom.	OXC_ECOLI	23.1678	0.51807
Hom.	PAAH_ECOLI	24.3992	0.504611
Hom.	PAAI_ECOLI	20.6224	0.562045
Hom.	PAAZ_ECOLI	23.8193	0.537028
Hom.	PABC_ECOLI	24.7794	0.436336
Hom.	PANB_ECOLI	23.0735	0.677266
Hom.	PANC_ECOLI	24.6008	0.636897
Hom.	PAT_ECOLI	23.4554	0.572201
Hom.	PCKA_ECOLI	25.6762	0.745872
Hom.	PDXA_ECOLI	23.7048	0.516397
Hom.	PDXH_ECOLI	29.6597	0.596092
Hom.	PDXJ_ECOLI	22.5053	0.704773
Hom.	PDXK_ECOLI	23.5669	0.520981
Hom.	PDXY_ECOLI	23.6099	0.632289
Hom.	PEPB_ECOLI	23.8139	0.678853
Hom.	PEPQ_ECOLI	27.1183	0.733178
Hom.	PEPT_ECOLI	24.2433	0.630323
Hom.	PFKA_ECOLI	22.6248	0.826747
Hom.	PFKB_ECOLI	21.0699	0.535863
Hom.	PFLB_ECOLI	24.9269	0.850092
Hom.	PGMB_ECOLI	27.1903	0.541992
Hom.	PHNP_ECOLI	25.4187	0.601628
Hom.	PHSM_ECOLI	25.8428	0.709391
Hom.	POXB_ECOLI	23.1759	0.60007
Hom.	PPK1_ECOLI	26.6514	0.595132
Hom.	PPNN_ECOLI	25.0131	0.609512
Hom.	PPX_ECO57	25.5244	0.553814
Hom.	PROB_ECOLI	23.5886	0.63206
Hom.	PRPB_ECOLI	23.9925	0.67682
Hom.	PRPD_ECOLI	24.8215	0.679322
Hom.	PSUG_ECOLI	21.8416	0.622083
Hom.	PTFB3_ECOLI	24.9227	0.527315
Hom.	PUR1_ECOLI	23.6882	0.696923
Hom.	PUR3_ECOLI	25.4519	0.62239
Hom.	PUR5_ECOLI	25.1341	0.68444
Hom.	PUR7_ECOLI	25.9192	0.751929
Hom.	PUR8_ECOLI	26.906	0.725422
Hom.	PURA_ECOLI	23.8159	0.778164
Hom.	PURE_ECOLI	20.8569	0.723313
Hom.	PURK_ECOLI	25.8435	0.644716
Hom.	PURT_ECOLI	23.4213	0.561869
Hom.	PUUD_ECOLI	24.3638	0.441434
Hom.	PXPA_ECOLI	21.3041	0.56625
Hom.	PYRD_ECOLI	23.3118	0.551176
Hom.	PYRE_ECOLI	26.3698	0.6316
Hom.	PYRF_ECOLI	25.3948	0.580281
Hom.	PYRG_ECOLI	25.0939	0.704697
Hom.	PYRH_ECOLI	23.4821	0.72622
Hom.	Q1R4Y9_ECOUT	28.0571	0.577409
Hom.	QOR1_ECOLI	24.0415	0.562429
Hom.	QUED_ECOLI	28.3822	0.591293
Hom.	RBN_ECOLI	25.3049	0.523418
Hom.	RBSK_ECOLI	21.357	0.5588
Hom.	RHAA_ECOLI	26.5289	0.61088
Hom.	RHAD_ECOLI	25.4458	0.589126
Hom.	RHAM_ECOLI	29.1733	0.67303
Hom.	RHMA_ECOLI	23.6959	0.522437
Hom.	RHMD_ECOLI	24.7825	0.631226
Hom.	RIBA_ECOLI	25.3814	0.589114
Hom.	RIBB_ECOLI	23.3092	0.665528
Hom.	RIMK_ECOLI	23.5409	0.563851
Hom.	RISA_ECOLI	24.1495	0.553504
Hom.	RLMA_ECOLI	26.5678	0.501442
Hom.	RLMB_ECOLI	21.8147	0.6643
Hom.	RLMH_ECOLI	27.2525	0.511204
Hom.	RLMI_ECOLI	24.2985	0.631856
Hom.	RLMM_ECOLI	27.0166	0.631644
Hom.	RMLA1_ECOLI	25.4052	0.498
Hom.	RMLB2_ECOLI	27.2306	0.663746
Hom.	ROXA_ECOLI	28.3532	0.618351
Hom.	RPIA_ECOLI	22.5443	0.671278
Hom.	RPIB_ECOLI	23.0851	0.499668
Hom.	RSME_ECOLI	25.8667	0.566668
Hom.	RSMH_ECOLI	23.7029	0.585652
Hom.	RTCA_ECOLI	22.8506	0.527195
Hom.	RUTA_ECOLI	26.8709	0.587464
Hom.	RUTC_ECOL6	24.06	0.65911
Hom.	RUVC_ECOLI	22.5547	0.619102
Hom.	SCPB_ECOLI	24.1879	0.64994
Hom.	SECA_ECOLI	25.535	0.746864
Hom.	SELD_ECOLI	22.5751	0.646652
Hom.	SERA_ECOLI	23.2514	0.670139
Hom.	SERC_ECOLI	25.9961	0.634128
Hom.	SODM_ECOLI	29.6421	0.863562
Hom.	SPEB_ECOLI	23.996	0.754443
Hom.	SPEE_ECOLI	27.3841	0.647137
Hom.	SQUS_ECOLI	28.429	0.686163
Hom.	SQUT_ECOLI	24.7944	0.625749
Hom.	SQUU_ECOLI	22.2446	0.590552
Hom.	SQUV_ECOLI	23.4196	0.567772
Hom.	SSUD_ECOLI	25.3683	0.53234
Hom.	SSUE_ECOLI	24.3988	0.527407
Hom.	SUFS_ECOLI	24.8675	0.562834
Hom.	SYH_ECOLI	25.3297	0.646916
Hom.	SYK1_ECOLI	26.0032	0.780134
Hom.	SYM_ECOLI	28.4751	0.75576
Hom.	SYS_ECOLI	24.7376	0.714069
Hom.	SYW_ECOLI	25.4529	0.720456
Hom.	SYY_ECOLI	26.5591	0.704377
Hom.	TALB_ECOLI	23.9623	0.774873
Hom.	TAUD_ECOLI	27.1479	0.548781
Hom.	TCDA_ECOLI	22.8965	0.650682
Hom.	TDCF_ECOLI	23.2383	0.645169
Hom.	TESB_ECOLI	24.718	0.587264
Hom.	THGA_ECOLI	25.1068	0.469235
Hom.	TILS_ECOLI	27.2691	0.506209
Hom.	TKT1_ECOLI	24.8686	0.837346
Hom.	TPIS_ECODH	24.0675	0.809593
Hom.	TPX_ECOLI	24.5712	0.739104
Hom.	TREA_ECOLI	27.0219	0.559136
Hom.	TRMJ_ECOLI	25.222	0.641334
Hom.	TRPA_ECOLI	24.9521	0.578944
Hom.	TRPB_ECOLI	23.3946	0.647892
Hom.	TRUD_ECOLI	24.975	0.5692
Hom.	TSAC_ECOLI	24.6706	0.453321
Hom.	TYPH_ECOLI	22.8491	0.738652
Hom.	TYRB_ECOLI	25.8261	0.53782
Hom.	TYSY_ECO57	27.411	0.697978
Hom.	UBID_ECOLI	24.1876	0.610904
Hom.	UBII_ECOLI	23.8225	0.582885
Hom.	UDP_ECOLI	21.6547	0.724145
Hom.	ULAD_ECOLI	25.8667	0.784232
Hom.	UPPP_ECOLI	23.2528	0.592976
Hom.	UPP_ECOLI	22.4451	0.745249
Hom.	WECB_ECOLI	24.5151	0.54487
Hom.	WECE_ECOLI	25.0827	0.68958
Hom.	XAPA_ECOLI	25.4314	0.578865
Hom.	XGPT_ECOLI	24.2922	0.755341
Hom.	XYLB_ECOLI	24.4919	0.498563
Hom.	XYLS_ECOLI	27.1497	0.613124
Hom.	YAGE_ECOLI	24.4288	0.677442
Hom.	YAHK_ECOLI	23.6971	0.585484
Hom.	YAJL_ECOLI	22.4923	0.667355
Hom.	YBDL_ECOLI	25.5758	0.539254
Hom.	YBGC_ECOLI	26.8061	0.506385
Hom.	YBHH_ECOLI	23.5109	0.512651
Hom.	YCAC_ECOLI	24.5281	0.511854
Hom.	YCDX_ECOLI	26.3056	0.559119
Hom.	YCEM_ECOLI	25.6148	0.545105
Hom.	YCJR_ECOLI	25.4757	0.717106
Hom.	YDDE_ECOLI	24.4055	0.568735
Hom.	YDHF_ECOLI	25.8669	0.607714
Hom.	YDHR_ECOLI	30.0962	0.460782
Hom.	YDIB_ECOLI	23.9968	0.514416
Hom.	YDJA_ECOLI	23.593	0.612186
Hom.	YDJH_ECOLI	22.9827	0.491014
Hom.	YEAR_ECOLI	29.2949	0.492535
Hom.	YECD_ECOLI	24.3356	0.53773
Hom.	YFCE_ECOLI	24.2429	0.553544
Hom.	YFCF_ECOLI	26.7305	0.519567
Hom.	YGEW_ECOLI	24.928	0.688247
Hom.	YGHU_ECOLI	25.5955	0.624675
Hom.	YGID_ECOLI	25.1947	0.515078
Hom.	YGIN_ECOLI	28.8321	0.691531
Hom.	YHHX_ECOLI	26.3182	0.625722
Hom.	YIBF_ECOLI	24.4	0.561402
Hom.	YIHX_ECOLI	28.8953	0.594278
Hom.	YJHC_ECOLI	25.0424	0.416439
Hom.	YJIA_ECOLI	25.7572	0.682484
Hom.	YNJE_ECOLI	27.0642	0.615574
Hom.	YPDF_ECOLI	24.3173	0.564022
Hom.	YPEA_ECOLI	28.0627	0.542456
Hom.	YQJG_ECOLI	28.1058	0.623094
Mon.	3PASE_ECOLI	26.7754	0.630104
Mon.	6PGL_ECOLI	24.3155	0.655118
Mon.	ACNB_ECOLI	23.7946	0.764402
Mon.	AEEP_ECOLI	23.4684	0.488201
Mon.	AMIC_ECOLI	23.82	0.578986
Mon.	AROK_ECOLI	23.5254	0.614248
Mon.	BIOH_ECOLI	26.5906	0.519906
Mon.	C3TPN7_ECOLX	23.9226	0.71993
Mon.	C561_ECOLI	24.3405	0.464342
Mon.	CITX_ECOLI	24.2676	0.459747
Mon.	CMOB_ECOLI	28.1083	0.593073
Mon.	CUEO_ECOLI	25.0165	0.607529
Mon.	CYSI_ECOLI	24.5593	0.678415
Mon.	DACA_ECOLI	23.4586	0.693931
Mon.	DCP_ECOLI	27.3408	0.533662
Mon.	DHPS_ECOLI	24.8693	0.57202
Mon.	DKGA_ECOLI	26.5403	0.576212
Mon.	DLD_ECOLI	26.2716	0.624118
Mon.	DUSB_ECOLI	24.0227	0.505535
Mon.	EMTA_ECOLI	25.4902	0.547619
Mon.	END3_ECOLI	25.6529	0.549589
Mon.	ENTC_ECOLI	24.7538	0.585416
Mon.	ENTE_ECOLI	25.2248	0.59944
Mon.	EX3_ECOLI	27.3963	0.648351
Mon.	FADB_ECOLI	24.4847	0.714561
Mon.	FADH_ECOLI	23.9652	0.562304
Mon.	FENR_ECOLI	25.2992	0.509408
Mon.	FKBX_ECOLI	25.966	0.679847
Mon.	FOLC_ECOLI	24.3537	0.605135
Mon.	FRE_ECOLI	27.0814	0.587586
Mon.	FTSI_ECOLI	23.6508	0.613382
Mon.	GLGA_ECOLI	25.8989	0.548601
Mon.	GLGB_ECOLI	27.5401	0.630378
Mon.	GLGX_ECOLI	26.1919	0.531888
Mon.	GLO2_ECOLI	27.0711	0.365892
Mon.	GLPD_ECOLI	26.2623	0.655197
Mon.	GLPE_ECOLI	27.5146	0.707078
Mon.	GLPX_ECOLI	22.0147	0.709163
Mon.	GLUQ_ECOLI	26.3439	0.506019
Mon.	GMHBB_ECOLI	24.8177	0.612421
Mon.	GUN_ECOLI	27.4578	0.581311
Mon.	HEM3_ECOLI	21.6735	0.555139
Mon.	HEMN_ECOLI	27.2964	0.648954
Mon.	HPPK_ECOLI	26.0225	0.492547
Mon.	HRPB_ECOLI	24.3777	0.50364
Mon.	HYBD_ECOLI	23.2067	0.543433
Mon.	KCY_ECOLI	22.5418	0.552547
Mon.	LGT_ECOLI	25.6643	0.63034
Mon.	LNT_ECOLI	24.3413	0.622531
Mon.	LPXC_ECOLI	25.1649	0.673488
Mon.	MALQ_ECOLI	26.6642	0.590788
Mon.	MAO1_ECOLI	24.4384	0.65777
Mon.	MASY_ECOLI	26.6579	0.617531
Mon.	MASZ_ECOLI	25.1319	0.660501
Mon.	MENE_ECOLI	26.7705	0.522974
Mon.	MENF_ECOLI	25.6874	0.491691
Mon.	MENH_ECOLI	27.5333	0.51952
Mon.	MEPS_ECOLI	27.2648	0.558736
Mon.	MLTB_ECOLI	28.3092	0.624512
Mon.	MNMC_ECOLI	26.2814	0.501934
Mon.	MRDA_ECOLI	24.9252	0.645398
Mon.	MSRB_ECOLI	24.7357	0.561449
Mon.	MSRP_ECOLI	28.4674	0.54471
Mon.	MURB_ECOLI	25.7538	0.492296
Mon.	MURD_ECOLI	24.0516	0.634079
Mon.	MURF_ECOLI	22.5309	0.623298
Mon.	MURI_ECOLI	24.6355	0.474791
Mon.	MUTT_ECOLI	27.8608	0.521125
Mon.	NUDB_ECOLI	26.3763	0.54284
Mon.	NUDJ_ECOK1	25.8017	0.592262
Mon.	OTNI_ECOLI	27.2403	0.496514
Mon.	PABB_ECOLI	24.9289	0.561052
Mon.	PAGP_ECOLI	26.0554	0.581275
Mon.	PANE_ECOLI	25.6757	0.526202
Mon.	PGAB_ECOLI	27.4727	0.440705
Mon.	PGK_ECOLI	23.3564	0.813528
Mon.	PHP_ECOLI	25.9139	0.58578
Mon.	PHR_ECOLI	26.8454	0.51074
Mon.	PIMT_ECOLI	25.0242	0.491872
Mon.	PPA_ECOLI	24.6417	0.448669
Mon.	PQQL_ECOLI	25.6865	0.496563
Mon.	PTRA_ECOLI	25.3318	0.578819
Mon.	PUR2_ECOLI	24.633	0.739166
Mon.	PURNU_ECOLI	24.8855	0.534986
Mon.	Q6SJ71_ECOLX	27.6192	0.439628
Mon.	QOR2_ECOLI	23.347	0.601449
Mon.	RADD_ECOLI	27.3878	0.584728
Mon.	RFAF_ECOLI	24.7684	0.563908
Mon.	RFAG_ECOLI	26.1698	0.456298
Mon.	RHAB_ECOLI	25.3404	0.552283
Mon.	RLMD_ECOLI	24.3977	0.496702
Mon.	RLME_ECOLI	25.8881	0.565038
Mon.	RLMG_ECOLI	24.6627	0.622898
Mon.	RLMKL_ECOLI	26.0978	0.659903
Mon.	RLUE_ECOLI	26.0835	0.486233
Mon.	RNB_ECOLI	25.0667	0.669652
Mon.	RND_ECOLI	27.7713	0.564601
Mon.	RSMB_ECOLI	25.2429	0.496821
Mon.	RSMC_ECOLI	23.6167	0.624565
Mon.	RSMD_ECOLI	26.7162	0.540422
Mon.	RSMF_ECOLI	26.2027	0.518333
Mon.	RSMG_ECOLI	25.7314	0.54983
Mon.	RSUA_ECOLI	24.6188	0.605971
Mon.	SDHD_ECOLI	25.4179	0.560974
Mon.	SIXA_ECOLI	24.0783	0.577215
Mon.	SLT_ECOLI	27.0886	0.55544
Mon.	SODC_ECOLI	24.0891	0.57928
Mon.	SQASE_ECOLI	27.735	0.652247
Mon.	SRKA_ECOLI	28.7919	0.482966
Mon.	SUPH_ECOLI	26.5175	0.574947
Mon.	TESA_ECOLI	25.8425	0.525893
Mon.	THRC_ECOLI	24.7695	0.607286
Mon.	THTM_ECOLI	26.095	0.556971
Mon.	TMCA_ECOLI	25.5385	0.448433
Mon.	TRMB_ECOLI	27.2945	0.6549
Mon.	TRPC_ECOLI	25.2527	0.573525
Mon.	UBIC_ECOLI	27.9703	0.447933
Mon.	UBIG_ECOLI	26.1019	0.624677
Mon.	USHA_ECOLI	25.3084	0.638331
Mon.	UXUA_ECOLI	26.8962	0.824222
Mon.	YBAK_ECOLI	21.1171	0.587226
Mon.	YBEY_ECOLI	26.5966	0.622218
Mon.	YBFF_ECOLI	26.7851	0.606192
Mon.	YBHC_ECOLI	24.3	0.666371
Mon.	YCBB_ECOLI	28.0687	0.50896
Mon.	YCFH_ECOLI	24.6837	0.578105
Mon.	YEGS_ECOLI	24.3276	0.479245
Mon.	YFCD_ECOLI	25.3061	0.572036
Mon.	YHHW_ECOLI	25.939	0.722193
Mon.	YIDA_ECOLI	23.609	0.68904
Mon.	YJJV_ECOLI	24.4299	0.546945
Mon.	YLII_ECOLI	26.1112	0.53382
Mon.	YMDB_ECOLI	23.0065	0.501224
Mon.	YQGF_ECOLI	24.8042	0.582637

## Sheet: D
QS	Prot	Cost	CAI
Hom.	5DNU_ECOLI	23.6111	0.573051
Hom.	6PGD_ECOLI	23.015	0.734496
Hom.	A0A0H2V6Y9_ECOL6	22.5813	0.557494
Hom.	ACEA_ECOLI	23.0244	0.732579
Hom.	ACEK_ECOLI	25.3711	0.564749
Hom.	ACOCT_ECOLI	23.0819	0.404941
Hom.	ADIA_ECOLI	23.8461	0.672564
Hom.	ADPP_ECOLI	23.4483	0.498051
Hom.	AES_ECOLI	24.147	0.493863
Hom.	AGAS_ECOLI	22.9771	0.651215
Hom.	AHPF_ECOLI	22.19	0.740097
Hom.	AIDB_ECOLI	23.6414	0.501937
Hom.	AK3_ECOLI	21.9891	0.607692
Hom.	ALAA_ECOLI	24.0546	0.637633
Hom.	ALF_ECOLI	23.0716	0.852935
Hom.	ALKH_ECOLI	21.9901	0.768818
Hom.	ALLB_ECOLI	22.8419	0.783117
Hom.	ALLC_ECOLI	23.3401	0.565572
Hom.	ALR1_ECOLI	22.6939	0.594297
Hom.	ALSE_ECOLI	24.4091	0.621477
Hom.	ALSK_ECOLI	23.0172	0.508634
Hom.	AMN_ECOLI	23.5477	0.492118
Hom.	AMO_ECOLI	23.8119	0.627113
Hom.	AMPA_ECOLI	22.341	0.64574
Hom.	APBE_ECOLI	22.6812	0.650339
Hom.	APHA_ECOLI	23.1747	0.547721
Hom.	APT_ECOLI	22.8279	0.746292
Hom.	ARAA_ECOLI	24.1428	0.713612
Hom.	ARAD_ECOLI	23.5688	0.647695
Hom.	ARGB_ECOLI	21.495	0.594261
Hom.	ARGK_ECOLI	22.5278	0.544394
Hom.	ARLY_ECOLI	22.2396	0.660714
Hom.	AROE_ECOLI	22.7805	0.466183
Hom.	AROF_ECOLI	21.7455	0.606627
Hom.	ASNA_ECOLI	23.1579	0.662521
Hom.	ASNB_ECOLI	24.1325	0.70901
Hom.	ASPA_ECOLI	22.4383	0.763455
Hom.	ASPG1_ECOLI	22.9379	0.573302
Hom.	ASPG2_ECOLI	21.6532	0.712668
Hom.	ASSY_ECOLI	23.2526	0.710995
Hom.	ASTB_ECOLI	22.2808	0.547812
Hom.	ATDA_ECOLI	25.3075	0.567283
Hom.	ATOB_ECOLI	20.7858	0.533097
Hom.	AZOR_ECOLI	22.5025	0.700392
Hom.	BEPA_ECOLI	21.9674	0.572349
Hom.	BFR_ECOLI	24.1266	0.566748
Hom.	BGAL_ECOLI	24.2782	0.610664
Hom.	BGLA_ECOLI	25.6887	0.713315
Hom.	BGLR_ECOLI	24.4524	0.643625
Hom.	BIOA_ECOLI	23.7154	0.630756
Hom.	BIOD1_ECOLI	22.5747	0.477389
Hom.	BIOF_ECOLI	22.2089	0.560171
Hom.	BIRA_ECOLI	23.1698	0.491475
Hom.	BLO1_ECOLX	24.2366	0.403925
Hom.	C3SRV3_ECOLX	21.1	0.742859
Hom.	C3SWD2_ECOLX	23.0326	0.545831
Hom.	C3T5M2_ECOLX	23.6947	0.680262
Hom.	C3TPH2_ECOLX	22.6344	0.696746
Hom.	C3TQA2_ECOLX	22.6278	0.798743
Hom.	C3TR70_ECOLX	24.2723	0.659656
Hom.	CAIB_ECOLI	24.1514	0.668054
Hom.	CAN_ECOLI	24.4882	0.609941
Hom.	CAPP_ECOLI	23.0994	0.670157
Hom.	CDD_ECOLI	22.3619	0.580439
Hom.	CFA_ECOLI	24.9764	0.582552
Hom.	CHRR_ECOLI	22.3787	0.647739
Hom.	CISY_ECOLI	24.1857	0.757454
Hom.	COAA_ECOLI	24.5509	0.481485
Hom.	COAD_ECOLI	23.9245	0.624644
Hom.	COAE_ECOLI	21.9951	0.50415
Hom.	COBC_ECOLI	24.4399	0.482067
Hom.	CODA_ECOLI	23.3958	0.581169
Hom.	CYNS_ECOLI	22.7513	0.594586
Hom.	CYSE_ECOLI	22.6659	0.636773
Hom.	CYSM_ECOLI	21.8739	0.590987
Hom.	DACB_ECOLI	22.627	0.517424
Hom.	DAPB_ECOLI	21.6286	0.597156
Hom.	DCDA_ECOLI	22.7314	0.589154
Hom.	DCD_ECOLI	22.7477	0.65672
Hom.	DCEA_ECOLI	24.421	0.729806
Hom.	DEOC_ECOLI	22.0259	0.82949
Hom.	DHAS_ECOLI	22.8616	0.59394
Hom.	DHE4_ECOLI	22.7864	0.659267
Hom.	DIAA_ECOLI	21.3214	0.531444
Hom.	DLGD_ECOLI	22.953	0.63257
Hom.	DPAL_ECOLI	23.0553	0.671639
Hom.	DTD_ECOLI	21.8138	0.539878
Hom.	DUT_ECOLI	22.3947	0.648261
Hom.	DXR_ECOLI	22.0731	0.563295
Hom.	DXS_ECOLI	23.199	0.656035
Hom.	E4PD_ECOLI	22.951	0.533617
Hom.	ELBB_ECOLI	21.5028	0.618215
Hom.	ENTA_ECOLI	21.5536	0.611842
Hom.	ENTB_ECOLI	24.1772	0.675168
Hom.	ENTH_ECOLI	22.5993	0.539117
Hom.	EUTD_ECOLI	21.6737	0.551691
Hom.	F16PA_ECOLI	23.4377	0.69491
Hom.	FABH_ECOLI	21.8397	0.633535
Hom.	FADM_ECOLI	23.6545	0.514865
Hom.	FCL_ECOLI	23.7277	0.641926
Hom.	FCTA_ECOLI	23.3846	0.559676
Hom.	FKBA_ECOLI	21.6267	0.697958
Hom.	FOLB_ECOLI	23.0344	0.626447
Hom.	FOLD_ECOLI	22.0868	0.639198
Hom.	FOLX_ECOLI	24.2467	0.61198
Hom.	FSAA_ECOLI	21.7082	0.633908
Hom.	FTNA_ECOLI	24.7558	0.651471
Hom.	FUCA_ECOLI	23.3126	0.508723
Hom.	FUCI_ECOLI	23.2019	0.678476
Hom.	FUCM_ECOLI	23.51	0.470035
Hom.	FUCO_ECOLI	22.2097	0.619266
Hom.	G6PI_ECOLI	24.2295	0.762269
Hom.	GABD_ECOLI	22.3039	0.716634
Hom.	GABT_ECOLI	22.4117	0.657102
Hom.	GAL7_ECOLI	24.2034	0.595897
Hom.	GALE_ECOLI	23.2837	0.681537
Hom.	GALU_ECOLI	22.7967	0.628743
Hom.	GARD_ECOLI	22.5071	0.580844
Hom.	GCH1_ECOLI	23.1284	0.621621
Hom.	GCL_ECOLI	22.9722	0.686399
Hom.	GCS2_ECOLI	23.9245	0.570681
Hom.	GLAH_ECOLI	24.096	0.629438
Hom.	GLDA_ECOLI	21.882	0.688227
Hom.	GLF_ECOLI	25.8155	0.420928
Hom.	GLGC_ECOLI	23.6406	0.659599
Hom.	GLK_ECO57	23.5352	0.605818
Hom.	GLMS_ECOLI	22.5997	0.730933
Hom.	GLMU_ECOLI	21.9763	0.689893
Hom.	GLPQ_ECOLI	24.3162	0.596127
Hom.	GLSA1_ECOLI	21.7952	0.555587
Hom.	GLYA_ECOLI	22.918	0.824652
Hom.	GM4D_ECOLI	23.9485	0.752518
Hom.	GMHA_ECOLI	22.6448	0.731601
Hom.	GNTK_ECOLI	23.2663	0.653568
Hom.	GPMA_ECOLI	24.108	0.747568
Hom.	GPR_ECOLI	23.3306	0.530856
Hom.	GSH1_ECOLI	23.6724	0.622702
Hom.	GSHB_ECOLI	23.6032	0.684332
Hom.	GSHR_ECOLI	22.9384	0.729955
Hom.	GSP_ECOLI	24.5336	0.668585
Hom.	GSTA_ECOLI	24.2657	0.559184
Hom.	GUAA_ECOLI	23.8	0.777055
Hom.	GUAD_ECOLI	24.6959	0.58346
Hom.	HCHA_ECOLI	23.8869	0.596178
Hom.	HCXB_ECOLI	22.9576	0.601436
Hom.	HDHA_ECOLI	21.5278	0.562678
Hom.	HEM2_ECOLI	22.5287	0.652347
Hom.	HINT_ECOLI	23.3849	0.602334
Hom.	HIS1_ECOLI	22.4977	0.693604
Hom.	HIS8_ECOLI	22.6784	0.625477
Hom.	HISX_ECOLI	21.0293	0.64731
Hom.	HIUH_ECOLI	24.2015	0.388852
Hom.	HLDD_ECO57	24.3161	0.777997
Hom.	HMP_ECOLI	23.5058	0.667176
Hom.	HPRT_ECOLI	23.5303	0.767315
Hom.	HXPB_ECOLI	22.2311	0.503251
Hom.	HYCI_ECOLI	22.7397	0.639836
Hom.	IDI_ECOLI	23.8929	0.516792
Hom.	IDND_ECOLI	23.0767	0.525902
Hom.	ILVA_ECOLI	22.8189	0.661798
Hom.	ILVC_ECOLI	23.0024	0.793553
Hom.	ILVE_ECOLI	23.5932	0.730695
Hom.	ILVH_ECOLI	22.073	0.490447
Hom.	IPYR_ECOLI	23.8955	0.805421
Hom.	ISCS_ECOLI	23.227	0.780543
Hom.	ISPA_ECOLI	21.4231	0.544204
Hom.	ISPB_ECOLI	21.9139	0.617802
Hom.	ISPD_ECOLI	22.2216	0.508558
Hom.	ISPF_ECOLI	22.7365	0.554828
Hom.	IXTPA_ECOLI	21.6756	0.689221
Hom.	KBAY_ECOLI	22.7311	0.627292
Hom.	KBL_ECOLI	22.4015	0.707354
Hom.	KDGL_ECOLI	24.5303	0.609745
Hom.	KDSA_ECOLI	22.8331	0.727388
Hom.	KDSB_ECOLI	22.9073	0.648127
Hom.	KDSC_ECOL6	21.8904	0.62236
Hom.	KDUI_ECOLI	24.15	0.600775
Hom.	KGUA_ECOLI	23.4594	0.58927
Hom.	KPRS_ECOLI	21.8863	0.753021
Hom.	KPYK2_ECOLI	21.4504	0.671956
Hom.	LDCA_ECOLI	23.6145	0.539679
Hom.	LDHD_ECOLI	23.1884	0.707589
Hom.	LEU3_ECOLI	22.4983	0.668592
Hom.	LGUL_ECOLI	23.0104	0.764022
Hom.	LPAKS_ECOLI	23.4107	0.700695
Hom.	LPXB_ECOLI	23.3039	0.562091
Hom.	LSRF_ECOLI	22.822	0.586444
Hom.	LTAE_ECOLI	22.5306	0.603028
Hom.	LYSD_ECOLI	23.5745	0.475169
Hom.	MALY_ECOLI	24.4	0.571546
Hom.	MAZG_ECOLI	23.0795	0.609936
Hom.	MDAB_ECO57	25.2554	0.708134
Hom.	MENB_ECOLI	23.3312	0.806343
Hom.	MENC_ECOLI	22.7628	0.573875
Hom.	MEND_ECOLI	23.221	0.576285
Hom.	MEPA_ECOLI	23.1442	0.537297
Hom.	METAS_ECOLI	24.6382	0.557569
Hom.	METB_ECOLI	22.0959	0.592454
Hom.	METC_ECOLI	23.3124	0.56386
Hom.	METF_ECOLI	23.4666	0.669297
Hom.	METK_ECOLI	22.782	0.77146
Hom.	MGSA_ECOLI	23.8901	0.565522
Hom.	MHPC_ECOLI	23.5465	0.66446
Hom.	MHPD_ECOLI	21.8178	0.575748
Hom.	MLTA_ECOLI	23.7126	0.672219
Hom.	MMUM_ECOLI	22.2087	0.616688
Hom.	MOAB_ECOLI	22.4547	0.647857
Hom.	MOAC_ECOLI	22.1646	0.672489
Hom.	MOBA_ECOLI	23.4624	0.478996
Hom.	MOEA_ECOLI	22.0956	0.615676
Hom.	MOG_ECOLI	21.9872	0.572931
Hom.	MPGP_ECOLI	23.6472	0.497851
Hom.	MSRC_ECOLI	22.9048	0.501119
Hom.	MTNN_ECO57	21.756	0.708397
Hom.	MURA_ECOLI	21.9492	0.688166
Hom.	MURC_ECOLI	22.3792	0.626579
Hom.	MURG_ECOLI	22.4845	0.575599
Hom.	NADB_ECOLI	23.4748	0.535193
Hom.	NADD_ECOLI	24.2911	0.494141
Hom.	NADE_ECOLI	22.736	0.575091
Hom.	NAGA_ECOLI	22.3654	0.653701
Hom.	NAGB_ECOLI	23.9038	0.7058
Hom.	NAGD_ECOLI	23.5804	0.668322
Hom.	NANA_ECOLI	22.9387	0.621897
Hom.	NANK_ECOLI	20.6691	0.529649
Hom.	NCPP_ECOLI	22.2094	0.579761
Hom.	NDK_ECOLI	22.586	0.822673
Hom.	NFSA_ECOLI	23.3663	0.575599
Hom.	NRFA_ECOLI	23.672	0.676466
Hom.	NTPPA_ECOLI	21.7081	0.551001
Hom.	NUDC_ECOLI	24.8595	0.555545
Hom.	NUDE_ECOLI	23.4312	0.533839
Hom.	NUDK_ECOLI	23.4885	0.616054
Hom.	ODO1_ECOLI	23.5116	0.729029
Hom.	ODP1_ECO57	23.6315	0.826429
Hom.	ORN_ECOLI	24.0923	0.677216
Hom.	OSMC_ECOLI	21.9643	0.584747
Hom.	OTC1_ECOLI	23.1093	0.605653
Hom.	OTNC_ECOLI	22.4033	0.512073
Hom.	OTSA_ECOLI	24.0749	0.517922
Hom.	OXC_ECOLI	22.1504	0.51807
Hom.	PAAH_ECOLI	22.5008	0.504611
Hom.	PAAI_ECOLI	22.1379	0.562045
Hom.	PAAZ_ECOLI	22.2673	0.537028
Hom.	PABC_ECOLI	22.5736	0.436336
Hom.	PANB_ECOLI	22.4871	0.677266
Hom.	PANC_ECOLI	22.8689	0.636897
Hom.	PAT_ECOLI	22.5989	0.572201
Hom.	PCKA_ECOLI	23.5061	0.745872
Hom.	PDXA_ECOLI	22.3	0.516397
Hom.	PDXH_ECOLI	24.8771	0.596092
Hom.	PDXJ_ECOLI	21.8128	0.704773
Hom.	PDXK_ECOLI	22.5166	0.520981
Hom.	PDXY_ECOLI	23.1603	0.632289
Hom.	PEPB_ECOLI	22.5105	0.678853
Hom.	PEPQ_ECOLI	24.5131	0.733178
Hom.	PEPT_ECOLI	23.0586	0.630323
Hom.	PFKA_ECOLI	22.9566	0.826747
Hom.	PFKB_ECOLI	20.821	0.535863
Hom.	PFLB_ECOLI	23.6316	0.850092
Hom.	PGMB_ECOLI	22.147	0.541992
Hom.	PHNP_ECOLI	23.8123	0.601628
Hom.	PHSM_ECOLI	24.2557	0.709391
Hom.	POXB_ECOLI	22.8434	0.60007
Hom.	PPK1_ECOLI	24.7339	0.595132
Hom.	PPNN_ECOLI	23.4967	0.609512
Hom.	PPX_ECO57	23.7337	0.553814
Hom.	PROB_ECOLI	21.5033	0.63206
Hom.	PRPB_ECOLI	22.1074	0.67682
Hom.	PRPD_ECOLI	23.558	0.679322
Hom.	PSUG_ECOLI	21.6558	0.622083
Hom.	PTFB3_ECOLI	23.0186	0.527315
Hom.	PUR1_ECOLI	22.9295	0.696923
Hom.	PUR3_ECOLI	23.0019	0.62239
Hom.	PUR5_ECOLI	22.3974	0.68444
Hom.	PUR7_ECOLI	23.6017	0.751929
Hom.	PUR8_ECOLI	23.8822	0.725422
Hom.	PURA_ECOLI	22.762	0.778164
Hom.	PURE_ECOLI	21.6136	0.723313
Hom.	PURK_ECOLI	23.418	0.644716
Hom.	PURT_ECOLI	22.1309	0.561869
Hom.	PUUD_ECOLI	22.7063	0.441434
Hom.	PXPA_ECOLI	21.3352	0.56625
Hom.	PYRD_ECOLI	22.861	0.551176
Hom.	PYRE_ECOLI	23.3169	0.6316
Hom.	PYRF_ECOLI	21.9016	0.580281
Hom.	PYRG_ECOLI	23.0512	0.704697
Hom.	PYRH_ECOLI	22.412	0.72622
Hom.	Q1R4Y9_ECOUT	24.0064	0.577409
Hom.	QOR1_ECOLI	22.4043	0.562429
Hom.	QUED_ECOLI	25.5752	0.591293
Hom.	RBN_ECOLI	22.7393	0.523418
Hom.	RBSK_ECOLI	20.6589	0.5588
Hom.	RHAA_ECOLI	23.6279	0.61088
Hom.	RHAD_ECOLI	23.8529	0.589126
Hom.	RHAM_ECOLI	25.2942	0.67303
Hom.	RHMA_ECOLI	22.3266	0.522437
Hom.	RHMD_ECOLI	23.897	0.631226
Hom.	RIBA_ECOLI	23.1449	0.589114
Hom.	RIBB_ECOLI	21.3825	0.665528
Hom.	RIMK_ECOLI	22.1993	0.563851
Hom.	RISA_ECOLI	22.938	0.553504
Hom.	RLMA_ECOLI	24.0885	0.501442
Hom.	RLMB_ECOLI	22.016	0.6643
Hom.	RLMH_ECOLI	23.8639	0.511204
Hom.	RLMI_ECOLI	23.5051	0.631856
Hom.	RLMM_ECOLI	24.7705	0.631644
Hom.	RMLA1_ECOLI	23.7082	0.498
Hom.	RMLB2_ECOLI	23.9935	0.663746
Hom.	ROXA_ECOLI	24.326	0.618351
Hom.	RPIA_ECOLI	21.6963	0.671278
Hom.	RPIB_ECOLI	22.7537	0.499668
Hom.	RSME_ECOLI	22.5263	0.566668
Hom.	RSMH_ECOLI	22.4278	0.585652
Hom.	RTCA_ECOLI	21.766	0.527195
Hom.	RUTA_ECOLI	23.5827	0.587464
Hom.	RUTC_ECOL6	23.4742	0.65911
Hom.	RUVC_ECOLI	22.1075	0.619102
Hom.	SCPB_ECOLI	23.6782	0.64994
Hom.	SECA_ECOLI	22.8718	0.746864
Hom.	SELD_ECOLI	21.9957	0.646652
Hom.	SERA_ECOLI	22.362	0.670139
Hom.	SERC_ECOLI	23.3555	0.634128
Hom.	SODM_ECOLI	24.3913	0.863562
Hom.	SPEB_ECOLI	23.3141	0.754443
Hom.	SPEE_ECOLI	24.2698	0.647137
Hom.	SQUS_ECOLI	25.7685	0.686163
Hom.	SQUT_ECOLI	22.4733	0.625749
Hom.	SQUU_ECOLI	21.5235	0.590552
Hom.	SQUV_ECOLI	21.8936	0.567772
Hom.	SSUD_ECOLI	22.6748	0.53234
Hom.	SSUE_ECOLI	23.2602	0.527407
Hom.	SUFS_ECOLI	23.2389	0.562834
Hom.	SYH_ECOLI	22.8111	0.646916
Hom.	SYK1_ECOLI	23.6253	0.780134
Hom.	SYM_ECOLI	24.0638	0.75576
Hom.	SYS_ECOLI	22.7144	0.714069
Hom.	SYW_ECOLI	23.3467	0.720456
Hom.	SYY_ECOLI	23.4684	0.704377
Hom.	TALB_ECOLI	22.7729	0.774873
Hom.	TAUD_ECOLI	24.2837	0.548781
Hom.	TCDA_ECOLI	22.1381	0.650682
Hom.	TDCF_ECOLI	22.3605	0.645169
Hom.	TESB_ECOLI	23.6692	0.587264
Hom.	THGA_ECOLI	24.3685	0.469235
Hom.	TILS_ECOLI	23.1407	0.506209
Hom.	TKT1_ECOLI	23.0042	0.837346
Hom.	TPIS_ECODH	21.7169	0.809593
Hom.	TPX_ECOLI	21.6226	0.739104
Hom.	TREA_ECOLI	23.6223	0.559136
Hom.	TRMJ_ECOLI	22.2386	0.641334
Hom.	TRPA_ECOLI	22.2847	0.578944
Hom.	TRPB_ECOLI	22.5239	0.647892
Hom.	TRUD_ECOLI	23.2688	0.5692
Hom.	TSAC_ECOLI	22.4232	0.453321
Hom.	TYPH_ECOLI	22.123	0.738652
Hom.	TYRB_ECOLI	23.0547	0.53782
Hom.	TYSY_ECO57	25.1795	0.697978
Hom.	UBID_ECOLI	23.8978	0.610904
Hom.	UBII_ECOLI	23.2372	0.582885
Hom.	UDP_ECOLI	22.1822	0.724145
Hom.	ULAD_ECOLI	23.1333	0.784232
Hom.	UPPP_ECOLI	25.6081	0.592976
Hom.	UPP_ECOLI	22.65	0.745249
Hom.	WECB_ECOLI	23.5396	0.54487
Hom.	WECE_ECOLI	23.862	0.68958
Hom.	XAPA_ECOLI	23.1592	0.578865
Hom.	XGPT_ECOLI	24.1711	0.755341
Hom.	XYLB_ECOLI	22.6465	0.498563
Hom.	XYLS_ECOLI	24.9443	0.613124
Hom.	YAGE_ECOLI	22.7772	0.677442
Hom.	YAHK_ECOLI	22.7734	0.585484
Hom.	YAJL_ECOLI	22.3209	0.667355
Hom.	YBDL_ECOLI	23.5306	0.539254
Hom.	YBGC_ECOLI	24.7366	0.506385
Hom.	YBHH_ECOLI	21.7557	0.512651
Hom.	YCAC_ECOLI	23.6731	0.511854
Hom.	YCDX_ECOLI	23.4302	0.559119
Hom.	YCEM_ECOLI	23.0945	0.545105
Hom.	YCJR_ECOLI	23.9641	0.717106
Hom.	YDDE_ECOLI	22.9306	0.568735
Hom.	YDHF_ECOLI	23.8614	0.607714
Hom.	YDHR_ECOLI	23.7119	0.460782
Hom.	YDIB_ECOLI	22.783	0.514416
Hom.	YDJA_ECOLI	22.823	0.612186
Hom.	YDJH_ECOLI	22.3838	0.491014
Hom.	YEAR_ECOLI	25.0697	0.492535
Hom.	YECD_ECOLI	22.6074	0.53773
Hom.	YFCE_ECOLI	23.0609	0.553544
Hom.	YFCF_ECOLI	24.2491	0.519567
Hom.	YGEW_ECOLI	23.2318	0.688247
Hom.	YGHU_ECOLI	24.5688	0.624675
Hom.	YGID_ECOLI	24.39	0.515078
Hom.	YGIN_ECOLI	23.4731	0.691531
Hom.	YHHX_ECOLI	24.0713	0.625722
Hom.	YIBF_ECOLI	23.0807	0.561402
Hom.	YIHX_ECOLI	24.6578	0.594278
Hom.	YJHC_ECOLI	23.8887	0.416439
Hom.	YJIA_ECOLI	23.2862	0.682484
Hom.	YNJE_ECOLI	23.7067	0.615574
Hom.	YPDF_ECOLI	22.5748	0.564022
Hom.	YPEA_ECOLI	24.1695	0.542456
Hom.	YQJG_ECOLI	25.2741	0.623094
Mon.	3PASE_ECOLI	23.2436	0.630104
Mon.	6PGL_ECOLI	22.9124	0.655118
Mon.	ACNB_ECOLI	22.472	0.764402
Mon.	AEEP_ECOLI	21.929	0.488201
Mon.	AMIC_ECOLI	22.2269	0.578986
Mon.	AROA_ECOLI	22.3979	0.594066
Mon.	AROK_ECOLI	21.9584	0.614248
Mon.	BIOH_ECOLI	24.1594	0.519906
Mon.	C3TPN7_ECOLX	23.4258	0.71993
Mon.	C561_ECOLI	27.2386	0.464342
Mon.	CITX_ECOLI	22.5301	0.459747
Mon.	CMOB_ECOLI	24.9173	0.593073
Mon.	CUEO_ECOLI	23.5622	0.607529
Mon.	CYSI_ECOLI	23.5491	0.678415
Mon.	DACA_ECOLI	23.5362	0.693931
Mon.	DCP_ECOLI	24.0304	0.533662
Mon.	DHPS_ECOLI	22.3528	0.57202
Mon.	DKGA_ECOLI	24.0316	0.576212
Mon.	DLD_ECOLI	24.0007	0.624118
Mon.	DUSB_ECOLI	23.1262	0.505535
Mon.	EMTA_ECOLI	23.1517	0.547619
Mon.	END3_ECOLI	23.509	0.549589
Mon.	ENTC_ECOLI	22.31	0.585416
Mon.	ENTE_ECOLI	22.7442	0.59944
Mon.	EX3_ECOLI	24.5067	0.648351
Mon.	FADB_ECOLI	23.0432	0.714561
Mon.	FADH_ECOLI	22.3908	0.562304
Mon.	FENR_ECOLI	23.5714	0.509408
Mon.	FKBX_ECOLI	21.8718	0.679847
Mon.	FOLC_ECOLI	22.4417	0.605135
Mon.	FRE_ECOLI	23.812	0.587586
Mon.	FTSI_ECOLI	22.6626	0.613382
Mon.	GLGA_ECOLI	24.0696	0.548601
Mon.	GLGB_ECOLI	25.5827	0.630378
Mon.	GLGX_ECOLI	24.1816	0.531888
Mon.	GLO2_ECOLI	24.2486	0.365892
Mon.	GLPD_ECOLI	24.188	0.655197
Mon.	GLPE_ECOLI	23.5222	0.707078
Mon.	GLPX_ECOLI	21.4557	0.709163
Mon.	GLUQ_ECOLI	24.2432	0.506019
Mon.	GMHBB_ECOLI	23.3785	0.612421
Mon.	GUN_ECOLI	24.4541	0.581311
Mon.	HEM3_ECOLI	21.4291	0.555139
Mon.	HEMN_ECOLI	24.291	0.648954
Mon.	HPPK_ECOLI	23.9403	0.492547
Mon.	HRPB_ECOLI	22.0313	0.50364
Mon.	HYBD_ECOLI	22.2543	0.543433
Mon.	KCY_ECOLI	21.7101	0.552547
Mon.	LGT_ECOLI	27.0096	0.63034
Mon.	LNT_ECOLI	25.0559	0.622531
Mon.	LPXC_ECOLI	23.601	0.673488
Mon.	MALQ_ECOLI	24.2037	0.590788
Mon.	MAO1_ECOLI	23.3474	0.65777
Mon.	MASY_ECOLI	23.8561	0.617531
Mon.	MASZ_ECOLI	22.8589	0.660501
Mon.	MENE_ECOLI	23.7211	0.522974
Mon.	MENF_ECOLI	23.3367	0.491691
Mon.	MENH_ECOLI	23.1901	0.51952
Mon.	MEPS_ECOLI	22.8931	0.558736
Mon.	MLTB_ECOLI	24.0291	0.624512
Mon.	MNMC_ECOLI	23.387	0.501934
Mon.	MRDA_ECOLI	23.7494	0.645398
Mon.	MSRB_ECOLI	23.5657	0.561449
Mon.	MSRP_ECOLI	24.382	0.54471
Mon.	MURB_ECOLI	23.3237	0.492296
Mon.	MURD_ECOLI	21.8694	0.634079
Mon.	MURF_ECOLI	21.3314	0.623298
Mon.	MURI_ECOLI	22.7053	0.474791
Mon.	MUTT_ECOLI	24.9946	0.521125
Mon.	NUDB_ECOLI	24.264	0.54284
Mon.	NUDJ_ECOK1	24.6725	0.592262
Mon.	OTNI_ECOLI	24.5884	0.496514
Mon.	PABB_ECOLI	23.2391	0.561052
Mon.	PAGP_ECOLI	27.772	0.581275
Mon.	PANE_ECOLI	23.368	0.526202
Mon.	PGAB_ECOLI	24.6695	0.440705
Mon.	PGK_ECOLI	21.8119	0.813528
Mon.	PHP_ECOLI	23.4247	0.58578
Mon.	PHR_ECOLI	24.1922	0.51074
Mon.	PIMT_ECOLI	22.9538	0.491872
Mon.	PPA_ECOLI	22.3012	0.448669
Mon.	PQQL_ECOLI	22.5676	0.496563
Mon.	PTRA_ECOLI	23.185	0.578819
Mon.	PUR2_ECOLI	22.3538	0.739166
Mon.	PURNU_ECOLI	22.9572	0.534986
Mon.	Q6SJ71_ECOLX	22.6869	0.439628
Mon.	QOR2_ECOLI	21.0811	0.601449
Mon.	RADD_ECOLI	24.0268	0.584728
Mon.	RFAF_ECOLI	23.9155	0.563908
Mon.	RFAG_ECOLI	23.9901	0.456298
Mon.	RHAB_ECOLI	22.7027	0.552283
Mon.	RLMD_ECOLI	22.7081	0.496702
Mon.	RLME_ECOLI	23.4847	0.565038
Mon.	RLMG_ECOLI	23.4799	0.622898
Mon.	RLMKL_ECOLI	23.5889	0.659903
Mon.	RLUE_ECOLI	23.5406	0.486233
Mon.	RNB_ECOLI	23.373	0.669652
Mon.	RND_ECOLI	24.1309	0.564601
Mon.	RSMB_ECOLI	23.345	0.496821
Mon.	RSMC_ECOLI	22.8764	0.624565
Mon.	RSMD_ECOLI	22.3066	0.540422
Mon.	RSMF_ECOLI	23.4697	0.518333
Mon.	RSMG_ECOLI	23.8121	0.54983
Mon.	RSUA_ECOLI	23.1152	0.605971
Mon.	SDHD_ECOLI	22.8317	0.560974
Mon.	SIXA_ECOLI	21.787	0.577215
Mon.	SLT_ECOLI	23.6637	0.55544
Mon.	SODC_ECOLI	20.4746	0.57928
Mon.	SQASE_ECOLI	25.1283	0.652247
Mon.	SRKA_ECOLI	25.0588	0.482966
Mon.	SUPH_ECOLI	23.8487	0.574947
Mon.	TESA_ECOLI	24.2904	0.525893
Mon.	THRC_ECOLI	22.9605	0.607286
Mon.	THTM_ECOLI	23.089	0.556971
Mon.	TMCA_ECOLI	23.3914	0.448433
Mon.	TRMB_ECOLI	24.3858	0.6549
Mon.	TRPC_ECOLI	22.4823	0.573525
Mon.	UBIC_ECOLI	24.0776	0.447933
Mon.	UBIG_ECOLI	23.6908	0.624677
Mon.	USHA_ECOLI	23.0891	0.638331
Mon.	UXUA_ECOLI	23.9406	0.824222
Mon.	YBAK_ECOLI	22.3503	0.587226
Mon.	YBEY_ECOLI	22.8019	0.622218
Mon.	YBFF_ECOLI	23.5276	0.606192
Mon.	YBHC_ECOLI	21.87	0.666371
Mon.	YCBB_ECOLI	22.778	0.50896
Mon.	YCFH_ECOLI	23.0743	0.578105
Mon.	YEGS_ECOLI	22.0739	0.479245
Mon.	YFCD_ECOLI	22.7039	0.572036
Mon.	YHHW_ECOLI	24.074	0.722193
Mon.	YIDA_ECOLI	23.0804	0.68904
Mon.	YJJV_ECOLI	22.9942	0.546945
Mon.	YLII_ECOLI	23.779	0.53382
Mon.	YMDB_ECOLI	21.8311	0.501224
Mon.	YQGF_ECOLI	22.992	0.582637

## Sheet: E
Taxon	QS	Freq.	Freq.-CI	Freq+CI
Gramneg	Hom.	74.4302	72.0837	76.6433
Gramneg	Mon.	25.5698	23.3567	27.9163
Mammals	Hom.	66.2252	60.7171	71.3257
Mammals	Mon.	33.7748	28.6743	39.2829
Plasmodium	Hom.	77.7778	63.7307	87.4553
Plasmodium	Mon.	22.2222	12.5447	36.2693

## Sheet: F
OG	Difference
COG0366.1	-0.190149
COG0596.1	2.17703
COG0627.1	-0.276925
COG0860.1	-1.21893
COG1404.1	-0.0698981
COG1680.1	-0.830745
COG2234.1	-1.19563
COG2267.2	-0.0173124
COG2273.1	1.24823
COG2367.1	-0.061455
COG2730.1	-0.242916
COG2755.1	-1.57652
COG3325.1	-0.88528
COG3507.1	0.685839
COG3693.1	-0.0629006
COG4677.1	0.668549
COG5492.1	-1.37409

## Sheet: G
OG	type	P-cost
COG0005.1	intrac.	22.9041
COG0006.1	intrac.	22.9238
COG0008.1	intrac.	24.0435
COG0010.1	intrac.	23.024
COG0021.1	intrac.	22.932
COG0024.1	intrac.	23.4375
COG0031.1	intrac.	22.1526
COG0044.1	intrac.	24.1207
COG0057.1	intrac.	22.118
COG0058.1	intrac.	24.4084
COG0105.1	extrac.	23.5117
COG0106.1	intrac.	21.6817
COG0115.1	intrac.	24.2042
COG0119.1	intrac.	21.5073
COG0120.1	intrac.	22.1404
COG0123.1	intrac.	23.5056
COG0126.1	intrac.	22.1004
COG0128.1	intrac.	22.1039
COG0136.1	intrac.	22.6173
COG0148.1	intrac.	22.5016
COG0152.1	intrac.	23.1805
COG0156.1	intrac.	21.6067
COG0167.1	intrac.	23.7826
COG0169.1	intrac.	23.1502
COG0172.1	intrac.	23.7102
COG0176.1	intrac.	22.3936
COG0179.1	intrac.	22.5501
COG0180.1	intrac.	22.9857
COG0190.1	intrac.	21.5814
COG0193.1	intrac.	23.2214
COG0242.1	intrac.	23.2249
COG0262.1	intrac.	24.8689
COG0274.1	intrac.	22.0359
COG0277.1	intrac.	22.7472
COG0281.1	intrac.	23.3474
COG0289.1	intrac.	23.0054
COG0294.1	intrac.	22.6124
COG0296.1	intrac.	25.3537
COG0318.1	intrac.	22.9974
COG0331.1	intrac.	21.9997
COG0363.1	intrac.	22.6027
COG0365.1	intrac.	23.3349
COG0366.1	extrac.	24.9991
COG0394.1	intrac.	23.145
COG0402.2	intrac.	22.76
COG0438.1	intrac.	24.3873
COG0446.1	intrac.	22.4028
COG0451.1	intrac.	23.0739
COG0454.1	intrac.	23.5771
COG0483.1	intrac.	23.5307
COG0491.1	intrac.	24.107
COG0494.1	intrac.	23.6942
COG0500.1	intrac.	24.5966
COG0524.1	intrac.	24.0958
COG0543.1	intrac.	23.9095
COG0548.1	intrac.	22.118
COG0561.2	intrac.	23.3059
COG0563.1	intrac.	22.5025
COG0584.1	intrac.	24.0287
COG0596.1	extrac.	26.1327
COG0604.1	intrac.	22.8531
COG0607.1	intrac.	22.7122
COG0623.1	intrac.	22.4048
COG0624.1	intrac.	23.7318
COG0625.1	intrac.	24.242
COG0627.1	extrac.	23.5607
COG0637.1	intrac.	23.2769
COG0652.1	intrac.	22.9287
COG0654.1	intrac.	22.8362
COG0656.1	intrac.	23.2328
COG0657.1	intrac.	24.3697
COG0665.1	intrac.	23.2457
COG0667.1	intrac.	23.6019
COG0693.1	intrac.	22.9421
COG0726.1	extrac.	24.1697
COG0740.1	intrac.	22.7376
COG0753.1	intrac.	21.7137
COG0766.1	intrac.	22.466
COG0768.1	intrac.	22.7705
COG0796.1	intrac.	23.6948
COG1011.1	intrac.	24.4695
COG1024.1	intrac.	22.6133
COG1051.1	intrac.	24.6725
COG1057.1	intrac.	22.1236
COG1064.1	intrac.	22.7067
COG1082.1	intrac.	24.2469
COG1109.1	intrac.	22.737
COG1181.1	intrac.	22.4109
COG1209.1	intrac.	23.4689
COG1210.1	intrac.	23.0711
COG1231.1	intrac.	22.4218
COG1335.1	intrac.	22.6331
COG1404.1	extrac.	22.1644
COG1472.1	intrac.	22.3772
COG1501.1	intrac.	23.7978
COG1524.1	intrac.	22.841
COG1621.1	intrac.	25.1111
COG1680.1	extrac.	22.6566
COG1686.1	intrac.	22.8456
COG1816.1	intrac.	23.0515
COG1882.1	intrac.	23.7181
COG1893.1	intrac.	23.368
COG1902.1	intrac.	22.5911
COG1940.1	intrac.	21.8371
COG1995.1	intrac.	22.9383
COG2030.1	intrac.	22.9425
COG2032.1	intrac.	21.0786
COG2084.1	intrac.	21.3845
COG2124.1	intrac.	23.2399
COG2130.1	intrac.	22.9887
COG2132.1	intrac.	24.2497
COG2175.1	intrac.	22.1157
COG2230.1	intrac.	24.6824
COG2240.1	intrac.	21.8857
COG2267.2	extrac.	23.0791
COG2272.1	intrac.	23.6039
COG2273.1	extrac.	25.4351
COG2303.1	extrac.	23.0317
COG2367.1	extrac.	21.8237
COG2453.2	intrac.	24.015
COG2602.1	intrac.	24.8542
COG2723.1	intrac.	25.3895
COG2730.1	extrac.	25.4288
COG2746.1	intrac.	22.3961
COG2897.1	intrac.	23.2459
COG2942.1	intrac.	25.6752
COG3119.1	intrac.	24.0334
COG3325.1	extrac.	23.111
COG3405.1	extrac.	24.1469
COG3491.1	intrac.	23.8969
COG3507.1	extrac.	24.888
COG3525.1	intrac.	23.9422
COG3693.1	extrac.	24.9976
COG3866.1	extrac.	23.222
COG3938.1	intrac.	22.2322
COG4948.1	intrac.	23.1683
COG5285.1	intrac.	24.2315
COG5434.1	extrac.	21.9201
