# Supplementary material for: Cellular location shapes quaternary structure of enzymes
Source: Nat Commun. 2024 Oct 1;15:8505. doi: 10.1038/s41467-024-52662-2 (PMC11445431; doi:10.1038/s41467-024-52662-2)
Supplement: Supplementary file 8 — Source Data [file 41467_2024_52662_MOESM8_ESM.zip › SourceData/Source_Data_FigureS4.xlsx]

## Sheet: A
OG	Root	Change
28MUD.1	Monomer	10
2BPI7.1	Monomer	2.63158
2C0PQ.1	Monomer	11.3636
2C38W.1	Monomer	2.77778
2C5VT.1	Monomer	16.6667
2CXGK.1	Monomer	10
COG0005.1	Homomer	2.38095
COG0006.1	Homomer	2.77778
COG0008.1	Monomer	3.84615
COG0010.1	Homomer	4.34783
COG0020.1	Homomer	3.33333
COG0021.1	Homomer	3.33333
COG0024.1	Monomer	13.6364
COG0031.1	Homomer	1.92308
COG0044.1	Homomer	6.25
COG0057.1	Homomer	0.862069
COG0058.1	Homomer	5.55556
COG0105.1	Homomer	1.21951
COG0106.1	Monomer	10
COG0115.1	Homomer	1.51515
COG0119.1	Homomer	5
COG0120.1	Homomer	2.94118
COG0126.1	Monomer	5.26316
COG0128.1	Monomer	5.55556
COG0136.1	Homomer	2.5
COG0149.1	Homomer	0.892857
COG0156.1	Homomer	3.57143
COG0167.1	Homomer	8.33333
COG0169.1	Homomer	12.5
COG0172.1	Homomer	5
COG0176.1	Homomer	8.33333
COG0179.1	Homomer	5.55556
COG0180.1	Homomer	2.5
COG0190.1	Homomer	9.09091
COG0193.1	Monomer	4.16667
COG0194.1	Homomer	4.16667
COG0207.1	Homomer	2.17391
COG0242.1	Homomer	7.14286
COG0262.1	Monomer	12.069
COG0274.1	Homomer	3.57143
COG0281.1	Homomer	5.55556
COG0289.1	Homomer	4.16667
COG0294.1	Monomer	2.77778
COG0296.1	Monomer	9.09091
COG0318.1	Monomer	5.26316
COG0331.1	Monomer	6.25
COG0346.1	Homomer	2.17391
COG0363.1	Homomer	5.26316
COG0365.1	Monomer	17.8571
COG0366.1	Monomer	8.08824
COG0388.1	Homomer	2.63158
COG0394.1	Monomer	13.8889
COG0402.2	Homomer	4.54545
COG0431.1	Homomer	9.09091
COG0454.1	Homomer	5
COG0483.1	Homomer	3.33333
COG0494.1	Monomer	6
COG0500.1	Homomer	13.6364
COG0521.1	Homomer	3.57143
COG0543.1	Monomer	15
COG0545.1	Homomer	11.5385
COG0548.1	Homomer	5.55556
COG0561.2	Homomer	5.55556
COG0563.1	Monomer	9.375
COG0584.1	Monomer	12.5
COG0588.1	Homomer	3.84615
COG0596.1	Monomer	8.16327
COG0604.1	Homomer	2.08333
COG0605.1	Homomer	1.78571
COG0607.1	Monomer	5.55556
COG0623.1	Homomer	2.08333
COG0624.1	Homomer	2.08333
COG0625.1	Homomer	1.04167
COG0652.1	Monomer	5
COG0656.1	Monomer	8.13953
COG0665.1	Monomer	6.66667
COG0673.1	Homomer	4.83871
COG0693.1	Homomer	6.66667
COG0726.1	Monomer	11.1111
COG0740.1	Homomer	5
COG0768.1	Monomer	7.14286
COG0796.1	Homomer	5.88235
COG1011.1	Homomer	11.5385
COG1024.1	Homomer	0.746269
COG1028.1	Homomer	0.765306
COG1052.1	Homomer	1.6129
COG1057.1	Homomer	8.33333
COG1064.1	Homomer	2.94118
COG1082.1	Homomer	7.14286
COG1100.1	Monomer	6.52174
COG1109.1	Monomer	5.55556
COG1171.1	Homomer	3.84615
COG1181.1	Homomer	2.77778
COG1209.1	Homomer	5
COG1210.1	Homomer	5.55556
COG1231.1	Homomer	9.09091
COG1335.1	Homomer	2.5
COG1404.1	Monomer	10
COG1501.1	Homomer	14.2857
COG1524.1	Monomer	10
COG1621.1	Monomer	10
COG1670.1	Homomer	7.69231
COG1882.1	Homomer	10
COG1893.1	Homomer	7.69231
COG1940.1	Homomer	4.16667
COG1995.1	Homomer	5.55556
COG2030.1	Homomer	4.54545
COG2032.1	Homomer	2.08333
COG2070.1	Homomer	5
COG2084.1	Homomer	3.125
COG2124.1	Monomer	5.40541
COG2130.1	Homomer	8.33333
COG2141.1	Homomer	3.57143
COG2175.1	Homomer	2.5
COG2230.1	Homomer	5
COG2240.1	Homomer	3.57143
COG2272.1	Monomer	13.8889
COG2273.1	Monomer	4.16667
COG2303.1	Monomer	10
COG2367.1	Monomer	3.78788
COG2453.2	Monomer	9.09091
COG2730.1	Monomer	4.16667
COG2837.2	Homomer	4.54545
COG2897.1	Monomer	5
COG3250.1	Homomer	3.0303
COG3325.1	Monomer	7.69231
COG3405.1	Monomer	7.14286
COG3407.1	Homomer	12.5
COG3491.1	Monomer	10
COG3507.1	Monomer	4.54545
COG3525.1	Monomer	16.6667
COG3693.1	Monomer	8.33333
COG3866.1	Monomer	9.09091
COG3938.1	Homomer	4.54545
COG4284.1	Monomer	5
COG4870.1	Monomer	5.88235
COG4948.1	Homomer	2.46914
COG5078.1	Monomer	10
KOG0406.1	Homomer	4.34783
KOG1192.1	Monomer	6.52174
KOG1584.1	Monomer	9.375
KOG1642.1	Monomer	5
KOG1695.1	Homomer	1.06383
KOG4087.1	Monomer	5.55556
2C8JB.1	Monomer	0
COG0001.1	Homomer	0
COG0015.1	Homomer	0
COG0019.1	Homomer	0
COG0028.1	Homomer	0
COG0036.1	Homomer	0
COG0039.1	Homomer	0
COG0041.1	Homomer	0
COG0059.1	Homomer	0
COG0075.1	Homomer	0
COG0076.1	Homomer	0
COG0078.1	Homomer	0
COG0079.1	Homomer	0
COG0104.1	Homomer	0
COG0110.1	Homomer	0
COG0111.1	Homomer	0
COG0112.1	Homomer	0
COG0114.1	Homomer	0
COG0124.1	Homomer	0
COG0125.1	Homomer	0
COG0142.1	Homomer	0
COG0157.1	Homomer	0
COG0158.1	Homomer	0
COG0160.1	Homomer	0
COG0161.1	Homomer	0
COG0166.1	Homomer	0
COG0171.1	Homomer	0
COG0174.1	Homomer	0
COG0183.1	Homomer	0
COG0191.1	Homomer	0
COG0192.1	Homomer	0
COG0205.1	Homomer	0
COG0208.1	Homomer	0
COG0219.1	Homomer	0
COG0221.1	Homomer	0
COG0235.1	Homomer	0
COG0240.1	Homomer	0
COG0245.1	Homomer	0
COG0251.1	Homomer	0
COG0252.1	Homomer	0
COG0260.1	Homomer	0
COG0282.1	Homomer	0
COG0284.1	Homomer	0
COG0288.1	Homomer	0
COG0295.1	Homomer	0
COG0304.1	Homomer	0
COG0329.1	Homomer	0
COG0332.1	Homomer	0
COG0334.1	Homomer	0
COG0336.1	Homomer	0
COG0362.1	Homomer	0
COG0372.1	Homomer	0
COG0381.1	Homomer	0
COG0399.1	Homomer	0
COG0414.1	Homomer	0
COG0421.1	Homomer	0
COG0436.1	Homomer	0
COG0450.1	Homomer	0
COG0461.1	Homomer	0
COG0462.1	Homomer	0
COG0469.1	Homomer	0
COG0473.1	Homomer	0
COG0492.1	Homomer	0
COG0499.1	Homomer	0
COG0503.1	Homomer	0
COG0516.1	Homomer	0
COG0528.1	Homomer	0
COG0537.1	Homomer	0
COG0538.1	Homomer	0
COG0626.1	Homomer	0
COG0634.1	Homomer	0
COG0655.1	Homomer	0
COG0669.1	Homomer	0
COG0698.1	Homomer	0
COG0720.1	Homomer	0
COG0736.1	Homomer	0
COG0756.1	Homomer	0
COG0757.1	Homomer	0
COG0764.1	Homomer	0
COG0775.1	Homomer	0
COG0778.1	Homomer	0
COG0783.1	Homomer	0
COG0787.1	Homomer	0
COG0813.1	Homomer	0
COG1012.1	Homomer	0
COG1045.1	Homomer	0
COG1062.1	Homomer	0
COG1063.1	Homomer	0
COG1104.1	Homomer	0
COG1167.1	Homomer	0
COG1182.1	Homomer	0
COG1190.1	Homomer	0
COG1211.1	Homomer	0
COG1212.1	Homomer	0
COG1249.1	Homomer	0
COG1250.1	Homomer	0
COG1304.1	Homomer	0
COG1385.1	Homomer	0
COG1448.1	Homomer	0
COG1528.1	Homomer	0
COG1539.1	Homomer	0
COG1611.1	Homomer	0
COG1686.1	Monomer	0
COG1778.1	Homomer	0
COG1850.1	Homomer	0
COG1853.1	Homomer	0
COG1898.1	Homomer	0
COG1932.1	Homomer	0
COG1957.1	Homomer	0
COG1960.1	Homomer	0
COG2021.1	Homomer	0
COG2050.1	Homomer	0
COG2115.1	Homomer	0
COG2171.1	Homomer	0
COG2193.1	Homomer	0
COG2351.1	Homomer	0
COG2368.1	Homomer	0
COG2820.1	Homomer	0
COG2877.1	Homomer	0
COG2986.1	Homomer	0
COG3253.1	Homomer	0
COG3424.1	Homomer	0
COG3485.1	Homomer	0
COG3588.1	Homomer	0
COG3979.1	Monomer	0
COG4638.1	Homomer	0
COG4799.1	Homomer	0
COG4992.1	Homomer	0
COG5434.1	Monomer	0
KOG3178.1	Homomer	0

## Sheet: B
OG	Root	Change
28MUD.1	Monomer	10
2BPI7.1	Monomer	0
2C0PQ.1	Monomer	11.3636
2C38W.1	Monomer	2.77778
2C5VT.1	Monomer	16.6667
2CXGK.1	Monomer	10
COG0005.1	Homomer	2.38095
COG0006.1	Homomer	3.0303
COG0008.1	Monomer	3.84615
COG0010.1	Homomer	10.8696
COG0015.1	Homomer	2.17391
COG0020.1	Homomer	3.33333
COG0021.1	Homomer	3.33333
COG0024.1	Monomer	13.6364
COG0028.1	Homomer	5.88235
COG0031.1	Homomer	1.92308
COG0039.1	Homomer	1.85185
COG0041.1	Homomer	4.54545
COG0057.1	Homomer	7.75862
COG0058.1	Homomer	11.1111
COG0059.1	Homomer	0
COG0075.1	Homomer	3.84615
COG0076.1	Homomer	2.08333
COG0078.1	Homomer	6.06061
COG0104.1	Homomer	0
COG0105.1	Homomer	4.87805
COG0106.1	Monomer	10
COG0110.1	Homomer	0
COG0111.1	Homomer	0
COG0112.1	Homomer	1.85185
COG0119.1	Homomer	5
COG0120.1	Homomer	2.94118
COG0123.1	Monomer	20
COG0125.1	Homomer	0
COG0126.1	Monomer	5.26316
COG0128.1	Monomer	5.55556
COG0136.1	Homomer	10
COG0142.1	Homomer	0
COG0149.1	Homomer	0.892857
COG0156.1	Homomer	3.57143
COG0157.1	Homomer	8.33333
COG0161.1	Homomer	0
COG0166.1	Homomer	0
COG0167.1	Homomer	8.33333
COG0171.1	Homomer	0
COG0172.1	Homomer	5
COG0179.1	Homomer	5.55556
COG0180.1	Homomer	2.5
COG0183.1	Homomer	4.54545
COG0191.1	Homomer	0
COG0192.1	Homomer	3.84615
COG0193.1	Monomer	4.16667
COG0207.1	Homomer	2.17391
COG0208.1	Homomer	0
COG0235.1	Homomer	4.54545
COG0245.1	Homomer	0
COG0251.1	Homomer	2.38095
COG0262.1	Monomer	13.7931
COG0274.1	Homomer	10.7143
COG0288.1	Homomer	4.87805
COG0289.1	Homomer	4.16667
COG0294.1	Monomer	8.33333
COG0296.1	Monomer	9.09091
COG0318.1	Monomer	5.26316
COG0329.1	Homomer	3.84615
COG0331.1	Monomer	6.25
COG0334.1	Homomer	0
COG0363.1	Monomer	10.5263
COG0365.1	Monomer	16
COG0366.1	Monomer	7.69231
COG0372.1	Homomer	0
COG0394.1	Monomer	13.8889
COG0399.1	Homomer	0
COG0402.2	Homomer	4.54545
COG0414.1	Homomer	0
COG0421.1	Homomer	0
COG0431.1	Homomer	21.0526
COG0436.1	Homomer	0
COG0438.1	Monomer	22.7273
COG0454.1	Homomer	1.96078
COG0469.1	Homomer	2.77778
COG0483.1	Homomer	3.33333
COG0491.1	Monomer	13.253
COG0492.1	Homomer	0
COG0494.1	Monomer	8
COG0499.1	Homomer	3.125
COG0500.1	Monomer	15.7895
COG0528.1	Homomer	10
COG0537.1	Homomer	0
COG0543.1	Monomer	15
COG0548.1	Homomer	16.6667
COG0563.1	Monomer	9.375
COG0584.1	Monomer	16.6667
COG0596.1	Monomer	14.1304
COG0604.1	Homomer	6.25
COG0607.1	Monomer	5.55556
COG0623.1	Homomer	6.25
COG0624.1	Homomer	2.22222
COG0625.1	Homomer	0.529101
COG0626.1	Homomer	1.78571
COG0627.1	Monomer	27.2727
COG0637.1	Monomer	21.0526
COG0652.1	Monomer	5
COG0654.1	Monomer	9.23077
COG0656.1	Monomer	9.30233
COG0665.1	Monomer	6.66667
COG0667.1	Monomer	20
COG0669.1	Homomer	3.84615
COG0698.1	Homomer	0
COG0720.1	Homomer	11.7647
COG0726.1	Monomer	11.1111
COG0768.1	Monomer	7.14286
COG0778.1	Homomer	0
COG0783.1	Homomer	3.84615
COG0787.1	Homomer	0
COG1011.1	Monomer	19.2308
COG1012.1	Homomer	6.52174
COG1045.1	Homomer	5.55556
COG1052.1	Homomer	1.6129
COG1063.1	Homomer	11.5385
COG1100.1	Monomer	4.65116
COG1109.1	Monomer	5.55556
COG1167.1	Homomer	0
COG1171.1	Homomer	3.84615
COG1181.1	Homomer	2.77778
COG1182.1	Homomer	0
COG1209.1	Homomer	10
COG1210.1	Homomer	22.2222
COG1212.1	Homomer	0
COG1249.1	Homomer	0
COG1250.1	Homomer	0
COG1335.1	Homomer	10
COG1385.1	Homomer	0
COG1404.1	Monomer	10
COG1409.1	Monomer	8.33333
COG1472.1	Monomer	13.0435
COG1501.1	Monomer	28.5714
COG1524.1	Monomer	10
COG1621.1	Monomer	15
COG1680.1	Monomer	5.19481
COG1778.1	Homomer	0
COG1816.1	Monomer	13.6364
COG1850.1	Homomer	9.09091
COG1882.1	Homomer	10
COG1893.1	Homomer	7.69231
COG1940.1	Homomer	4.16667
COG1957.1	Homomer	6.66667
COG1960.1	Homomer	5.88235
COG1995.1	Homomer	5.55556
COG2021.1	Homomer	0
COG2032.1	Homomer	2.08333
COG2050.1	Homomer	15
COG2070.1	Homomer	5
COG2124.1	Monomer	6.30631
COG2130.1	Homomer	8.33333
COG2141.1	Homomer	3.57143
COG2171.1	Homomer	0
COG2230.1	Homomer	5
COG2267.2	Monomer	8.69565
COG2272.1	Monomer	13.8889
COG2273.1	Monomer	4.16667
COG2303.1	Monomer	10
COG2351.1	Homomer	9.09091
COG2367.1	Monomer	3.78788
COG2453.2	Monomer	18.1818
COG2602.1	Monomer	6.75676
COG2723.1	Monomer	8.65385
COG2730.1	Monomer	6.94444
COG2820.1	Homomer	0
COG2837.2	Homomer	4.54545
COG2877.1	Homomer	4.16667
COG2897.1	Monomer	10
COG2942.1	Monomer	11.1111
COG2986.1	Homomer	12.5
COG3253.1	Homomer	0
COG3325.1	Monomer	7.69231
COG3405.1	Monomer	7.14286
COG3407.1	Homomer	12.5
COG3424.1	Homomer	0
COG3491.1	Monomer	4.16667
COG3507.1	Monomer	4.54545
COG3525.1	Monomer	14.2857
COG3693.1	Monomer	10
COG3866.1	Monomer	5.26316
COG3938.1	Homomer	4.54545
COG4284.1	Monomer	5
COG4638.1	Homomer	0
COG4870.1	Monomer	5.88235
COG4948.1	Homomer	8.55263
COG4992.1	Homomer	0
COG5078.1	Monomer	10
KOG0406.1	Homomer	4.34783
KOG1192.1	Monomer	4.65116
KOG1584.1	Monomer	20.6897
KOG1642.1	Monomer	5
KOG1695.1	Homomer	1.06383
KOG4087.1	Monomer	18.0952
2C8JB.1	Monomer	0
COG0001.1	Homomer	0
COG0019.1	Homomer	0
COG0079.1	Homomer	0
COG0114.1	Homomer	0
COG0124.1	Homomer	0
COG0219.1	Homomer	0
COG0260.1	Homomer	0
COG0282.1	Homomer	0
COG0284.1	Homomer	0
COG0304.1	Homomer	0
COG0332.1	Homomer	0
COG0336.1	Homomer	0
COG0362.1	Homomer	0
COG0461.1	Homomer	0
COG0538.1	Homomer	0
COG0655.1	Homomer	0
COG0736.1	Homomer	0
COG0756.1	Homomer	0
COG0813.1	Homomer	0
COG1104.1	Homomer	0
COG1190.1	Homomer	0
COG1211.1	Homomer	0
COG1448.1	Homomer	0
COG1528.1	Homomer	0
COG1539.1	Homomer	0
COG1686.1	Monomer	0
COG1853.1	Homomer	0
COG1898.1	Homomer	0
COG1932.1	Homomer	0
COG2115.1	Homomer	0
COG2193.1	Homomer	0
COG2368.1	Homomer	0
COG3485.1	Homomer	0
COG3979.1	Monomer	0
COG5434.1	Monomer	0

## Sheet: C
OG	Root	Area
28MUD.1	Monomer	1294.09
2BPI7.1	Monomer	1236.57
2C0PQ.1	Monomer	763.354
2C38W.1	Monomer	713.04
2C5VT.1	Monomer	628.717
2CXGK.1	Monomer	368.683
COG0005.1	Homomer	2231.72
COG0006.1	Homomer	2013.45
COG0008.1	Monomer	288.835
COG0010.1	Homomer	2867.14
COG0015.1	Homomer	6929.55
COG0020.1	Homomer	1844.47
COG0021.1	Homomer	4065.06
COG0024.1	Monomer	1013.85
COG0028.1	Homomer	4778.99
COG0031.1	Homomer	2227.99
COG0039.1	Homomer	3164.41
COG0041.1	Homomer	3718.39
COG0057.1	Homomer	3354.07
COG0058.1	Homomer	2809.38
COG0059.1	Homomer	5365.26
COG0075.1	Homomer	3415.86
COG0076.1	Homomer	6198.42
COG0078.1	Homomer	2608.26
COG0104.1	Homomer	2491.73
COG0105.1	Homomer	2187.75
COG0106.1	Monomer	1346.83
COG0110.1	Homomer	2491.44
COG0111.1	Homomer	2344.8
COG0112.1	Homomer	4134.22
COG0119.1	Homomer	2852.38
COG0120.1	Homomer	1424.46
COG0123.1	Monomer	2462.77
COG0125.1	Homomer	847.81
COG0126.1	Monomer	1483.08
COG0128.1	Monomer	1616.02
COG0136.1	Homomer	2836.19
COG0142.1	Homomer	2056.12
COG0149.1	Homomer	1637.28
COG0156.1	Homomer	4104.72
COG0157.1	Homomer	3528.5
COG0161.1	Homomer	5114.91
COG0166.1	Homomer	6061.45
COG0167.1	Homomer	2969.69
COG0171.1	Homomer	3366.89
COG0172.1	Homomer	2470.56
COG0179.1	Homomer	1994.11
COG0180.1	Homomer	2074.74
COG0183.1	Homomer	3127.09
COG0191.1	Homomer	2075.73
COG0192.1	Homomer	2608.54
COG0193.1	Monomer	510.035
COG0207.1	Homomer	2295.21
COG0208.1	Homomer	2144.09
COG0235.1	Homomer	2351.96
COG0245.1	Homomer	2175.42
COG0251.1	Homomer	1883.47
COG0262.1	Monomer	777.263
COG0274.1	Homomer	1382.75
COG0288.1	Homomer	3790.82
COG0289.1	Homomer	2818.1
COG0294.1	Monomer	1317.92
COG0296.1	Monomer	1464.55
COG0318.1	Monomer	1822.73
COG0329.1	Homomer	2292.22
COG0331.1	Monomer	1376.23
COG0334.1	Homomer	3555.85
COG0363.1	Monomer	1323.17
COG0365.1	Monomer	1349.4
COG0366.1	Monomer	1631.96
COG0372.1	Homomer	4877.08
COG0394.1	Monomer	639.879
COG0399.1	Homomer	2563.93
COG0402.2	Homomer	2580.68
COG0414.1	Homomer	1271.22
COG0421.1	Homomer	2092.89
COG0431.1	Homomer	2216.79
COG0436.1	Homomer	3037.55
COG0438.1	Monomer	2226.65
COG0454.1	Homomer	2460.45
COG0469.1	Homomer	3262.48
COG0483.1	Homomer	1636.78
COG0491.1	Monomer	1165
COG0492.1	Homomer	2112.95
COG0494.1	Monomer	1648.95
COG0499.1	Homomer	4822.61
COG0500.1	Monomer	1844.09
COG0528.1	Homomer	2503.64
COG0537.1	Homomer	2457.47
COG0543.1	Monomer	594.188
COG0548.1	Homomer	2507.96
COG0563.1	Monomer	1059.73
COG0584.1	Monomer	834.916
COG0596.1	Monomer	1355.31
COG0604.1	Homomer	1620.7
COG0607.1	Monomer	2186.68
COG0623.1	Homomer	3515.75
COG0624.1	Homomer	2300.74
COG0625.1	Homomer	1531.92
COG0626.1	Homomer	4516.01
COG0627.1	Monomer	1198.13
COG0637.1	Monomer	691.149
COG0652.1	Monomer	1519.21
COG0654.1	Monomer	1389.74
COG0656.1	Monomer	939.404
COG0665.1	Monomer	1688.71
COG0667.1	Monomer	1821.86
COG0669.1	Homomer	2101.75
COG0698.1	Homomer	1885.43
COG0720.1	Homomer	2237.2
COG0726.1	Monomer	1027.7
COG0768.1	Monomer	1813.26
COG0778.1	Homomer	3756.06
COG0783.1	Homomer	3197.61
COG0787.1	Homomer	2920.77
COG1011.1	Monomer	1081.5
COG1012.1	Homomer	4159.61
COG1045.1	Homomer	3748.93
COG1052.1	Homomer	3150.62
COG1063.1	Homomer	2644.29
COG1100.1	Monomer	741.534
COG1109.1	Monomer	1245.12
COG1167.1	Homomer	4015.26
COG1171.1	Homomer	1067.18
COG1181.1	Homomer	1694.15
COG1182.1	Homomer	1334.02
COG1209.1	Homomer	2407.22
COG1210.1	Homomer	2981.1
COG1212.1	Homomer	1359.5
COG1249.1	Homomer	3571.05
COG1250.1	Homomer	2514.48
COG1335.1	Homomer	2256.48
COG1385.1	Homomer	1357.22
COG1404.1	Monomer	1846.28
COG1409.1	Monomer	3009.56
COG1472.1	Monomer	2063.46
COG1501.1	Monomer	2496.14
COG1524.1	Monomer	1478
COG1621.1	Monomer	1823.85
COG1680.1	Monomer	1000.08
COG1778.1	Homomer	2206.67
COG1816.1	Monomer	1333.2
COG1850.1	Homomer	3982.55
COG1882.1	Homomer	1402.77
COG1893.1	Homomer	944.54
COG1940.1	Homomer	1641.73
COG1957.1	Homomer	1745.44
COG1960.1	Homomer	4014.24
COG1995.1	Homomer	1486.99
COG2021.1	Homomer	1870.84
COG2032.1	Homomer	760.148
COG2050.1	Homomer	1598.41
COG2070.1	Homomer	1624.87
COG2124.1	Monomer	1422.76
COG2130.1	Homomer	1255.62
COG2141.1	Homomer	2706.04
COG2171.1	Homomer	3141.58
COG2230.1	Homomer	1122.33
COG2267.2	Monomer	1275.98
COG2272.1	Monomer	1099.22
COG2273.1	Monomer	632.065
COG2303.1	Monomer	4048.27
COG2351.1	Homomer	1606.24
COG2367.1	Monomer	1010.1
COG2453.2	Monomer	1083.72
COG2602.1	Monomer	926.595
COG2723.1	Monomer	1661.79
COG2730.1	Monomer	913.541
COG2820.1	Homomer	2996.82
COG2837.2	Homomer	1989.71
COG2877.1	Homomer	2786.31
COG2897.1	Monomer	1017.63
COG2942.1	Monomer	1623.3
COG2986.1	Homomer	6780.36
COG3253.1	Homomer	3089.89
COG3325.1	Monomer	1013.07
COG3405.1	Monomer	873.607
COG3407.1	Homomer	1252.06
COG3424.1	Homomer	2606.74
COG3491.1	Monomer	1844.99
COG3507.1	Monomer	2351.53
COG3525.1	Monomer	2333.66
COG3693.1	Monomer	784.357
COG3866.1	Monomer	1046.64
COG3938.1	Homomer	1566.19
COG4284.1	Monomer	1961.52
COG4638.1	Homomer	2706.15
COG4870.1	Monomer	1154.65
COG4948.1	Homomer	3166.04
COG4992.1	Homomer	4781.22
COG5078.1	Monomer	809.555
KOG0406.1	Homomer	1084.51
KOG1192.1	Monomer	572.029
KOG1584.1	Monomer	626.298
KOG1642.1	Monomer	485.61
KOG1695.1	Homomer	1356.85
KOG4087.1	Monomer	710.728
COG0001.1	Homomer	4046.15
COG0019.1	Homomer	3249.02
COG0079.1	Homomer	2741.56
COG0114.1	Homomer	7216.19
COG0124.1	Homomer	3914.4
COG0219.1	Homomer	1525.39
COG0260.1	Homomer	3800.68
COG0282.1	Homomer	2995.38
COG0284.1	Homomer	1840.53
COG0304.1	Homomer	3176.66
COG0332.1	Homomer	2628.01
COG0336.1	Homomer	3629.43
COG0362.1	Homomer	5639.77
COG0461.1	Homomer	1285.27
COG0538.1	Homomer	3455.52
COG0655.1	Homomer	2936.53
COG0736.1	Homomer	1428.08
COG0756.1	Homomer	3298.96
COG0813.1	Homomer	3228.71
COG1104.1	Homomer	2544.68
COG1190.1	Homomer	4405.99
COG1211.1	Homomer	1970.19
COG1448.1	Homomer	3122.14
COG1528.1	Homomer	3583.52
COG1539.1	Homomer	2432.81
COG1853.1	Homomer	2792.03
COG1898.1	Homomer	1555.67
COG1932.1	Homomer	1998.39
COG2115.1	Homomer	7506.06
COG2193.1	Homomer	3049.35
COG2368.1	Homomer	6669.64
COG3485.1	Homomer	3101.75

## Sheet: D
OG	Type	Change
COG0005.1	increasing	9.52381
COG0005.1	decreasing	2.38095
COG0006.1	increasing	0
COG0006.1	decreasing	3.0303
COG0010.1	increasing	4.34783
COG0010.1	decreasing	10.8696
COG0015.1	increasing	0
COG0015.1	decreasing	2.17391
COG0020.1	increasing	0
COG0020.1	decreasing	3.33333
COG0021.1	increasing	0
COG0021.1	decreasing	3.33333
COG0028.1	increasing	2.94118
COG0028.1	decreasing	5.88235
COG0031.1	increasing	3.84615
COG0031.1	decreasing	1.92308
COG0039.1	increasing	1.85185
COG0039.1	decreasing	1.85185
COG0041.1	increasing	0
COG0041.1	decreasing	4.54545
COG0057.1	increasing	0
COG0057.1	decreasing	7.75862
COG0058.1	increasing	5.55556
COG0058.1	decreasing	11.1111
COG0059.1	increasing	10.5263
COG0059.1	decreasing	0
COG0075.1	increasing	11.5385
COG0075.1	decreasing	3.84615
COG0076.1	increasing	4.16667
COG0076.1	decreasing	2.08333
COG0078.1	increasing	9.09091
COG0078.1	decreasing	6.06061
COG0104.1	increasing	3.84615
COG0104.1	decreasing	0
COG0105.1	increasing	3.65854
COG0105.1	decreasing	4.87805
COG0110.1	increasing	2.63158
COG0110.1	decreasing	0
COG0111.1	increasing	8.82353
COG0111.1	decreasing	0
COG0112.1	increasing	1.85185
COG0112.1	decreasing	1.85185
COG0119.1	increasing	0
COG0119.1	decreasing	5
COG0120.1	increasing	2.94118
COG0120.1	decreasing	2.94118
COG0136.1	increasing	2.5
COG0136.1	decreasing	10
COG0142.1	increasing	2.63158
COG0142.1	decreasing	0
COG0149.1	increasing	3.57143
COG0149.1	decreasing	0.892857
COG0156.1	increasing	0
COG0156.1	decreasing	3.57143
COG0157.1	increasing	4.16667
COG0157.1	decreasing	8.33333
COG0161.1	increasing	2.94118
COG0161.1	decreasing	0
COG0166.1	increasing	2.5
COG0166.1	decreasing	0
COG0167.1	increasing	8.33333
COG0167.1	decreasing	8.33333
COG0171.1	increasing	5.55556
COG0171.1	decreasing	0
COG0172.1	increasing	0
COG0172.1	decreasing	5
COG0179.1	increasing	0
COG0179.1	decreasing	5.55556
COG0180.1	increasing	2.5
COG0180.1	decreasing	2.5
COG0183.1	increasing	1.51515
COG0183.1	decreasing	4.54545
COG0191.1	increasing	13.8889
COG0191.1	decreasing	0
COG0192.1	increasing	15.3846
COG0192.1	decreasing	3.84615
COG0207.1	increasing	0
COG0207.1	decreasing	2.17391
COG0208.1	increasing	3.33333
COG0208.1	decreasing	0
COG0235.1	increasing	4.54545
COG0235.1	decreasing	4.54545
COG0245.1	increasing	3.84615
COG0245.1	decreasing	0
COG0251.1	increasing	4.7619
COG0251.1	decreasing	2.38095
COG0274.1	increasing	7.14286
COG0274.1	decreasing	10.7143
COG0288.1	increasing	12.1951
COG0288.1	decreasing	4.87805
COG0289.1	increasing	0
COG0289.1	decreasing	4.16667
COG0329.1	increasing	1.92308
COG0329.1	decreasing	3.84615
COG0372.1	increasing	5.35714
COG0372.1	decreasing	0
COG0399.1	increasing	2.38095
COG0399.1	decreasing	0
COG0402.2	increasing	4.54545
COG0402.2	decreasing	4.54545
COG0414.1	increasing	3.84615
COG0414.1	decreasing	0
COG0421.1	increasing	10
COG0421.1	decreasing	0
COG0431.1	increasing	0
COG0431.1	decreasing	21.0526
COG0436.1	increasing	3.94737
COG0436.1	decreasing	0
COG0454.1	increasing	3.92157
COG0454.1	decreasing	1.96078
COG0469.1	increasing	0
COG0469.1	decreasing	2.77778
COG0483.1	increasing	10
COG0483.1	decreasing	3.33333
COG0492.1	increasing	1.66667
COG0492.1	decreasing	0
COG0499.1	increasing	3.125
COG0499.1	decreasing	3.125
COG0528.1	increasing	0
COG0528.1	decreasing	10
COG0537.1	increasing	5.55556
COG0537.1	decreasing	0
COG0548.1	increasing	5.55556
COG0548.1	decreasing	16.6667
COG0604.1	increasing	8.33333
COG0604.1	decreasing	6.25
COG0623.1	increasing	0
COG0623.1	decreasing	6.25
COG0624.1	increasing	2.22222
COG0624.1	decreasing	2.22222
COG0625.1	increasing	1.0582
COG0625.1	decreasing	0.529101
COG0626.1	increasing	1.78571
COG0626.1	decreasing	1.78571
COG0669.1	increasing	7.69231
COG0669.1	decreasing	3.84615
COG0698.1	increasing	11.1111
COG0698.1	decreasing	0
COG0720.1	increasing	0
COG0720.1	decreasing	11.7647
COG0778.1	increasing	1.92308
COG0778.1	decreasing	0
COG0783.1	increasing	3.84615
COG0783.1	decreasing	3.84615
COG0787.1	increasing	3.84615
COG0787.1	decreasing	0
COG1012.1	increasing	3.80435
COG1012.1	decreasing	6.52174
COG1045.1	increasing	0
COG1045.1	decreasing	5.55556
COG1052.1	increasing	4.83871
COG1052.1	decreasing	1.6129
COG1063.1	increasing	0
COG1063.1	decreasing	11.5385
COG1167.1	increasing	11.1111
COG1167.1	decreasing	0
COG1171.1	increasing	7.69231
COG1171.1	decreasing	3.84615
COG1181.1	increasing	2.77778
COG1181.1	decreasing	2.77778
COG1182.1	increasing	3.84615
COG1182.1	decreasing	0
COG1209.1	increasing	0
COG1209.1	decreasing	10
COG1210.1	increasing	0
COG1210.1	decreasing	22.2222
COG1212.1	increasing	5.55556
COG1212.1	decreasing	0
COG1249.1	increasing	3.48837
COG1249.1	decreasing	0
COG1250.1	increasing	10
COG1250.1	decreasing	0
COG1335.1	increasing	5
COG1335.1	decreasing	10
COG1778.1	increasing	11.1111
COG1778.1	decreasing	0
COG1850.1	increasing	0
COG1850.1	decreasing	9.09091
COG1882.1	increasing	5
COG1882.1	decreasing	10
COG1893.1	increasing	0
COG1893.1	decreasing	7.69231
COG1940.1	increasing	4.16667
COG1940.1	decreasing	4.16667
COG1957.1	increasing	0
COG1957.1	decreasing	6.66667
COG1960.1	increasing	2.94118
COG1960.1	decreasing	5.88235
COG1995.1	increasing	0
COG1995.1	decreasing	5.55556
COG2021.1	increasing	9.09091
COG2021.1	decreasing	0
COG2032.1	increasing	6.25
COG2032.1	decreasing	2.08333
COG2050.1	increasing	0
COG2050.1	decreasing	15
COG2070.1	increasing	0
COG2070.1	decreasing	5
COG2130.1	increasing	4.16667
COG2130.1	decreasing	8.33333
COG2141.1	increasing	10.7143
COG2141.1	decreasing	3.57143
COG2171.1	increasing	4.16667
COG2171.1	decreasing	0
COG2230.1	increasing	10
COG2230.1	decreasing	5
COG2351.1	increasing	0
COG2351.1	decreasing	9.09091
COG2820.1	increasing	2.38095
COG2820.1	decreasing	0
COG2837.2	increasing	4.54545
COG2837.2	decreasing	4.54545
COG2877.1	increasing	0
COG2877.1	decreasing	4.16667
COG2986.1	increasing	0
COG2986.1	decreasing	12.5
COG3253.1	increasing	5
COG3253.1	decreasing	0
COG3407.1	increasing	4.16667
COG3407.1	decreasing	12.5
COG3424.1	increasing	1.31579
COG3424.1	decreasing	0
COG3938.1	increasing	0
COG3938.1	decreasing	4.54545
COG4638.1	increasing	8.33333
COG4638.1	decreasing	0
COG4948.1	increasing	1.97368
COG4948.1	decreasing	8.55263
COG4992.1	increasing	5.88235
COG4992.1	decreasing	0
KOG0406.1	increasing	4.34783
KOG0406.1	decreasing	4.34783
KOG1695.1	increasing	1.06383
KOG1695.1	decreasing	1.06383

## Sheet: E
Root	OG	TMscore	Overlap
Monomer	28MUD.1	0.937298	75.4643
Monomer	2BPI7.1	0.95459	26.3158
Monomer	2C0PQ.1	0.83483	16.4286
Monomer	2C5VT.1	0.96908	7.69231
Monomer	2CXGK.1	0.94559	12.5
Homomer	COG0005.1	0.861133	79.4971
Homomer	COG0006.1	0.829779	49.9143
Homomer	COG0010.1	0.823273	53.4648
Homomer	COG0015.1	0.874519	81.2361
Homomer	COG0020.1	0.905782	86.9926
Homomer	COG0021.1	0.957144	90.7788
Monomer	COG0024.1	0.834117	48.433
Homomer	COG0028.1	0.889689	79.5415
Homomer	COG0031.1	0.896908	83.6849
Homomer	COG0039.1	0.894415	86.5323
Homomer	COG0041.1	0.942063	88.8905
Homomer	COG0057.1	0.932536	91.7144
Homomer	COG0058.1	0.955696	71.1412
Homomer	COG0059.1	0.903164	81.9232
Homomer	COG0075.1	0.924266	84.9072
Homomer	COG0076.1	0.866082	74.4786
Homomer	COG0078.1	0.89937	75.6213
Homomer	COG0104.1	0.931543	76.976
Homomer	COG0105.1	0.944623	90.9538
Monomer	COG0106.1	0.83106	0
Homomer	COG0110.1	0.617197	53.5643
Homomer	COG0111.1	0.740423	68.5867
Homomer	COG0112.1	0.940268	90.143
Homomer	COG0119.1	0.827847	68.9948
Homomer	COG0120.1	0.941846	90.5089
Monomer	COG0123.1	0.835036	20.6166
Homomer	COG0125.1	0.857191	62.6634
Monomer	COG0126.1	0.78304	23.0769
Homomer	COG0136.1	0.855711	79.392
Homomer	COG0142.1	0.839269	81.5931
Homomer	COG0149.1	0.920403	92.7867
Homomer	COG0156.1	0.924447	85.361
Homomer	COG0157.1	0.907349	89.5914
Homomer	COG0161.1	0.92518	87.9185
Homomer	COG0166.1	0.917292	83.5623
Homomer	COG0167.1	0.899324	81.802
Homomer	COG0171.1	0.818947	77.8106
Homomer	COG0172.1	0.905939	90.0289
Homomer	COG0179.1	0.859243	81.841
Homomer	COG0180.1	0.814186	84.8281
Homomer	COG0183.1	0.930048	86.4355
Homomer	COG0191.1	0.895939	82.2172
Homomer	COG0192.1	0.94805	89.8907
Homomer	COG0207.1	0.91397	92.7237
Homomer	COG0208.1	0.862308	73.2465
Homomer	COG0235.1	0.853327	78.376
Homomer	COG0245.1	0.913167	92.8953
Homomer	COG0251.1	0.933841	88.2639
Monomer	COG0262.1	0.863669	18.296
Homomer	COG0274.1	0.924716	80.4117
Homomer	COG0288.1	0.780765	73.9904
Homomer	COG0289.1	0.849025	86.8108
Monomer	COG0294.1	0.888104	79.6922
Monomer	COG0296.1	0.82382	0
Monomer	COG0318.1	0.796903	82.2368
Homomer	COG0329.1	0.910985	79.3339
Monomer	COG0331.1	0.94782	94.5946
Homomer	COG0334.1	0.888403	80.0754
Monomer	COG0363.1	0.891487	60.3189
Monomer	COG0365.1	0.881744	4.41176
Monomer	COG0366.1	0.753207	6.2355
Homomer	COG0372.1	0.872663	82.2182
Monomer	COG0394.1	0.832152	17.4634
Homomer	COG0399.1	0.907486	82.7444
Homomer	COG0402.2	0.872678	73.7615
Homomer	COG0414.1	0.886483	78.3082
Homomer	COG0421.1	0.886727	83.4496
Homomer	COG0431.1	0.843851	84.7078
Homomer	COG0436.1	0.867649	80.8614
Monomer	COG0438.1	0.769893	7.53765
Homomer	COG0454.1	0.737733	67.8373
Homomer	COG0469.1	0.902025	81.6697
Homomer	COG0483.1	0.870866	79.1978
Monomer	COG0491.1	0.729601	8.16185
Homomer	COG0492.1	0.741306	71.435
Monomer	COG0494.1	0.749248	40.6457
Homomer	COG0499.1	0.949415	91.9612
Monomer	COG0500.1	0.646662	8.17641
Homomer	COG0528.1	0.884668	76.8762
Homomer	COG0537.1	0.783149	84.4806
Monomer	COG0543.1	0.81113	4.7619
Homomer	COG0548.1	0.823349	66.106
Monomer	COG0563.1	0.78022	32.1784
Monomer	COG0584.1	0.809313	0
Monomer	COG0596.1	0.776786	8.51312
Homomer	COG0604.1	0.833558	64.4393
Homomer	COG0623.1	0.94271	91.1782
Homomer	COG0624.1	0.747128	70.9728
Homomer	COG0625.1	0.832631	83.5098
Homomer	COG0626.1	0.944481	89.1726
Monomer	COG0627.1	0.883321	42.4354
Monomer	COG0637.1	0.770503	2.08333
Monomer	COG0652.1	0.54041	5.88235
Monomer	COG0654.1	0.800045	39.3849
Monomer	COG0656.1	0.922697	9.88399
Monomer	COG0665.1	0.835579	32.4635
Monomer	COG0667.1	0.798538	11.4318
Homomer	COG0669.1	0.940456	91.0549
Homomer	COG0698.1	0.922233	91.0606
Homomer	COG0720.1	0.82409	78.0445
Monomer	COG0726.1	0.9512	0
Monomer	COG0768.1	0.62105	0
Homomer	COG0778.1	0.761642	75.0999
Homomer	COG0783.1	0.899827	87.6114
Homomer	COG0787.1	0.887274	82.5851
Monomer	COG1011.1	0.803346	12.9412
Homomer	COG1012.1	0.91401	76.3531
Homomer	COG1045.1	0.857125	79.4617
Homomer	COG1052.1	0.845416	81.4446
Homomer	COG1063.1	0.876159	82.5922
Monomer	COG1100.1	0.900757	11.4719
Monomer	COG1109.1	0.94498	87.0851
Homomer	COG1167.1	0.856315	47.8301
Homomer	COG1171.1	0.89114	46.1769
Homomer	COG1181.1	0.867795	71.8914
Homomer	COG1182.1	0.88021	90.2896
Homomer	COG1209.1	0.96097	84.5584
Homomer	COG1210.1	0.923596	90.0868
Homomer	COG1212.1	0.88933	90.6922
Homomer	COG1249.1	0.922402	86.1865
Homomer	COG1250.1	0.865069	86.3293
Homomer	COG1335.1	0.828543	70.5041
Homomer	COG1385.1	0.807302	78.5729
Monomer	COG1404.1	0.75623	28.3951
Monomer	COG1409.1	0.773858	21.9792
Monomer	COG1472.1	0.747874	1.42509
Monomer	COG1501.1	0.787282	13.3677
Monomer	COG1524.1	0.717693	20.1243
Monomer	COG1621.1	0.878613	58.338
Monomer	COG1680.1	0.776323	0
Homomer	COG1778.1	0.913141	82.5687
Monomer	COG1816.1	0.864203	4.54545
Homomer	COG1850.1	0.902959	84.6228
Homomer	COG1882.1	0.926963	53.1389
Homomer	COG1893.1	0.842469	66.1919
Homomer	COG1940.1	0.824593	79.8686
Homomer	COG1957.1	0.911666	73.6325
Homomer	COG1960.1	0.853981	67.6269
Homomer	COG1995.1	0.852155	87.3137
Homomer	COG2021.1	0.871562	74.3692
Homomer	COG2032.1	0.889962	62.583
Homomer	COG2050.1	0.858912	89.0509
Homomer	COG2070.1	0.89797	84.9835
Monomer	COG2124.1	0.821058	17.741
Homomer	COG2130.1	0.921541	87.1771
Homomer	COG2141.1	0.80872	75.1109
Homomer	COG2171.1	0.781993	72.7084
Homomer	COG2230.1	0.801316	20.1602
Monomer	COG2267.2	0.899219	47.947
Monomer	COG2272.1	0.852213	22.2222
Monomer	COG2303.1	0.785806	28.6258
Homomer	COG2351.1	0.893385	89.3591
Monomer	COG2367.1	0.921428	43.9151
Monomer	COG2453.2	0.728738	17.5466
Monomer	COG2602.1	0.92096	82.4388
Monomer	COG2723.1	0.91255	13.6217
Monomer	COG2730.1	0.738037	5.39904
Homomer	COG2820.1	0.876293	77.3844
Homomer	COG2837.2	0.857062	67.4539
Homomer	COG2877.1	0.927278	88.989
Monomer	COG2897.1	0.892097	31.1111
Monomer	COG2942.1	0.880187	65.2137
Homomer	COG2986.1	0.918718	84.0393
Homomer	COG3253.1	0.868449	82.7757
Monomer	COG3325.1	0.797427	11.9048
Monomer	COG3405.1	0.82124	10.5263
Homomer	COG3407.1	0.918946	88.2102
Homomer	COG3424.1	0.961848	91.672
Monomer	COG3491.1	0.768517	28.0855
Monomer	COG3507.1	0.979926	76.476
Monomer	COG3525.1	0.710865	7.93434
Monomer	COG3693.1	0.84821	0
Monomer	COG3866.1	0.798797	4.2735
Homomer	COG3938.1	0.872239	87.0127
Monomer	COG4284.1	0.94952	94.7368
Homomer	COG4638.1	0.726689	67.6362
Monomer	COG4870.1	0.88938	10.5263
Homomer	COG4948.1	0.859388	72.2597
Homomer	COG4992.1	0.919307	87.3442
Monomer	COG5078.1	0.89812	92.8571
Homomer	KOG0406.1	0.859278	92.696
Monomer	KOG1192.1	0.85535	0
Monomer	KOG1584.1	0.904001	0
Homomer	KOG1695.1	0.859251	87.5158
Monomer	KOG4087.1	0.894602	36.0246
Homomer	COG0001.1	0.920363	92.8564
Homomer	COG0019.1	0.880161	82.3053
Homomer	COG0079.1	0.877199	82.1538
Homomer	COG0114.1	0.946816	93.2337
Homomer	COG0124.1	0.824682	82.1776
Homomer	COG0219.1	0.895329	88.5427
Homomer	COG0260.1	0.882582	78.2758
Homomer	COG0282.1	0.917096	92.6747
Homomer	COG0284.1	0.838217	81.2619
Homomer	COG0304.1	0.956211	90.5614
Homomer	COG0332.1	0.93185	86.4702
Homomer	COG0336.1	0.873882	90.2305
Homomer	COG0362.1	0.969055	94.1972
Homomer	COG0461.1	0.815978	84.6969
Homomer	COG0538.1	0.834653	80.7265
Homomer	COG0655.1	0.854647	86.5664
Homomer	COG0736.1	0.803991	89.1741
Homomer	COG0756.1	0.871681	89.3898
Homomer	COG0813.1	0.944652	93.1311
Homomer	COG1104.1	0.8887	83.4136
Homomer	COG1190.1	0.944448	92.7655
Homomer	COG1211.1	0.874141	84.4075
Homomer	COG1448.1	0.932985	86.1322
Homomer	COG1528.1	0.933046	89.9602
Homomer	COG1539.1	0.909765	89.6145
Homomer	COG1853.1	0.856068	87.2685
Homomer	COG1898.1	0.884738	90.4907
Homomer	COG1932.1	0.941086	89.5782
Homomer	COG2115.1	0.938959	88.963
Homomer	COG2193.1	0.962903	90.0225
Homomer	COG2368.1	0.900943	81.2103
Homomer	COG3485.1	0.897597	84.5524

## Sheet: F
Root	OG	Overlap	Area
Monomer	28MUD.1	75.4643	1294.09
Monomer	2BPI7.1	26.3158	1236.57
Monomer	2C0PQ.1	16.4286	763.354
Monomer	2C5VT.1	7.69231	628.717
Monomer	2CXGK.1	12.5	368.683
Homomer	COG0005.1	79.4971	2231.72
Homomer	COG0006.1	49.9143	2013.45
Homomer	COG0010.1	53.4648	2867.14
Homomer	COG0015.1	81.2361	6929.55
Homomer	COG0020.1	86.9926	1844.47
Homomer	COG0021.1	90.7788	4065.06
Monomer	COG0024.1	48.433	1013.85
Homomer	COG0028.1	79.5415	4778.99
Homomer	COG0031.1	83.6849	2227.99
Homomer	COG0039.1	86.5323	3164.41
Homomer	COG0041.1	88.8905	3718.39
Homomer	COG0057.1	91.7144	3354.07
Homomer	COG0058.1	71.1412	2809.38
Homomer	COG0059.1	81.9232	5365.26
Homomer	COG0075.1	84.9072	3415.86
Homomer	COG0076.1	74.4786	6198.42
Homomer	COG0078.1	75.6213	2608.26
Homomer	COG0104.1	76.976	2491.73
Homomer	COG0105.1	90.9538	2187.75
Monomer	COG0106.1	0	1346.83
Homomer	COG0110.1	53.5643	2491.44
Homomer	COG0111.1	68.5867	2344.8
Homomer	COG0112.1	90.143	4134.22
Homomer	COG0119.1	68.9948	2852.38
Homomer	COG0120.1	90.5089	1424.46
Monomer	COG0123.1	20.6166	2462.77
Homomer	COG0125.1	62.6634	847.81
Monomer	COG0126.1	23.0769	1483.08
Homomer	COG0136.1	79.392	2836.19
Homomer	COG0142.1	81.5931	2056.12
Homomer	COG0149.1	92.7867	1637.28
Homomer	COG0156.1	85.361	4104.72
Homomer	COG0157.1	89.5914	3528.5
Homomer	COG0161.1	87.9185	5114.91
Homomer	COG0166.1	83.5623	6061.45
Homomer	COG0167.1	81.802	2969.69
Homomer	COG0171.1	77.8106	3366.89
Homomer	COG0172.1	90.0289	2470.56
Homomer	COG0179.1	81.841	1994.11
Homomer	COG0180.1	84.8281	2074.74
Homomer	COG0183.1	86.4355	3127.09
Homomer	COG0191.1	82.2172	2075.73
Homomer	COG0192.1	89.8907	2608.54
Homomer	COG0207.1	92.7237	2295.21
Homomer	COG0208.1	73.2465	2144.09
Homomer	COG0235.1	78.376	2351.96
Homomer	COG0245.1	92.8953	2175.42
Homomer	COG0251.1	88.2639	1883.47
Monomer	COG0262.1	18.296	777.263
Homomer	COG0274.1	80.4117	1382.75
Homomer	COG0288.1	73.9904	3790.82
Homomer	COG0289.1	86.8108	2818.1
Monomer	COG0294.1	79.6922	1317.92
Monomer	COG0296.1	0	1464.55
Monomer	COG0318.1	82.2368	1822.73
Homomer	COG0329.1	79.3339	2292.22
Monomer	COG0331.1	94.5946	1376.23
Homomer	COG0334.1	80.0754	3555.85
Monomer	COG0363.1	60.3189	1323.17
Monomer	COG0365.1	4.41176	1349.4
Monomer	COG0366.1	6.2355	1631.96
Homomer	COG0372.1	82.2182	4877.08
Monomer	COG0394.1	17.4634	639.879
Homomer	COG0399.1	82.7444	2563.93
Homomer	COG0402.2	73.7615	2580.68
Homomer	COG0414.1	78.3082	1271.22
Homomer	COG0421.1	83.4496	2092.89
Homomer	COG0431.1	84.7078	2216.79
Homomer	COG0436.1	80.8614	3037.55
Monomer	COG0438.1	7.53765	2117.66
Homomer	COG0454.1	67.8373	2460.45
Homomer	COG0469.1	81.6697	3262.48
Homomer	COG0483.1	79.1978	1636.78
Monomer	COG0491.1	8.16185	1165
Homomer	COG0492.1	71.435	2112.95
Monomer	COG0494.1	40.6457	1733.54
Homomer	COG0499.1	91.9612	4822.61
Monomer	COG0500.1	8.17641	1844.09
Homomer	COG0528.1	76.8762	2503.64
Homomer	COG0537.1	84.4806	2457.47
Monomer	COG0543.1	4.7619	594.188
Homomer	COG0548.1	66.106	2507.96
Monomer	COG0563.1	32.1784	1059.73
Monomer	COG0584.1	0	834.916
Monomer	COG0596.1	8.51312	1355.31
Homomer	COG0604.1	64.4393	1620.7
Homomer	COG0623.1	91.1782	3515.75
Homomer	COG0624.1	70.9728	2300.74
Homomer	COG0625.1	83.5098	1531.92
Homomer	COG0626.1	89.1726	4516.01
Monomer	COG0627.1	42.4354	1198.13
Monomer	COG0637.1	2.08333	691.149
Monomer	COG0652.1	5.88235	1519.21
Monomer	COG0654.1	39.3849	1389.74
Monomer	COG0656.1	9.88399	939.404
Monomer	COG0665.1	32.4635	1688.71
Monomer	COG0667.1	11.4318	1821.86
Homomer	COG0669.1	91.0549	2101.75
Homomer	COG0698.1	91.0606	1885.43
Homomer	COG0720.1	78.0445	2237.2
Monomer	COG0726.1	0	1027.7
Monomer	COG0768.1	0	1813.26
Homomer	COG0778.1	75.0999	3756.06
Homomer	COG0783.1	87.6114	3197.61
Homomer	COG0787.1	82.5851	2920.77
Monomer	COG1011.1	12.9412	1081.5
Homomer	COG1012.1	76.3531	4159.61
Homomer	COG1045.1	79.4617	3748.93
Homomer	COG1052.1	81.4446	3150.62
Homomer	COG1063.1	82.5922	2644.29
Monomer	COG1100.1	11.4719	741.534
Monomer	COG1109.1	87.0851	1245.12
Homomer	COG1167.1	47.8301	4015.26
Homomer	COG1171.1	46.1769	1067.18
Homomer	COG1181.1	71.8914	1694.15
Homomer	COG1182.1	90.2896	1334.02
Homomer	COG1209.1	84.5584	2407.22
Homomer	COG1210.1	90.0868	2981.1
Homomer	COG1212.1	90.6922	1359.5
Homomer	COG1249.1	86.1865	3571.05
Homomer	COG1250.1	86.3293	2514.48
Homomer	COG1335.1	70.5041	2256.48
Homomer	COG1385.1	78.5729	1357.22
Monomer	COG1404.1	28.3951	1846.28
Monomer	COG1409.1	21.9792	3009.56
Monomer	COG1472.1	1.42509	2063.46
Monomer	COG1501.1	13.3677	2496.14
Monomer	COG1524.1	20.1243	1478
Monomer	COG1621.1	58.338	1823.85
Monomer	COG1680.1	0	1000.08
Homomer	COG1778.1	82.5687	2206.67
Monomer	COG1816.1	4.54545	1333.2
Homomer	COG1850.1	84.6228	3982.55
Homomer	COG1882.1	53.1389	1402.77
Homomer	COG1893.1	66.1919	944.54
Homomer	COG1940.1	79.8686	1641.73
Homomer	COG1957.1	73.6325	1745.44
Homomer	COG1960.1	67.6269	4014.24
Homomer	COG1995.1	87.3137	1486.99
Homomer	COG2021.1	74.3692	1870.84
Homomer	COG2032.1	62.583	760.148
Homomer	COG2050.1	89.0509	1598.41
Homomer	COG2070.1	84.9835	1624.87
Monomer	COG2124.1	17.741	1422.76
Homomer	COG2130.1	87.1771	1255.62
Homomer	COG2141.1	75.1109	2706.04
Homomer	COG2171.1	72.7084	3141.58
Homomer	COG2230.1	20.1602	1122.33
Monomer	COG2267.2	47.947	1275.98
Monomer	COG2272.1	22.2222	1099.22
Monomer	COG2303.1	28.6258	4048.27
Homomer	COG2351.1	89.3591	1606.24
Monomer	COG2367.1	43.9151	1010.1
Monomer	COG2453.2	17.5466	1083.72
Monomer	COG2602.1	82.4388	926.595
Monomer	COG2723.1	13.6217	1661.79
Monomer	COG2730.1	5.39904	913.541
Homomer	COG2820.1	77.3844	2996.82
Homomer	COG2837.2	67.4539	1989.71
Homomer	COG2877.1	88.989	2786.31
Monomer	COG2897.1	31.1111	1017.63
Monomer	COG2942.1	65.2137	1623.3
Homomer	COG2986.1	84.0393	6780.36
Homomer	COG3253.1	82.7757	3089.89
Monomer	COG3325.1	11.9048	1013.07
Monomer	COG3405.1	10.5263	873.607
Homomer	COG3407.1	88.2102	1252.06
Homomer	COG3424.1	91.672	2606.74
Monomer	COG3491.1	28.0855	1844.99
Monomer	COG3507.1	76.476	2351.53
Monomer	COG3525.1	7.93434	2333.66
Monomer	COG3693.1	0	784.357
Monomer	COG3866.1	4.2735	1046.64
Homomer	COG3938.1	87.0127	1566.19
Monomer	COG4284.1	94.7368	1961.52
Homomer	COG4638.1	67.6362	2706.15
Monomer	COG4870.1	10.5263	1154.65
Homomer	COG4948.1	72.2597	3166.04
Homomer	COG4992.1	87.3442	4781.22
Monomer	COG5078.1	92.8571	809.555
Homomer	KOG0406.1	92.696	1084.51
Monomer	KOG1192.1	0	572.029
Monomer	KOG1584.1	0	626.298
Homomer	KOG1695.1	87.5158	1356.85
Monomer	KOG4087.1	36.0246	676.04
Homomer	COG0001.1	92.8564	4046.15
Homomer	COG0019.1	82.3053	3249.02
Homomer	COG0079.1	82.1538	2741.56
Homomer	COG0114.1	93.2337	7216.19
Homomer	COG0124.1	82.1776	3914.4
Homomer	COG0219.1	88.5427	1525.39
Homomer	COG0260.1	78.2758	3800.68
Homomer	COG0282.1	92.6747	2995.38
Homomer	COG0284.1	81.2619	1840.53
Homomer	COG0304.1	90.5614	3176.66
Homomer	COG0332.1	86.4702	2628.01
Homomer	COG0336.1	90.2305	3629.43
Homomer	COG0362.1	94.1972	5639.77
Homomer	COG0461.1	84.6969	1285.27
Homomer	COG0538.1	80.7265	3455.52
Homomer	COG0655.1	86.5664	2936.53
Homomer	COG0736.1	89.1741	1428.08
Homomer	COG0756.1	89.3898	3298.96
Homomer	COG0813.1	93.1311	3228.71
Homomer	COG1104.1	83.4136	2544.68
Homomer	COG1190.1	92.7655	4405.99
Homomer	COG1211.1	84.4075	1970.19
Homomer	COG1448.1	86.1322	3122.14
Homomer	COG1528.1	89.9602	3583.52
Homomer	COG1539.1	89.6145	2432.81
Homomer	COG1853.1	87.2685	2792.03
Homomer	COG1898.1	90.4907	1555.67
Homomer	COG1932.1	89.5782	1998.39
Homomer	COG2115.1	88.963	7506.06
Homomer	COG2193.1	90.0225	3049.35
Homomer	COG2368.1	81.2103	6669.64
Homomer	COG3485.1	84.5524	3101.75
