# Supplementary material for: Cellular location shapes quaternary structure of enzymes
Source: Nat Commun. 2024 Oct 1;15:8505. doi: 10.1038/s41467-024-52662-2 (PMC11445431; doi:10.1038/s41467-024-52662-2)
Supplement: Supplementary file 8 — Source Data [file 41467_2024_52662_MOESM8_ESM.zip › SourceData/Source_Data_FigureS14.xlsx]

## Sheet: A
Prot	QS	Abund		Prot	QS	Abund	Buried Area		Prot	QS	Abund/Subunits
3PASE_ECOLI	Mon.	53.5		5DNU_ECOLI	Hom.	38.9	0.202368		3PASE_ECOLI	Mon.	53.5
5DNU_ECOLI	Hom.	38.9		6PGD_ECOLI	Hom.	2016	0.246625		5DNU_ECOLI	Hom.	19.45
6PGD_ECOLI	Hom.	2016		AAT_ECOLI	Hom.	1602	0.156747		6PGD_ECOLI	Hom.	1008
6PGL_ECOLI	Mon.	718		ACEK_ECOLI	Hom.	9.3	0.0387352		6PGL_ECOLI	Mon.	718
AAT_ECOLI	Hom.	1602		ADPP_ECOLI	Hom.	74	0.303487		AAT_ECOLI	Hom.	801
ACEK_ECOLI	Hom.	9.3		AES_ECOLI	Hom.	7.68	0.0789642		ACEK_ECOLI	Hom.	4.65
ACNB_ECOLI	Mon.	1786		AGAS_ECOLI	Hom.	0.83	0.150578		ACNB_ECOLI	Mon.	1786
ADPP_ECOLI	Hom.	74		AGP_ECOLI	Hom.	552	0.0636067		ADPP_ECOLI	Hom.	37
AEEP_ECOLI	Mon.	50.5		AHPF_ECOLI	Hom.	503	0.0952797		AEEP_ECOLI	Mon.	50.5
AES_ECOLI	Hom.	7.68		AHR_ECOLI	Hom.	66.3	0.0491669		AES_ECOLI	Hom.	3.84
AGAS_ECOLI	Hom.	0.83		AK3_ECOLI	Hom.	184	0.137544		AGAS_ECOLI	Hom.	0.415
AGP_ECOLI	Hom.	552		ALAA_ECOLI	Hom.	88.6	0.175595		AGP_ECOLI	Hom.	276
AHPF_ECOLI	Hom.	503		ALF_ECOLI	Hom.	2783	0.13821		AHPF_ECOLI	Hom.	251.5
AHR_ECOLI	Hom.	66.3		ALLA_ECOLI	Hom.	0.264	0.164877		AHR_ECOLI	Hom.	33.15
AK3_ECOLI	Hom.	184		ALLC_ECOLI	Hom.	2.13	0.149442		AK3_ECOLI	Hom.	92
ALAA_ECOLI	Hom.	88.6		ALLD_ECOLI	Hom.	0.664	0.174447		ALAA_ECOLI	Hom.	44.3
ALF_ECOLI	Hom.	2783		ALR1_ECOLI	Hom.	18.4	0.176885		ALF_ECOLI	Hom.	1391.5
ALLA_ECOLI	Hom.	0.264		ALSK_ECOLI	Hom.	1.09	0.0735488		ALLA_ECOLI	Hom.	0.132
ALLC_ECOLI	Hom.	2.13		AMO_ECOLI	Hom.	0.558	0.221539		ALLC_ECOLI	Hom.	1.065
ALLD_ECOLI	Hom.	0.664		AMPC_ECOLI	Hom.	7.86	0.0538977		ALLD_ECOLI	Hom.	0.332
ALR1_ECOLI	Hom.	18.4		APT_ECOLI	Hom.	349	0.154585		ALR1_ECOLI	Hom.	9.2
ALSK_ECOLI	Hom.	1.09		ARGB_ECOLI	Hom.	212	0.119727		ALSK_ECOLI	Hom.	0.545
AMIC_ECOLI	Mon.	3.36		ARGK_ECOLI	Hom.	0.058	0.165996		AMIC_ECOLI	Mon.	3.36
AMO_ECOLI	Hom.	0.558		ARLY_ECOLI	Hom.	164	0.104449		AMO_ECOLI	Hom.	0.279
AMPC_ECOLI	Hom.	7.86		AROF_ECOLI	Hom.	169	0.201599		AMPC_ECOLI	Hom.	3.93
APT_ECOLI	Hom.	349		ASNA_ECOLI	Hom.	443	0.128914		APT_ECOLI	Hom.	174.5
ARGB_ECOLI	Hom.	212		ASNB_ECOLI	Hom.	416	0.055331		ARGB_ECOLI	Hom.	106
ARGK_ECOLI	Hom.	0.058		ASTB_ECOLI	Hom.	2.7	0.0567625		ARGK_ECOLI	Hom.	0.029
ARLY_ECOLI	Hom.	164		ASTC_ECOLI	Hom.	151	0.275256		ARLY_ECOLI	Hom.	82
AROA_ECOLI	Mon.	169		AZOR_ECOLI	Hom.	242	0.115347		AROA_ECOLI	Mon.	169
AROF_ECOLI	Hom.	169		BGLA_ECOLI	Hom.	252	0.0952625		AROF_ECOLI	Hom.	84.5
AROK_ECOLI	Mon.	203		BIOA_ECOLI	Hom.	23.6	0.27505		AROK_ECOLI	Mon.	203
ASNA_ECOLI	Hom.	443		BIOD1_ECOLI	Hom.	66.9	0.143573		ASNA_ECOLI	Hom.	221.5
ASNB_ECOLI	Hom.	416		BIOF_ECOLI	Hom.	6.13	0.232612		ASNB_ECOLI	Hom.	208
ASTB_ECOLI	Hom.	2.7		BIRA_ECOLI	Hom.	13.5	0.0839936		ASTB_ECOLI	Hom.	1.35
ASTC_ECOLI	Hom.	151		CAIB_ECOLI	Hom.	1.06	0.259238		ASTC_ECOLI	Hom.	75.5
AZOR_ECOLI	Hom.	242		CDD_ECOLI	Hom.	449	0.167555		AZOR_ECOLI	Hom.	121
BGLA_ECOLI	Hom.	252		CFA_ECOLI	Hom.	128	0.0904363		BGLA_ECOLI	Hom.	126
BIOA_ECOLI	Hom.	23.6		CMOA_ECOLI	Hom.	51.1	0.119606		BIOA_ECOLI	Hom.	11.8
BIOD1_ECOLI	Hom.	66.9		COAA_ECOLI	Hom.	29.7	0.109426		BIOD1_ECOLI	Hom.	33.45
BIOF_ECOLI	Hom.	6.13		COBC_ECOLI	Hom.	1.91	0.0891366		BIOF_ECOLI	Hom.	3.065
BIOH_ECOLI	Mon.	27		CYSM_ECOLI	Hom.	135	0.115525		BIOH_ECOLI	Mon.	27
BIRA_ECOLI	Hom.	13.5		DACB_ECOLI	Hom.	5.64	0.110151		BIRA_ECOLI	Hom.	6.75
C561_ECOLI	Mon.	6.55		DCDA_ECOLI	Hom.	31.4	0.215187		C561_ECOLI	Mon.	6.55
CAIB_ECOLI	Hom.	1.06		DEOC_ECOLI	Hom.	614	0.0583102		CAIB_ECOLI	Hom.	0.53
CDD_ECOLI	Hom.	449		DHAS_ECOLI	Hom.	1717	0.221277		CDD_ECOLI	Hom.	224.5
CFA_ECOLI	Hom.	128		DLDH_ECOLI	Hom.	2230	0.170071		CFA_ECOLI	Hom.	64
CITX_ECOLI	Mon.	0.683		DLGD_ECOLI	Hom.	0.961	0.200196		CITX_ECOLI	Mon.	0.683
CMOA_ECOLI	Hom.	51.1		DPAL_ECOLI	Hom.	8.57	0.0656659		CMOA_ECOLI	Hom.	25.55
CMOB_ECOLI	Mon.	17.2		DTD_ECOLI	Hom.	107	0.217344		CMOB_ECOLI	Mon.	17.2
COAA_ECOLI	Hom.	29.7		DXR_ECOLI	Hom.	4.81	0.0882964		COAA_ECOLI	Hom.	14.85
COBC_ECOLI	Hom.	1.91		DXS_ECOLI	Hom.	59.5	0.171807		COBC_ECOLI	Hom.	0.955
CUEO_ECOLI	Mon.	92.1		EFEB_ECOLI	Hom.	11.4	0.139754		CUEO_ECOLI	Mon.	92.1
CYSI_ECOLI	Mon.	307		ELBB_ECOLI	Hom.	477	0.157652		CYSI_ECOLI	Mon.	307
CYSM_ECOLI	Hom.	135		ENTB_ECOLI	Hom.	568	0.105142		CYSM_ECOLI	Hom.	67.5
DACA_ECOLI	Mon.	287		ENTH_ECOLI	Hom.	55.3	0.0700041		DACA_ECOLI	Mon.	287
DACB_ECOLI	Hom.	5.64		EUTD_ECOLI	Hom.	1.56	0.0970853		DACB_ECOLI	Hom.	2.82
DACD_ECOLI	Mon.	0.336		FABH_ECOLI	Hom.	724	0.169554		DACD_ECOLI	Mon.	0.336
DCDA_ECOLI	Hom.	31.4		FCL_ECOLI	Hom.	32.3	0.104027		DCDA_ECOLI	Hom.	15.7
DCP_ECOLI	Mon.	270		FCTA_ECOLI	Hom.	0.961	0.3007		DCP_ECOLI	Mon.	270
DEOC_ECOLI	Hom.	614		FKBA_ECOLI	Hom.	729	0.159756		DEOC_ECOLI	Hom.	307
DHAS_ECOLI	Hom.	1717		FOLD_ECOLI	Hom.	162	0.110823		DHAS_ECOLI	Hom.	858.5
DHPS_ECOLI	Mon.	33.4		FUCO_ECOLI	Hom.	139	0.0699823		DHPS_ECOLI	Mon.	33.4
DKGA_ECOLI	Mon.	517		G6PI_ECOLI	Hom.	1250	0.263825		DKGA_ECOLI	Mon.	517
DLDH_ECOLI	Hom.	2230		GAL7_ECOLI	Hom.	412	0.236539		DLDH_ECOLI	Hom.	1115
DLD_ECOLI	Mon.	289		GALE_ECOLI	Hom.	354	0.0671881		DLD_ECOLI	Mon.	289
DLGD_ECOLI	Hom.	0.961		GARD_ECOLI	Hom.	1.92	0.0905939		DLGD_ECOLI	Hom.	0.4805
DPAL_ECOLI	Hom.	8.57		GATD_ECOLI	Hom.	916	0.114464		DPAL_ECOLI	Hom.	4.285
DTD_ECOLI	Hom.	107		GCS2_ECOLI	Hom.	82.1	0.103635		DTD_ECOLI	Hom.	53.5
DUSB_ECOLI	Mon.	1.59		GHRA_ECOLI	Hom.	201	0.128193		DUSB_ECOLI	Mon.	1.59
DXR_ECOLI	Hom.	4.81		GLF_ECOLI	Hom.	365	0.0669814		DXR_ECOLI	Hom.	2.405
DXS_ECOLI	Hom.	59.5		GLPQ_ECOLI	Hom.	475	0.0768812		DXS_ECOLI	Hom.	29.75
EFEB_ECOLI	Hom.	11.4		GLSA1_ECOLI	Hom.	62.7	0.125218		EFEB_ECOLI	Hom.	5.7
ELBB_ECOLI	Hom.	477		GLYA_ECOLI	Hom.	3754	0.255531		ELBB_ECOLI	Hom.	238.5
EMTA_ECOLI	Mon.	7.84		GM4D_ECOLI	Hom.	25.6	0.0364992		EMTA_ECOLI	Mon.	7.84
END3_ECOLI	Mon.	4.27		GMHA_ECOLI	Hom.	883	0.185735		END3_ECOLI	Mon.	4.27
ENTB_ECOLI	Hom.	568		GNTK_ECOLI	Hom.	16.4	0.102734		ENTB_ECOLI	Hom.	284
ENTC_ECOLI	Mon.	214		GPMA_ECOLI	Hom.	4480	0.0616712		ENTC_ECOLI	Mon.	214
ENTE_ECOLI	Mon.	222		GSHR_ECOLI	Hom.	185	0.164539		ENTE_ECOLI	Mon.	222
ENTH_ECOLI	Hom.	55.3		GSP_ECOLI	Hom.	150	0.0698118		ENTH_ECOLI	Hom.	27.65
EUTD_ECOLI	Hom.	1.56		GSTA_ECOLI	Hom.	691	0.163258		EUTD_ECOLI	Hom.	0.78
EX3_ECOLI	Mon.	234		GUAD_ECOLI	Hom.	3.76	0.124857		EX3_ECOLI	Mon.	234
FABH_ECOLI	Hom.	724		HCHA_ECOLI	Hom.	876	0.0695573		FABH_ECOLI	Hom.	362
FADB_ECOLI	Mon.	282		HCXB_ECOLI	Hom.	257	0.18696		FADB_ECOLI	Mon.	282
FADH_ECOLI	Mon.	24.2		HINT_ECOLI	Hom.	908	0.277794		FADH_ECOLI	Mon.	24.2
FADJ_ECOLI	Mon.	11.4		HIS8_ECOLI	Hom.	335	0.200926		FADJ_ECOLI	Mon.	11.4
FCL_ECOLI	Hom.	32.3		HISX_ECOLI	Hom.	370	0.229257		FCL_ECOLI	Hom.	16.15
FCTA_ECOLI	Hom.	0.961		HXPB_ECOLI	Hom.	125	0.0713912		FCTA_ECOLI	Hom.	0.4805
FENR_ECOLI	Mon.	118		HYCI_ECOLI	Hom.	6.62	0.11313		FENR_ECOLI	Mon.	118
FKBA_ECOLI	Hom.	729		HYPE_ECOLI	Hom.	1.93	0.171723		FKBA_ECOLI	Hom.	364.5
FKBX_ECOLI	Mon.	243		IDI_ECOLI	Hom.	2.96	0.0981042		FKBX_ECOLI	Mon.	243
FOLC_ECOLI	Mon.	48.8		IDND_ECOLI	Hom.	0.296	0.120389		FOLC_ECOLI	Mon.	48.8
FOLD_ECOLI	Hom.	162		ILVA_ECOLI	Hom.	20.5	0.150346		FOLD_ECOLI	Hom.	81
FRE_ECOLI	Mon.	103		ILVH_ECOLI	Hom.	412	0.228784		FRE_ECOLI	Mon.	103
FTSI_ECOLI	Mon.	7.35		ISCS_ECOLI	Hom.	1116	0.141289		FTSI_ECOLI	Mon.	7.35
FUCO_ECOLI	Hom.	139		ISPA_ECOLI	Hom.	61.7	0.143344		FUCO_ECOLI	Hom.	69.5
G6PI_ECOLI	Hom.	1250		ISPB_ECOLI	Hom.	44.9	0.121644		G6PI_ECOLI	Hom.	625
GAL7_ECOLI	Hom.	412		ISPD_ECOLI	Hom.	10.7	0.155305		GAL7_ECOLI	Hom.	206
GALE_ECOLI	Hom.	354		ISPE_ECOLI	Hom.	16.4	0.0820018		GALE_ECOLI	Hom.	177
GARD_ECOLI	Hom.	1.92		IXTPA_ECOLI	Hom.	168	0.0676093		GARD_ECOLI	Hom.	0.96
GATD_ECOLI	Hom.	916		KAD_ECOLI	Hom.	2164	0.0676545		GATD_ECOLI	Hom.	458
GCS2_ECOLI	Hom.	82.1		KBL_ECOLI	Hom.	231	0.256741		GCS2_ECOLI	Hom.	41.05
GHRA_ECOLI	Hom.	201		KPYK2_ECOLI	Hom.	810	0.06081		GHRA_ECOLI	Hom.	100.5
GLF_ECOLI	Hom.	365		LDCA_ECOLI	Hom.	34.9	0.0984892		GLF_ECOLI	Hom.	182.5
GLGA_ECOLI	Mon.	303		LEU3_ECOLI	Hom.	845	0.146996		GLGA_ECOLI	Mon.	303
GLGB_ECOLI	Mon.	75.9		LGUL_ECOLI	Hom.	300	0.207567		GLGB_ECOLI	Mon.	75.9
GLGX_ECOLI	Mon.	15.1		LPXB_ECOLI	Hom.	66.1	0.289445		GLGX_ECOLI	Mon.	15.1
GLO2_ECOLI	Mon.	180		LYSD_ECOLI	Hom.	0.438	0.0593635		GLO2_ECOLI	Mon.	180
GLPD_ECOLI	Mon.	674		MALY_ECOLI	Hom.	12.4	0.116145		GLPD_ECOLI	Mon.	674
GLPE_ECOLI	Mon.	22.8		MAZG_ECOLI	Hom.	7.42	0.34141		GLPE_ECOLI	Mon.	22.8
GLPQ_ECOLI	Hom.	475		MDH_ECOLI	Hom.	6597	0.112202		GLPQ_ECOLI	Hom.	237.5
GLPX_ECOLI	Mon.	12		MENC_ECOLI	Hom.	8.43	0.0397272		GLPX_ECOLI	Mon.	12
GLSA1_ECOLI	Hom.	62.7		MEPA_ECOLI	Hom.	4.21	0.056925		GLSA1_ECOLI	Hom.	31.35
GLUQ_ECOLI	Mon.	2.2		METAS_ECOLI	Hom.	144	0.14641		GLUQ_ECOLI	Mon.	2.2
GLYA_ECOLI	Hom.	3754		MHPC_ECOLI	Hom.	2.53	0.0787615		GLYA_ECOLI	Hom.	1877
GM4D_ECOLI	Hom.	25.6		MMUM_ECOLI	Hom.	21.5	0.0512946		GM4D_ECOLI	Hom.	12.8
GMHA_ECOLI	Hom.	883		MOAB_ECOLI	Hom.	648	0.0612243		GMHA_ECOLI	Hom.	441.5
GMHBB_ECOLI	Mon.	42.3		MOEA_ECOLI	Hom.	155	0.125765		GMHBB_ECOLI	Mon.	42.3
GNTK_ECOLI	Hom.	16.4		MPGP_ECOLI	Hom.	207	0.0220685		GNTK_ECOLI	Hom.	8.2
GPMA_ECOLI	Hom.	4480		MSRC_ECOLI	Hom.	161	0.145568		GPMA_ECOLI	Hom.	2240
GSHR_ECOLI	Hom.	185		MTNN_ECOLI	Hom.	265	0.141076		GSHR_ECOLI	Hom.	92.5
GSP_ECOLI	Hom.	150		MURC_ECOLI	Hom.	86.1	0.0554433		GSP_ECOLI	Hom.	75
GSTA_ECOLI	Hom.	691		MURG_ECOLI	Hom.	46.4	0.0350537		GSTA_ECOLI	Hom.	345.5
GUAD_ECOLI	Hom.	3.76		NADB_ECOLI	Hom.	8.14	0.058164		GUAD_ECOLI	Hom.	1.88
GUN_ECOLI	Mon.	1.02		NADE_ECOLI	Hom.	603	0.176917		GUN_ECOLI	Mon.	1.02
HCHA_ECOLI	Hom.	876		NANK_ECOLI	Hom.	4.23	0.113713		HCHA_ECOLI	Hom.	438
HCXB_ECOLI	Hom.	257		NCPP_ECOLI	Hom.	28.5	0.17499		HCXB_ECOLI	Hom.	128.5
HEM3_ECOLI	Mon.	23.2		NFSA_ECOLI	Hom.	149	0.33988		HEM3_ECOLI	Mon.	23.2
HEMN_ECOLI	Mon.	9.41		NFSB_ECOLI	Hom.	752	0.280647		HEMN_ECOLI	Mon.	9.41
HINT_ECOLI	Hom.	908		NRFA_ECOLI	Hom.	28.5	0.069152		HINT_ECOLI	Hom.	454
HIS8_ECOLI	Hom.	335		NTPPA_ECOLI	Hom.	13.9	0.106967		HIS8_ECOLI	Hom.	167.5
HISX_ECOLI	Hom.	370		NTPPB_ECOLI	Hom.	152	0.148764		HISX_ECOLI	Hom.	185
HPPK_ECOLI	Mon.	6.14		NUDC_ECOLI	Hom.	17	0.120762		HPPK_ECOLI	Mon.	6.14
HRPB_ECOLI	Mon.	3.15		NUDE_ECOLI	Hom.	37.8	0.252903		HRPB_ECOLI	Mon.	3.15
HXPB_ECOLI	Hom.	125		NUDK_ECOLI	Hom.	19.3	0.240206		HXPB_ECOLI	Hom.	62.5
HYBD_ECOLI	Mon.	26.5		ODO1_ECOLI	Hom.	692	0.0873026		HYBD_ECOLI	Mon.	26.5
HYCI_ECOLI	Hom.	6.62		ODP1_ECOLI	Hom.	2473	0.213049		HYCI_ECOLI	Hom.	3.31
HYPE_ECOLI	Hom.	1.93		ORN_ECOLI	Hom.	151	0.173604		HYPE_ECOLI	Hom.	0.965
IDI_ECOLI	Hom.	2.96		OSMC_ECOLI	Hom.	2951	0.344045		IDI_ECOLI	Hom.	1.48
IDND_ECOLI	Hom.	0.296		PABC_ECOLI	Hom.	7.19	0.173706		IDND_ECOLI	Hom.	0.148
ILVA_ECOLI	Hom.	20.5		PANC_ECOLI	Hom.	508	0.0837387		ILVA_ECOLI	Hom.	10.25
ILVH_ECOLI	Hom.	412		PCKA_ECOLI	Hom.	1219	0.0266261		ILVH_ECOLI	Hom.	206
ISCS_ECOLI	Hom.	1116		PDXA_ECOLI	Hom.	19.4	0.101897		ISCS_ECOLI	Hom.	558
ISPA_ECOLI	Hom.	61.7		PDXH_ECOLI	Hom.	295	0.27457		ISPA_ECOLI	Hom.	30.85
ISPB_ECOLI	Hom.	44.9		PDXK_ECOLI	Hom.	104	0.124634		ISPB_ECOLI	Hom.	22.45
ISPD_ECOLI	Hom.	10.7		PDXY_ECOLI	Hom.	48.8	0.133431		ISPD_ECOLI	Hom.	5.35
ISPE_ECOLI	Hom.	16.4		PEPQ_ECOLI	Hom.	410	0.119838		ISPE_ECOLI	Hom.	8.2
IXTPA_ECOLI	Hom.	168		PEPT_ECOLI	Hom.	255	0.0707695		IXTPA_ECOLI	Hom.	84
KAD_ECOLI	Hom.	2164		PFLB_ECOLI	Hom.	3655	0.0726627		KAD_ECOLI	Hom.	1082
KBL_ECOLI	Hom.	231		PGMB_ECOLI	Hom.	1.53	0.0443547		KBL_ECOLI	Hom.	115.5
KCY_ECOLI	Mon.	206		PHNP_ECOLI	Hom.	1.98	0.0971981		KCY_ECOLI	Mon.	206
KPYK2_ECOLI	Hom.	810		PHSM_ECOLI	Hom.	179	0.0756081		KPYK2_ECOLI	Hom.	405
LDCA_ECOLI	Hom.	34.9		PPK1_ECOLI	Hom.	53.9	0.0508397		LDCA_ECOLI	Hom.	17.45
LEU3_ECOLI	Hom.	845		PPNN_ECOLI	Hom.	77.9	0.0674734		LEU3_ECOLI	Hom.	422.5
LGT_ECOLI	Mon.	11.6		PPX_ECOLI	Hom.	32.4	0.0625366		LGT_ECOLI	Mon.	11.6
LGUL_ECOLI	Hom.	300		PRPD_ECOLI	Hom.	109	0.108177		LGUL_ECOLI	Hom.	150
LNT_ECOLI	Mon.	6.93		PTFB3_ECOLI	Hom.	1.5	0.0655436		LNT_ECOLI	Mon.	6.93
LPXB_ECOLI	Hom.	66.1		PUR3_ECOLI	Hom.	67.6	0.0259508		LPXB_ECOLI	Hom.	33.05
LPXC_ECOLI	Mon.	41.6		PUR5_ECOLI	Hom.	586	0.0553438		LPXC_ECOLI	Mon.	41.6
LYSD_ECOLI	Hom.	0.438		PUR7_ECOLI	Hom.	1431	0.0689518		LYSD_ECOLI	Hom.	0.219
MALQ_ECOLI	Mon.	14.6		PURA_ECOLI	Hom.	2371	0.143826		MALQ_ECOLI	Mon.	14.6
MALY_ECOLI	Hom.	12.4		PURK_ECOLI	Hom.	70.7	0.0887917		MALY_ECOLI	Hom.	6.2
MAO1_ECOLI	Mon.	328		PURT_ECOLI	Hom.	380	0.14319		MAO1_ECOLI	Mon.	328
MASY_ECOLI	Mon.	1972		PUUD_ECOLI	Hom.	4.44	0.123505		MASY_ECOLI	Mon.	1972
MASZ_ECOLI	Mon.	398		PXPA_ECOLI	Hom.	9.68	0.0769012		MASZ_ECOLI	Mon.	398
MAZG_ECOLI	Hom.	7.42		PYRC_ECOLI	Hom.	620	0.0803049		MAZG_ECOLI	Hom.	3.71
MDH_ECOLI	Hom.	6597		PYRD_ECOLI	Hom.	243	0.0683054		MDH_ECOLI	Hom.	3298.5
MENC_ECOLI	Hom.	8.43		PYRE_ECOLI	Hom.	22.1	0.116451		MENC_ECOLI	Hom.	4.215
MENE_ECOLI	Mon.	1.83		PYRF_ECOLI	Hom.	97.1	0.194018		MENE_ECOLI	Mon.	1.83
MENF_ECOLI	Mon.	9.77		QOR1_ECOLI	Hom.	731	0.0885297		MENF_ECOLI	Mon.	9.77
MENH_ECOLI	Mon.	2.01		RBN_ECOLI	Hom.	4.05	0.0986806		MENH_ECOLI	Mon.	2.01
MEPA_ECOLI	Hom.	4.21		RBSK_ECOLI	Hom.	58.7	0.0811585		MEPA_ECOLI	Hom.	2.105
MEPS_ECOLI	Mon.	2.82		RHMD_ECOLI	Hom.	1.11	0.144445		MEPS_ECOLI	Mon.	2.82
METAS_ECOLI	Hom.	144		RIBA_ECOLI	Hom.	77.8	0.181921		METAS_ECOLI	Hom.	72
MHPC_ECOLI	Hom.	2.53		RIBB_ECOLI	Hom.	120	0.147811		MHPC_ECOLI	Hom.	1.265
MLTB_ECOLI	Mon.	12.4		RIBD_ECOLI	Hom.	58.9	0.0785762		MLTB_ECOLI	Mon.	12.4
MMUM_ECOLI	Hom.	21.5		RLMA_ECOLI	Hom.	10.7	0.0557689		MMUM_ECOLI	Hom.	10.75
MNMC_ECOLI	Mon.	10.2		RLMB_ECOLI	Hom.	85.7	0.0960512		MNMC_ECOLI	Mon.	10.2
MOAB_ECOLI	Hom.	648		RLMH_ECOLI	Hom.	25.8	0.123641		MOAB_ECOLI	Hom.	324
MOEA_ECOLI	Hom.	155		RLMI_ECOLI	Hom.	45.9	0.105011		MOEA_ECOLI	Hom.	77.5
MPGP_ECOLI	Hom.	207		RLMM_ECOLI	Hom.	23.5	0.0278655		MPGP_ECOLI	Hom.	103.5
MRDA_ECOLI	Mon.	4.43		RMLB2_ECOLI	Hom.	12.6	0.084426		MRDA_ECOLI	Mon.	4.43
MSRB_ECOLI	Mon.	381		ROXA_ECOLI	Hom.	208	0.139827		MSRB_ECOLI	Mon.	381
MSRC_ECOLI	Hom.	161		RPIA_ECOLI	Hom.	1370	0.0932318		MSRC_ECOLI	Hom.	80.5
MSRP_ECOLI	Mon.	20.4		RPIB_ECOLI	Hom.	52.8	0.206802		MSRP_ECOLI	Mon.	20.4
MTNN_ECOLI	Hom.	265		RSME_ECOLI	Hom.	16.8	0.0308641		MTNN_ECOLI	Hom.	132.5
MURB_ECOLI	Mon.	40.7		RSMH_ECOLI	Hom.	108	0.0546886		MURB_ECOLI	Mon.	40.7
MURC_ECOLI	Hom.	86.1		RTCA_ECOLI	Hom.	0.377	0.0431374		MURC_ECOLI	Hom.	43.05
MURD_ECOLI	Mon.	78.7		RUTA_ECOLI	Hom.	0.028	0.130105		MURD_ECOLI	Mon.	78.7
MURF_ECOLI	Mon.	59		RUVC_ECOLI	Hom.	2.52	0.107706		MURF_ECOLI	Mon.	59
MURG_ECOLI	Hom.	46.4		SECA_ECOLI	Hom.	328	0.0366654		MURG_ECOLI	Hom.	23.2
MURI_ECOLI	Mon.	10.9		SELD_ECOLI	Hom.	317	0.160365		MURI_ECOLI	Mon.	10.9
MUTT_ECOLI	Mon.	2.86		SERC_ECOLI	Hom.	1421	0.139827		MUTT_ECOLI	Mon.	2.86
NADB_ECOLI	Hom.	8.14		SODF_ECOLI	Hom.	1289	0.101223		NADB_ECOLI	Hom.	4.07
NADE_ECOLI	Hom.	603		SODM_ECOLI	Hom.	5547	0.0904196		NADE_ECOLI	Hom.	301.5
NANK_ECOLI	Hom.	4.23		SPEE_ECOLI	Hom.	164	0.132082		NANK_ECOLI	Hom.	2.115
NCPP_ECOLI	Hom.	28.5		SQUV_ECOLI	Hom.	0.006	0.115039		NCPP_ECOLI	Hom.	14.25
NFSA_ECOLI	Hom.	149		SUFS_ECOLI	Hom.	147	0.192795		NFSA_ECOLI	Hom.	74.5
NFSB_ECOLI	Hom.	752		SYH_ECOLI	Hom.	459	0.203641		NFSB_ECOLI	Hom.	376
NRFA_ECOLI	Hom.	28.5		SYK1_ECOLI	Hom.	890	0.180215		NRFA_ECOLI	Hom.	14.25
NTPPA_ECOLI	Hom.	13.9		SYK2_ECOLI	Hom.	406	0.188456		NTPPA_ECOLI	Hom.	6.95
NTPPB_ECOLI	Hom.	152		SYM_ECOLI	Hom.	451	0.0126248		NTPPB_ECOLI	Hom.	76
NUDB_ECOLI	Mon.	0.676		SYS_ECOLI	Hom.	769	0.127705		NUDB_ECOLI	Mon.	0.676
NUDC_ECOLI	Hom.	17		SYW_ECOLI	Hom.	631	0.144014		NUDC_ECOLI	Hom.	8.5
NUDE_ECOLI	Hom.	37.8		SYY_ECOLI	Hom.	439	0.0847888		NUDE_ECOLI	Hom.	18.9
NUDK_ECOLI	Hom.	19.3		TALB_ECOLI	Hom.	2267	0.0576314		NUDK_ECOLI	Hom.	9.65
ODO1_ECOLI	Hom.	692		TCDA_ECOLI	Hom.	13.1	0.18345		ODO1_ECOLI	Hom.	346
ODP1_ECOLI	Hom.	2473		TESB_ECOLI	Hom.	124	0.175011		ODP1_ECOLI	Hom.	1236.5
ORN_ECOLI	Hom.	151		TILS_ECOLI	Hom.	8.29	0.076682		ORN_ECOLI	Hom.	75.5
OSMC_ECOLI	Hom.	2951		TKT1_ECOLI	Hom.	1148	0.168498		OSMC_ECOLI	Hom.	1475.5
OTNI_ECOLI	Mon.	0.46		TPIS_ECOLI	Hom.	2342	0.144351		OTNI_ECOLI	Mon.	0.46
PABB_ECOLI	Mon.	4.37		TPX_ECOLI	Hom.	3133	0.0869134		PABB_ECOLI	Mon.	4.37
PABC_ECOLI	Hom.	7.19		TREA_ECOLI	Hom.	299	0.118947		PABC_ECOLI	Hom.	3.595
PAGP_ECOLI	Mon.	1.42		TRMJ_ECOLI	Hom.	154	0.178193		PAGP_ECOLI	Mon.	1.42
PANC_ECOLI	Hom.	508		TRML_ECOLI	Hom.	5.68	0.160573		PANC_ECOLI	Hom.	254
PANE_ECOLI	Mon.	6.95		TRPB_ECOLI	Hom.	1004	0.107058		PANE_ECOLI	Mon.	6.95
PCKA_ECOLI	Hom.	1219		TRUD_ECOLI	Hom.	33.3	0.0445487		PCKA_ECOLI	Hom.	609.5
PDXA_ECOLI	Hom.	19.4		TSAC_ECOLI	Hom.	98.7	0.041053		PDXA_ECOLI	Hom.	9.7
PDXH_ECOLI	Hom.	295		TYPH_ECOLI	Hom.	171	0.0478352		PDXH_ECOLI	Hom.	147.5
PDXK_ECOLI	Hom.	104		TYRB_ECOLI	Hom.	339	0.163327		PDXK_ECOLI	Hom.	52
PDXY_ECOLI	Hom.	48.8		TYSY_ECOLI	Hom.	226	0.172551		PDXY_ECOLI	Hom.	24.4
PEPQ_ECOLI	Hom.	410		ULAD_ECOLI	Hom.	12.9	0.153406		PEPQ_ECOLI	Hom.	205
PEPT_ECOLI	Hom.	255		UPPP_ECOLI	Hom.	0.409	0.0794674		PEPT_ECOLI	Hom.	127.5
PFLB_ECOLI	Hom.	3655		UPPS_ECOLI	Hom.	58	0.144564		PFLB_ECOLI	Hom.	1827.5
PGAB_ECOLI	Mon.	0.137		WECB_ECOLI	Hom.	41.1	0.084047		PGAB_ECOLI	Mon.	0.137
PGK_ECOLI	Mon.	5619		WECE_ECOLI	Hom.	25	0.150144		PGK_ECOLI	Mon.	5619
PGMB_ECOLI	Hom.	1.53		XYLB_ECOLI	Hom.	1.96	0.0566093		PGMB_ECOLI	Hom.	0.765
PHNP_ECOLI	Hom.	1.98		YAHK_ECOLI	Hom.	947	0.0862852		PHNP_ECOLI	Hom.	0.99
PHP_ECOLI	Mon.	3.77		YAJL_ECOLI	Hom.	132	0.146566		PHP_ECOLI	Mon.	3.77
PHR_ECOLI	Mon.	2.41		YBDL_ECOLI	Hom.	10.8	0.165154		PHR_ECOLI	Mon.	2.41
PHSM_ECOLI	Hom.	179		YBHH_ECOLI	Hom.	0.092	0.0584255		PHSM_ECOLI	Hom.	89.5
PIMT_ECOLI	Mon.	20.4		YCIK_ECOLI	Hom.	36.2	0.10162		PIMT_ECOLI	Mon.	20.4
PPA_ECOLI	Mon.	7.51		YCJR_ECOLI	Hom.	4.22	0.0898542		PPA_ECOLI	Mon.	7.51
PPK1_ECOLI	Hom.	53.9		YDDE_ECOLI	Hom.	5.61	0.0777978		PPK1_ECOLI	Hom.	26.95
PPNN_ECOLI	Hom.	77.9		YDHR_ECOLI	Hom.	824	0.250867		PPNN_ECOLI	Hom.	38.95
PPX_ECOLI	Hom.	32.4		YDIB_ECOLI	Hom.	0.464	0.0861826		PPX_ECOLI	Hom.	16.2
PQQL_ECOLI	Mon.	14		YDJA_ECOLI	Hom.	427	0.257056		PQQL_ECOLI	Mon.	14
PRPD_ECOLI	Hom.	109		YDJH_ECOLI	Hom.	0.496	0.104035		PRPD_ECOLI	Hom.	54.5
PTFB3_ECOLI	Hom.	1.5		YFCF_ECOLI	Hom.	54.2	0.100751		PTFB3_ECOLI	Hom.	0.75
PTRA_ECOLI	Mon.	16.5		YFCG_ECOLI	Hom.	30.7	0.189045		PTRA_ECOLI	Mon.	16.5
PUR2_ECOLI	Mon.	432		YGHU_ECOLI	Hom.	435	0.21993		PUR2_ECOLI	Mon.	432
PUR3_ECOLI	Hom.	67.6		YGID_ECOLI	Hom.	1.27	0.0675266		PUR3_ECOLI	Hom.	33.8
PUR5_ECOLI	Hom.	586		YGIN_ECOLI	Hom.	672	0.205356		PUR5_ECOLI	Hom.	293
PUR7_ECOLI	Hom.	1431		YHHX_ECOLI	Hom.	106	0.106182		PUR7_ECOLI	Hom.	715.5
PURA_ECOLI	Hom.	2371		YIBF_ECOLI	Hom.	149	0.155529		PURA_ECOLI	Hom.	1185.5
PURK_ECOLI	Hom.	70.7		YIHX_ECOLI	Hom.	122	0.0810141		PURK_ECOLI	Hom.	35.35
PURT_ECOLI	Hom.	380		YJHC_ECOLI	Hom.	25.8	0.106002		PURT_ECOLI	Hom.	190
PUUD_ECOLI	Hom.	4.44		YJIA_ECOLI	Hom.	38.4	0.0824917		PUUD_ECOLI	Hom.	2.22
PXPA_ECOLI	Hom.	9.68		YNJE_ECOLI	Hom.	32.1	0.036206		PXPA_ECOLI	Hom.	4.84
PYRC_ECOLI	Hom.	620		YPDF_ECOLI	Hom.	1.26	0.0874491		PYRC_ECOLI	Hom.	310
PYRD_ECOLI	Hom.	243		YPEA_ECOLI	Hom.	15.9	0.252682		PYRD_ECOLI	Hom.	121.5
PYRE_ECOLI	Hom.	22.1		YQJG_ECOLI	Hom.	161	0.0796801		PYRE_ECOLI	Hom.	11.05
PYRF_ECOLI	Hom.	97.1							PYRF_ECOLI	Hom.	48.55
QOR1_ECOLI	Hom.	731							QOR1_ECOLI	Hom.	365.5
QOR2_ECOLI	Mon.	34.3							QOR2_ECOLI	Mon.	34.3
RADD_ECOLI	Mon.	1.02							RADD_ECOLI	Mon.	1.02
RBN_ECOLI	Hom.	4.05							RBN_ECOLI	Hom.	2.025
RBSK_ECOLI	Hom.	58.7							RBSK_ECOLI	Hom.	29.35
RFAC_ECOLI	Mon.	1.34							RFAC_ECOLI	Mon.	1.34
RFAF_ECOLI	Mon.	6.23							RFAF_ECOLI	Mon.	6.23
RFAG_ECOLI	Mon.	3.28							RFAG_ECOLI	Mon.	3.28
RHAB_ECOLI	Mon.	4.45							RHAB_ECOLI	Mon.	4.45
RHMD_ECOLI	Hom.	1.11							RHMD_ECOLI	Hom.	0.555
RIBA_ECOLI	Hom.	77.8							RIBA_ECOLI	Hom.	38.9
RIBB_ECOLI	Hom.	120							RIBB_ECOLI	Hom.	60
RIBD_ECOLI	Hom.	58.9							RIBD_ECOLI	Hom.	29.45
RLMA_ECOLI	Hom.	10.7							RLMA_ECOLI	Hom.	5.35
RLMB_ECOLI	Hom.	85.7							RLMB_ECOLI	Hom.	42.85
RLMD_ECOLI	Mon.	1.09							RLMD_ECOLI	Mon.	1.09
RLME_ECOLI	Mon.	53.6							RLME_ECOLI	Mon.	53.6
RLMG_ECOLI	Mon.	2.67							RLMG_ECOLI	Mon.	2.67
RLMH_ECOLI	Hom.	25.8							RLMH_ECOLI	Hom.	12.9
RLMI_ECOLI	Hom.	45.9							RLMI_ECOLI	Hom.	22.95
RLMKL_ECOLI	Mon.	25.8							RLMKL_ECOLI	Mon.	25.8
RLMM_ECOLI	Hom.	23.5							RLMM_ECOLI	Hom.	11.75
RLUE_ECOLI	Mon.	4.74							RLUE_ECOLI	Mon.	4.74
RMLB2_ECOLI	Hom.	12.6							RMLB2_ECOLI	Hom.	6.3
RNB_ECOLI	Mon.	173							RNB_ECOLI	Mon.	173
RND_ECOLI	Mon.	4.14							RND_ECOLI	Mon.	4.14
ROXA_ECOLI	Hom.	208							ROXA_ECOLI	Hom.	104
RPIA_ECOLI	Hom.	1370							RPIA_ECOLI	Hom.	685
RPIB_ECOLI	Hom.	52.8							RPIB_ECOLI	Hom.	26.4
RSMB_ECOLI	Mon.	45							RSMB_ECOLI	Mon.	45
RSMC_ECOLI	Mon.	62.4							RSMC_ECOLI	Mon.	62.4
RSMD_ECOLI	Mon.	18.1							RSMD_ECOLI	Mon.	18.1
RSME_ECOLI	Hom.	16.8							RSME_ECOLI	Hom.	8.4
RSMF_ECOLI	Mon.	3							RSMF_ECOLI	Mon.	3
RSMG_ECOLI	Mon.	22.6							RSMG_ECOLI	Mon.	22.6
RSMH_ECOLI	Hom.	108							RSMH_ECOLI	Hom.	54
RSUA_ECOLI	Mon.	147							RSUA_ECOLI	Mon.	147
RTCA_ECOLI	Hom.	0.377							RTCA_ECOLI	Hom.	0.1885
RUTA_ECOLI	Hom.	0.028							RUTA_ECOLI	Hom.	0.014
RUVC_ECOLI	Hom.	2.52							RUVC_ECOLI	Hom.	1.26
SDHD_ECOLI	Mon.	29.1							SDHD_ECOLI	Mon.	29.1
SECA_ECOLI	Hom.	328							SECA_ECOLI	Hom.	164
SELD_ECOLI	Hom.	317							SELD_ECOLI	Hom.	158.5
SELO_ECOLI	Mon.	10.8							SELO_ECOLI	Mon.	10.8
SERC_ECOLI	Hom.	1421							SERC_ECOLI	Hom.	710.5
SIXA_ECOLI	Mon.	21.9							SIXA_ECOLI	Mon.	21.9
SLT_ECOLI	Mon.	71							SLT_ECOLI	Mon.	71
SODC_ECOLI	Mon.	184							SODC_ECOLI	Mon.	184
SODF_ECOLI	Hom.	1289							SODF_ECOLI	Hom.	644.5
SODM_ECOLI	Hom.	5547							SODM_ECOLI	Hom.	2773.5
SPEE_ECOLI	Hom.	164							SPEE_ECOLI	Hom.	82
SQASE_ECOLI	Mon.	0.485							SQASE_ECOLI	Mon.	0.485
SQUV_ECOLI	Hom.	0.006							SQUV_ECOLI	Hom.	0.003
SRKA_ECOLI	Mon.	2.72							SRKA_ECOLI	Mon.	2.72
SUFS_ECOLI	Hom.	147							SUFS_ECOLI	Hom.	73.5
SUPH_ECOLI	Mon.	30.3							SUPH_ECOLI	Mon.	30.3
SYH_ECOLI	Hom.	459							SYH_ECOLI	Hom.	229.5
SYK1_ECOLI	Hom.	890							SYK1_ECOLI	Hom.	445
SYK2_ECOLI	Hom.	406							SYK2_ECOLI	Hom.	203
SYM_ECOLI	Hom.	451							SYM_ECOLI	Hom.	225.5
SYS_ECOLI	Hom.	769							SYS_ECOLI	Hom.	384.5
SYW_ECOLI	Hom.	631							SYW_ECOLI	Hom.	315.5
SYY_ECOLI	Hom.	439							SYY_ECOLI	Hom.	219.5
TALB_ECOLI	Hom.	2267							TALB_ECOLI	Hom.	1133.5
TCDA_ECOLI	Hom.	13.1							TCDA_ECOLI	Hom.	6.55
TEHB_ECOLI	Mon.	180							TEHB_ECOLI	Mon.	180
TESA_ECOLI	Mon.	59							TESA_ECOLI	Mon.	59
TESB_ECOLI	Hom.	124							TESB_ECOLI	Hom.	62
THPR_ECOLI	Mon.	3.4							THPR_ECOLI	Mon.	3.4
THRC_ECOLI	Mon.	889							THRC_ECOLI	Mon.	889
THTM_ECOLI	Mon.	531							THTM_ECOLI	Mon.	531
TILS_ECOLI	Hom.	8.29							TILS_ECOLI	Hom.	4.145
TKT1_ECOLI	Hom.	1148							TKT1_ECOLI	Hom.	574
TMCA_ECOLI	Mon.	1.22							TMCA_ECOLI	Mon.	1.22
TPIS_ECOLI	Hom.	2342							TPIS_ECOLI	Hom.	1171
TPX_ECOLI	Hom.	3133							TPX_ECOLI	Hom.	1566.5
TREA_ECOLI	Hom.	299							TREA_ECOLI	Hom.	149.5
TRMB_ECOLI	Mon.	128							TRMB_ECOLI	Mon.	128
TRMJ_ECOLI	Hom.	154							TRMJ_ECOLI	Hom.	77
TRML_ECOLI	Hom.	5.68							TRML_ECOLI	Hom.	2.84
TRPB_ECOLI	Hom.	1004							TRPB_ECOLI	Hom.	502
TRPC_ECOLI	Mon.	299							TRPC_ECOLI	Mon.	299
TRUD_ECOLI	Hom.	33.3							TRUD_ECOLI	Hom.	16.65
TSAC_ECOLI	Hom.	98.7							TSAC_ECOLI	Hom.	49.35
TYPH_ECOLI	Hom.	171							TYPH_ECOLI	Hom.	85.5
TYRB_ECOLI	Hom.	339							TYRB_ECOLI	Hom.	169.5
TYSY_ECOLI	Hom.	226							TYSY_ECOLI	Hom.	113
UBIC_ECOLI	Mon.	9.06							UBIC_ECOLI	Mon.	9.06
UBIG_ECOLI	Mon.	144							UBIG_ECOLI	Mon.	144
ULAD_ECOLI	Hom.	12.9							ULAD_ECOLI	Hom.	6.45
UPPP_ECOLI	Hom.	0.409							UPPP_ECOLI	Hom.	0.2045
UPPS_ECOLI	Hom.	58							UPPS_ECOLI	Hom.	29
USHA_ECOLI	Mon.	149							USHA_ECOLI	Mon.	149
UXUA_ECOLI	Mon.	193							UXUA_ECOLI	Mon.	193
WECB_ECOLI	Hom.	41.1							WECB_ECOLI	Hom.	20.55
WECE_ECOLI	Hom.	25							WECE_ECOLI	Hom.	12.5
XYLB_ECOLI	Hom.	1.96							XYLB_ECOLI	Hom.	0.98
YAHK_ECOLI	Hom.	947							YAHK_ECOLI	Hom.	473.5
YAJL_ECOLI	Hom.	132							YAJL_ECOLI	Hom.	66
YBAK_ECOLI	Mon.	140							YBAK_ECOLI	Mon.	140
YBDL_ECOLI	Hom.	10.8							YBDL_ECOLI	Hom.	5.4
YBEY_ECOLI	Mon.	98.1							YBEY_ECOLI	Mon.	98.1
YBFF_ECOLI	Mon.	142							YBFF_ECOLI	Mon.	142
YBHC_ECOLI	Mon.	78.3							YBHC_ECOLI	Mon.	78.3
YBHH_ECOLI	Hom.	0.092							YBHH_ECOLI	Hom.	0.046
YCBB_ECOLI	Mon.	15.1							YCBB_ECOLI	Mon.	15.1
YCFH_ECOLI	Mon.	22							YCFH_ECOLI	Mon.	22
YCIK_ECOLI	Hom.	36.2							YCIK_ECOLI	Hom.	18.1
YCJR_ECOLI	Hom.	4.22							YCJR_ECOLI	Hom.	2.11
YDDE_ECOLI	Hom.	5.61							YDDE_ECOLI	Hom.	2.805
YDHR_ECOLI	Hom.	824							YDHR_ECOLI	Hom.	412
YDIB_ECOLI	Hom.	0.464							YDIB_ECOLI	Hom.	0.232
YDJA_ECOLI	Hom.	427							YDJA_ECOLI	Hom.	213.5
YDJH_ECOLI	Hom.	0.496							YDJH_ECOLI	Hom.	0.248
YEGS_ECOLI	Mon.	35							YEGS_ECOLI	Mon.	35
YFCD_ECOLI	Mon.	130							YFCD_ECOLI	Mon.	130
YFCF_ECOLI	Hom.	54.2							YFCF_ECOLI	Hom.	27.1
YFCG_ECOLI	Hom.	30.7							YFCG_ECOLI	Hom.	15.35
YGHU_ECOLI	Hom.	435							YGHU_ECOLI	Hom.	217.5
YGID_ECOLI	Hom.	1.27							YGID_ECOLI	Hom.	0.635
YGIN_ECOLI	Hom.	672							YGIN_ECOLI	Hom.	336
YHHW_ECOLI	Mon.	158							YHHW_ECOLI	Mon.	158
YHHX_ECOLI	Hom.	106							YHHX_ECOLI	Hom.	53
YIBF_ECOLI	Hom.	149							YIBF_ECOLI	Hom.	74.5
YIDA_ECOLI	Mon.	167							YIDA_ECOLI	Mon.	167
YIHX_ECOLI	Hom.	122							YIHX_ECOLI	Hom.	61
YJHC_ECOLI	Hom.	25.8							YJHC_ECOLI	Hom.	12.9
YJIA_ECOLI	Hom.	38.4							YJIA_ECOLI	Hom.	19.2
YJJV_ECOLI	Mon.	16.9							YJJV_ECOLI	Mon.	16.9
YLII_ECOLI	Mon.	0.695							YLII_ECOLI	Mon.	0.695
YMDB_ECOLI	Mon.	98.6							YMDB_ECOLI	Mon.	98.6
YNJE_ECOLI	Hom.	32.1							YNJE_ECOLI	Hom.	16.05
YPDF_ECOLI	Hom.	1.26							YPDF_ECOLI	Hom.	0.63
YPEA_ECOLI	Hom.	15.9							YPEA_ECOLI	Hom.	7.95
YQGF_ECOLI	Mon.	13.2							YQGF_ECOLI	Mon.	13.2
YQJG_ECOLI	Hom.	161							YQJG_ECOLI	Hom.	80.5

## Sheet: B
Prot	QS	Abund		Prot	QS	Abund	Buried Area		Prot	QS	Abund/Subunits
3HAO_YEAST	Hom.	110		3HAO_YEAST	Hom.	110	0.150022		3HAO_YEAST	Hom.	55
6PGD1_YEAST	Hom.	2230		6PGD1_YEAST	Hom.	2230	0.246094		6PGD1_YEAST	Hom.	1115
AATC_YEAST	Hom.	620		AATC_YEAST	Hom.	620	0.187691		AATC_YEAST	Hom.	310
ACH1_YEAST	Hom.	169		ACH1_YEAST	Hom.	169	0.173082		ACH1_YEAST	Hom.	84.5
ADH6_YEAST	Hom.	340		ADH6_YEAST	Hom.	340	0.0944642		ADH6_YEAST	Hom.	170
AGX1_YEAST	Hom.	21.4		AGX1_YEAST	Hom.	21.4	0.140973		AGX1_YEAST	Hom.	10.7
APA2_YEAST	Mon.	18.8		APT1_YEAST	Hom.	359	0.158706		APA2_YEAST	Mon.	18.8
APT1_YEAST	Hom.	359		ARA1_YEAST	Hom.	268	0.0691262		APT1_YEAST	Hom.	179.5
ARA1_YEAST	Hom.	268		ARO8_YEAST	Hom.	723	0.188277		ARA1_YEAST	Hom.	134
ARMT1_YEAST	Mon.	92.5		AROG_YEAST	Hom.	869	0.20075		ARMT1_YEAST	Mon.	92.5
ARO8_YEAST	Hom.	723		ATM1_YEAST	Hom.	20.6	0.264054		ARO8_YEAST	Hom.	361.5
AROG_YEAST	Hom.	869		BNA3_YEAST	Hom.	74.3	0.147342		AROG_YEAST	Hom.	434.5
ATE1_YEAST	Mon.	13		CAN_YEAST	Hom.	66.4	0.237433		ATE1_YEAST	Mon.	13
ATM1_YEAST	Hom.	20.6		CARME_YEAST	Hom.	1.58	0.156574		ATM1_YEAST	Hom.	10.3
BNA3_YEAST	Hom.	74.3		CHMU_YEAST	Hom.	190	0.143971		BNA3_YEAST	Hom.	37.15
CAN_YEAST	Hom.	66.4		COQ5_YEAST	Hom.	77.1	0.0933691		CAN_YEAST	Hom.	33.2
CARME_YEAST	Hom.	1.58		CSK21_YEAST	Hom.	55.7	0.0288299		CARME_YEAST	Hom.	0.79
CHAC_YEAST	Mon.	15.8		CYP7_YEAST	Hom.	38.7	0.0684609		CHAC_YEAST	Mon.	15.8
CHMU_YEAST	Hom.	190		DCPS_YEAST	Hom.	157	0.292963		CHMU_YEAST	Hom.	95
COQ5_YEAST	Hom.	77.1		DHOM_YEAST	Hom.	1373	0.0964895		COQ5_YEAST	Hom.	38.55
CP51_YEAST	Mon.	236		DLDH_YEAST	Hom.	465	0.17406		CP51_YEAST	Mon.	236
CSK21_YEAST	Hom.	55.7		DUG1_YEAST	Hom.	440	0.171099		CSK21_YEAST	Hom.	27.85
CWH41_YEAST	Mon.	51.9		ENO1_YEAST	Hom.	8159	0.116934		CWH41_YEAST	Mon.	51.9
CYP7_YEAST	Hom.	38.7		ERV1_YEAST	Hom.	19.9	0.219531		CYP7_YEAST	Hom.	19.35
DCPS_YEAST	Hom.	157		FABG_YEAST	Hom.	13.6	0.128495		DCPS_YEAST	Hom.	78.5
DDP1_YEAST	Mon.	74.5		FCY1_YEAST	Hom.	301	0.161304		DDP1_YEAST	Mon.	74.5
DHOM_YEAST	Hom.	1373		FDC1_YEAST	Hom.	36.8	0.162778		DHOM_YEAST	Hom.	686.5
DLDH_YEAST	Hom.	465		FMP41_YEAST	Hom.	82.5	0.160287		DLDH_YEAST	Hom.	232.5
DPP3_YEAST	Mon.	74.9		FMS1_YEAST	Hom.	9.75	0.0696857		DPP3_YEAST	Mon.	74.9
DUG1_YEAST	Hom.	440		FRMSR_YEAST	Hom.	41.1	0.157078		DUG1_YEAST	Hom.	220
ENO1_YEAST	Hom.	8159		GAL10_YEAST	Hom.	6.06	0.0350174		ENO1_YEAST	Hom.	4079.5
ENOPH_YEAST	Mon.	46.4		GGPPS_YEAST	Hom.	13.6	0.198926		ENOPH_YEAST	Mon.	46.4
ERV1_YEAST	Hom.	19.9		GNA1_YEAST	Hom.	79.2	0.287626		ERV1_YEAST	Hom.	9.95
ESS1_YEAST	Mon.	140		GPD1_YEAST	Hom.	488	0.109674		ESS1_YEAST	Mon.	140
EXG1_YEAST	Mon.	172		GRE2_YEAST	Hom.	143	0.0669254		EXG1_YEAST	Mon.	172
FABG_YEAST	Hom.	13.6		GSHB_YEAST	Hom.	90.7	0.0838304		FABG_YEAST	Hom.	6.8
FAD1_YEAST	Mon.	13.1		GSHR_YEAST	Hom.	306	0.152686		FAD1_YEAST	Mon.	13.1
FCY1_YEAST	Hom.	301		GST2_YEAST	Hom.	4.93	0.157556		FCY1_YEAST	Hom.	150.5
FDC1_YEAST	Hom.	36.8		GTO2_YEAST	Hom.	12.5	0.0900239		FDC1_YEAST	Hom.	18.4
FET3_YEAST	Mon.	176		GUAD_YEAST	Hom.	3.11	0.129154		FET3_YEAST	Mon.	176
FMP41_YEAST	Hom.	82.5		HEM1_YEAST	Hom.	144	0.22039		FMP41_YEAST	Hom.	41.25
FMS1_YEAST	Hom.	9.75		HEM6_YEAST	Hom.	118	0.0880039		FMS1_YEAST	Hom.	4.875
FRMSR_YEAST	Hom.	41.1		HEMH_YEAST	Hom.	188	0.0939334		FRMSR_YEAST	Hom.	20.55
FSH1_YEAST	Mon.	252		HPRT_YEAST	Hom.	363	0.148513		FSH1_YEAST	Mon.	252
GAL10_YEAST	Hom.	6.06		HSP31_YEAST	Hom.	151	0.0545063		GAL10_YEAST	Hom.	3.03
GAL1_YEAST	Mon.	23.7		HSP33_YEAST	Hom.	1.6	0.0593166		GAL1_YEAST	Mon.	23.7
GAS2_YEAST	Mon.	1.51		IAH1_YEAST	Hom.	26.1	0.185743		GAS2_YEAST	Mon.	1.51
GGPPS_YEAST	Hom.	13.6		IDHP_YEAST	Hom.	605	0.172848		GGPPS_YEAST	Hom.	6.8
GLRX1_YEAST	Mon.	419		IF4A_YEAST	Hom.	1159	0.0179156		GLRX1_YEAST	Mon.	419
GLRX2_YEAST	Mon.	431		IPYR_YEAST	Hom.	2121	0.079362		GLRX2_YEAST	Mon.	431
GNA1_YEAST	Hom.	79.2		KAD2_YEAST	Hom.	2252	0.106664		GNA1_YEAST	Hom.	39.6
GPD1_YEAST	Hom.	488		KFA_YEAST	Hom.	19.2	0.0746141		GPD1_YEAST	Hom.	244
GPP1_YEAST	Mon.	2909		KGUA_YEAST	Hom.	662	0.0692742		GPP1_YEAST	Mon.	2909
GPX3_YEAST	Mon.	353		KTHY_YEAST	Hom.	33.8	0.0778838		GPX3_YEAST	Mon.	353
GRE2_YEAST	Hom.	143		LOT6_YEAST	Hom.	8.85	0.144374		GRE2_YEAST	Hom.	71.5
GSH1_YEAST	Mon.	33.9		LPX1_YEAST	Hom.	24.2	0.15015		GSH1_YEAST	Mon.	33.9
GSHB_YEAST	Hom.	90.7		LYS1_YEAST	Hom.	374	0.0403258		GSHB_YEAST	Hom.	45.35
GSHR_YEAST	Hom.	306		LYS9_YEAST	Hom.	786	0.0561947		GSHR_YEAST	Hom.	153
GST2_YEAST	Hom.	4.93		MDHP_YEAST	Hom.	258	0.10889		GST2_YEAST	Hom.	2.465
GTO2_YEAST	Hom.	12.5		MET16_YEAST	Hom.	7.95	0.0946966		GTO2_YEAST	Hom.	6.25
GUAD_YEAST	Hom.	3.11		MET8_YEAST	Hom.	6	0.203293		GUAD_YEAST	Hom.	1.555
HEM1_YEAST	Hom.	144		MSP1_YEAST	Hom.	18.5	0.0814506		HEM1_YEAST	Hom.	72
HEM6_YEAST	Hom.	118		MTD1_YEAST	Hom.	169	0.0812544		HEM6_YEAST	Hom.	59
HEMH_YEAST	Hom.	188		MVD1_YEAST	Hom.	290	0.0709891		HEMH_YEAST	Hom.	94
HIS4_YEAST	Mon.	48.5		NDI1_YEAST	Hom.	118	0.0934463		HIS4_YEAST	Mon.	48.5
HIS5_YEAST	Mon.	273		NIT2_YEAST	Hom.	4.27	0.136143		HIS5_YEAST	Mon.	273
HPRT_YEAST	Hom.	363		NIT3_YEAST	Hom.	98.3	0.115277		HPRT_YEAST	Hom.	181.5
HSP31_YEAST	Hom.	151		PANK_YEAST	Hom.	23.8	0.163944		HSP31_YEAST	Hom.	75.5
HSP33_YEAST	Hom.	1.6		PDE1_YEAST	Hom.	5.41	0.1637		HSP33_YEAST	Hom.	0.8
HXKA_YEAST	Mon.	718		PDX3_YEAST	Hom.	191	0.20446		HXKA_YEAST	Mon.	718
IAH1_YEAST	Hom.	26.1		PHSG_YEAST	Hom.	109	0.101801		IAH1_YEAST	Hom.	13.05
IDHP_YEAST	Hom.	605		PPCS_YEAST	Hom.	35.3	0.167823		IDHP_YEAST	Hom.	302.5
IF4A_YEAST	Hom.	1159		PROA_YEAST	Hom.	320	0.107114		IF4A_YEAST	Hom.	579.5
IPYR_YEAST	Hom.	2121		PYRC_YEAST	Hom.	183	0.0747816		IPYR_YEAST	Hom.	1060.5
KAD2_YEAST	Hom.	2252		PYRE_YEAST	Hom.	453	0.139478		KAD2_YEAST	Hom.	1126
KCY_YEAST	Mon.	187		PYRF_YEAST	Hom.	299	0.125616		KCY_YEAST	Mon.	187
KFA_YEAST	Hom.	19.2		QOR_YEAST	Hom.	54.8	0.0792844		KFA_YEAST	Hom.	9.6
KGUA_YEAST	Hom.	662		QRI7_YEAST	Hom.	3.68	0.0622898		KGUA_YEAST	Hom.	331
KMO_YEAST	Mon.	20.4		RIB7_YEAST	Hom.	3.31	0.111237		KMO_YEAST	Mon.	20.4
KTHY_YEAST	Hom.	33.8		SFM1_YEAST	Hom.	110	0.0660322		KTHY_YEAST	Hom.	16.9
KTR4_YEAST	Mon.	68.5		SHB17_YEAST	Hom.	280	0.174018		KTR4_YEAST	Mon.	68.5
LCMT1_YEAST	Mon.	17.5		SYKC_YEAST	Hom.	1145	0.179919		LCMT1_YEAST	Mon.	17.5
LKHA4_YEAST	Mon.	69.4		SYWC_YEAST	Hom.	276	0.0815306		LKHA4_YEAST	Mon.	69.4
LOT6_YEAST	Hom.	8.85		THI20_YEAST	Hom.	12.3	0.249715		LOT6_YEAST	Hom.	4.425
LPX1_YEAST	Hom.	24.2		THI5_YEAST	Hom.	7.32	0.0892305		LPX1_YEAST	Hom.	12.1
LYS1_YEAST	Hom.	374		THI80_YEAST	Hom.	27.3	0.104042		LYS1_YEAST	Hom.	187
LYS9_YEAST	Hom.	786		THIK_YEAST	Hom.	38.1	0.157213		LYS9_YEAST	Hom.	393
MALX3_YEAST	Mon.	1.55		TKT1_YEAST	Hom.	1358	0.173403		MALX3_YEAST	Mon.	1.55
MDHP_YEAST	Hom.	258		TPA1_YEAST	Hom.	95.4	0.0729627		MDHP_YEAST	Hom.	129
MET16_YEAST	Hom.	7.95		TPIS_YEAST	Hom.	8656	0.138436		MET16_YEAST	Hom.	3.975
MET22_YEAST	Mon.	122		TRPD_YEAST	Hom.	60.3	0.0831823		MET22_YEAST	Mon.	122
MET8_YEAST	Hom.	6		TRXB1_YEAST	Hom.	1245	0.140295		MET8_YEAST	Hom.	3
MGLL_YEAST	Mon.	86.4		YCH1_YEAST	Hom.	27.4	0.0702583		MGLL_YEAST	Mon.	86.4
MNS1_YEAST	Mon.	23		YGK1_YEAST	Hom.	44.6	0.19407		MNS1_YEAST	Mon.	23
MPD1_YEAST	Mon.	31.8		YHI9_YEAST	Hom.	82.8	0.0856972		MPD1_YEAST	Mon.	31.8
MSP1_YEAST	Hom.	18.5		YMX7_YEAST	Hom.	2.89	0.107773		MSP1_YEAST	Hom.	9.25
MTD1_YEAST	Hom.	169		YN9A_YEAST	Hom.	1.34	0.0403156		MTD1_YEAST	Hom.	84.5
MVD1_YEAST	Hom.	290							MVD1_YEAST	Hom.	145
NCB5R_YEAST	Mon.	252							NCB5R_YEAST	Mon.	252
NDI1_YEAST	Hom.	118							NDI1_YEAST	Hom.	59
NIT2_YEAST	Hom.	4.27							NIT2_YEAST	Hom.	2.135
NIT3_YEAST	Hom.	98.3							NIT3_YEAST	Hom.	49.15
NPT1_YEAST	Mon.	226							NPT1_YEAST	Mon.	226
OSM1_YEAST	Mon.	42.3							OSM1_YEAST	Mon.	42.3
OYE3_YEAST	Mon.	15.2							OYE3_YEAST	Mon.	15.2
PABC_YEAST	Mon.	13.6							PABC_YEAST	Mon.	13.6
PANK_YEAST	Hom.	23.8							PANK_YEAST	Hom.	11.9
PDE1_YEAST	Hom.	5.41							PDE1_YEAST	Hom.	2.705
PDX3_YEAST	Hom.	191							PDX3_YEAST	Hom.	95.5
PGK_YEAST	Mon.	15158							PGK_YEAST	Mon.	15158
PHSG_YEAST	Hom.	109							PHSG_YEAST	Hom.	54.5
PNC1_YEAST	Mon.	418							PNC1_YEAST	Mon.	418
POA1_YEAST	Mon.	16.7							POA1_YEAST	Mon.	16.7
PPAL_YEAST	Mon.	90.1							PPAL_YEAST	Mon.	90.1
PPCS_YEAST	Hom.	35.3							PPCS_YEAST	Hom.	17.65
PPX1_YEAST	Mon.	65.8							PPX1_YEAST	Mon.	65.8
PRI1_YEAST	Mon.	56.7							PRI1_YEAST	Mon.	56.7
PROA_YEAST	Hom.	320							PROA_YEAST	Hom.	160
PUR7_YEAST	Mon.	315							PUR7_YEAST	Mon.	315
PYRC_YEAST	Hom.	183							PYRC_YEAST	Hom.	91.5
PYRE_YEAST	Hom.	453							PYRE_YEAST	Hom.	226.5
PYRF_YEAST	Hom.	299							PYRF_YEAST	Hom.	149.5
QOR_YEAST	Hom.	54.8							QOR_YEAST	Hom.	27.4
QRI7_YEAST	Hom.	3.68							QRI7_YEAST	Hom.	1.84
RDL1_YEAST	Mon.	310							RDL1_YEAST	Mon.	310
RDL2_YEAST	Mon.	145							RDL2_YEAST	Mon.	145
RIB7_YEAST	Hom.	3.31							RIB7_YEAST	Hom.	1.655
RNZ_YEAST	Mon.	20.7							RNZ_YEAST	Mon.	20.7
SAD1_YEAST	Mon.	8.92							SAD1_YEAST	Mon.	8.92
SFM1_YEAST	Hom.	110							SFM1_YEAST	Hom.	55
SHB17_YEAST	Hom.	280							SHB17_YEAST	Hom.	140
SYIC_YEAST	Mon.	755							SYIC_YEAST	Mon.	755
SYKC_YEAST	Hom.	1145							SYKC_YEAST	Hom.	572.5
SYWC_YEAST	Hom.	276							SYWC_YEAST	Hom.	138
TDA10_YEAST	Mon.	53.7							TDA10_YEAST	Mon.	53.7
THI20_YEAST	Hom.	12.3							THI20_YEAST	Hom.	6.15
THI5_YEAST	Hom.	7.32							THI5_YEAST	Hom.	3.66
THI80_YEAST	Hom.	27.3							THI80_YEAST	Hom.	13.65
THIK_YEAST	Hom.	38.1							THIK_YEAST	Hom.	19.05
THRC_YEAST	Mon.	1100							THRC_YEAST	Mon.	1100
THTR_YEAST	Mon.	85.4							THTR_YEAST	Mon.	85.4
TKT1_YEAST	Hom.	1358							TKT1_YEAST	Hom.	679
TMT1_YEAST	Mon.	16.3							TMT1_YEAST	Mon.	16.3
TPA1_YEAST	Hom.	95.4							TPA1_YEAST	Hom.	47.7
TPIS_YEAST	Hom.	8656							TPIS_YEAST	Hom.	4328
TRPD_YEAST	Hom.	60.3							TRPD_YEAST	Hom.	30.15
TRXB1_YEAST	Hom.	1245							TRXB1_YEAST	Hom.	622.5
TYW4_YEAST	Mon.	8.06							TYW4_YEAST	Mon.	8.06
VPS21_YEAST	Mon.	158							VPS21_YEAST	Mon.	158
YCH1_YEAST	Hom.	27.4							YCH1_YEAST	Hom.	13.7
YFH7_YEAST	Mon.	10.6							YFH7_YEAST	Mon.	10.6
YGK1_YEAST	Hom.	44.6							YGK1_YEAST	Hom.	22.3
YHI9_YEAST	Hom.	82.8							YHI9_YEAST	Hom.	41.4
YMX7_YEAST	Hom.	2.89							YMX7_YEAST	Hom.	1.445
YMY9_YEAST	Mon.	289							YMY9_YEAST	Mon.	289
YN9A_YEAST	Hom.	1.34							YN9A_YEAST	Hom.	0.67
YP067_YEAST	Mon.	44.7							YP067_YEAST	Mon.	44.7
YPT7_YEAST	Mon.	198							YPT7_YEAST	Mon.	198

## Sheet: C
Prot	QS	Abund		Prot	QS	Abund	Buried Area		Prot	QS	Abund/Subunits
3HAO_HUMAN	Mon.	8		5NT3A_HUMAN	Hom.	31.7	0.0726718		3HAO_HUMAN	Mon.	8
5NT3A_HUMAN	Hom.	31.7		6PGD_HUMAN	Hom.	343	0.277903		5NT3A_HUMAN	Hom.	15.85
5NT3B_HUMAN	Mon.	2.48		8ODP_HUMAN	Hom.	30.4	0.0137149		5NT3B_HUMAN	Mon.	2.48
6PGD_HUMAN	Hom.	343		AATC_HUMAN	Hom.	144	0.16662		6PGD_HUMAN	Hom.	171.5
8ODP_HUMAN	Hom.	30.4		AATM_HUMAN	Hom.	264	0.170724		8ODP_HUMAN	Hom.	15.2
AATC_HUMAN	Hom.	144		ACADV_HUMAN	Hom.	192	0.186934		AATC_HUMAN	Hom.	72
AATM_HUMAN	Hom.	264		ACY2_HUMAN	Hom.	1.52	0.0908681		AATM_HUMAN	Hom.	132
ABC3C_HUMAN	Mon.	9.67		ADA2_HUMAN	Hom.	4.46	0.108333		ABC3C_HUMAN	Mon.	9.67
ABCA4_HUMAN	Mon.	0.223		ADAT2_HUMAN	Hom.	0.606	0.133401		ABCA4_HUMAN	Mon.	0.223
ABHD6_HUMAN	Mon.	3.45		ADH1A_HUMAN	Hom.	145	0.106102		ABHD6_HUMAN	Mon.	3.45
ABHEB_HUMAN	Mon.	165		ADH1B_HUMAN	Hom.	342	0.109922		ABHEB_HUMAN	Mon.	165
ACADV_HUMAN	Hom.	192		ADH1G_HUMAN	Hom.	95.9	0.107311		ACADV_HUMAN	Hom.	96
ACER3_HUMAN	Mon.	1.58		ADH4_HUMAN	Hom.	141	0.0978085		ACER3_HUMAN	Mon.	1.58
ACOT2_HUMAN	Mon.	14.2		ADHX_HUMAN	Hom.	174	0.101275		ACOT2_HUMAN	Mon.	14.2
ACY2_HUMAN	Hom.	1.52		AGAL_HUMAN	Hom.	11.5	0.0645563		ACY2_HUMAN	Hom.	0.76
ADA2_HUMAN	Hom.	4.46		AK1C2_HUMAN	Hom.	69.2	0.0838146		ADA2_HUMAN	Hom.	2.23
ADAT2_HUMAN	Hom.	0.606		AK1C3_HUMAN	Hom.	55.5	0.0351995		ADAT2_HUMAN	Hom.	0.303
ADA_HUMAN	Mon.	107		AL3A1_HUMAN	Hom.	50.9	0.196541		ADA_HUMAN	Mon.	107
ADH1A_HUMAN	Hom.	145		AL3A2_HUMAN	Hom.	60.5	0.208343		ADH1A_HUMAN	Hom.	72.5
ADH1B_HUMAN	Hom.	342		AL4A1_HUMAN	Hom.	56.5	0.203581		ADH1B_HUMAN	Hom.	171
ADH1G_HUMAN	Hom.	95.9		ALDR_HUMAN	Hom.	220	0.0217089		ADH1G_HUMAN	Hom.	47.95
ADH4_HUMAN	Hom.	141		ANM1_HUMAN	Hom.	428	0.143915		ADH4_HUMAN	Hom.	70.5
ADHX_HUMAN	Hom.	174		AOC1_HUMAN	Hom.	3.43	0.272231		ADHX_HUMAN	Hom.	87
ADPPT_HUMAN	Mon.	38.3		AOC3_HUMAN	Hom.	98.8	0.266761		ADPPT_HUMAN	Mon.	38.3
ADPRH_HUMAN	Mon.	14.9		AOFB_HUMAN	Hom.	46.5	0.0998664		ADPRH_HUMAN	Mon.	14.9
AEDO_HUMAN	Mon.	6.28		AOXA_HUMAN	Hom.	10.9	0.0541045		AEDO_HUMAN	Mon.	6.28
AGAL_HUMAN	Hom.	11.5		APT_HUMAN	Hom.	199	0.165538		AGAL_HUMAN	Hom.	5.75
AGR3_HUMAN	Mon.	35.3		ASGL1_HUMAN	Hom.	13.9	0.144957		AGR3_HUMAN	Mon.	35.3
AK1A1_HUMAN	Mon.	136		ASMT_HUMAN	Hom.	0.057	0.207388		AK1A1_HUMAN	Mon.	136
AK1BA_HUMAN	Mon.	14.6		ASM_HUMAN	Hom.	1.01	0.0819404		AK1BA_HUMAN	Mon.	14.6
AK1C1_HUMAN	Mon.	80.4		AT2L1_HUMAN	Hom.	0.165	0.10545		AK1C1_HUMAN	Mon.	80.4
AK1C2_HUMAN	Hom.	69.2		ATTY_HUMAN	Hom.	0.403	0.139563		AK1C2_HUMAN	Hom.	34.6
AK1C3_HUMAN	Hom.	55.5		B3GN2_HUMAN	Hom.	2.88	0.0519109		AK1C3_HUMAN	Hom.	27.75
AK1C4_HUMAN	Mon.	23.6		BCAT1_HUMAN	Hom.	20	0.146278		AK1C4_HUMAN	Mon.	23.6
AK1D1_HUMAN	Mon.	3.49		BCAT2_HUMAN	Hom.	72.2	0.140663		AK1D1_HUMAN	Mon.	3.49
AL3A1_HUMAN	Hom.	50.9		BGAL_HUMAN	Hom.	33.9	0.0392119		AL3A1_HUMAN	Hom.	25.45
AL3A2_HUMAN	Hom.	60.5		BIEA_HUMAN	Hom.	122	0.0723574		AL3A2_HUMAN	Hom.	30.25
AL4A1_HUMAN	Hom.	56.5		BLVRB_HUMAN	Hom.	336	0.066826		AL4A1_HUMAN	Hom.	28.25
ALDR_HUMAN	Hom.	220		BODG_HUMAN	Hom.	2.27	0.179946		ALDR_HUMAN	Hom.	110
ALKB1_HUMAN	Mon.	0.487		BST1_HUMAN	Hom.	17.5	0.108923		ALKB1_HUMAN	Mon.	0.487
ALKB6_HUMAN	Mon.	0.581		BUP1_HUMAN	Hom.	3.86	0.190861		ALKB6_HUMAN	Mon.	0.581
ALKB7_HUMAN	Mon.	1.73		CAH13_HUMAN	Hom.	21.4	0.0596721		ALKB7_HUMAN	Mon.	1.73
ANAG_HUMAN	Mon.	16.6		CAH2_HUMAN	Hom.	309	0.0369953		ANAG_HUMAN	Mon.	16.6
ANM1_HUMAN	Hom.	428		CARME_HUMAN	Hom.	0.761	0.139876		ANM1_HUMAN	Hom.	214
AOC1_HUMAN	Hom.	3.43		CBR1_HUMAN	Hom.	215	0.0484112		AOC1_HUMAN	Hom.	1.715
AOC3_HUMAN	Hom.	98.8		CHAC2_HUMAN	Hom.	3.13	0.127383		AOC3_HUMAN	Hom.	49.4
AOFA_HUMAN	Mon.	69.3		CHKB_HUMAN	Hom.	5.92	0.0673186		AOFA_HUMAN	Mon.	69.3
AOFB_HUMAN	Hom.	46.5		CISY_HUMAN	Hom.	374	0.215589		AOFB_HUMAN	Hom.	23.25
AOXA_HUMAN	Hom.	10.9		CLIC1_HUMAN	Hom.	1146	0.0940198		AOXA_HUMAN	Hom.	5.45
AP4A_HUMAN	Mon.	34.3		CMTD1_HUMAN	Hom.	7.71	0.19306		AP4A_HUMAN	Mon.	34.3
APT_HUMAN	Hom.	199		CNDP2_HUMAN	Hom.	269	0.188988		APT_HUMAN	Hom.	99.5
ARL8A_HUMAN	Mon.	50.8		CP3A7_HUMAN	Hom.	3.82	0.0271347		ARL8A_HUMAN	Mon.	50.8
ARL8B_HUMAN	Mon.	104		CP7A1_HUMAN	Hom.	0.0003	0.0562958		ARL8B_HUMAN	Mon.	104
ARMT1_HUMAN	Mon.	32.9		CRYM_HUMAN	Hom.	24.1	0.112305		ARMT1_HUMAN	Mon.	32.9
ARSB_HUMAN	Mon.	2.37		CSAD_HUMAN	Hom.	1.06	0.298337		ARSB_HUMAN	Mon.	2.37
ARY1_HUMAN	Mon.	12.3		D2HDH_HUMAN	Hom.	2.12	0.147915		ARY1_HUMAN	Mon.	12.3
ASAH2_HUMAN	Mon.	0.235		DCE1_HUMAN	Hom.	0.146	0.295773		ASAH2_HUMAN	Mon.	0.235
ASGL1_HUMAN	Hom.	13.9		DCE2_HUMAN	Hom.	2.75	0.256909		ASGL1_HUMAN	Hom.	6.95
ASM3A_HUMAN	Mon.	5.42		DCK_HUMAN	Hom.	41.8	0.113389		ASM3A_HUMAN	Mon.	5.42
ASMT_HUMAN	Hom.	0.057		DCPS_HUMAN	Hom.	49.6	0.261664		ASMT_HUMAN	Hom.	0.0285
ASM_HUMAN	Hom.	1.01		DCUP_HUMAN	Hom.	68	0.0846779		ASM_HUMAN	Hom.	0.505
ASNS_HUMAN	Mon.	83.4		DDAH1_HUMAN	Hom.	92.1	0.0405006		ASNS_HUMAN	Mon.	83.4
AT132_HUMAN	Mon.	0.303		DDC_HUMAN	Hom.	4.52	0.196989		AT132_HUMAN	Mon.	0.303
AT2A2_HUMAN	Mon.	108		DGAT1_HUMAN	Hom.	2.92	0.120633		AT2A2_HUMAN	Mon.	108
AT2L1_HUMAN	Hom.	0.165		DGUOK_HUMAN	Hom.	7.75	0.108754		AT2L1_HUMAN	Hom.	0.0825
ATTY_HUMAN	Hom.	0.403		DHB11_HUMAN	Hom.	24.4	0.152731		ATTY_HUMAN	Hom.	0.2015
B3GN2_HUMAN	Hom.	2.88		DHB1_HUMAN	Hom.	38.1	0.182709		B3GN2_HUMAN	Hom.	1.44
BCAT1_HUMAN	Hom.	20		DHPR_HUMAN	Hom.	85.6	0.158256		BCAT1_HUMAN	Hom.	10
BCAT2_HUMAN	Hom.	72.2		DHTK1_HUMAN	Hom.	11.4	0.15116		BCAT2_HUMAN	Hom.	36.1
BGAL_HUMAN	Hom.	33.9		DNPH1_HUMAN	Hom.	155	0.192018		BGAL_HUMAN	Hom.	16.95
BIEA_HUMAN	Hom.	122		DOPO_HUMAN	Hom.	44	0.0442774		BIEA_HUMAN	Hom.	61
BLVRB_HUMAN	Hom.	336		DPEP1_HUMAN	Hom.	11.1	0.147211		BLVRB_HUMAN	Hom.	168
BODG_HUMAN	Hom.	2.27		DPP2_HUMAN	Hom.	68.5	0.117046		BODG_HUMAN	Hom.	1.135
BPHL_HUMAN	Mon.	22		DUS28_HUMAN	Hom.	0.17	0.0931953		BPHL_HUMAN	Mon.	22
BST1_HUMAN	Hom.	17.5		DYR_HUMAN	Hom.	28.3	0.0571656		BST1_HUMAN	Hom.	8.75
BUP1_HUMAN	Hom.	3.86		ELOV7_HUMAN	Hom.	0.277	0.0673948		BUP1_HUMAN	Hom.	1.93
C11B1_HUMAN	Mon.	2.86		ENOB_HUMAN	Hom.	665	0.111404		C11B1_HUMAN	Mon.	2.86
CACP_HUMAN	Mon.	17.2		ENOF1_HUMAN	Hom.	5.98	0.14802		CACP_HUMAN	Mon.	17.2
CAF17_HUMAN	Mon.	12.6		ENOG_HUMAN	Hom.	566	0.114889		CAF17_HUMAN	Mon.	12.6
CAH13_HUMAN	Hom.	21.4		EPM2A_HUMAN	Hom.	0.325	0.0618384		CAH13_HUMAN	Hom.	10.7
CAH14_HUMAN	Mon.	0.591		ESTD_HUMAN	Hom.	180	0.0747907		CAH14_HUMAN	Mon.	0.591
CAH2_HUMAN	Hom.	309		ETHE1_HUMAN	Hom.	41.8	0.0802268		CAH2_HUMAN	Hom.	154.5
CAH3_HUMAN	Mon.	19.5		F261_HUMAN	Hom.	0.846	0.0567275		CAH3_HUMAN	Mon.	19.5
CAH4_HUMAN	Mon.	1.66		F262_HUMAN	Hom.	8.16	0.0750734		CAH4_HUMAN	Mon.	1.66
CAH6_HUMAN	Mon.	22.2		F263_HUMAN	Hom.	5.28	0.0774534		CAH6_HUMAN	Mon.	22.2
CAH7_HUMAN	Mon.	0.068		FAHD1_HUMAN	Hom.	32.5	0.139388		CAH7_HUMAN	Mon.	0.068
CAH8_HUMAN	Mon.	4.68		FCL_HUMAN	Hom.	56.9	0.0892276		CAH8_HUMAN	Mon.	4.68
CARME_HUMAN	Hom.	0.761		FHIT_HUMAN	Hom.	13.9	0.165466		CARME_HUMAN	Hom.	0.3805
CATH_HUMAN	Mon.	59.9		FKB14_HUMAN	Hom.	4.22	0.155307		CATH_HUMAN	Mon.	59.9
CBPM_HUMAN	Mon.	8.68		FPPS_HUMAN	Hom.	186	0.127206		CBPM_HUMAN	Mon.	8.68
CBPN_HUMAN	Mon.	308		G6PI_HUMAN	Hom.	870	0.260213		CBPN_HUMAN	Mon.	308
CBR1_HUMAN	Hom.	215		GALE_HUMAN	Hom.	49.8	0.067916		CBR1_HUMAN	Hom.	107.5
CBR3_HUMAN	Mon.	50.5		GALK1_HUMAN	Hom.	60	0.0485028		CBR3_HUMAN	Mon.	50.5
CDO1_HUMAN	Mon.	0.179		GALNS_HUMAN	Hom.	6.79	0.0765997		CDO1_HUMAN	Mon.	0.179
CHAC2_HUMAN	Hom.	3.13		GALT7_HUMAN	Hom.	10.5	0.039907		CHAC2_HUMAN	Hom.	1.565
CHIA_HUMAN	Mon.	0.032		GALT_HUMAN	Hom.	3.81	0.206539		CHIA_HUMAN	Mon.	0.032
CHKB_HUMAN	Hom.	5.92		GATM_HUMAN	Hom.	73.8	0.109684		CHKB_HUMAN	Hom.	2.96
CISY_HUMAN	Hom.	374		GBP5_HUMAN	Hom.	3	0.145513		CISY_HUMAN	Hom.	187
CK054_HUMAN	Mon.	62.4		GCSP_HUMAN	Hom.	7.95	0.109114		CK054_HUMAN	Mon.	62.4
CLIC1_HUMAN	Hom.	1146		GCST_HUMAN	Hom.	1.25	0.056779		CLIC1_HUMAN	Hom.	573
CLIC2_HUMAN	Mon.	17.2		GFPT1_HUMAN	Hom.	78.8	0.101728		CLIC2_HUMAN	Mon.	17.2
CLIC3_HUMAN	Mon.	10.3		GGCT_HUMAN	Hom.	81.7	0.095361		CLIC3_HUMAN	Mon.	10.3
CMTD1_HUMAN	Hom.	7.71		GLCE_HUMAN	Hom.	0.927	0.125575		CMTD1_HUMAN	Hom.	3.855
CNDP2_HUMAN	Hom.	269		GLO2_HUMAN	Hom.	26.5	0.0271237		CNDP2_HUMAN	Hom.	134.5
COMT_HUMAN	Mon.	155		GNA1_HUMAN	Hom.	47.3	0.276366		COMT_HUMAN	Mon.	155
CP17A_HUMAN	Mon.	11.6		GPD1L_HUMAN	Hom.	26.3	0.116459		CP17A_HUMAN	Mon.	11.6
CP19A_HUMAN	Mon.	37		GPDA_HUMAN	Hom.	55.2	0.116018		CP19A_HUMAN	Mon.	37
CP1A1_HUMAN	Mon.	0.106		GPT_HUMAN	Hom.	2.34	0.107381		CP1A1_HUMAN	Mon.	0.106
CP1A2_HUMAN	Mon.	2.13		GPX3_HUMAN	Hom.	735	0.0727658		CP1A2_HUMAN	Mon.	2.13
CP1B1_HUMAN	Mon.	1.09		GRAA_HUMAN	Hom.	5.01	0.0599108		CP1B1_HUMAN	Mon.	1.09
CP21A_HUMAN	Mon.	5.47		GRHPR_HUMAN	Hom.	186	0.194035		CP21A_HUMAN	Mon.	5.47
CP2A6_HUMAN	Mon.	1.81		GRK4_HUMAN	Hom.	0.334	0.0883139		CP2A6_HUMAN	Mon.	1.81
CP2AD_HUMAN	Mon.	0.737		GRK6_HUMAN	Hom.	13	0.0541752		CP2AD_HUMAN	Mon.	0.737
CP2B6_HUMAN	Mon.	0.239		GSHB_HUMAN	Hom.	89.4	0.0663053		CP2B6_HUMAN	Mon.	0.239
CP2C8_HUMAN	Mon.	2.56		GSHR_HUMAN	Hom.	151	0.143321		CP2C8_HUMAN	Mon.	2.56
CP2C9_HUMAN	Mon.	4.41		GSTA1_HUMAN	Hom.	90.7	0.123565		CP2C9_HUMAN	Mon.	4.41
CP2CJ_HUMAN	Mon.	0.726		GSTA3_HUMAN	Hom.	24.1	0.128012		CP2CJ_HUMAN	Mon.	0.726
CP2E1_HUMAN	Mon.	2.56		GSTM1_HUMAN	Hom.	45.5	0.119998		CP2E1_HUMAN	Mon.	2.56
CP2R1_HUMAN	Mon.	0.012		GSTO1_HUMAN	Hom.	490	0.0833185		CP2R1_HUMAN	Mon.	0.012
CP3A5_HUMAN	Mon.	1.14		GSTO2_HUMAN	Hom.	0.112	0.0631133		CP3A5_HUMAN	Mon.	1.14
CP3A7_HUMAN	Hom.	3.82		GSTP1_HUMAN	Hom.	1202	0.120817		CP3A7_HUMAN	Hom.	1.91
CP46A_HUMAN	Mon.	0.023		GSTT2_HUMAN	Hom.	10.2	0.131901		CP46A_HUMAN	Mon.	0.023
CP7A1_HUMAN	Hom.	0.0003		GUAD_HUMAN	Hom.	10.5	0.129786		CP7A1_HUMAN	Hom.	0.00015
CP8B1_HUMAN	Mon.	0.744		HARS1_HUMAN	Hom.	113	0.166779		CP8B1_HUMAN	Mon.	0.744
CRYM_HUMAN	Hom.	24.1		HCDH_HUMAN	Hom.	370	0.0999351		CRYM_HUMAN	Hom.	12.05
CSAD_HUMAN	Hom.	1.06		HDDC2_HUMAN	Hom.	23.9	0.183191		CSAD_HUMAN	Hom.	0.53
CSK22_HUMAN	Mon.	44.3		HEM6_HUMAN	Hom.	67.5	0.0803468		CSK22_HUMAN	Mon.	44.3
D2HDH_HUMAN	Hom.	2.12		HEMH_HUMAN	Hom.	23.4	0.114262		D2HDH_HUMAN	Hom.	1.06
D39U1_HUMAN	Mon.	21.5		HINT1_HUMAN	Hom.	642	0.252387		D39U1_HUMAN	Mon.	21.5
DCE1_HUMAN	Hom.	0.146		HMCS1_HUMAN	Hom.	51.5	0.159275		DCE1_HUMAN	Hom.	0.073
DCE2_HUMAN	Hom.	2.75		HMGCL_HUMAN	Hom.	61.5	0.0994101		DCE2_HUMAN	Hom.	1.375
DCK_HUMAN	Hom.	41.8		HPGDS_HUMAN	Hom.	1.9	0.124208		DCK_HUMAN	Hom.	20.9
DCPS_HUMAN	Hom.	49.6		HPPD_HUMAN	Hom.	12.9	0.12681		DCPS_HUMAN	Hom.	24.8
DCUP_HUMAN	Hom.	68		HTAI2_HUMAN	Hom.	27.3	0.108917		DCUP_HUMAN	Hom.	34
DDAH1_HUMAN	Hom.	92.1		HXK1_HUMAN	Hom.	190	0.0471129		DDAH1_HUMAN	Hom.	46.05
DDC_HUMAN	Hom.	4.52		HXK2_HUMAN	Hom.	31	0.0458895		DDC_HUMAN	Hom.	2.26
DESI1_HUMAN	Mon.	9.06		HYES_HUMAN	Hom.	18	0.0881307		DESI1_HUMAN	Mon.	9.06
DGAT1_HUMAN	Hom.	2.92		I23O1_HUMAN	Hom.	1.29	0.045866		DGAT1_HUMAN	Hom.	1.46
DGUOK_HUMAN	Hom.	7.75		IDS_HUMAN	Hom.	4.93	0.0738804		DGUOK_HUMAN	Hom.	3.875
DHB11_HUMAN	Hom.	24.4		IMPA1_HUMAN	Hom.	68.7	0.135414		DHB11_HUMAN	Hom.	12.2
DHB1_HUMAN	Hom.	38.1		IMPA2_HUMAN	Hom.	4.75	0.129102		DHB1_HUMAN	Hom.	19.05
DHPR_HUMAN	Hom.	85.6		IPYR_HUMAN	Hom.	301	0.0707804		DHPR_HUMAN	Hom.	42.8
DHTK1_HUMAN	Hom.	11.4		IRG1_HUMAN	Hom.	0.129	0.11977		DHTK1_HUMAN	Hom.	5.7
DIRA1_HUMAN	Mon.	0.674		ISPD_HUMAN	Hom.	0.362	0.163716		DIRA1_HUMAN	Mon.	0.674
DIRA2_HUMAN	Mon.	0.897		ITPA_HUMAN	Hom.	67.8	0.109813		DIRA2_HUMAN	Mon.	0.897
DNAS1_HUMAN	Mon.	9.66		JMJD7_HUMAN	Hom.	1.34	0.119112		DNAS1_HUMAN	Mon.	9.66
DNPH1_HUMAN	Hom.	155		KAT1_HUMAN	Hom.	2.67	0.163134		DNPH1_HUMAN	Hom.	77.5
DNSL3_HUMAN	Mon.	0.163		KGP1_HUMAN	Hom.	18.5	0.111288		DNSL3_HUMAN	Mon.	0.163
DOHH_HUMAN	Mon.	17.2		KTHY_HUMAN	Hom.	78.1	0.0793403		DOHH_HUMAN	Mon.	17.2
DOPO_HUMAN	Hom.	44		KYNU_HUMAN	Hom.	30.4	0.156815		DOPO_HUMAN	Hom.	22
DPEP1_HUMAN	Hom.	11.1		LGUL_HUMAN	Hom.	231	0.294505		DPEP1_HUMAN	Hom.	5.55
DPP2_HUMAN	Hom.	68.5		LHPP_HUMAN	Hom.	22	0.1192		DPP2_HUMAN	Hom.	34.25
DS13B_HUMAN	Mon.	0.049		LIPG_HUMAN	Hom.	3.2	0.0263073		DS13B_HUMAN	Mon.	0.049
DUS18_HUMAN	Mon.	0.053		LX15B_HUMAN	Hom.	2.49	0.0313764		DUS18_HUMAN	Mon.	0.053
DUS22_HUMAN	Mon.	0.702		MAAI_HUMAN	Hom.	49.4	0.147549		DUS22_HUMAN	Mon.	0.702
DUS23_HUMAN	Mon.	13.9		MBLC1_HUMAN	Hom.	0.673	0.144499		DUS23_HUMAN	Mon.	13.9
DUS28_HUMAN	Hom.	0.17		MCEE_HUMAN	Hom.	8.96	0.150111		DUS28_HUMAN	Hom.	0.085
DYR_HUMAN	Hom.	28.3		MDHC_HUMAN	Hom.	591	0.12354		DYR_HUMAN	Hom.	14.15
ECE1_HUMAN	Mon.	8.82		MECR_HUMAN	Hom.	14.2	0.0713696		ECE1_HUMAN	Mon.	8.82
EFMT3_HUMAN	Mon.	0.008		MESH1_HUMAN	Hom.	14.3	0.128111		EFMT3_HUMAN	Mon.	0.008
ELOV7_HUMAN	Hom.	0.277		METK1_HUMAN	Hom.	12.1	0.144396		ELOV7_HUMAN	Hom.	0.1385
ENDOV_HUMAN	Mon.	0.152		MSRB3_HUMAN	Hom.	5.26	0.0767397		ENDOV_HUMAN	Mon.	0.152
ENOB_HUMAN	Hom.	665		MTDC_HUMAN	Hom.	58	0.116919		ENOB_HUMAN	Hom.	332.5
ENOF1_HUMAN	Hom.	5.98		MTHR_HUMAN	Hom.	2.82	0.0476792		ENOF1_HUMAN	Hom.	2.99
ENOG_HUMAN	Hom.	566		MTNA_HUMAN	Hom.	39.2	0.136871		ENOG_HUMAN	Hom.	283
ENOPH_HUMAN	Mon.	53.4		MUTA_HUMAN	Hom.	24.1	0.114265		ENOPH_HUMAN	Mon.	53.4
ENPP2_HUMAN	Mon.	19.4		MVD1_HUMAN	Hom.	34.5	0.0710943		ENPP2_HUMAN	Mon.	19.4
ENPP3_HUMAN	Mon.	0.324		MYORG_HUMAN	Hom.	0.362	0.0285276		ENPP3_HUMAN	Mon.	0.324
ENPP4_HUMAN	Mon.	1.76		NAGAB_HUMAN	Hom.	16.2	0.0628941		ENPP4_HUMAN	Mon.	1.76
ENPP5_HUMAN	Mon.	0.295		NAGA_HUMAN	Hom.	4.13	0.0694115		ENPP5_HUMAN	Mon.	0.295
ENPP7_HUMAN	Mon.	0.336		NAGK_HUMAN	Hom.	119	0.113476		ENPP7_HUMAN	Mon.	0.336
EPM2A_HUMAN	Hom.	0.325		NAKD2_HUMAN	Hom.	19.6	0.0987642		EPM2A_HUMAN	Hom.	0.1625
ERP27_HUMAN	Mon.	1.24		NALD2_HUMAN	Hom.	0.287	0.0821208		ERP27_HUMAN	Mon.	1.24
ESTD_HUMAN	Hom.	180		NALDL_HUMAN	Hom.	0.033	0.0906582		ESTD_HUMAN	Hom.	90
ETHE1_HUMAN	Hom.	41.8		NAMPT_HUMAN	Hom.	204	0.197322		ETHE1_HUMAN	Hom.	20.9
F261_HUMAN	Hom.	0.846		NANP_HUMAN	Hom.	2.47	0.047939		F261_HUMAN	Hom.	0.423
F262_HUMAN	Hom.	8.16		NAPEP_HUMAN	Hom.	0.369	0.0549692		F262_HUMAN	Hom.	4.08
F263_HUMAN	Hom.	5.28		NEP_HUMAN	Hom.	28	0.0335651		F263_HUMAN	Hom.	2.64
FABD_HUMAN	Mon.	7.55		NQO1_HUMAN	Hom.	88	0.195598		FABD_HUMAN	Mon.	7.55
FAHD1_HUMAN	Hom.	32.5		NQO2_HUMAN	Hom.	42.5	0.168833		FAHD1_HUMAN	Hom.	16.25
FCL_HUMAN	Hom.	56.9		NT5C_HUMAN	Hom.	48.3	0.102466		FCL_HUMAN	Hom.	28.45
FHIT_HUMAN	Hom.	13.9		NT5M_HUMAN	Hom.	0.118	0.129555		FHIT_HUMAN	Hom.	6.95
FKB14_HUMAN	Hom.	4.22		NUD15_HUMAN	Hom.	5.16	0.184886		FKB14_HUMAN	Hom.	2.11
FKBP2_HUMAN	Mon.	79.7		NUD22_HUMAN	Hom.	0.465	0.0484256		FKBP2_HUMAN	Mon.	79.7
FPPS_HUMAN	Hom.	186		NUDT5_HUMAN	Hom.	196	0.240254		FPPS_HUMAN	Hom.	93
G6PI_HUMAN	Hom.	870		ODO1_HUMAN	Hom.	79.4	0.135516		G6PI_HUMAN	Hom.	435
GALE_HUMAN	Hom.	49.8		OXDA_HUMAN	Hom.	0.804	0.101534		GALE_HUMAN	Hom.	24.9
GALK1_HUMAN	Hom.	60		OXSM_HUMAN	Hom.	8.2	0.198636		GALK1_HUMAN	Hom.	30
GALK2_HUMAN	Mon.	9.01		PA2GA_HUMAN	Hom.	10.1	0.0446202		GALK2_HUMAN	Mon.	9.01
GALM_HUMAN	Mon.	22.8		PADI2_HUMAN	Hom.	9.87	0.078519		GALM_HUMAN	Mon.	22.8
GALNS_HUMAN	Hom.	6.79		PADI3_HUMAN	Hom.	1.66	0.0921688		GALNS_HUMAN	Hom.	3.395
GALT7_HUMAN	Hom.	10.5		PAG15_HUMAN	Hom.	3.14	0.0150736		GALT7_HUMAN	Hom.	5.25
GALT_HUMAN	Hom.	3.81		PANK3_HUMAN	Hom.	1	0.112329		GALT_HUMAN	Hom.	1.905
GAMT_HUMAN	Mon.	20		PAPS1_HUMAN	Hom.	24.7	0.108801		GAMT_HUMAN	Mon.	20
GATM_HUMAN	Hom.	73.8		PARK7_HUMAN	Hom.	847	0.154928		GATM_HUMAN	Hom.	36.9
GBP2_HUMAN	Mon.	19.3		PCP_HUMAN	Hom.	20.9	0.090977		GBP2_HUMAN	Mon.	19.3
GBP5_HUMAN	Hom.	3		PDK1_HUMAN	Hom.	12.9	0.111015		GBP5_HUMAN	Hom.	1.5
GCSP_HUMAN	Hom.	7.95		PDK2_HUMAN	Hom.	2.64	0.0738227		GCSP_HUMAN	Hom.	3.975
GCST_HUMAN	Hom.	1.25		PDK4_HUMAN	Hom.	0.653	0.105007		GCST_HUMAN	Hom.	0.625
GFPT1_HUMAN	Hom.	78.8		PDXK_HUMAN	Hom.	68	0.135881		GFPT1_HUMAN	Hom.	39.4
GGACT_HUMAN	Mon.	8.86		PEPD_HUMAN	Hom.	97.4	0.148218		GGACT_HUMAN	Mon.	8.86
GGCT_HUMAN	Hom.	81.7		PGAM1_HUMAN	Hom.	757	0.0900182		GGCT_HUMAN	Hom.	40.85
GGH_HUMAN	Mon.	139		PGDH_HUMAN	Hom.	6.89	0.134863		GGH_HUMAN	Mon.	139
GLCE_HUMAN	Hom.	0.927		PGH2_HUMAN	Hom.	0.844	0.101345		GLCE_HUMAN	Hom.	0.4635
GLGB_HUMAN	Mon.	65.6		PLOD3_HUMAN	Hom.	14.9	0.0276462		GLGB_HUMAN	Mon.	65.6
GLO2_HUMAN	Hom.	26.5		PLPP_HUMAN	Hom.	14.1	0.0708683		GLO2_HUMAN	Hom.	13.25
GLT10_HUMAN	Mon.	0.662		PMGE_HUMAN	Hom.	25.9	0.0788162		GLT10_HUMAN	Mon.	0.662
GNA1_HUMAN	Hom.	47.3		PMGT2_HUMAN	Hom.	0.558	0.118013		GNA1_HUMAN	Hom.	23.65
GPD1L_HUMAN	Hom.	26.3		PMM1_HUMAN	Hom.	1.76	0.0907355		GPD1L_HUMAN	Hom.	13.15
GPDA_HUMAN	Hom.	55.2		PMM2_HUMAN	Hom.	55.9	0.0779827		GPDA_HUMAN	Hom.	27.6
GPT_HUMAN	Hom.	2.34		PNCB_HUMAN	Hom.	51.8	0.0545958		GPT_HUMAN	Hom.	1.17
GPX3_HUMAN	Hom.	735		PNMT_HUMAN	Hom.	2.61	0.0513741		GPX3_HUMAN	Hom.	367.5
GPX4_HUMAN	Mon.	40		PNPO_HUMAN	Hom.	52.5	0.196003		GPX4_HUMAN	Mon.	40
GPX7_HUMAN	Mon.	6.68		PPB1_HUMAN	Hom.	11.9	0.210583		GPX7_HUMAN	Mon.	6.68
GPX8_HUMAN	Mon.	5.72		PPCS_HUMAN	Hom.	45.3	0.165621		GPX8_HUMAN	Mon.	5.72
GRAA_HUMAN	Hom.	5.01		PPT1_HUMAN	Hom.	234	0.0789262		GRAA_HUMAN	Hom.	2.505
GRAK_HUMAN	Mon.	1.93		PRDX6_HUMAN	Hom.	706	0.210561		GRAK_HUMAN	Mon.	1.93
GRHPR_HUMAN	Hom.	186		PTGR1_HUMAN	Hom.	66.2	0.078964		GRHPR_HUMAN	Hom.	93
GRK4_HUMAN	Hom.	0.334		PTGR3_HUMAN	Hom.	3.61	0.0807075		GRK4_HUMAN	Hom.	0.167
GRK6_HUMAN	Hom.	13		PUR9_HUMAN	Hom.	283	0.227327		GRK6_HUMAN	Hom.	6.5
GSHB_HUMAN	Hom.	89.4		PYGM_HUMAN	Hom.	439	0.100331		GSHB_HUMAN	Hom.	44.7
GSHR_HUMAN	Hom.	151		QORX_HUMAN	Hom.	25.5	0.0840736		GSHR_HUMAN	Hom.	75.5
GSTA1_HUMAN	Hom.	90.7		QOR_HUMAN	Hom.	162	0.0847685		GSTA1_HUMAN	Hom.	45.35
GSTA2_HUMAN	Hom.	75.3		RAP2A_HUMAN	Hom.	12.8	0.0448819		GSTA2_HUMAN	Hom.	37.65
GSTA3_HUMAN	Hom.	24.1		RASN_HUMAN	Hom.	49.6	0.0679604		GSTA3_HUMAN	Hom.	12.05
GSTM1_HUMAN	Hom.	45.5		RB27B_HUMAN	Hom.	131	0.251777		GSTM1_HUMAN	Hom.	22.75
GSTO1_HUMAN	Hom.	490		RBSK_HUMAN	Hom.	3.51	0.0846189		GSTO1_HUMAN	Hom.	245
GSTO2_HUMAN	Hom.	0.112		RIR2B_HUMAN	Hom.	7.23	0.120411		GSTO2_HUMAN	Hom.	0.056
GSTP1_HUMAN	Hom.	1202		RPE_HUMAN	Hom.	37.9	0.0972839		GSTP1_HUMAN	Hom.	601
GSTT2_HUMAN	Hom.	10.2		SAT1_HUMAN	Hom.	0.085	0.269422		GSTT2_HUMAN	Hom.	5.1
GUAD_HUMAN	Hom.	10.5		SAT2_HUMAN	Hom.	3.17	0.294267		GUAD_HUMAN	Hom.	5.25
HARS1_HUMAN	Hom.	113		SCLY_HUMAN	Hom.	9.6	0.12164		HARS1_HUMAN	Hom.	56.5
HCDH_HUMAN	Hom.	370		SCOT1_HUMAN	Hom.	141	0.117844		HCDH_HUMAN	Hom.	185
HDDC2_HUMAN	Hom.	23.9		SDSL_HUMAN	Hom.	10.9	0.08424		HDDC2_HUMAN	Hom.	11.95
HDHD1_HUMAN	Mon.	46.8		SEPR_HUMAN	Hom.	2.52	0.0638952		HDHD1_HUMAN	Mon.	46.8
HEM3_HUMAN	Mon.	44.4		SERB_HUMAN	Hom.	24.9	0.0594843		HEM3_HUMAN	Mon.	44.4
HEM4_HUMAN	Mon.	4.57		SERC_HUMAN	Hom.	109	0.112947		HEM4_HUMAN	Mon.	4.57
HEM6_HUMAN	Hom.	67.5		SMOX_HUMAN	Hom.	0.202	0.0200809		HEM6_HUMAN	Hom.	33.75
HEMH_HUMAN	Hom.	23.4		SPEE_HUMAN	Hom.	103	0.133055		HEMH_HUMAN	Hom.	11.7
HIBCH_HUMAN	Mon.	76.7		SPHM_HUMAN	Hom.	4.48	0.103912		HIBCH_HUMAN	Mon.	76.7
HINT1_HUMAN	Hom.	642		SPRE_HUMAN	Hom.	47.4	0.148465		HINT1_HUMAN	Hom.	321
HMCS1_HUMAN	Hom.	51.5		SPS1_HUMAN	Hom.	39.1	0.165202		HMCS1_HUMAN	Hom.	25.75
HMGCL_HUMAN	Hom.	61.5		SPSY_HUMAN	Hom.	40.9	0.129958		HMGCL_HUMAN	Hom.	30.75
HNMT_HUMAN	Mon.	20.4		SQOR_HUMAN	Hom.	86.6	0.0703867		HNMT_HUMAN	Mon.	20.4
HPGDS_HUMAN	Hom.	1.9		SRR_HUMAN	Hom.	7.51	0.0124522		HPGDS_HUMAN	Hom.	0.95
HPPD_HUMAN	Hom.	12.9		ST1A1_HUMAN	Hom.	31.4	0.0188936		HPPD_HUMAN	Hom.	6.45
HS3S1_HUMAN	Mon.	0.016		ST1A2_HUMAN	Hom.	19.6	0.030862		HS3S1_HUMAN	Mon.	0.016
HTAI2_HUMAN	Hom.	27.3		ST1B1_HUMAN	Hom.	2.9	0.0439337		HTAI2_HUMAN	Hom.	13.65
HXK1_HUMAN	Hom.	190		ST1C4_HUMAN	Hom.	0.126	0.0302359		HXK1_HUMAN	Hom.	95
HXK2_HUMAN	Hom.	31		ST1E1_HUMAN	Hom.	2.86	0.0289943		HXK2_HUMAN	Hom.	15.5
HYAL1_HUMAN	Mon.	0.884		ST2A1_HUMAN	Hom.	13.3	0.0393553		HYAL1_HUMAN	Mon.	0.884
HYES_HUMAN	Hom.	18		SUMF2_HUMAN	Hom.	25.2	0.0905692		HYES_HUMAN	Hom.	9
I23O1_HUMAN	Hom.	1.29		SYWM_HUMAN	Hom.	10.7	0.124175		I23O1_HUMAN	Hom.	0.645
IDI1_HUMAN	Mon.	38.5		T3HPD_HUMAN	Hom.	4.86	0.129013		IDI1_HUMAN	Mon.	38.5
IDI2_HUMAN	Mon.	0.993		TALDO_HUMAN	Hom.	454	0.0640021		IDI2_HUMAN	Mon.	0.993
IDS_HUMAN	Hom.	4.93		TATD3_HUMAN	Hom.	3.23	0.109063		IDS_HUMAN	Hom.	2.465
IDUA_HUMAN	Mon.	3.25		TGM3_HUMAN	Hom.	8.28	0.0274875		IDUA_HUMAN	Mon.	3.25
IMPA1_HUMAN	Hom.	68.7		THEM4_HUMAN	Hom.	3.45	0.165727		IMPA1_HUMAN	Hom.	34.35
IMPA2_HUMAN	Hom.	4.75		THIK_HUMAN	Hom.	79	0.165634		IMPA2_HUMAN	Hom.	2.375
INMT_HUMAN	Mon.	0.641		THIM_HUMAN	Hom.	209	0.177074		INMT_HUMAN	Mon.	0.641
IPYR_HUMAN	Hom.	301		TKT_HUMAN	Hom.	735	0.160624		IPYR_HUMAN	Hom.	150.5
IRG1_HUMAN	Hom.	0.129		TOPK_HUMAN	Hom.	23.3	0.247724		IRG1_HUMAN	Hom.	0.0645
ISG20_HUMAN	Mon.	59		TPP1_HUMAN	Hom.	69.6	0.0220468		ISG20_HUMAN	Mon.	59
ISPD_HUMAN	Hom.	0.362		TREX2_HUMAN	Hom.	0.137	0.148873		ISPD_HUMAN	Hom.	0.181
ITPA_HUMAN	Hom.	67.8		TRNT1_HUMAN	Hom.	39.4	0.0126653		ITPA_HUMAN	Hom.	33.9
ITPK1_HUMAN	Mon.	7.96		TYPH_HUMAN	Hom.	135	0.0712692		ITPK1_HUMAN	Mon.	7.96
JMJD7_HUMAN	Hom.	1.34		TYW5_HUMAN	Hom.	1.11	0.151603		JMJD7_HUMAN	Hom.	0.67
KAD2_HUMAN	Mon.	520		UAP1_HUMAN	Hom.	26.9	0.110258		KAD2_HUMAN	Mon.	520
KAD3_HUMAN	Mon.	131		UBE2H_HUMAN	Hom.	34.3	0.0560882		KAD3_HUMAN	Mon.	131
KAD4_HUMAN	Mon.	104		UPP1_HUMAN	Hom.	7.07	0.20049		KAD4_HUMAN	Mon.	104
KAD6_HUMAN	Mon.	12.2		UPP2_HUMAN	Hom.	0.044	0.210941		KAD6_HUMAN	Mon.	12.2
KAT1_HUMAN	Hom.	2.67		VAT1_HUMAN	Hom.	159	0.112239		KAT1_HUMAN	Hom.	1.335
KCRS_HUMAN	Mon.	34.9		XDH_HUMAN	Hom.	3.2	0.0576958		KCRS_HUMAN	Mon.	34.9
KCY_HUMAN	Mon.	134		XPP1_HUMAN	Hom.	63.2	0.0591886		KCY_HUMAN	Mon.	134
KGP1_HUMAN	Hom.	18.5		XPP3_HUMAN	Hom.	9.64	0.0802634		KGP1_HUMAN	Hom.	9.25
KLK10_HUMAN	Mon.	1.3		ZDH20_HUMAN	Hom.	1.93	0.0328056		KLK10_HUMAN	Mon.	1.3
KLK1_HUMAN	Mon.	14.6							KLK1_HUMAN	Mon.	14.6
KLK2_HUMAN	Mon.	3.06							KLK2_HUMAN	Mon.	3.06
KLK7_HUMAN	Mon.	1.66							KLK7_HUMAN	Mon.	1.66
KTHY_HUMAN	Hom.	78.1							KTHY_HUMAN	Hom.	39.05
KYNU_HUMAN	Hom.	30.4							KYNU_HUMAN	Hom.	15.2
LANC1_HUMAN	Mon.	76.6							LANC1_HUMAN	Mon.	76.6
LCN15_HUMAN	Mon.	0.653							LCN15_HUMAN	Mon.	0.653
LGUL_HUMAN	Hom.	231							LGUL_HUMAN	Hom.	115.5
LHPP_HUMAN	Hom.	22							LHPP_HUMAN	Hom.	11
LICH_HUMAN	Mon.	25.3							LICH_HUMAN	Mon.	25.3
LIPG_HUMAN	Hom.	3.2							LIPG_HUMAN	Hom.	1.6
LIPR1_HUMAN	Mon.	0.456							LIPR1_HUMAN	Mon.	0.456
LOX5_HUMAN	Mon.	5.3							LOX5_HUMAN	Mon.	5.3
LX15B_HUMAN	Hom.	2.49							LX15B_HUMAN	Hom.	1.245
LYPA1_HUMAN	Mon.	109							LYPA1_HUMAN	Mon.	109
LYPA2_HUMAN	Mon.	105							LYPA2_HUMAN	Mon.	105
LYPL1_HUMAN	Mon.	36.3							LYPL1_HUMAN	Mon.	36.3
M21D2_HUMAN	Mon.	0.834							M21D2_HUMAN	Mon.	0.834
MAAI_HUMAN	Hom.	49.4							MAAI_HUMAN	Hom.	24.7
MB211_HUMAN	Mon.	0.077							MB211_HUMAN	Mon.	0.077
MBLC1_HUMAN	Hom.	0.673							MBLC1_HUMAN	Hom.	0.3365
MCEE_HUMAN	Hom.	8.96							MCEE_HUMAN	Hom.	4.48
MDHC_HUMAN	Hom.	591							MDHC_HUMAN	Hom.	295.5
MECR_HUMAN	Hom.	14.2							MECR_HUMAN	Hom.	7.1
MESH1_HUMAN	Hom.	14.3							MESH1_HUMAN	Hom.	7.15
METK1_HUMAN	Hom.	12.1							METK1_HUMAN	Hom.	6.05
METL6_HUMAN	Mon.	0.221							METL6_HUMAN	Mon.	0.221
MIOX_HUMAN	Mon.	0.384							MIOX_HUMAN	Mon.	0.384
MK03_HUMAN	Mon.	62							MK03_HUMAN	Mon.	62
MK11_HUMAN	Mon.	2.02							MK11_HUMAN	Mon.	2.02
MK13_HUMAN	Mon.	6.98							MK13_HUMAN	Mon.	6.98
MMAC_HUMAN	Mon.	1.53							MMAC_HUMAN	Mon.	1.53
MSRB1_HUMAN	Mon.	0.224							MSRB1_HUMAN	Mon.	0.224
MSRB3_HUMAN	Hom.	5.26							MSRB3_HUMAN	Hom.	2.63
MT21A_HUMAN	Mon.	0.988							MT21A_HUMAN	Mon.	0.988
MTD2L_HUMAN	Mon.	0.168							MTD2L_HUMAN	Mon.	0.168
MTDC_HUMAN	Hom.	58							MTDC_HUMAN	Hom.	29
MTHFS_HUMAN	Mon.	4.7							MTHFS_HUMAN	Mon.	4.7
MTHR_HUMAN	Hom.	2.82							MTHR_HUMAN	Hom.	1.41
MTNA_HUMAN	Hom.	39.2							MTNA_HUMAN	Hom.	19.6
MUTA_HUMAN	Hom.	24.1							MUTA_HUMAN	Hom.	12.05
MVD1_HUMAN	Hom.	34.5							MVD1_HUMAN	Hom.	17.25
MYORG_HUMAN	Hom.	0.362							MYORG_HUMAN	Hom.	0.181
NAGAB_HUMAN	Hom.	16.2							NAGAB_HUMAN	Hom.	8.1
NAGA_HUMAN	Hom.	4.13							NAGA_HUMAN	Hom.	2.065
NAGK_HUMAN	Hom.	119							NAGK_HUMAN	Hom.	59.5
NAKD2_HUMAN	Hom.	19.6							NAKD2_HUMAN	Hom.	9.8
NALD2_HUMAN	Hom.	0.287							NALD2_HUMAN	Hom.	0.1435
NALDL_HUMAN	Hom.	0.033							NALDL_HUMAN	Hom.	0.0165
NAMPT_HUMAN	Hom.	204							NAMPT_HUMAN	Hom.	102
NANP_HUMAN	Hom.	2.47							NANP_HUMAN	Hom.	1.235
NAPEP_HUMAN	Hom.	0.369							NAPEP_HUMAN	Hom.	0.1845
NB5R3_HUMAN	Mon.	352							NB5R3_HUMAN	Mon.	352
NCPR_HUMAN	Mon.	109							NCPR_HUMAN	Mon.	109
NEP_HUMAN	Hom.	28							NEP_HUMAN	Hom.	14
NEUR2_HUMAN	Mon.	3.53							NEUR2_HUMAN	Mon.	3.53
NOCT_HUMAN	Mon.	0.501							NOCT_HUMAN	Mon.	0.501
NQO1_HUMAN	Hom.	88							NQO1_HUMAN	Hom.	44
NQO2_HUMAN	Hom.	42.5							NQO2_HUMAN	Hom.	21.25
NRK1_HUMAN	Mon.	2.25							NRK1_HUMAN	Mon.	2.25
NT5C_HUMAN	Hom.	48.3							NT5C_HUMAN	Hom.	24.15
NT5M_HUMAN	Hom.	0.118							NT5M_HUMAN	Hom.	0.059
NTH_HUMAN	Mon.	3.34							NTH_HUMAN	Mon.	3.34
NUD15_HUMAN	Hom.	5.16							NUD15_HUMAN	Hom.	2.58
NUD22_HUMAN	Hom.	0.465							NUD22_HUMAN	Hom.	0.2325
NUDT5_HUMAN	Hom.	196							NUDT5_HUMAN	Hom.	98
NUDT9_HUMAN	Mon.	10.6							NUDT9_HUMAN	Mon.	10.6
OARD1_HUMAN	Mon.	28.5							OARD1_HUMAN	Mon.	28.5
ODO1_HUMAN	Hom.	79.4							ODO1_HUMAN	Hom.	39.7
OFUT1_HUMAN	Mon.	36.4							OFUT1_HUMAN	Mon.	36.4
OGFD1_HUMAN	Mon.	11.8							OGFD1_HUMAN	Mon.	11.8
OXDA_HUMAN	Hom.	0.804							OXDA_HUMAN	Hom.	0.402
OXSM_HUMAN	Hom.	8.2							OXSM_HUMAN	Hom.	4.1
PA24A_HUMAN	Mon.	11							PA24A_HUMAN	Mon.	11
PA24D_HUMAN	Mon.	0.048							PA24D_HUMAN	Mon.	0.048
PA2GA_HUMAN	Hom.	10.1							PA2GA_HUMAN	Hom.	5.05
PA2GE_HUMAN	Mon.	0.048							PA2GE_HUMAN	Mon.	0.048
PA2GX_HUMAN	Mon.	0.075							PA2GX_HUMAN	Mon.	0.075
PADI2_HUMAN	Hom.	9.87							PADI2_HUMAN	Hom.	4.935
PADI3_HUMAN	Hom.	1.66							PADI3_HUMAN	Hom.	0.83
PAFA_HUMAN	Mon.	10.4							PAFA_HUMAN	Mon.	10.4
PAG15_HUMAN	Hom.	3.14							PAG15_HUMAN	Hom.	1.57
PAHX_HUMAN	Mon.	4.4							PAHX_HUMAN	Mon.	4.4
PANK3_HUMAN	Hom.	1							PANK3_HUMAN	Hom.	0.5
PAPS1_HUMAN	Hom.	24.7							PAPS1_HUMAN	Hom.	12.35
PARK7_HUMAN	Hom.	847							PARK7_HUMAN	Hom.	423.5
PCKGC_HUMAN	Mon.	4.23							PCKGC_HUMAN	Mon.	4.23
PCP_HUMAN	Hom.	20.9							PCP_HUMAN	Hom.	10.45
PDE12_HUMAN	Mon.	70.2							PDE12_HUMAN	Mon.	70.2
PDILT_HUMAN	Mon.	0.115							PDILT_HUMAN	Mon.	0.115
PDK1_HUMAN	Hom.	12.9							PDK1_HUMAN	Hom.	6.45
PDK2_HUMAN	Hom.	2.64							PDK2_HUMAN	Hom.	1.32
PDK4_HUMAN	Hom.	0.653							PDK4_HUMAN	Hom.	0.3265
PDXK_HUMAN	Hom.	68							PDXK_HUMAN	Hom.	34
PEPD_HUMAN	Hom.	97.4							PEPD_HUMAN	Hom.	48.7
PGAM1_HUMAN	Hom.	757							PGAM1_HUMAN	Hom.	378.5
PGDH_HUMAN	Hom.	6.89							PGDH_HUMAN	Hom.	3.445
PGH2_HUMAN	Hom.	0.844							PGH2_HUMAN	Hom.	0.422
PGK1_HUMAN	Mon.	1651							PGK1_HUMAN	Mon.	1651
PGM1_HUMAN	Mon.	170							PGM1_HUMAN	Mon.	170
PHP14_HUMAN	Mon.	98.9							PHP14_HUMAN	Mon.	98.9
PHYD1_HUMAN	Mon.	3.66							PHYD1_HUMAN	Mon.	3.66
PIMT_HUMAN	Mon.	240							PIMT_HUMAN	Mon.	240
PIR_HUMAN	Mon.	21.2							PIR_HUMAN	Mon.	21.2
PLOD3_HUMAN	Hom.	14.9							PLOD3_HUMAN	Hom.	7.45
PLPP_HUMAN	Hom.	14.1							PLPP_HUMAN	Hom.	7.05
PMGE_HUMAN	Hom.	25.9							PMGE_HUMAN	Hom.	12.95
PMGT2_HUMAN	Hom.	0.558							PMGT2_HUMAN	Hom.	0.279
PMM1_HUMAN	Hom.	1.76							PMM1_HUMAN	Hom.	0.88
PMM2_HUMAN	Hom.	55.9							PMM2_HUMAN	Hom.	27.95
PMVK_HUMAN	Mon.	67.6							PMVK_HUMAN	Mon.	67.6
PNCB_HUMAN	Hom.	51.8							PNCB_HUMAN	Hom.	25.9
PNMT_HUMAN	Hom.	2.61							PNMT_HUMAN	Hom.	1.305
PNPO_HUMAN	Hom.	52.5							PNPO_HUMAN	Hom.	26.25
PPA5_HUMAN	Mon.	3.42							PPA5_HUMAN	Mon.	3.42
PPA6_HUMAN	Mon.	2.79							PPA6_HUMAN	Mon.	2.79
PPB1_HUMAN	Hom.	11.9							PPB1_HUMAN	Hom.	5.95
PPCE_HUMAN	Mon.	38.8							PPCE_HUMAN	Mon.	38.8
PPCS_HUMAN	Hom.	45.3							PPCS_HUMAN	Hom.	22.65
PPT1_HUMAN	Hom.	234							PPT1_HUMAN	Hom.	117
PPT2_HUMAN	Mon.	7.58							PPT2_HUMAN	Mon.	7.58
PRDX6_HUMAN	Hom.	706							PRDX6_HUMAN	Hom.	353
PRS57_HUMAN	Mon.	0.064							PRS57_HUMAN	Mon.	0.064
PTGDS_HUMAN	Mon.	1231							PTGDS_HUMAN	Mon.	1231
PTGIS_HUMAN	Mon.	3.64							PTGIS_HUMAN	Mon.	3.64
PTGR1_HUMAN	Hom.	66.2							PTGR1_HUMAN	Hom.	33.1
PTGR2_HUMAN	Mon.	15.9							PTGR2_HUMAN	Mon.	15.9
PTGR3_HUMAN	Hom.	3.61							PTGR3_HUMAN	Hom.	1.805
PUR9_HUMAN	Hom.	283							PUR9_HUMAN	Hom.	141.5
PUS10_HUMAN	Mon.	0.873							PUS10_HUMAN	Mon.	0.873
PYGM_HUMAN	Hom.	439							PYGM_HUMAN	Hom.	219.5
QORX_HUMAN	Hom.	25.5							QORX_HUMAN	Hom.	12.75
QOR_HUMAN	Hom.	162							QOR_HUMAN	Hom.	81
QPCTL_HUMAN	Mon.	6.45							QPCTL_HUMAN	Mon.	6.45
RAB2B_HUMAN	Mon.	39.7							RAB2B_HUMAN	Mon.	39.7
RAB30_HUMAN	Mon.	19							RAB30_HUMAN	Mon.	19
RAB31_HUMAN	Mon.	11.2							RAB31_HUMAN	Mon.	11.2
RAB38_HUMAN	Mon.	7.71							RAB38_HUMAN	Mon.	7.71
RAB3D_HUMAN	Mon.	23							RAB3D_HUMAN	Mon.	23
RAB7L_HUMAN	Mon.	12.4							RAB7L_HUMAN	Mon.	12.4
RAB9B_HUMAN	Mon.	13.9							RAB9B_HUMAN	Mon.	13.9
RAP2A_HUMAN	Hom.	12.8							RAP2A_HUMAN	Hom.	6.4
RASN_HUMAN	Hom.	49.6							RASN_HUMAN	Hom.	24.8
RB27B_HUMAN	Hom.	131							RB27B_HUMAN	Hom.	65.5
RB39B_HUMAN	Mon.	14.3							RB39B_HUMAN	Mon.	14.3
RBBP9_HUMAN	Mon.	19.4							RBBP9_HUMAN	Mon.	19.4
RBSK_HUMAN	Hom.	3.51							RBSK_HUMAN	Hom.	1.755
REBL1_HUMAN	Mon.	0.039							REBL1_HUMAN	Mon.	0.039
RERG_HUMAN	Mon.	1.1							RERG_HUMAN	Mon.	1.1
RIFK_HUMAN	Mon.	13.6							RIFK_HUMAN	Mon.	13.6
RIR2B_HUMAN	Hom.	7.23							RIR2B_HUMAN	Hom.	3.615
RNAS4_HUMAN	Mon.	42							RNAS4_HUMAN	Mon.	42
RNAS6_HUMAN	Mon.	5.28							RNAS6_HUMAN	Mon.	5.28
RNLS_HUMAN	Mon.	0.525							RNLS_HUMAN	Mon.	0.525
RNT2_HUMAN	Mon.	36.4							RNT2_HUMAN	Mon.	36.4
RPE_HUMAN	Hom.	37.9							RPE_HUMAN	Hom.	18.95
RRAS2_HUMAN	Mon.	73.2							RRAS2_HUMAN	Mon.	73.2
RTCB_HUMAN	Mon.	166							RTCB_HUMAN	Mon.	166
S5A2_HUMAN	Mon.	0.093							S5A2_HUMAN	Mon.	0.093
SAT1_HUMAN	Hom.	0.085							SAT1_HUMAN	Hom.	0.0425
SAT2_HUMAN	Hom.	3.17							SAT2_HUMAN	Hom.	1.585
SCLY_HUMAN	Hom.	9.6							SCLY_HUMAN	Hom.	4.8
SCOT1_HUMAN	Hom.	141							SCOT1_HUMAN	Hom.	70.5
SDHL_HUMAN	Mon.	1.83							SDHL_HUMAN	Mon.	1.83
SDSL_HUMAN	Hom.	10.9							SDSL_HUMAN	Hom.	5.45
SEPR_HUMAN	Hom.	2.52							SEPR_HUMAN	Hom.	1.26
SERB_HUMAN	Hom.	24.9							SERB_HUMAN	Hom.	12.45
SERC_HUMAN	Hom.	109							SERC_HUMAN	Hom.	54.5
SMOX_HUMAN	Hom.	0.202							SMOX_HUMAN	Hom.	0.101
SPEE_HUMAN	Hom.	103							SPEE_HUMAN	Hom.	51.5
SPHM_HUMAN	Hom.	4.48							SPHM_HUMAN	Hom.	2.24
SPRE_HUMAN	Hom.	47.4							SPRE_HUMAN	Hom.	23.7
SPS1_HUMAN	Hom.	39.1							SPS1_HUMAN	Hom.	19.55
SPSY_HUMAN	Hom.	40.9							SPSY_HUMAN	Hom.	20.45
SQOR_HUMAN	Hom.	86.6							SQOR_HUMAN	Hom.	43.3
SRR_HUMAN	Hom.	7.51							SRR_HUMAN	Hom.	3.755
ST1A1_HUMAN	Hom.	31.4							ST1A1_HUMAN	Hom.	15.7
ST1A2_HUMAN	Hom.	19.6							ST1A2_HUMAN	Hom.	9.8
ST1A3_HUMAN	Mon.	19.5							ST1A3_HUMAN	Mon.	19.5
ST1B1_HUMAN	Hom.	2.9							ST1B1_HUMAN	Hom.	1.45
ST1C2_HUMAN	Mon.	0.68							ST1C2_HUMAN	Mon.	0.68
ST1C4_HUMAN	Hom.	0.126							ST1C4_HUMAN	Hom.	0.063
ST1E1_HUMAN	Hom.	2.86							ST1E1_HUMAN	Hom.	1.43
ST2A1_HUMAN	Hom.	13.3							ST2A1_HUMAN	Hom.	6.65
ST2B1_HUMAN	Mon.	2.59							ST2B1_HUMAN	Mon.	2.59
ST32A_HUMAN	Mon.	0.007							ST32A_HUMAN	Mon.	0.007
ST4A1_HUMAN	Mon.	0.435							ST4A1_HUMAN	Mon.	0.435
SUMF2_HUMAN	Hom.	25.2							SUMF2_HUMAN	Hom.	12.6
SYLC_HUMAN	Mon.	90.5							SYLC_HUMAN	Mon.	90.5
SYWM_HUMAN	Hom.	10.7							SYWM_HUMAN	Hom.	5.35
T3HPD_HUMAN	Hom.	4.86							T3HPD_HUMAN	Hom.	2.43
TALDO_HUMAN	Hom.	454							TALDO_HUMAN	Hom.	227
TATD1_HUMAN	Mon.	18.6							TATD1_HUMAN	Mon.	18.6
TATD3_HUMAN	Hom.	3.23							TATD3_HUMAN	Hom.	1.615
TGM3_HUMAN	Hom.	8.28							TGM3_HUMAN	Hom.	4.14
THEM4_HUMAN	Hom.	3.45							THEM4_HUMAN	Hom.	1.725
THIK_HUMAN	Hom.	79							THIK_HUMAN	Hom.	39.5
THIM_HUMAN	Hom.	209							THIM_HUMAN	Hom.	104.5
THOP1_HUMAN	Mon.	59.5							THOP1_HUMAN	Mon.	59.5
THTM_HUMAN	Mon.	94.4							THTM_HUMAN	Mon.	94.4
THTPA_HUMAN	Mon.	5.33							THTPA_HUMAN	Mon.	5.33
THTR_HUMAN	Mon.	66							THTR_HUMAN	Mon.	66
TIGAR_HUMAN	Mon.	34.9							TIGAR_HUMAN	Mon.	34.9
TKT_HUMAN	Hom.	735							TKT_HUMAN	Hom.	367.5
TOPK_HUMAN	Hom.	23.3							TOPK_HUMAN	Hom.	11.65
TPMT_HUMAN	Mon.	15.2							TPMT_HUMAN	Mon.	15.2
TPP1_HUMAN	Hom.	69.6							TPP1_HUMAN	Hom.	34.8
TRDMT_HUMAN	Mon.	0.313							TRDMT_HUMAN	Mon.	0.313
TREX2_HUMAN	Hom.	0.137							TREX2_HUMAN	Hom.	0.0685
TRNT1_HUMAN	Hom.	39.4							TRNT1_HUMAN	Hom.	19.7
TSTD1_HUMAN	Mon.	43							TSTD1_HUMAN	Mon.	43
TXD12_HUMAN	Mon.	72.8							TXD12_HUMAN	Mon.	72.8
TYPH_HUMAN	Hom.	135							TYPH_HUMAN	Hom.	67.5
TYRP1_HUMAN	Mon.	0.685							TYRP1_HUMAN	Mon.	0.685
TYW5_HUMAN	Hom.	1.11							TYW5_HUMAN	Hom.	0.555
UAP1_HUMAN	Hom.	26.9							UAP1_HUMAN	Hom.	13.45
UBE2A_HUMAN	Mon.	17							UBE2A_HUMAN	Mon.	17
UBE2H_HUMAN	Hom.	34.3							UBE2H_HUMAN	Hom.	17.15
UBE2W_HUMAN	Mon.	1.06							UBE2W_HUMAN	Mon.	1.06
UPP1_HUMAN	Hom.	7.07							UPP1_HUMAN	Hom.	3.535
UPP2_HUMAN	Hom.	0.044							UPP2_HUMAN	Hom.	0.022
VAT1_HUMAN	Hom.	159							VAT1_HUMAN	Hom.	79.5
VNN1_HUMAN	Mon.	29							VNN1_HUMAN	Mon.	29
XDH_HUMAN	Hom.	3.2							XDH_HUMAN	Hom.	1.6
XPP1_HUMAN	Hom.	63.2							XPP1_HUMAN	Hom.	31.6
XPP3_HUMAN	Hom.	9.64							XPP3_HUMAN	Hom.	4.82
XYLB_HUMAN	Mon.	2.86							XYLB_HUMAN	Mon.	2.86
ZDH20_HUMAN	Hom.	1.93							ZDH20_HUMAN	Hom.	0.965
