# Supplementary material for: Cellular location shapes quaternary structure of enzymes
Source: Nat Commun. 2024 Oct 1;15:8505. doi: 10.1038/s41467-024-52662-2 (PMC11445431; doi:10.1038/s41467-024-52662-2)
Supplement: Supplementary file 8 — Source Data [file 41467_2024_52662_MOESM8_ESM.zip › SourceData/Source_Data_FigureS9.xlsx]

## Sheet: A
Prokaryotes			Eukaryotes
Location	KM		Location	KM
cytoplasm	0.34		cytoplasm	0.3
cytoplasm	0.0015		cytoplasm	0.0192
cytoplasm	0.0012		cytoplasm	0.008
cytoplasm	0.006		other	0.0078
cytoplasm	0.008		cytoplasm	0.095
cytoplasm	0.049		cytoplasm	0.035
cytoplasm	0.007		other	0.0076
cytoplasm	4.4		cytoplasm	6.2
other	1.5		extracellular	0.00898
cytoplasm	0.00068		cytoplasm	0.06
cytoplasm	0.012		cytoplasm	0.89
cytoplasm	0.05		cytoplasm	0.0058
cytoplasm	0.53		extracellular	0.07
cytoplasm	17.4		cytoplasm	0.013
cytoplasm	4.8		cytoplasm	0.01
cytoplasm	0.044		cytoplasm	0.588
cytoplasm	4.66		cytoplasm	50
cytoplasm	0.065		other	0.43
cytoplasm	0.0005		extracellular	0.331
cytoplasm	0.8		extracellular	0.0011
cytoplasm	0.25084		cytoplasm	0.017
cytoplasm	100		cytoplasm	0.00227
cytoplasm	37.5		cytoplasm	1.6
cytoplasm	0.11		extracellular	0.018
cytoplasm	1.7		cytoplasm	0.0168
cytoplasm	16.4		cytoplasm	0.0075
cytoplasm	0.012		other	0.084
cytoplasm	3.6		cytoplasm	0.0016
cytoplasm	0.11		other	0.0425
cytoplasm	0.147		extracellular	0.5
cytoplasm	0.12		cytoplasm	0.149
cytoplasm	0.56		cytoplasm	7.55
other	2.5e-05		other	0.21
cytoplasm	0.015		cytoplasm	0.0142
cytoplasm	5		other	1.9
other	0.022		other	0.057
cytoplasm	0.0107		extracellular	21
other	0.5		cytoplasm	0.016
cytoplasm	0.069		extracellular	0.532
cytoplasm	100		other	0.019
cytoplasm	0.6		cytoplasm	0.2
cytoplasm	0.044		other	0.338
cytoplasm	0.00084		cytoplasm	1.4
cytoplasm	0.65		extracellular	1.1
cytoplasm	0.65		cytoplasm	0.0042
cytoplasm	0.24		other	0.7
cytoplasm	0.9		cytoplasm	0.035
cytoplasm	0.00261		cytoplasm	1.94
cytoplasm	0.098		cytoplasm	0.09
cytoplasm	0.002		cytoplasm	0.0024
cytoplasm	1.1		other	0.1
other	2.92		cytoplasm	6.1
cytoplasm	0.78		cytoplasm	8
cytoplasm	0.007		cytoplasm	0.021
cytoplasm	0.031		other	0.002
cytoplasm	0.95		cytoplasm	0.5287
cytoplasm	0.21		cytoplasm	0.0033
cytoplasm	0.16		other	0.0028
cytoplasm	3.4		other	0.0443
cytoplasm	0.15		other	0.034
cytoplasm	0.24		cytoplasm	0.53
cytoplasm	0.008		cytoplasm	0.02064
cytoplasm	0.0004		other	0.01784
cytoplasm	0.058		cytoplasm	6.71
cytoplasm	0.0437		cytoplasm	0.002
cytoplasm	0.023		other	0.028
cytoplasm	0.0016		cytoplasm	0.0249
cytoplasm	0.08		cytoplasm	0.053
cytoplasm	0.011		cytoplasm	0.0551
cytoplasm	1.07		other	0.18
extracellular	0.19		cytoplasm	0.2
cytoplasm	0.43		cytoplasm	0.0045
cytoplasm	0.12		other	0.0017
cytoplasm	0.0106		cytoplasm	1.9
cytoplasm	0.29		other	1
cytoplasm	0.98		other	0.00792
cytoplasm	1.1		other	0.248
cytoplasm	0.028		extracellular	0.758
cytoplasm	0.0081		cytoplasm	0.00061
cytoplasm	2.2		cytoplasm	0.0069
cytoplasm	0.025		other	0.031
other	0.031		other	0.033
cytoplasm	2.3		other	5.85
other	0.0123		cytoplasm	0.0067
cytoplasm	0.0121		other	0.451
cytoplasm	0.076		other	0.007
cytoplasm	0.44		other	0.0036
cytoplasm	0.0069		extracellular	0.0141
cytoplasm	1.8		cytoplasm	0.0042
cytoplasm	0.21		cytoplasm	0.031
cytoplasm	0.017		cytoplasm	0.44
cytoplasm	1.71		cytoplasm	0.053
cytoplasm	0.4306		other	0.033
cytoplasm	0.13		cytoplasm	0.12
cytoplasm	0.052		extracellular	0.262
cytoplasm	0.037		cytoplasm	0.8
cytoplasm	0.23		cytoplasm	4.9
cytoplasm	2		other	0.0024
cytoplasm	0.07		cytoplasm	0.59
cytoplasm	7.63		cytoplasm	0.201
cytoplasm	0.19		cytoplasm	4
cytoplasm	2.3		extracellular	1.25
cytoplasm	381.2		cytoplasm	0.106
cytoplasm	0.2		cytoplasm	0.003
cytoplasm	1.98		other	0.0048
other	0.0012		cytoplasm	0.19
cytoplasm	2.8		extracellular	0.3
extracellular	0.72		cytoplasm	0.0083
extracellular	50.2		other	0.9
cytoplasm	0.2		cytoplasm	0.02
other	0.1		cytoplasm	0.2
other	0.00129		cytoplasm	1
cytoplasm	1.1		extracellular	5
cytoplasm	11.3		cytoplasm	0.048
cytoplasm	0.04		other	0.57
cytoplasm	0.14		cytoplasm	7.75
cytoplasm	0.2		cytoplasm	0.014
cytoplasm	4.6		cytoplasm	0.00033
cytoplasm	0.112		extracellular	0.98
cytoplasm	0.00195		cytoplasm	0.0007
cytoplasm	0.06		other	7.9
cytoplasm	0.053		other	0.053
cytoplasm	0.116		extracellular	0.008
cytoplasm	0.13		cytoplasm	10
cytoplasm	0.00485		other	0.027
cytoplasm	1.514		extracellular	0.0143
cytoplasm	0.06		cytoplasm	3.6
cytoplasm	0.48		extracellular	0.102
cytoplasm	0.21		cytoplasm	3.1
cytoplasm	0.033		other	0.0009
cytoplasm	0.007		extracellular	0.0014
cytoplasm	0.479		cytoplasm	0.0085
cytoplasm	0.25		cytoplasm	3.7
other	0.068		extracellular	1.1
cytoplasm	0.034		extracellular	0.171
cytoplasm	0.146		cytoplasm	0.57
cytoplasm	3.1		cytoplasm	19.7
cytoplasm	0.0611		other	71.6
other	0.0927		other	0.042
cytoplasm	4		other	1.1
cytoplasm	2.52		cytoplasm	0.015
cytoplasm	4.9		other	0.168
other	0.001		other	0.0004
other	0.0139		other	0.018
cytoplasm	0.00198		other	0.0039
cytoplasm	0.255		other	0.00911
cytoplasm	0.18		other	0.005
cytoplasm	0.002		other	0.065
other	0.41		cytoplasm	0.01
other	0.00473		extracellular	0.000121
cytoplasm	0.09		other	2.4e-05
other	0.011		cytoplasm	0.116
cytoplasm	0.065		other	0.001
cytoplasm	0.26		cytoplasm	0.5
extracellular	167.6		cytoplasm	0.00014
cytoplasm	0.423		cytoplasm	0.0108
cytoplasm	0.07		cytoplasm	0.0031
cytoplasm	0.5		other	0.006
cytoplasm	0.478		other	0.45
cytoplasm	0.26		cytoplasm	65.45
cytoplasm	0.01		cytoplasm	4.3e-05
cytoplasm	0.018		cytoplasm	4.4
cytoplasm	0.25		cytoplasm	2.5
cytoplasm	0.0705		other	0.00043
cytoplasm	0.2		cytoplasm	0.04651
cytoplasm	0.037		other	0.131
cytoplasm	0.19		cytoplasm	0.0006
cytoplasm	0.0039		other	58
extracellular	0.6		cytoplasm	0.1363
cytoplasm	0.14		other	27.5
cytoplasm	0.0163		cytoplasm	0.01518
extracellular	0.0043		other	0.0006
cytoplasm	0.013		cytoplasm	0.0046
cytoplasm	0.005		cytoplasm	0.0264
cytoplasm	0.1		other	0.04
cytoplasm	0.0013		other	0.0004
extracellular	0.574		other	0.0239
cytoplasm	0.0048		other	0.048
cytoplasm	0.104		other	0.05
cytoplasm	0.07		cytoplasm	0.195
cytoplasm	0.05		other	0.054
cytoplasm	51.4		other	0.046
cytoplasm	0.00041		cytoplasm	0.1273
cytoplasm	0.05		other	0.34
cytoplasm	0.06		cytoplasm	0.0021
cytoplasm	0.1		cytoplasm	0.097
cytoplasm	0.9		other	0.0052
cytoplasm	0.02		other	0.0049
cytoplasm	0.021		other	0.0205
extracellular	12.3		extracellular	0.008
cytoplasm	3		cytoplasm	0.083
other	0.00167		cytoplasm	0.18
cytoplasm	5.25		other	0.0023
cytoplasm	0.0371		other	0.0054
cytoplasm	0.0133		other	0.0405
extracellular	0.013		cytoplasm	0.011
other	0.085		other	0.057
cytoplasm	63		extracellular	0.28
other	0.0316		other	0.117
cytoplasm	0.011		cytoplasm	0.018
cytoplasm	0.069		extracellular	0.47
cytoplasm	0.35		cytoplasm	0.77
cytoplasm	0.18		other	0.182
cytoplasm	0.191		other	0.045
cytoplasm	0.3		cytoplasm	0.1
cytoplasm	0.0024		cytoplasm	0.032
other	0.0041		cytoplasm	0.33
cytoplasm	0.29		cytoplasm	37
cytoplasm	0.0013		cytoplasm	0.0816
other	0.0015		cytoplasm	0.007
extracellular	0.017		extracellular	0.07
cytoplasm	10.9		extracellular	0.019
cytoplasm	0.32		extracellular	0.22
cytoplasm	150		other	2.1
cytoplasm	0.056		cytoplasm	0.32
other	0.02		other	0.011
cytoplasm	0.13		other	0.0017
cytoplasm	1		other	0.1
cytoplasm	0.00071		cytoplasm	0.92
cytoplasm	0.00175		other	0.029
cytoplasm	3.8		cytoplasm	0.002
cytoplasm	0.0081		cytoplasm	0.0022
cytoplasm	13		cytoplasm	0.003
cytoplasm	0.004		cytoplasm	0.015
cytoplasm	0.32		cytoplasm	16.5
cytoplasm	0.0022		cytoplasm	0.36
cytoplasm	0.033		cytoplasm	0.051
cytoplasm	30.1		cytoplasm	11.7
cytoplasm	0.026		extracellular	0.6
cytoplasm	5.8e-05		other	0.12
cytoplasm	0.055		other	0.08
extracellular	8		cytoplasm	2.71
cytoplasm	2		cytoplasm	0.51
cytoplasm	0.00017		cytoplasm	0.004
other	0.02		cytoplasm	2.67
cytoplasm	20.31		cytoplasm	1.183
cytoplasm	0.0025		cytoplasm	0.5
cytoplasm	0.15		cytoplasm	0.16
other	0.22		other	0.0153
other	0.0204		other	0.061
extracellular	0.36		extracellular	1.3
cytoplasm	0.043		other	0.022
cytoplasm	0.0021		cytoplasm	18
cytoplasm	0.26		cytoplasm	0.048
cytoplasm	730		cytoplasm	1.01
cytoplasm	17		other	0.00056
cytoplasm	0.06		other	0.0085
cytoplasm	0.43		extracellular	0.107
cytoplasm	1.2		cytoplasm	0.055
cytoplasm	0.00029		other	3.7
cytoplasm	0.073		other	0.026
cytoplasm	0.143		cytoplasm	0.8
cytoplasm	0.054		cytoplasm	0.0019
cytoplasm	0.0503		other	0.011
cytoplasm	2.9		other	0.099
cytoplasm	2.4		cytoplasm	0.0107
cytoplasm	0.263		cytoplasm	0.077
cytoplasm	0.057		cytoplasm	1.5
cytoplasm	0.55		cytoplasm	0.3
cytoplasm	0.007		extracellular	0.0381
cytoplasm	0.14		other	0.0033
cytoplasm	0.009		cytoplasm	0.542
other	0.07		cytoplasm	0.00314
other	0.06		other	0.26
cytoplasm	0.0005		cytoplasm	0.19
cytoplasm	0.0012		cytoplasm	15.3
cytoplasm	0.0012		other	0.013
other	0.58		other	0.0056
cytoplasm	0.03		extracellular	1.48
cytoplasm	0.29		other	0.0072
cytoplasm	4.13		other	0.04754
cytoplasm	0.246		other	0.0162
cytoplasm	0.029		cytoplasm	0.0358
cytoplasm	0.075		other	0.483
other	0.0014		cytoplasm	0.31
cytoplasm	0.137		cytoplasm	0.0001
cytoplasm	0.28		cytoplasm	0.042
cytoplasm	0.11		cytoplasm	0.25
cytoplasm	1.66		cytoplasm	0.05976
cytoplasm	0.0008		cytoplasm	0.025
cytoplasm	0.026		other	0.00048
cytoplasm	2.7		other	0.036
cytoplasm	0.019		cytoplasm	0.05
cytoplasm	6.91e-06		other	0.0053
cytoplasm	0.0025		other	0.4
cytoplasm	3.44e-05		extracellular	4.8
cytoplasm	0.0638		cytoplasm	0.0146
cytoplasm	0.052		cytoplasm	0.32
cytoplasm	0.016		cytoplasm	0.18
cytoplasm	8.26		cytoplasm	0.27
cytoplasm	0.01694		cytoplasm	0.24
cytoplasm	2		other	0.003
cytoplasm	0.019		cytoplasm	0.47
cytoplasm	0.0187		cytoplasm	0.0283
cytoplasm	0.0008		extracellular	0.011
cytoplasm	0.003		cytoplasm	0.14
cytoplasm	0.2		other	14.76
cytoplasm	0.027		other	0.025
cytoplasm	0.32		cytoplasm	1
cytoplasm	0.08		cytoplasm	0.042
cytoplasm	0.01187		cytoplasm	0.0026
cytoplasm	0.032		cytoplasm	0.039
cytoplasm	0.061		other	0.00445
cytoplasm	0.0026		other	0.0047
cytoplasm	0.15		cytoplasm	0.0039
cytoplasm	0.0097		cytoplasm	0.005
cytoplasm	0.03		cytoplasm	0.00349
cytoplasm	0.000154		other	0.11
cytoplasm	0.0041		cytoplasm	0.019
cytoplasm	0.012		cytoplasm	0.00094
cytoplasm	0.05		other	0.2
extracellular	6.18		extracellular	0.05
cytoplasm	0.031		other	0.1
cytoplasm	0.00041		cytoplasm	0.072
cytoplasm	0.008		extracellular	4.5
cytoplasm	1.7		cytoplasm	0.00025
cytoplasm	0.084		cytoplasm	0.0004
cytoplasm	0.62		cytoplasm	0.92
cytoplasm	0.063		other	0.0721
cytoplasm	0.00915		other	0.0088
cytoplasm	0.044		cytoplasm	5.8
cytoplasm	0.9		other	0.0016
cytoplasm	0.45		other	0.13
cytoplasm	0.035		cytoplasm	0.0282
cytoplasm	0.03		other	0.133
cytoplasm	7		cytoplasm	0.0255
cytoplasm	0.164		cytoplasm	0.0034
cytoplasm	0.013		other	0.1185
cytoplasm	0.017		cytoplasm	0.0289
cytoplasm	0.014		cytoplasm	0.0216
cytoplasm	0.0778		cytoplasm	0.049
cytoplasm	0.05		extracellular	0.7
cytoplasm	0.03		other	0.54
cytoplasm	0.5		cytoplasm	0.000855
cytoplasm	0.463		other	0.03
cytoplasm	0.0597		cytoplasm	0.0046
other	0.22		other	0.004
cytoplasm	0.0006		other	0.002
cytoplasm	0.00015		extracellular	0.33
cytoplasm	0.4		cytoplasm	0.402
cytoplasm	0.45		cytoplasm	1.1
cytoplasm	0.4		other	0.001
cytoplasm	0.013		other	0.0662
cytoplasm	0.12		cytoplasm	0.0008
cytoplasm	0.0043		cytoplasm	0.0116
cytoplasm	0.032		cytoplasm	0.063
cytoplasm	0.3		cytoplasm	0.00032
cytoplasm	0.1		other	6.9e-05
cytoplasm	0.076		extracellular	1.17
cytoplasm	0.127		cytoplasm	0.00014
cytoplasm	0.062		other	0.0029
cytoplasm	14.4		other	0.18
cytoplasm	0.079		other	0.0075
other	0.2		cytoplasm	0.028
cytoplasm	0.0118		cytoplasm	0.0198
cytoplasm	0.56		other	1.57
cytoplasm	0.2		other	0.004
cytoplasm	0.00032		other	0.7
other	0.593		other	1.1
cytoplasm	0.06		cytoplasm	0.088
cytoplasm	0.01		extracellular	0.2
cytoplasm	0.028		cytoplasm	0.16
cytoplasm	0.42		other	0.0142
cytoplasm	1.9		cytoplasm	0.05
cytoplasm	0.03198		cytoplasm	0.017
cytoplasm	0.06		other	0.038
cytoplasm	0.04		cytoplasm	0.002
cytoplasm	0.08		other	0.025
cytoplasm	26		cytoplasm	0.033
cytoplasm	26		extracellular	0.003
cytoplasm	0.008		cytoplasm	0.1175
cytoplasm	0.0094		cytoplasm	0.029
cytoplasm	0.31		cytoplasm	0.00495
cytoplasm	2.42		cytoplasm	0.308
cytoplasm	0.15		cytoplasm	0.34
cytoplasm	0.015		extracellular	3.24
cytoplasm	0.405		other	0.0016
cytoplasm	0.063		extracellular	0.16
cytoplasm	0.0095		cytoplasm	0.28
cytoplasm	1		cytoplasm	0.16
cytoplasm	0.3		extracellular	0.0011
cytoplasm	14.5		cytoplasm	0.46
cytoplasm	0.041		cytoplasm	0.22
cytoplasm	1.3		extracellular	0.07
cytoplasm	0.062		other	0.1
cytoplasm	2.8		cytoplasm	0.0025
cytoplasm	0.08		other	0.47
cytoplasm	1		other	0.1
cytoplasm	0.027		cytoplasm	0.034
cytoplasm	0.0076		cytoplasm	0.93
cytoplasm	0.0079		other	0.025
cytoplasm	0.113		cytoplasm	0.0155
cytoplasm	0.131		other	0.00055
cytoplasm	0.121		other	0.00618
cytoplasm	0.59		cytoplasm	0.0028
cytoplasm	0.0004		other	0.17
cytoplasm	0.45		extracellular	0.048
cytoplasm	0.0073		cytoplasm	0.0033
cytoplasm	0.06		cytoplasm	75
cytoplasm	0.07389		cytoplasm	0.12
cytoplasm	0.25		cytoplasm	0.0483
cytoplasm	0.012		other	0.00932
cytoplasm	0.035		cytoplasm	0.0006
cytoplasm	1.1		cytoplasm	20
cytoplasm	0.5		extracellular	0.0066
cytoplasm	0.006		cytoplasm	0.0013
cytoplasm	0.4		extracellular	0.0138
cytoplasm	0.0167		other	0.1
cytoplasm	0.0007		cytoplasm	0.012
cytoplasm	0.003		cytoplasm	0.0205
cytoplasm	0.0045		other	0.104
cytoplasm	0.57		other	0.005
cytoplasm	0.009		cytoplasm	0.004
cytoplasm	0.006		cytoplasm	0.0014
cytoplasm	11		cytoplasm	0.1
cytoplasm	1.2		cytoplasm	0.023
cytoplasm	0.28		extracellular	3e-05
cytoplasm	0.0071		cytoplasm	0.0063
cytoplasm	0.0272		cytoplasm	0.0094
other	0.048		other	0.092
cytoplasm	0.138		extracellular	1.79
cytoplasm	0.12		other	0.1
cytoplasm	1.72		cytoplasm	0.006
other	0.0039		other	0.2178
other	0.007		other	0.0654
cytoplasm	0.004		other	0.5
cytoplasm	0.0079		cytoplasm	0.0023
cytoplasm	0.0012		cytoplasm	0.037
cytoplasm	0.0036		cytoplasm	0.045
cytoplasm	0.058		cytoplasm	0.07
cytoplasm	14.9		cytoplasm	0.067
cytoplasm	0.078		cytoplasm	0.0425
other	0.0082		cytoplasm	0.0016
cytoplasm	0.46		cytoplasm	0.033
other	0.27		cytoplasm	1.2
cytoplasm	0.023		cytoplasm	0.052
cytoplasm	0.01		other	0.086
cytoplasm	0.00058		cytoplasm	0.00107
cytoplasm	0.01		cytoplasm	0.0218
cytoplasm	0.025		cytoplasm	0.007
cytoplasm	0.0024		cytoplasm	0.017
cytoplasm	0.0224		other	0.0007
cytoplasm	0.078		other	3.04
cytoplasm	0.182		cytoplasm	0.032
cytoplasm	0.022		cytoplasm	0.0179
cytoplasm	0.4		cytoplasm	0.021
cytoplasm	0.004		cytoplasm	0.0019
cytoplasm	0.37		extracellular	0.057
cytoplasm	0.0039		other	0.0092
cytoplasm	0.25		other	3.3
cytoplasm	0.003		cytoplasm	0.073
cytoplasm	0.8		extracellular	0.0522
cytoplasm	0.035		cytoplasm	0.04
cytoplasm	1.25		other	0.587
cytoplasm	2		cytoplasm	0.015
cytoplasm	0.62		extracellular	0.33
cytoplasm	0.0647		extracellular	0.39
cytoplasm	0.0038		cytoplasm	0.241
cytoplasm	0.043		other	0.0276
cytoplasm	0.00025		cytoplasm	0.11
cytoplasm	0.0065		other	0.029
cytoplasm	4.48		other	0.0349
cytoplasm	0.0018		other	0.022
cytoplasm	0.0009		cytoplasm	0.0013
other	0.52		cytoplasm	0.1353
cytoplasm	7.6		other	0.00211
cytoplasm	0.05		other	0.011
cytoplasm	0.0026		other	0.025
cytoplasm	0.03		cytoplasm	0.0102
cytoplasm	0.0025		other	0.007
cytoplasm	0.138		cytoplasm	60
cytoplasm	0.038		cytoplasm	0.06
cytoplasm	0.006		other	0.00168
cytoplasm	0.012		cytoplasm	0.6
cytoplasm	0.55		extracellular	0.0218
other	0.0028		extracellular	0.04
cytoplasm	1.5		other	0.045
cytoplasm	0.13		cytoplasm	6.3
cytoplasm	0.354		other	0.005
cytoplasm	0.33		cytoplasm	0.0025
cytoplasm	0.08		cytoplasm	0.0057
cytoplasm	0.041		cytoplasm	0.009
cytoplasm	0.1		other	0.0003
cytoplasm	3.6		cytoplasm	0.31
cytoplasm	0.003		cytoplasm	0.0038
cytoplasm	0.0562		cytoplasm	0.046
cytoplasm	0.6		cytoplasm	0.0083
cytoplasm	0.022		other	0.07
cytoplasm	0.017		other	0.09
cytoplasm	0.08		other	0.0041
cytoplasm	0.017		other	0.22
cytoplasm	0.000208		cytoplasm	0.2
cytoplasm	0.0001		cytoplasm	0.153
other	0.08		other	0.21
cytoplasm	0.037		other	0.1
cytoplasm	0.067		cytoplasm	0.018
cytoplasm	0.06		cytoplasm	0.0011
cytoplasm	0.0053		cytoplasm	0.1
cytoplasm	0.0315		cytoplasm	0.009
cytoplasm	0.0466		cytoplasm	0.016
cytoplasm	0.3		other	0.019
cytoplasm	7.04		cytoplasm	16
other	0.37		cytoplasm	0.241
cytoplasm	1.4		cytoplasm	0.00197
cytoplasm	0.00158		cytoplasm	0.1191
cytoplasm	0.00077		cytoplasm	0.0044
cytoplasm	0.0194		cytoplasm	0.008
cytoplasm	0.27		cytoplasm	0.17
cytoplasm	0.018		cytoplasm	0.00074
cytoplasm	0.647		other	0.29
cytoplasm	0.56		other	0.027
cytoplasm	0.25		cytoplasm	0.017
cytoplasm	0.05		cytoplasm	8.8e-05
cytoplasm	0.035		other	0.0495
cytoplasm	0.15		other	0.013
cytoplasm	29.5		other	0.208
cytoplasm	0.04		other	1.67
cytoplasm	0.084		extracellular	0.54
cytoplasm	0.31		other	0.0024
cytoplasm	0.02		other	0.00016
cytoplasm	0.0072		other	0.022
cytoplasm	9.2		other	0.0031
cytoplasm	0.06		cytoplasm	0.15
other	1.1		cytoplasm	0.303
cytoplasm	0.0016		cytoplasm	0.21
cytoplasm	13.2		cytoplasm	0.00068
cytoplasm	126		extracellular	0.00055
other	0.3		cytoplasm	0.00065
cytoplasm	0.38		other	0.00688
cytoplasm	0.048		cytoplasm	7.8e-05
cytoplasm	0.1526		other	0.00428
cytoplasm	0.044		other	0.141
other	0.22		other	0.017
extracellular	1.8		cytoplasm	0.1
cytoplasm	0.11		cytoplasm	0.09
cytoplasm	0.077		other	3.46
extracellular	0.293		other	0.062
cytoplasm	0.51		cytoplasm	0.015
cytoplasm	0.372		other	0.017
cytoplasm	0.062		other	1.77
extracellular	1.5		cytoplasm	0.024
cytoplasm	0.00039		cytoplasm	0.216
cytoplasm	0.17		cytoplasm	5.11
cytoplasm	0.062		other	0.0085
cytoplasm	0.044		other	0.0065
cytoplasm	0.34		cytoplasm	0.005
cytoplasm	0.04951		other	0.0075
cytoplasm	2		other	0.001
cytoplasm	0.155		extracellular	40
cytoplasm	0.015		cytoplasm	0.077
cytoplasm	0.00229		extracellular	0.075
cytoplasm	0.25		cytoplasm	0.024
cytoplasm	9.8		cytoplasm	0.18
cytoplasm	1.6		cytoplasm	3
cytoplasm	0.57		other	0.051
cytoplasm	0.041
other	0.0101
cytoplasm	0.023
cytoplasm	0.03
cytoplasm	0.0048
cytoplasm	0.165
cytoplasm	0.0177
cytoplasm	0.014
cytoplasm	0.83
cytoplasm	0.00077
cytoplasm	0.0128
cytoplasm	0.054
cytoplasm	0.023
cytoplasm	0.03
cytoplasm	0.82
other	1.7
cytoplasm	0.1
cytoplasm	0.00242
cytoplasm	0.45
cytoplasm	1.17
cytoplasm	0.012
cytoplasm	0.0017
cytoplasm	0.0069
cytoplasm	0.0014
cytoplasm	0.018
other	0.0002
cytoplasm	0.12
cytoplasm	0.075
cytoplasm	0.068
cytoplasm	15
cytoplasm	0.00015
cytoplasm	0.103
cytoplasm	0.05
cytoplasm	2
cytoplasm	0.49
cytoplasm	27.6
cytoplasm	0.05
extracellular	3.1
cytoplasm	2.4
other	0.025
cytoplasm	0.05
cytoplasm	0.1
cytoplasm	0.113
cytoplasm	0.0041
cytoplasm	0.0251
cytoplasm	0.0337
cytoplasm	0.485
cytoplasm	0.012
other	6.4
cytoplasm	21
cytoplasm	0.0018
cytoplasm	0.073
cytoplasm	0.041
cytoplasm	0.0042
cytoplasm	0.0153
cytoplasm	0.4
cytoplasm	0.0105
cytoplasm	0.16
cytoplasm	5.7
cytoplasm	7.2
cytoplasm	4
cytoplasm	2.5
cytoplasm	0.072
cytoplasm	0.00082
cytoplasm	0.33
cytoplasm	0.17
other	0.55
cytoplasm	0.0015
cytoplasm	2.76
cytoplasm	0.004
cytoplasm	44.7
cytoplasm	1.03
other	2.07
cytoplasm	0.69
cytoplasm	0.1
cytoplasm	0.015
cytoplasm	0.02
other	0.033
cytoplasm	0.00135
cytoplasm	3.9
cytoplasm	0.042
cytoplasm	0.21
cytoplasm	0.192
cytoplasm	0.134
cytoplasm	0.158
other	0.0195
cytoplasm	0.35
cytoplasm	119
cytoplasm	0.024
cytoplasm	72.4
cytoplasm	16.9
cytoplasm	0.0007
cytoplasm	0.014
cytoplasm	2.4
cytoplasm	0.719
cytoplasm	0.0022
cytoplasm	22
cytoplasm	0.0036
cytoplasm	20.8
cytoplasm	0.7
cytoplasm	2.4
other	1.96
cytoplasm	0.0116
other	0.41
cytoplasm	0.0098
cytoplasm	0.05
cytoplasm	0.0432
cytoplasm	0.0106
cytoplasm	0.28
cytoplasm	0.59
cytoplasm	0.5
cytoplasm	2.2
cytoplasm	0.11
other	0.0032
cytoplasm	0.013
cytoplasm	0.016
cytoplasm	0.44
cytoplasm	0.003
cytoplasm	132
cytoplasm	0.3
cytoplasm	16.4
cytoplasm	0.0015
cytoplasm	0.12
cytoplasm	1.7
cytoplasm	0.0444
other	0.027
cytoplasm	0.0104
other	0.016
cytoplasm	0.41
cytoplasm	0.162
cytoplasm	0.054
cytoplasm	0.6
cytoplasm	0.15
cytoplasm	0.159
cytoplasm	0.0008
cytoplasm	0.02
cytoplasm	0.026
cytoplasm	0.00125
cytoplasm	0.0012
cytoplasm	1.8
cytoplasm	0.00358
cytoplasm	0.00067
cytoplasm	0.0017
extracellular	11.9
cytoplasm	0.1011
cytoplasm	0.0392
cytoplasm	0.0051
cytoplasm	0.0095
other	0.5
cytoplasm	0.0499
cytoplasm	0.17
cytoplasm	0.004
cytoplasm	0.138
cytoplasm	0.013
cytoplasm	12.8
cytoplasm	0.00173
cytoplasm	0.1
cytoplasm	0.08
other	0.003
cytoplasm	0.00297
cytoplasm	0.0027
cytoplasm	6.9
cytoplasm	0.00034
cytoplasm	0.024
cytoplasm	0.0243
cytoplasm	0.00527
cytoplasm	0.00022
cytoplasm	0.00037
cytoplasm	0.114
cytoplasm	0.23
cytoplasm	2.3
cytoplasm	0.1248
cytoplasm	0.155
cytoplasm	0.072
other	0.146
cytoplasm	0.02
cytoplasm	0.044
cytoplasm	1.2
cytoplasm	0.0046
cytoplasm	0.0033
cytoplasm	0.0016
cytoplasm	0.4
other	0.064
other	0.009
other	0.41
cytoplasm	4.6
cytoplasm	4.7
cytoplasm	0.00017
cytoplasm	0.0011
cytoplasm	1e-05
cytoplasm	0.00013
cytoplasm	0.00067
cytoplasm	7.9e-05
cytoplasm	0.926
cytoplasm	0.015
cytoplasm	21.67
cytoplasm	9e-05
cytoplasm	0.0022
cytoplasm	0.015
cytoplasm	0.00028
cytoplasm	0.00038
other	0.027
cytoplasm	0.0468
cytoplasm	0.28
cytoplasm	0.59
cytoplasm	0.0136
cytoplasm	0.0097
cytoplasm	0.00097
cytoplasm	0.19
cytoplasm	0.09
cytoplasm	0.0028
other	0.0108
cytoplasm	0.002
other	0.43
cytoplasm	0.719
cytoplasm	0.072
other	0.074
cytoplasm	4.79
cytoplasm	0.116
cytoplasm	0.0167
cytoplasm	1
other	0.0597
other	0.66
cytoplasm	0.11
cytoplasm	0.0211
cytoplasm	0.0014
cytoplasm	0.42
cytoplasm	0.0043
cytoplasm	0.0022
cytoplasm	713
cytoplasm	0.29
cytoplasm	0.32
cytoplasm	0.008
cytoplasm	0.066
cytoplasm	1.2
cytoplasm	0.23
cytoplasm	0.0045

## Sheet: B
Prokaryotes			Eukaryotes
Location	kcat/KM		Location	kcat/KM
cytoplasm	2100		cytoplasm	170
cytoplasm	5400		cytoplasm	688.739
cytoplasm	8.1		other	0.3
other	245		other	3300
cytoplasm	1176.5		cytoplasm	323
cytoplasm	1000		extracellular	12100
cytoplasm	3.1		cytoplasm	28
cytoplasm	219		cytoplasm	25.6
cytoplasm	2.43		extracellular	100
cytoplasm	21.87		cytoplasm	4800
cytoplasm	3700		extracellular	744
cytoplasm	2.64		cytoplasm	65940
cytoplasm	0.011		cytoplasm	0.009
cytoplasm	18.75		extracellular	570
cytoplasm	12		other	34.34
cytoplasm	10		cytoplasm	157.4
cytoplasm	1940		other	562
cytoplasm	10		other	80
cytoplasm	19.27		cytoplasm	3200
cytoplasm	245		other	140
cytoplasm	1143		cytoplasm	30
cytoplasm	0.01		other	1.53
cytoplasm	110		cytoplasm	85000
other	5000		cytoplasm	4449.2
other	120		cytoplasm	920
cytoplasm	0.15		other	6.1
cytoplasm	0.0018		cytoplasm	0.062
cytoplasm	18000		cytoplasm	97000
cytoplasm	59000		other	4300
cytoplasm	47000		other	78.3
cytoplasm	824		other	146.92
cytoplasm	110		cytoplasm	7.6
cytoplasm	3.36		cytoplasm	3880
other	0.57		other	450
cytoplasm	586		cytoplasm	21.35
cytoplasm	95.7		cytoplasm	340
cytoplasm	2006		other	2000
cytoplasm	1180		cytoplasm	9
cytoplasm	4167		cytoplasm	900
cytoplasm	1439		other	270
cytoplasm	16.02		cytoplasm	100
cytoplasm	32700		cytoplasm	1.5
cytoplasm	1028.75		other	40.5
cytoplasm	500		other	1.958
cytoplasm	10.86		cytoplasm	0.17
cytoplasm	34.1		other	918
cytoplasm	750		other	3900
cytoplasm	62.9		other	567000
cytoplasm	867		extracellular	16000
cytoplasm	970		cytoplasm	43.8
cytoplasm	52		other	21.21
cytoplasm	47		cytoplasm	6.66
cytoplasm	1440		extracellular	5.96
cytoplasm	65.1		cytoplasm	36
other	1838		cytoplasm	13.55
cytoplasm	13090.9		cytoplasm	2.52
cytoplasm	22.3		cytoplasm	4600
cytoplasm	1294		cytoplasm	58
cytoplasm	650		extracellular	9800
cytoplasm	80		cytoplasm	21
cytoplasm	3.042		other	3380
cytoplasm	89		cytoplasm	15.4
cytoplasm	1585		other	1500
cytoplasm	0.052		cytoplasm	56.6
cytoplasm	300		cytoplasm	237
cytoplasm	0.27		extracellular	4.88
other	10330		cytoplasm	150000
cytoplasm	6.3		cytoplasm	20300
extracellular	0.026		cytoplasm	12.74
other	84.8		cytoplasm	0.095
other	6347		cytoplasm	15300
cytoplasm	525		cytoplasm	114.9
cytoplasm	130		cytoplasm	20.54
cytoplasm	930000000		other	4339
cytoplasm	5800		other	258
cytoplasm	826.6		cytoplasm	2.105
cytoplasm	3200		other	100
cytoplasm	2400		extracellular	42.4
cytoplasm	686.6		cytoplasm	2090
cytoplasm	50		other	26
cytoplasm	1170		cytoplasm	18.9
cytoplasm	10.4		cytoplasm	86
other	3400		cytoplasm	13.55
cytoplasm	11		cytoplasm	720
cytoplasm	8.5		cytoplasm	5.22
cytoplasm	2460		other	854.3
cytoplasm	24.5		other	0.383
cytoplasm	200000		other	21.6
cytoplasm	0.32		cytoplasm	32.58
other	0.784		cytoplasm	208000
other	1783		cytoplasm	4924.24
cytoplasm	11800		cytoplasm	740
cytoplasm	3333		other	4400
cytoplasm	9.7		other	90000
other	690		other	347.8
other	7182.9		cytoplasm	1.8
cytoplasm	503		other	140
cytoplasm	3.58		cytoplasm	4271
cytoplasm	4.8		other	35
cytoplasm	410		extracellular	547
cytoplasm	871		cytoplasm	28.1
cytoplasm	63.8		other	510
cytoplasm	0.085		cytoplasm	1400
cytoplasm	79		other	156
cytoplasm	188		extracellular	0.014
cytoplasm	0.47		other	3.1
extracellular	1050		cytoplasm	116.4
cytoplasm	208		cytoplasm	430
cytoplasm	500		cytoplasm	167
cytoplasm	36900		extracellular	23.56
cytoplasm	12.6		extracellular	83
cytoplasm	4		other	890
cytoplasm	3100		cytoplasm	24450
cytoplasm	2083		cytoplasm	69
cytoplasm	16100		cytoplasm	11.7
cytoplasm	667		extracellular	88500
cytoplasm	79		cytoplasm	5.67
cytoplasm	0.18		cytoplasm	1.7
extracellular	669.2		cytoplasm	7104
cytoplasm	19.4		other	150
cytoplasm	0.18		other	4.46
cytoplasm	0.0012		cytoplasm	15000
extracellular	5100		other	0.07
other	57		extracellular	4063
cytoplasm	519		cytoplasm	1200
cytoplasm	600000		cytoplasm	0.0021
cytoplasm	2.72		other	555
cytoplasm	138		cytoplasm	1410
cytoplasm	0.006		cytoplasm	0.85
other	1.4		other	76000
cytoplasm	17.4		cytoplasm	867
other	91.67		cytoplasm	122.25
cytoplasm	3200		other	150.8
cytoplasm	63		cytoplasm	1200
cytoplasm	17300		other	2.15
cytoplasm	190		other	186
cytoplasm	1200		cytoplasm	148.1
cytoplasm	1.46		cytoplasm	1160
cytoplasm	33		cytoplasm	1300
cytoplasm	530		cytoplasm	530
cytoplasm	1573.1		other	12300
cytoplasm	460		other	6.78
cytoplasm	50		extracellular	1680
cytoplasm	10.71		cytoplasm	6250
cytoplasm	7300		cytoplasm	82.5
extracellular	98		cytoplasm	325.25
cytoplasm	194.6		other	300
cytoplasm	1.71		cytoplasm	44.1
cytoplasm	3400		cytoplasm	123
cytoplasm	18		extracellular	5164
cytoplasm	2793		cytoplasm	79
cytoplasm	210		other	983.7
cytoplasm	3		cytoplasm	1.7
cytoplasm	130		cytoplasm	20.7
cytoplasm	196		other	1390
other	0.72		cytoplasm	5800
cytoplasm	1.4		cytoplasm	140
other	238.6		cytoplasm	3.54
cytoplasm	112500		extracellular	400
cytoplasm	191667		cytoplasm	9000
cytoplasm	9.2		extracellular	63.5
cytoplasm	0.618		other	600
cytoplasm	0.6		other	25909
cytoplasm	180.4		cytoplasm	1190
cytoplasm	39.66		other	93
cytoplasm	0.31		cytoplasm	2600
cytoplasm	31		other	950
cytoplasm	150		extracellular	0.012
cytoplasm	655		other	6.3
cytoplasm	270.8		cytoplasm	626
cytoplasm	0.12		other	80
cytoplasm	38.5		cytoplasm	610
cytoplasm	17		cytoplasm	158000
cytoplasm	2790		cytoplasm	6.82
cytoplasm	980		cytoplasm	121.88
cytoplasm	914		extracellular	204
cytoplasm	898		cytoplasm	100
cytoplasm	21		other	530
cytoplasm	379		other	247
cytoplasm	75		other	21.93
cytoplasm	7900		cytoplasm	3100
cytoplasm	23		cytoplasm	16.5
cytoplasm	63.1		cytoplasm	55.06
cytoplasm	130		other	22.53
other	51370		cytoplasm	1000
cytoplasm	600		cytoplasm	213
cytoplasm	0.035		cytoplasm	5.13
cytoplasm	1.47		cytoplasm	1.453
cytoplasm	38		cytoplasm	9.706
extracellular	7.22		extracellular	2700
cytoplasm	142		cytoplasm	29.5
cytoplasm	0.25		cytoplasm	2600
cytoplasm	65250		cytoplasm	1.8
cytoplasm	16.5		extracellular	5000
cytoplasm	11		cytoplasm	50
cytoplasm	0.415		other	20
cytoplasm	21		cytoplasm	16.8
cytoplasm	0.015		other	72
cytoplasm	246		cytoplasm	9.42
cytoplasm	0.148		other	15.5
cytoplasm	280		other	29
cytoplasm	4140		cytoplasm	10
cytoplasm	67.34		other	85
cytoplasm	14700		cytoplasm	320
cytoplasm	23.13		cytoplasm	158.5
cytoplasm	1.3		extracellular	100000
cytoplasm	1.2		extracellular	11490
cytoplasm	1385		other	14
cytoplasm	16.4		cytoplasm	11875
cytoplasm	13		cytoplasm	25
cytoplasm	430		cytoplasm	1380
cytoplasm	1.4		cytoplasm	631.15
cytoplasm	26.2		cytoplasm	55
cytoplasm	149.742		other	180
other	6776		extracellular	678
cytoplasm	110		cytoplasm	12200
cytoplasm	380		other	0.81
cytoplasm	50300		other	67
cytoplasm	34		cytoplasm	14348
cytoplasm	120		cytoplasm	1700
cytoplasm	1020		cytoplasm	140000
cytoplasm	89		cytoplasm	654.5
cytoplasm	30.96		cytoplasm	19
cytoplasm	1020		cytoplasm	0.55
other	1		cytoplasm	6.8
cytoplasm	9		cytoplasm	4615
cytoplasm	85.1		other	230
cytoplasm	20		cytoplasm	150
cytoplasm	0.31		cytoplasm	2000
cytoplasm	262.1		other	28200
cytoplasm	4.05		cytoplasm	6333
cytoplasm	19		cytoplasm	2090.5
cytoplasm	88		cytoplasm	15000
cytoplasm	329		extracellular	4333
cytoplasm	434		other	467
cytoplasm	2200		cytoplasm	4.2
cytoplasm	344.3		extracellular	1.8
cytoplasm	6250		extracellular	36
cytoplasm	78		cytoplasm	1200
cytoplasm	14		other	9746
cytoplasm	3300000		other	210
cytoplasm	199		other	3
cytoplasm	224.2		cytoplasm	492900
cytoplasm	2940		cytoplasm	2
cytoplasm	643		cytoplasm	2652
cytoplasm	17		extracellular	69
cytoplasm	3200		cytoplasm	250
cytoplasm	3		cytoplasm	680
cytoplasm	383		cytoplasm	8.097
cytoplasm	3500		cytoplasm	53
cytoplasm	160		cytoplasm	27000
cytoplasm	77.1		extracellular	53500
cytoplasm	3300		other	84.3
cytoplasm	60		other	9600
cytoplasm	10.1		cytoplasm	334
cytoplasm	250		cytoplasm	0.7
other	7100		cytoplasm	410
cytoplasm	9.3		other	31000
other	0.016		cytoplasm	0.17
cytoplasm	6.21		cytoplasm	0.019
cytoplasm	2.55		cytoplasm	0.694
cytoplasm	26		cytoplasm	12.4
other	214.8		cytoplasm	8690
cytoplasm	159		cytoplasm	3500
cytoplasm	21		other	0.038
cytoplasm	1000		other	0.7
cytoplasm	122		extracellular	0.556
cytoplasm	10.7		other	6900
cytoplasm	99		other	520
cytoplasm	17.37		cytoplasm	3000
cytoplasm	0.74		extracellular	7200
cytoplasm	2.1		cytoplasm	31
cytoplasm	12.4		other	50
cytoplasm	5000		other	1.94
cytoplasm	0.01		cytoplasm	109
cytoplasm	17		other	429
cytoplasm	10.3		other	470
cytoplasm	4800		other	24
cytoplasm	1300		other	429
cytoplasm	0.016		cytoplasm	1158
cytoplasm	3.1		other	1580
cytoplasm	1846		other	2821
cytoplasm	94.2		cytoplasm	10.21
cytoplasm	8.787		other	1300
cytoplasm	10		extracellular	6.27
cytoplasm	51.5		cytoplasm	64.71
cytoplasm	2.27		cytoplasm	1500
cytoplasm	134		cytoplasm	6.67
cytoplasm	258.8		cytoplasm	14.6
cytoplasm	54		other	1.3
cytoplasm	30.8
cytoplasm	0.6
cytoplasm	15
cytoplasm	345
cytoplasm	242700
cytoplasm	910
cytoplasm	122
cytoplasm	2300
cytoplasm	1700
cytoplasm	37
other	1.51
cytoplasm	550
cytoplasm	18000
cytoplasm	98
cytoplasm	1500
cytoplasm	430
cytoplasm	65.57
cytoplasm	44
cytoplasm	11
cytoplasm	1300
cytoplasm	19
other	47
cytoplasm	130
cytoplasm	15.8
cytoplasm	3000
extracellular	119.9
cytoplasm	5.79
cytoplasm	610
cytoplasm	6325.6
cytoplasm	6.5
cytoplasm	101500
cytoplasm	0.023
cytoplasm	198
cytoplasm	183
cytoplasm	5010
cytoplasm	152.9
cytoplasm	98
cytoplasm	2900
cytoplasm	4362
cytoplasm	2870
cytoplasm	3100
cytoplasm	490
cytoplasm	160
cytoplasm	0.43
cytoplasm	4.21
other	76
cytoplasm	589
cytoplasm	173
cytoplasm	3188
cytoplasm	19000
cytoplasm	37
other	1.67
cytoplasm	1124.9
cytoplasm	11
cytoplasm	46
cytoplasm	2.7
cytoplasm	59
cytoplasm	23
cytoplasm	450
cytoplasm	300
extracellular	394
cytoplasm	50.4
cytoplasm	0.77
cytoplasm	11
cytoplasm	280
cytoplasm	38
cytoplasm	2300
cytoplasm	7.7
cytoplasm	5100
cytoplasm	4.8
cytoplasm	1.7
cytoplasm	226.2
cytoplasm	18.9
cytoplasm	426
cytoplasm	2200
cytoplasm	1.85
cytoplasm	410
cytoplasm	153.5
cytoplasm	1.7
cytoplasm	6043
cytoplasm	6540
cytoplasm	228.2
cytoplasm	13
cytoplasm	23.75
cytoplasm	180
cytoplasm	1636
cytoplasm	86.4
cytoplasm	109
cytoplasm	4000
cytoplasm	120000
cytoplasm	18.4
cytoplasm	4
cytoplasm	12.93
other	1.1
cytoplasm	717
cytoplasm	74.67
cytoplasm	879.3
cytoplasm	21
cytoplasm	36120
cytoplasm	11818.2
cytoplasm	1240
cytoplasm	14.78
cytoplasm	13300
other	345
other	312
cytoplasm	3.1
cytoplasm	230
cytoplasm	44
cytoplasm	0.0558
cytoplasm	2120
extracellular	534
cytoplasm	72784.8
cytoplasm	430000
cytoplasm	10000
cytoplasm	2.8
cytoplasm	237.2
cytoplasm	8.28
cytoplasm	920
cytoplasm	32.02
cytoplasm	2190
cytoplasm	52.63
cytoplasm	8.6
cytoplasm	1090
cytoplasm	1318
cytoplasm	33020
cytoplasm	13
cytoplasm	6.0261
cytoplasm	536.5
cytoplasm	0.916
cytoplasm	17
cytoplasm	51.81
cytoplasm	5.2
other	17500
cytoplasm	0.103
cytoplasm	20
cytoplasm	20000
cytoplasm	0.255
other	1.9
cytoplasm	11.5
cytoplasm	680
cytoplasm	583
cytoplasm	240
cytoplasm	4.8
cytoplasm	81
other	13.07
cytoplasm	19.3
cytoplasm	57
cytoplasm	1.96
other	14100
cytoplasm	3.62
cytoplasm	45
cytoplasm	0.53
cytoplasm	0.0065
cytoplasm	0.041
cytoplasm	41
cytoplasm	2500
cytoplasm	8600
cytoplasm	9.3

## Sheet: C
Prokaryotes				Eukaryotes
QS	Location	KM		QS	Location	KM
Homomers	cytoplasm	0.34		Monomers	cytoplasm	0.3
Monomers	cytoplasm	0.0015		Homomers	cytoplasm	0.0192
Homomers	cytoplasm	0.0012		Monomers	cytoplasm	0.008
Homomers	cytoplasm	0.006		Homomers	other	0.0078
Homomers	cytoplasm	0.008		Homomers	cytoplasm	0.095
Homomers	cytoplasm	0.049		Homomers	cytoplasm	0.035
Homomers	cytoplasm	0.007		Homomers	other	0.0076
Monomers	cytoplasm	4.4		Homomers	cytoplasm	6.2
Homomers	other	1.5		Monomers	extracellular	0.00898
Homomers	cytoplasm	0.00068		Monomers	cytoplasm	0.06
Homomers	cytoplasm	0.012		Monomers	cytoplasm	0.89
Homomers	cytoplasm	0.05		Homomers	cytoplasm	0.0058
Homomers	cytoplasm	0.53		Monomers	extracellular	0.07
Homomers	cytoplasm	17.4		Homomers	cytoplasm	0.013
Homomers	cytoplasm	4.8		Homomers	cytoplasm	0.01
Homomers	cytoplasm	0.044		Homomers	cytoplasm	0.588
Homomers	cytoplasm	4.66		Monomers	cytoplasm	50
Homomers	cytoplasm	0.065		Homomers	other	0.43
Monomers	cytoplasm	0.0005		Monomers	extracellular	0.331
Monomers	cytoplasm	0.8		Monomers	extracellular	0.0011
Homomers	cytoplasm	0.25084		Homomers	cytoplasm	0.017
Homomers	cytoplasm	100		Homomers	cytoplasm	0.00227
Homomers	cytoplasm	37.5		Homomers	cytoplasm	1.6
Homomers	cytoplasm	0.11		Monomers	extracellular	0.018
Monomers	cytoplasm	1.7		Homomers	cytoplasm	0.0168
Homomers	cytoplasm	16.4		Homomers	cytoplasm	0.0075
Homomers	cytoplasm	0.012		Homomers	other	0.084
Homomers	cytoplasm	3.6		Homomers	cytoplasm	0.0016
Homomers	cytoplasm	0.11		Monomers	other	0.0425
Monomers	cytoplasm	0.147		Monomers	extracellular	0.5
Homomers	cytoplasm	0.12		Monomers	cytoplasm	0.149
Homomers	cytoplasm	0.56		Homomers	cytoplasm	7.55
Homomers	other	2.5e-05		Homomers	other	0.21
Homomers	cytoplasm	0.015		Homomers	cytoplasm	0.0142
Homomers	cytoplasm	5		Homomers	other	1.9
Homomers	other	0.022		Homomers	other	0.057
Homomers	cytoplasm	0.0107		Homomers	extracellular	21
Homomers	other	0.5		Homomers	cytoplasm	0.016
Monomers	cytoplasm	0.069		Homomers	extracellular	0.532
Homomers	cytoplasm	100		Monomers	other	0.019
Homomers	cytoplasm	0.6		Homomers	cytoplasm	0.2
Homomers	cytoplasm	0.044		Homomers	other	0.338
Homomers	cytoplasm	0.00084		Homomers	cytoplasm	1.4
Homomers	cytoplasm	0.65		Monomers	extracellular	1.1
Homomers	cytoplasm	0.65		Homomers	cytoplasm	0.0042
Monomers	cytoplasm	0.24		Homomers	other	0.7
Homomers	cytoplasm	0.9		Homomers	cytoplasm	0.035
Homomers	cytoplasm	0.00261		Monomers	cytoplasm	1.94
Homomers	cytoplasm	0.098		Monomers	cytoplasm	0.09
Homomers	cytoplasm	0.002		Homomers	cytoplasm	0.0024
Homomers	cytoplasm	1.1		Homomers	other	0.1
Homomers	other	2.92		Monomers	cytoplasm	6.1
Homomers	cytoplasm	0.78		Monomers	cytoplasm	8
Monomers	cytoplasm	0.007		Homomers	cytoplasm	0.021
Homomers	cytoplasm	0.031		Homomers	other	0.002
Homomers	cytoplasm	0.95		Homomers	cytoplasm	0.5287
Monomers	cytoplasm	0.21		Homomers	cytoplasm	0.0033
Homomers	cytoplasm	0.16		Monomers	other	0.0028
Homomers	cytoplasm	3.4		Homomers	other	0.0443
Homomers	cytoplasm	0.15		Homomers	other	0.034
Homomers	cytoplasm	0.24		Homomers	cytoplasm	0.53
Homomers	cytoplasm	0.008		Monomers	cytoplasm	0.02064
Monomers	cytoplasm	0.0004		Monomers	other	0.01784
Homomers	cytoplasm	0.058		Homomers	cytoplasm	6.71
Homomers	cytoplasm	0.0437		Monomers	cytoplasm	0.002
Homomers	cytoplasm	0.023		Monomers	other	0.028
Homomers	cytoplasm	0.0016		Monomers	cytoplasm	0.0249
Homomers	cytoplasm	0.08		Monomers	cytoplasm	0.053
Homomers	cytoplasm	0.011		Monomers	cytoplasm	0.0551
Homomers	cytoplasm	1.07		Homomers	other	0.18
Monomers	extracellular	0.19		Homomers	cytoplasm	0.2
Monomers	cytoplasm	0.43		Homomers	cytoplasm	0.0045
Homomers	cytoplasm	0.12		Homomers	other	0.0017
Homomers	cytoplasm	0.0106		Homomers	cytoplasm	1.9
Homomers	cytoplasm	0.29		Homomers	other	1
Monomers	cytoplasm	0.98		Homomers	other	0.00792
Homomers	cytoplasm	1.1		Monomers	other	0.248
Homomers	cytoplasm	0.028		Monomers	extracellular	0.758
Homomers	cytoplasm	0.0081		Homomers	cytoplasm	0.00061
Homomers	cytoplasm	2.2		Monomers	cytoplasm	0.0069
Homomers	cytoplasm	0.025		Homomers	other	0.031
Monomers	other	0.031		Monomers	other	0.033
Homomers	cytoplasm	2.3		Homomers	other	5.85
Homomers	other	0.0123		Homomers	cytoplasm	0.0067
Homomers	cytoplasm	0.0121		Homomers	other	0.451
Homomers	cytoplasm	0.076		Monomers	other	0.007
Homomers	cytoplasm	0.44		Homomers	other	0.0036
Homomers	cytoplasm	0.0069		Homomers	extracellular	0.0141
Homomers	cytoplasm	1.8		Homomers	cytoplasm	0.0042
Monomers	cytoplasm	0.21		Homomers	cytoplasm	0.031
Homomers	cytoplasm	0.017		Homomers	cytoplasm	0.44
Homomers	cytoplasm	1.71		Monomers	cytoplasm	0.053
Monomers	cytoplasm	0.4306		Monomers	other	0.033
Monomers	cytoplasm	0.13		Homomers	cytoplasm	0.12
Homomers	cytoplasm	0.052		Monomers	extracellular	0.262
Monomers	cytoplasm	0.037		Homomers	cytoplasm	0.8
Homomers	cytoplasm	0.23		Homomers	cytoplasm	4.9
Homomers	cytoplasm	2		Homomers	other	0.0024
Monomers	cytoplasm	0.07		Homomers	cytoplasm	0.59
Monomers	cytoplasm	7.63		Homomers	cytoplasm	0.201
Homomers	cytoplasm	0.19		Homomers	cytoplasm	4
Homomers	cytoplasm	2.3		Homomers	extracellular	1.25
Homomers	cytoplasm	381.2		Homomers	cytoplasm	0.106
Homomers	cytoplasm	0.2		Homomers	cytoplasm	0.003
Homomers	cytoplasm	1.98		Homomers	other	0.0048
Homomers	other	0.0012		Homomers	cytoplasm	0.19
Homomers	cytoplasm	2.8		Monomers	extracellular	0.3
Monomers	extracellular	0.72		Homomers	cytoplasm	0.0083
Monomers	extracellular	50.2		Homomers	other	0.9
Homomers	cytoplasm	0.2		Homomers	cytoplasm	0.02
Homomers	other	0.1		Monomers	cytoplasm	0.2
Homomers	other	0.00129		Homomers	cytoplasm	1
Homomers	cytoplasm	1.1		Homomers	extracellular	5
Homomers	cytoplasm	11.3		Homomers	cytoplasm	0.048
Homomers	cytoplasm	0.04		Homomers	other	0.57
Homomers	cytoplasm	0.14		Homomers	cytoplasm	7.75
Homomers	cytoplasm	0.2		Monomers	cytoplasm	0.014
Homomers	cytoplasm	4.6		Homomers	cytoplasm	0.00033
Homomers	cytoplasm	0.112		Monomers	extracellular	0.98
Monomers	cytoplasm	0.00195		Homomers	cytoplasm	0.0007
Monomers	cytoplasm	0.06		Monomers	other	7.9
Homomers	cytoplasm	0.053		Homomers	other	0.053
Homomers	cytoplasm	0.116		Monomers	extracellular	0.008
Homomers	cytoplasm	0.13		Homomers	cytoplasm	10
Homomers	cytoplasm	0.00485		Monomers	other	0.027
Homomers	cytoplasm	1.514		Monomers	extracellular	0.0143
Homomers	cytoplasm	0.06		Homomers	cytoplasm	3.6
Homomers	cytoplasm	0.48		Monomers	extracellular	0.102
Homomers	cytoplasm	0.21		Monomers	cytoplasm	3.1
Monomers	cytoplasm	0.033		Homomers	other	0.0009
Monomers	cytoplasm	0.007		Homomers	extracellular	0.0014
Monomers	cytoplasm	0.479		Homomers	cytoplasm	0.0085
Homomers	cytoplasm	0.25		Homomers	cytoplasm	3.7
Homomers	other	0.068		Monomers	extracellular	1.1
Homomers	cytoplasm	0.034		Monomers	extracellular	0.171
Homomers	cytoplasm	0.146		Homomers	cytoplasm	0.57
Homomers	cytoplasm	3.1		Homomers	cytoplasm	19.7
Homomers	cytoplasm	0.0611		Homomers	other	71.6
Homomers	other	0.0927		Monomers	other	0.042
Homomers	cytoplasm	4		Homomers	other	1.1
Homomers	cytoplasm	2.52		Monomers	cytoplasm	0.015
Homomers	cytoplasm	4.9		Homomers	other	0.168
Monomers	other	0.001		Monomers	other	0.0004
Homomers	other	0.0139		Monomers	other	0.018
Homomers	cytoplasm	0.00198		Monomers	other	0.0039
Homomers	cytoplasm	0.255		Homomers	other	0.00911
Homomers	cytoplasm	0.18		Monomers	other	0.005
Homomers	cytoplasm	0.002		Monomers	other	0.065
Homomers	other	0.41		Homomers	cytoplasm	0.01
Monomers	other	0.00473		Homomers	extracellular	0.000121
Homomers	cytoplasm	0.09		Monomers	other	2.4e-05
Monomers	other	0.011		Monomers	cytoplasm	0.116
Monomers	cytoplasm	0.065		Homomers	other	0.001
Homomers	cytoplasm	0.26		Homomers	cytoplasm	0.5
Monomers	extracellular	167.6		Homomers	cytoplasm	0.00014
Monomers	cytoplasm	0.423		Homomers	cytoplasm	0.0108
Homomers	cytoplasm	0.07		Homomers	cytoplasm	0.0031
Homomers	cytoplasm	0.5		Homomers	other	0.006
Homomers	cytoplasm	0.478		Homomers	other	0.45
Homomers	cytoplasm	0.26		Monomers	cytoplasm	65.45
Homomers	cytoplasm	0.01		Homomers	cytoplasm	4.3e-05
Homomers	cytoplasm	0.018		Homomers	cytoplasm	4.4
Monomers	cytoplasm	0.25		Homomers	cytoplasm	2.5
Homomers	cytoplasm	0.0705		Homomers	other	0.00043
Monomers	cytoplasm	0.2		Homomers	cytoplasm	0.04651
Homomers	cytoplasm	0.037		Homomers	other	0.131
Homomers	cytoplasm	0.19		Homomers	cytoplasm	0.0006
Homomers	cytoplasm	0.0039		Homomers	other	58
Monomers	extracellular	0.6		Homomers	cytoplasm	0.1363
Homomers	cytoplasm	0.14		Homomers	other	27.5
Homomers	cytoplasm	0.0163		Monomers	cytoplasm	0.01518
Monomers	extracellular	0.0043		Homomers	other	0.0006
Homomers	cytoplasm	0.013		Homomers	cytoplasm	0.0046
Monomers	cytoplasm	0.005		Monomers	cytoplasm	0.0264
Homomers	cytoplasm	0.1		Homomers	other	0.04
Homomers	cytoplasm	0.0013		Homomers	other	0.0004
Monomers	extracellular	0.574		Monomers	other	0.0239
Homomers	cytoplasm	0.0048		Homomers	other	0.048
Homomers	cytoplasm	0.104		Homomers	other	0.05
Homomers	cytoplasm	0.07		Homomers	cytoplasm	0.195
Homomers	cytoplasm	0.05		Homomers	other	0.054
Homomers	cytoplasm	51.4		Homomers	other	0.046
Homomers	cytoplasm	0.00041		Monomers	cytoplasm	0.1273
Homomers	cytoplasm	0.05		Homomers	other	0.34
Homomers	cytoplasm	0.06		Homomers	cytoplasm	0.0021
Homomers	cytoplasm	0.1		Homomers	cytoplasm	0.097
Homomers	cytoplasm	0.9		Monomers	other	0.0052
Homomers	cytoplasm	0.02		Homomers	other	0.0049
Homomers	cytoplasm	0.021		Homomers	other	0.0205
Monomers	extracellular	12.3		Monomers	extracellular	0.008
Monomers	cytoplasm	3		Homomers	cytoplasm	0.083
Homomers	other	0.00167		Homomers	cytoplasm	0.18
Monomers	cytoplasm	5.25		Homomers	other	0.0023
Homomers	cytoplasm	0.0371		Monomers	other	0.0054
Homomers	cytoplasm	0.0133		Homomers	other	0.0405
Monomers	extracellular	0.013		Homomers	cytoplasm	0.011
Homomers	other	0.085		Homomers	other	0.057
Homomers	cytoplasm	63		Homomers	extracellular	0.28
Homomers	other	0.0316		Homomers	other	0.117
Homomers	cytoplasm	0.011		Homomers	cytoplasm	0.018
Homomers	cytoplasm	0.069		Monomers	extracellular	0.47
Homomers	cytoplasm	0.35		Homomers	cytoplasm	0.77
Homomers	cytoplasm	0.18		Homomers	other	0.182
Homomers	cytoplasm	0.191		Homomers	other	0.045
Homomers	cytoplasm	0.3		Homomers	cytoplasm	0.1
Monomers	cytoplasm	0.0024		Monomers	cytoplasm	0.032
Homomers	other	0.0041		Homomers	cytoplasm	0.33
Monomers	cytoplasm	0.29		Monomers	cytoplasm	37
Monomers	cytoplasm	0.0013		Homomers	cytoplasm	0.0816
Monomers	other	0.0015		Homomers	cytoplasm	0.007
Homomers	extracellular	0.017		Monomers	extracellular	0.07
Homomers	cytoplasm	10.9		Homomers	extracellular	0.019
Homomers	cytoplasm	0.32		Monomers	extracellular	0.22
Homomers	cytoplasm	150		Homomers	other	2.1
Monomers	cytoplasm	0.056		Homomers	cytoplasm	0.32
Monomers	other	0.02		Homomers	other	0.011
Homomers	cytoplasm	0.13		Homomers	other	0.0017
Homomers	cytoplasm	1		Homomers	other	0.1
Monomers	cytoplasm	0.00071		Homomers	cytoplasm	0.92
Homomers	cytoplasm	0.00175		Homomers	other	0.029
Homomers	cytoplasm	3.8		Monomers	cytoplasm	0.002
Monomers	cytoplasm	0.0081		Homomers	cytoplasm	0.0022
Homomers	cytoplasm	13		Homomers	cytoplasm	0.003
Homomers	cytoplasm	0.004		Homomers	cytoplasm	0.015
Homomers	cytoplasm	0.32		Homomers	cytoplasm	16.5
Homomers	cytoplasm	0.0022		Homomers	cytoplasm	0.36
Homomers	cytoplasm	0.033		Homomers	cytoplasm	0.051
Monomers	cytoplasm	30.1		Homomers	cytoplasm	11.7
Homomers	cytoplasm	0.026		Monomers	extracellular	0.6
Homomers	cytoplasm	5.8e-05		Homomers	other	0.12
Homomers	cytoplasm	0.055		Monomers	other	0.08
Monomers	extracellular	8		Homomers	cytoplasm	2.71
Homomers	cytoplasm	2		Homomers	cytoplasm	0.51
Homomers	cytoplasm	0.00017		Homomers	cytoplasm	0.004
Homomers	other	0.02		Homomers	cytoplasm	2.67
Homomers	cytoplasm	20.31		Monomers	cytoplasm	1.183
Homomers	cytoplasm	0.0025		Homomers	cytoplasm	0.5
Homomers	cytoplasm	0.15		Homomers	cytoplasm	0.16
Monomers	other	0.22		Homomers	other	0.0153
Homomers	other	0.0204		Homomers	other	0.061
Monomers	extracellular	0.36		Monomers	extracellular	1.3
Homomers	cytoplasm	0.043		Monomers	other	0.022
Homomers	cytoplasm	0.0021		Homomers	cytoplasm	18
Homomers	cytoplasm	0.26		Monomers	cytoplasm	0.048
Homomers	cytoplasm	730		Monomers	cytoplasm	1.01
Homomers	cytoplasm	17		Homomers	other	0.00056
Monomers	cytoplasm	0.06		Homomers	other	0.0085
Homomers	cytoplasm	0.43		Homomers	extracellular	0.107
Homomers	cytoplasm	1.2		Monomers	cytoplasm	0.055
Monomers	cytoplasm	0.00029		Homomers	other	3.7
Monomers	cytoplasm	0.073		Homomers	other	0.026
Monomers	cytoplasm	0.143		Monomers	cytoplasm	0.8
Homomers	cytoplasm	0.054		Monomers	cytoplasm	0.0019
Homomers	cytoplasm	0.0503		Homomers	other	0.011
Monomers	cytoplasm	2.9		Monomers	other	0.099
Homomers	cytoplasm	2.4		Homomers	cytoplasm	0.0107
Monomers	cytoplasm	0.263		Homomers	cytoplasm	0.077
Homomers	cytoplasm	0.057		Homomers	cytoplasm	1.5
Homomers	cytoplasm	0.55		Homomers	cytoplasm	0.3
Homomers	cytoplasm	0.007		Monomers	extracellular	0.0381
Homomers	cytoplasm	0.14		Homomers	other	0.0033
Homomers	cytoplasm	0.009		Monomers	cytoplasm	0.542
Homomers	other	0.07		Homomers	cytoplasm	0.00314
Monomers	other	0.06		Homomers	other	0.26
Monomers	cytoplasm	0.0005		Homomers	cytoplasm	0.19
Homomers	cytoplasm	0.0012		Homomers	cytoplasm	15.3
Homomers	cytoplasm	0.0012		Homomers	other	0.013
Homomers	other	0.58		Homomers	other	0.0056
Monomers	cytoplasm	0.03		Monomers	extracellular	1.48
Homomers	cytoplasm	0.29		Homomers	other	0.0072
Homomers	cytoplasm	4.13		Homomers	other	0.04754
Homomers	cytoplasm	0.246		Monomers	other	0.0162
Homomers	cytoplasm	0.029		Homomers	cytoplasm	0.0358
Monomers	cytoplasm	0.075		Homomers	other	0.483
Homomers	other	0.0014		Homomers	cytoplasm	0.31
Homomers	cytoplasm	0.137		Monomers	cytoplasm	0.0001
Homomers	cytoplasm	0.28		Monomers	cytoplasm	0.042
Homomers	cytoplasm	0.11		Homomers	cytoplasm	0.25
Monomers	cytoplasm	1.66		Homomers	cytoplasm	0.05976
Homomers	cytoplasm	0.0008		Monomers	cytoplasm	0.025
Monomers	cytoplasm	0.026		Homomers	other	0.00048
Homomers	cytoplasm	2.7		Monomers	other	0.036
Monomers	cytoplasm	0.019		Monomers	cytoplasm	0.05
Monomers	cytoplasm	6.91e-06		Monomers	other	0.0053
Homomers	cytoplasm	0.0025		Homomers	other	0.4
Monomers	cytoplasm	3.44e-05		Homomers	extracellular	4.8
Homomers	cytoplasm	0.0638		Monomers	cytoplasm	0.0146
Homomers	cytoplasm	0.052		Monomers	cytoplasm	0.32
Homomers	cytoplasm	0.016		Homomers	cytoplasm	0.18
Monomers	cytoplasm	8.26		Homomers	cytoplasm	0.27
Homomers	cytoplasm	0.01694		Homomers	cytoplasm	0.24
Homomers	cytoplasm	2		Monomers	other	0.003
Monomers	cytoplasm	0.019		Monomers	cytoplasm	0.47
Monomers	cytoplasm	0.0187		Homomers	cytoplasm	0.0283
Monomers	cytoplasm	0.0008		Homomers	extracellular	0.011
Homomers	cytoplasm	0.003		Homomers	cytoplasm	0.14
Homomers	cytoplasm	0.2		Homomers	other	14.76
Homomers	cytoplasm	0.027		Homomers	other	0.025
Monomers	cytoplasm	0.32		Homomers	cytoplasm	1
Homomers	cytoplasm	0.08		Homomers	cytoplasm	0.042
Homomers	cytoplasm	0.01187		Homomers	cytoplasm	0.0026
Homomers	cytoplasm	0.032		Monomers	cytoplasm	0.039
Homomers	cytoplasm	0.061		Homomers	other	0.00445
Homomers	cytoplasm	0.0026		Monomers	other	0.0047
Monomers	cytoplasm	0.15		Monomers	cytoplasm	0.0039
Homomers	cytoplasm	0.0097		Homomers	cytoplasm	0.005
Homomers	cytoplasm	0.03		Monomers	cytoplasm	0.00349
Homomers	cytoplasm	0.000154		Homomers	other	0.11
Homomers	cytoplasm	0.0041		Monomers	cytoplasm	0.019
Homomers	cytoplasm	0.012		Homomers	cytoplasm	0.00094
Homomers	cytoplasm	0.05		Monomers	other	0.2
Homomers	extracellular	6.18		Monomers	extracellular	0.05
Homomers	cytoplasm	0.031		Monomers	other	0.1
Homomers	cytoplasm	0.00041		Homomers	cytoplasm	0.072
Homomers	cytoplasm	0.008		Homomers	extracellular	4.5
Homomers	cytoplasm	1.7		Monomers	cytoplasm	0.00025
Homomers	cytoplasm	0.084		Homomers	cytoplasm	0.0004
Homomers	cytoplasm	0.62		Homomers	cytoplasm	0.92
Homomers	cytoplasm	0.063		Homomers	other	0.0721
Homomers	cytoplasm	0.00915		Homomers	other	0.0088
Monomers	cytoplasm	0.044		Monomers	cytoplasm	5.8
Homomers	cytoplasm	0.9		Homomers	other	0.0016
Homomers	cytoplasm	0.45		Monomers	other	0.13
Homomers	cytoplasm	0.035		Homomers	cytoplasm	0.0282
Homomers	cytoplasm	0.03		Monomers	other	0.133
Homomers	cytoplasm	7		Homomers	cytoplasm	0.0255
Homomers	cytoplasm	0.164		Homomers	cytoplasm	0.0034
Homomers	cytoplasm	0.013		Monomers	other	0.1185
Homomers	cytoplasm	0.017		Homomers	cytoplasm	0.0289
Monomers	cytoplasm	0.014		Homomers	cytoplasm	0.0216
Homomers	cytoplasm	0.0778		Homomers	cytoplasm	0.049
Homomers	cytoplasm	0.05		Homomers	extracellular	0.7
Homomers	cytoplasm	0.03		Homomers	other	0.54
Homomers	cytoplasm	0.5		Homomers	cytoplasm	0.000855
Monomers	cytoplasm	0.463		Homomers	other	0.03
Homomers	cytoplasm	0.0597		Homomers	cytoplasm	0.0046
Homomers	other	0.22		Monomers	other	0.004
Monomers	cytoplasm	0.0006		Homomers	other	0.002
Monomers	cytoplasm	0.00015		Monomers	extracellular	0.33
Homomers	cytoplasm	0.4		Homomers	cytoplasm	0.402
Homomers	cytoplasm	0.45		Homomers	cytoplasm	1.1
Homomers	cytoplasm	0.4		Homomers	other	0.001
Monomers	cytoplasm	0.013		Homomers	other	0.0662
Homomers	cytoplasm	0.12		Monomers	cytoplasm	0.0008
Monomers	cytoplasm	0.0043		Homomers	cytoplasm	0.0116
Homomers	cytoplasm	0.032		Monomers	cytoplasm	0.063
Homomers	cytoplasm	0.3		Homomers	cytoplasm	0.00032
Homomers	cytoplasm	0.1		Monomers	other	6.9e-05
Homomers	cytoplasm	0.076		Homomers	extracellular	1.17
Homomers	cytoplasm	0.127		Monomers	cytoplasm	0.00014
Monomers	cytoplasm	0.062		Homomers	other	0.0029
Monomers	cytoplasm	14.4		Monomers	other	0.18
Homomers	cytoplasm	0.079		Homomers	other	0.0075
Monomers	other	0.2		Homomers	cytoplasm	0.028
Homomers	cytoplasm	0.0118		Monomers	cytoplasm	0.0198
Homomers	cytoplasm	0.56		Homomers	other	1.57
Monomers	cytoplasm	0.2		Monomers	other	0.004
Homomers	cytoplasm	0.00032		Homomers	other	0.7
Monomers	other	0.593		Homomers	other	1.1
Monomers	cytoplasm	0.06		Homomers	cytoplasm	0.088
Homomers	cytoplasm	0.01		Homomers	extracellular	0.2
Homomers	cytoplasm	0.028		Homomers	cytoplasm	0.16
Homomers	cytoplasm	0.42		Monomers	other	0.0142
Monomers	cytoplasm	1.9		Homomers	cytoplasm	0.05
Homomers	cytoplasm	0.03198		Homomers	cytoplasm	0.017
Homomers	cytoplasm	0.06		Homomers	other	0.038
Homomers	cytoplasm	0.04		Homomers	cytoplasm	0.002
Homomers	cytoplasm	0.08		Homomers	other	0.025
Homomers	cytoplasm	26		Monomers	cytoplasm	0.033
Homomers	cytoplasm	26		Homomers	extracellular	0.003
Homomers	cytoplasm	0.008		Homomers	cytoplasm	0.1175
Monomers	cytoplasm	0.0094		Homomers	cytoplasm	0.029
Homomers	cytoplasm	0.31		Homomers	cytoplasm	0.00495
Homomers	cytoplasm	2.42		Monomers	cytoplasm	0.308
Homomers	cytoplasm	0.15		Homomers	cytoplasm	0.34
Homomers	cytoplasm	0.015		Monomers	extracellular	3.24
Homomers	cytoplasm	0.405		Homomers	other	0.0016
Homomers	cytoplasm	0.063		Homomers	extracellular	0.16
Homomers	cytoplasm	0.0095		Homomers	cytoplasm	0.28
Homomers	cytoplasm	1		Homomers	cytoplasm	0.16
Homomers	cytoplasm	0.3		Homomers	extracellular	0.0011
Homomers	cytoplasm	14.5		Monomers	cytoplasm	0.46
Homomers	cytoplasm	0.041		Monomers	cytoplasm	0.22
Homomers	cytoplasm	1.3		Monomers	extracellular	0.07
Homomers	cytoplasm	0.062		Homomers	other	0.1
Homomers	cytoplasm	2.8		Homomers	cytoplasm	0.0025
Homomers	cytoplasm	0.08		Homomers	other	0.47
Homomers	cytoplasm	1		Homomers	other	0.1
Homomers	cytoplasm	0.027		Monomers	cytoplasm	0.034
Homomers	cytoplasm	0.0076		Homomers	cytoplasm	0.93
Monomers	cytoplasm	0.0079		Monomers	other	0.025
Homomers	cytoplasm	0.113		Homomers	cytoplasm	0.0155
Homomers	cytoplasm	0.131		Homomers	other	0.00055
Monomers	cytoplasm	0.121		Homomers	other	0.00618
Homomers	cytoplasm	0.59		Monomers	cytoplasm	0.0028
Homomers	cytoplasm	0.0004		Homomers	other	0.17
Homomers	cytoplasm	0.45		Monomers	extracellular	0.048
Homomers	cytoplasm	0.0073		Monomers	cytoplasm	0.0033
Homomers	cytoplasm	0.06		Homomers	cytoplasm	75
Homomers	cytoplasm	0.07389		Homomers	cytoplasm	0.12
Homomers	cytoplasm	0.25		Homomers	cytoplasm	0.0483
Homomers	cytoplasm	0.012		Monomers	other	0.00932
Monomers	cytoplasm	0.035		Monomers	cytoplasm	0.0006
Homomers	cytoplasm	1.1		Monomers	cytoplasm	20
Homomers	cytoplasm	0.5		Monomers	extracellular	0.0066
Homomers	cytoplasm	0.006		Homomers	cytoplasm	0.0013
Homomers	cytoplasm	0.4		Monomers	extracellular	0.0138
Monomers	cytoplasm	0.0167		Homomers	other	0.1
Homomers	cytoplasm	0.0007		Homomers	cytoplasm	0.012
Homomers	cytoplasm	0.003		Homomers	cytoplasm	0.0205
Homomers	cytoplasm	0.0045		Homomers	other	0.104
Homomers	cytoplasm	0.57		Monomers	other	0.005
Homomers	cytoplasm	0.009		Homomers	cytoplasm	0.004
Homomers	cytoplasm	0.006		Homomers	cytoplasm	0.0014
Monomers	cytoplasm	11		Homomers	cytoplasm	0.1
Homomers	cytoplasm	1.2		Monomers	cytoplasm	0.023
Homomers	cytoplasm	0.28		Monomers	extracellular	3e-05
Homomers	cytoplasm	0.0071		Homomers	cytoplasm	0.0063
Homomers	cytoplasm	0.0272		Homomers	cytoplasm	0.0094
Monomers	other	0.048		Monomers	other	0.092
Homomers	cytoplasm	0.138		Homomers	extracellular	1.79
Homomers	cytoplasm	0.12		Homomers	other	0.1
Homomers	cytoplasm	1.72		Homomers	cytoplasm	0.006
Homomers	other	0.0039		Homomers	other	0.2178
Monomers	other	0.007		Monomers	other	0.0654
Homomers	cytoplasm	0.004		Monomers	other	0.5
Monomers	cytoplasm	0.0079		Homomers	cytoplasm	0.0023
Monomers	cytoplasm	0.0012		Homomers	cytoplasm	0.037
Homomers	cytoplasm	0.0036		Monomers	cytoplasm	0.045
Homomers	cytoplasm	0.058		Monomers	cytoplasm	0.07
Homomers	cytoplasm	14.9		Homomers	cytoplasm	0.067
Homomers	cytoplasm	0.078		Homomers	cytoplasm	0.0425
Homomers	other	0.0082		Homomers	cytoplasm	0.0016
Monomers	cytoplasm	0.46		Homomers	cytoplasm	0.033
Monomers	other	0.27		Homomers	cytoplasm	1.2
Monomers	cytoplasm	0.023		Homomers	cytoplasm	0.052
Monomers	cytoplasm	0.01		Monomers	other	0.086
Homomers	cytoplasm	0.00058		Homomers	cytoplasm	0.00107
Homomers	cytoplasm	0.01		Homomers	cytoplasm	0.0218
Homomers	cytoplasm	0.025		Homomers	cytoplasm	0.007
Homomers	cytoplasm	0.0024		Homomers	cytoplasm	0.017
Homomers	cytoplasm	0.0224		Monomers	other	0.0007
Homomers	cytoplasm	0.078		Homomers	other	3.04
Homomers	cytoplasm	0.182		Homomers	cytoplasm	0.032
Homomers	cytoplasm	0.022		Monomers	cytoplasm	0.0179
Homomers	cytoplasm	0.4		Homomers	cytoplasm	0.021
Homomers	cytoplasm	0.004		Homomers	cytoplasm	0.0019
Homomers	cytoplasm	0.37		Homomers	extracellular	0.057
Homomers	cytoplasm	0.0039		Homomers	other	0.0092
Homomers	cytoplasm	0.25		Homomers	other	3.3
Homomers	cytoplasm	0.003		Homomers	cytoplasm	0.073
Homomers	cytoplasm	0.8		Monomers	extracellular	0.0522
Homomers	cytoplasm	0.035		Monomers	cytoplasm	0.04
Monomers	cytoplasm	1.25		Monomers	other	0.587
Homomers	cytoplasm	2		Homomers	cytoplasm	0.015
Homomers	cytoplasm	0.62		Monomers	extracellular	0.33
Monomers	cytoplasm	0.0647		Homomers	extracellular	0.39
Homomers	cytoplasm	0.0038		Homomers	cytoplasm	0.241
Homomers	cytoplasm	0.043		Homomers	other	0.0276
Homomers	cytoplasm	0.00025		Monomers	cytoplasm	0.11
Homomers	cytoplasm	0.0065		Monomers	other	0.029
Homomers	cytoplasm	4.48		Homomers	other	0.0349
Monomers	cytoplasm	0.0018		Monomers	other	0.022
Homomers	cytoplasm	0.0009		Homomers	cytoplasm	0.0013
Homomers	other	0.52		Monomers	cytoplasm	0.1353
Monomers	cytoplasm	7.6		Homomers	other	0.00211
Monomers	cytoplasm	0.05		Homomers	other	0.011
Homomers	cytoplasm	0.0026		Monomers	other	0.025
Homomers	cytoplasm	0.03		Homomers	cytoplasm	0.0102
Monomers	cytoplasm	0.0025		Monomers	other	0.007
Homomers	cytoplasm	0.138		Homomers	cytoplasm	60
Monomers	cytoplasm	0.038		Homomers	cytoplasm	0.06
Monomers	cytoplasm	0.006		Monomers	other	0.00168
Monomers	cytoplasm	0.012		Homomers	cytoplasm	0.6
Homomers	cytoplasm	0.55		Monomers	extracellular	0.0218
Homomers	other	0.0028		Monomers	extracellular	0.04
Homomers	cytoplasm	1.5		Homomers	other	0.045
Monomers	cytoplasm	0.13		Homomers	cytoplasm	6.3
Homomers	cytoplasm	0.354		Homomers	other	0.005
Monomers	cytoplasm	0.33		Monomers	cytoplasm	0.0025
Homomers	cytoplasm	0.08		Monomers	cytoplasm	0.0057
Homomers	cytoplasm	0.041		Homomers	cytoplasm	0.009
Homomers	cytoplasm	0.1		Monomers	other	0.0003
Homomers	cytoplasm	3.6		Homomers	cytoplasm	0.31
Homomers	cytoplasm	0.003		Homomers	cytoplasm	0.0038
Homomers	cytoplasm	0.0562		Homomers	cytoplasm	0.046
Homomers	cytoplasm	0.6		Homomers	cytoplasm	0.0083
Homomers	cytoplasm	0.022		Homomers	other	0.07
Homomers	cytoplasm	0.017		Homomers	other	0.09
Homomers	cytoplasm	0.08		Monomers	other	0.0041
Homomers	cytoplasm	0.017		Homomers	other	0.22
Homomers	cytoplasm	0.000208		Homomers	cytoplasm	0.2
Homomers	cytoplasm	0.0001		Monomers	cytoplasm	0.153
Homomers	other	0.08		Monomers	other	0.21
Monomers	cytoplasm	0.037		Homomers	other	0.1
Monomers	cytoplasm	0.067		Homomers	cytoplasm	0.018
Homomers	cytoplasm	0.06		Homomers	cytoplasm	0.0011
Homomers	cytoplasm	0.0053		Monomers	cytoplasm	0.1
Monomers	cytoplasm	0.0315		Homomers	cytoplasm	0.009
Homomers	cytoplasm	0.0466		Homomers	cytoplasm	0.016
Homomers	cytoplasm	0.3		Homomers	other	0.019
Homomers	cytoplasm	7.04		Homomers	cytoplasm	16
Monomers	other	0.37		Homomers	cytoplasm	0.241
Homomers	cytoplasm	1.4		Homomers	cytoplasm	0.00197
Homomers	cytoplasm	0.00158		Homomers	cytoplasm	0.1191
Monomers	cytoplasm	0.00077		Monomers	cytoplasm	0.0044
Monomers	cytoplasm	0.0194		Homomers	cytoplasm	0.008
Homomers	cytoplasm	0.27		Homomers	cytoplasm	0.17
Homomers	cytoplasm	0.018		Monomers	cytoplasm	0.00074
Monomers	cytoplasm	0.647		Homomers	other	0.29
Homomers	cytoplasm	0.56		Homomers	other	0.027
Monomers	cytoplasm	0.25		Homomers	cytoplasm	0.017
Homomers	cytoplasm	0.05		Homomers	cytoplasm	8.8e-05
Monomers	cytoplasm	0.035		Monomers	other	0.0495
Monomers	cytoplasm	0.15		Monomers	other	0.013
Homomers	cytoplasm	29.5		Monomers	other	0.208
Homomers	cytoplasm	0.04		Homomers	other	1.67
Homomers	cytoplasm	0.084		Monomers	extracellular	0.54
Homomers	cytoplasm	0.31		Homomers	other	0.0024
Monomers	cytoplasm	0.02		Homomers	other	0.00016
Homomers	cytoplasm	0.0072		Homomers	other	0.022
Homomers	cytoplasm	9.2		Monomers	other	0.0031
Homomers	cytoplasm	0.06		Monomers	cytoplasm	0.15
Homomers	other	1.1		Homomers	cytoplasm	0.303
Homomers	cytoplasm	0.0016		Homomers	cytoplasm	0.21
Homomers	cytoplasm	13.2		Monomers	cytoplasm	0.00068
Homomers	cytoplasm	126		Homomers	extracellular	0.00055
Homomers	other	0.3		Monomers	cytoplasm	0.00065
Monomers	cytoplasm	0.38		Monomers	other	0.00688
Homomers	cytoplasm	0.048		Homomers	cytoplasm	7.8e-05
Monomers	cytoplasm	0.1526		Homomers	other	0.00428
Monomers	cytoplasm	0.044		Homomers	other	0.141
Homomers	other	0.22		Monomers	other	0.017
Monomers	extracellular	1.8		Homomers	cytoplasm	0.1
Homomers	cytoplasm	0.11		Homomers	cytoplasm	0.09
Homomers	cytoplasm	0.077		Homomers	other	3.46
Monomers	extracellular	0.293		Homomers	other	0.062
Monomers	cytoplasm	0.51		Monomers	cytoplasm	0.015
Homomers	cytoplasm	0.372		Homomers	other	0.017
Homomers	cytoplasm	0.062		Homomers	other	1.77
Monomers	extracellular	1.5		Homomers	cytoplasm	0.024
Homomers	cytoplasm	0.00039		Homomers	cytoplasm	0.216
Homomers	cytoplasm	0.17		Homomers	cytoplasm	5.11
Homomers	cytoplasm	0.062		Homomers	other	0.0085
Homomers	cytoplasm	0.044		Homomers	other	0.0065
Homomers	cytoplasm	0.34		Homomers	cytoplasm	0.005
Homomers	cytoplasm	0.04951		Monomers	other	0.0075
Homomers	cytoplasm	2		Homomers	other	0.001
Monomers	cytoplasm	0.155		Monomers	extracellular	40
Homomers	cytoplasm	0.015		Homomers	cytoplasm	0.077
Homomers	cytoplasm	0.00229		Monomers	extracellular	0.075
Monomers	cytoplasm	0.25		Monomers	cytoplasm	0.024
Homomers	cytoplasm	9.8		Homomers	cytoplasm	0.18
Homomers	cytoplasm	1.6		Homomers	cytoplasm	3
Monomers	cytoplasm	0.57		Homomers	other	0.051
Homomers	cytoplasm	0.041
Homomers	other	0.0101
Homomers	cytoplasm	0.023
Homomers	cytoplasm	0.03
Homomers	cytoplasm	0.0048
Homomers	cytoplasm	0.165
Homomers	cytoplasm	0.0177
Homomers	cytoplasm	0.014
Homomers	cytoplasm	0.83
Homomers	cytoplasm	0.00077
Homomers	cytoplasm	0.0128
Homomers	cytoplasm	0.054
Monomers	cytoplasm	0.023
Homomers	cytoplasm	0.03
Homomers	cytoplasm	0.82
Homomers	other	1.7
Homomers	cytoplasm	0.1
Homomers	cytoplasm	0.00242
Homomers	cytoplasm	0.45
Homomers	cytoplasm	1.17
Monomers	cytoplasm	0.012
Homomers	cytoplasm	0.0017
Monomers	cytoplasm	0.0069
Monomers	cytoplasm	0.0014
Homomers	cytoplasm	0.018
Homomers	other	0.0002
Homomers	cytoplasm	0.12
Monomers	cytoplasm	0.075
Homomers	cytoplasm	0.068
Homomers	cytoplasm	15
Monomers	cytoplasm	0.00015
Homomers	cytoplasm	0.103
Homomers	cytoplasm	0.05
Homomers	cytoplasm	2
Homomers	cytoplasm	0.49
Homomers	cytoplasm	27.6
Homomers	cytoplasm	0.05
Monomers	extracellular	3.1
Homomers	cytoplasm	2.4
Homomers	other	0.025
Homomers	cytoplasm	0.05
Homomers	cytoplasm	0.1
Monomers	cytoplasm	0.113
Monomers	cytoplasm	0.0041
Homomers	cytoplasm	0.0251
Homomers	cytoplasm	0.0337
Homomers	cytoplasm	0.485
Homomers	cytoplasm	0.012
Monomers	other	6.4
Homomers	cytoplasm	21
Monomers	cytoplasm	0.0018
Homomers	cytoplasm	0.073
Homomers	cytoplasm	0.041
Homomers	cytoplasm	0.0042
Homomers	cytoplasm	0.0153
Homomers	cytoplasm	0.4
Homomers	cytoplasm	0.0105
Homomers	cytoplasm	0.16
Homomers	cytoplasm	5.7
Homomers	cytoplasm	7.2
Homomers	cytoplasm	4
Monomers	cytoplasm	2.5
Homomers	cytoplasm	0.072
Monomers	cytoplasm	0.00082
Homomers	cytoplasm	0.33
Homomers	cytoplasm	0.17
Homomers	other	0.55
Monomers	cytoplasm	0.0015
Homomers	cytoplasm	2.76
Homomers	cytoplasm	0.004
Homomers	cytoplasm	44.7
Homomers	cytoplasm	1.03
Homomers	other	2.07
Homomers	cytoplasm	0.69
Monomers	cytoplasm	0.1
Homomers	cytoplasm	0.015
Monomers	cytoplasm	0.02
Monomers	other	0.033
Homomers	cytoplasm	0.00135
Homomers	cytoplasm	3.9
Homomers	cytoplasm	0.042
Homomers	cytoplasm	0.21
Monomers	cytoplasm	0.192
Monomers	cytoplasm	0.134
Homomers	cytoplasm	0.158
Monomers	other	0.0195
Homomers	cytoplasm	0.35
Monomers	cytoplasm	119
Homomers	cytoplasm	0.024
Homomers	cytoplasm	72.4
Monomers	cytoplasm	16.9
Homomers	cytoplasm	0.0007
Homomers	cytoplasm	0.014
Monomers	cytoplasm	2.4
Monomers	cytoplasm	0.719
Homomers	cytoplasm	0.0022
Homomers	cytoplasm	22
Homomers	cytoplasm	0.0036
Homomers	cytoplasm	20.8
Homomers	cytoplasm	0.7
Homomers	cytoplasm	2.4
Homomers	other	1.96
Homomers	cytoplasm	0.0116
Homomers	other	0.41
Monomers	cytoplasm	0.0098
Homomers	cytoplasm	0.05
Homomers	cytoplasm	0.0432
Homomers	cytoplasm	0.0106
Homomers	cytoplasm	0.28
Monomers	cytoplasm	0.59
Homomers	cytoplasm	0.5
Homomers	cytoplasm	2.2
Homomers	cytoplasm	0.11
Homomers	other	0.0032
Homomers	cytoplasm	0.013
Homomers	cytoplasm	0.016
Homomers	cytoplasm	0.44
Homomers	cytoplasm	0.003
Monomers	cytoplasm	132
Homomers	cytoplasm	0.3
Homomers	cytoplasm	16.4
Homomers	cytoplasm	0.0015
Homomers	cytoplasm	0.12
Homomers	cytoplasm	1.7
Homomers	cytoplasm	0.0444
Homomers	other	0.027
Monomers	cytoplasm	0.0104
Monomers	other	0.016
Homomers	cytoplasm	0.41
Monomers	cytoplasm	0.162
Monomers	cytoplasm	0.054
Homomers	cytoplasm	0.6
Homomers	cytoplasm	0.15
Homomers	cytoplasm	0.159
Monomers	cytoplasm	0.0008
Homomers	cytoplasm	0.02
Monomers	cytoplasm	0.026
Monomers	cytoplasm	0.00125
Monomers	cytoplasm	0.0012
Homomers	cytoplasm	1.8
Homomers	cytoplasm	0.00358
Monomers	cytoplasm	0.00067
Homomers	cytoplasm	0.0017
Monomers	extracellular	11.9
Homomers	cytoplasm	0.1011
Homomers	cytoplasm	0.0392
Homomers	cytoplasm	0.0051
Homomers	cytoplasm	0.0095
Homomers	other	0.5
Homomers	cytoplasm	0.0499
Homomers	cytoplasm	0.17
Homomers	cytoplasm	0.004
Homomers	cytoplasm	0.138
Homomers	cytoplasm	0.013
Homomers	cytoplasm	12.8
Homomers	cytoplasm	0.00173
Homomers	cytoplasm	0.1
Homomers	cytoplasm	0.08
Monomers	other	0.003
Homomers	cytoplasm	0.00297
Homomers	cytoplasm	0.0027
Monomers	cytoplasm	6.9
Homomers	cytoplasm	0.00034
Homomers	cytoplasm	0.024
Homomers	cytoplasm	0.0243
Homomers	cytoplasm	0.00527
Homomers	cytoplasm	0.00022
Homomers	cytoplasm	0.00037
Homomers	cytoplasm	0.114
Homomers	cytoplasm	0.23
Homomers	cytoplasm	2.3
Homomers	cytoplasm	0.1248
Homomers	cytoplasm	0.155
Homomers	cytoplasm	0.072
Monomers	other	0.146
Monomers	cytoplasm	0.02
Homomers	cytoplasm	0.044
Homomers	cytoplasm	1.2
Homomers	cytoplasm	0.0046
Homomers	cytoplasm	0.0033
Homomers	cytoplasm	0.0016
Homomers	cytoplasm	0.4
Monomers	other	0.064
Homomers	other	0.009
Homomers	other	0.41
Monomers	cytoplasm	4.6
Homomers	cytoplasm	4.7
Homomers	cytoplasm	0.00017
Monomers	cytoplasm	0.0011
Homomers	cytoplasm	1e-05
Homomers	cytoplasm	0.00013
Homomers	cytoplasm	0.00067
Monomers	cytoplasm	7.9e-05
Homomers	cytoplasm	0.926
Homomers	cytoplasm	0.015
Monomers	cytoplasm	21.67
Monomers	cytoplasm	9e-05
Homomers	cytoplasm	0.0022
Homomers	cytoplasm	0.015
Homomers	cytoplasm	0.00028
Homomers	cytoplasm	0.00038
Monomers	other	0.027
Homomers	cytoplasm	0.0468
Homomers	cytoplasm	0.28
Homomers	cytoplasm	0.59
Homomers	cytoplasm	0.0136
Monomers	cytoplasm	0.0097
Monomers	cytoplasm	0.00097
Homomers	cytoplasm	0.19
Monomers	cytoplasm	0.09
Monomers	cytoplasm	0.0028
Homomers	other	0.0108
Homomers	cytoplasm	0.002
Homomers	other	0.43
Monomers	cytoplasm	0.719
Homomers	cytoplasm	0.072
Monomers	other	0.074
Monomers	cytoplasm	4.79
Homomers	cytoplasm	0.116
Monomers	cytoplasm	0.0167
Monomers	cytoplasm	1
Homomers	other	0.0597
Homomers	other	0.66
Homomers	cytoplasm	0.11
Homomers	cytoplasm	0.0211
Homomers	cytoplasm	0.0014
Homomers	cytoplasm	0.42
Homomers	cytoplasm	0.0043
Homomers	cytoplasm	0.0022
Homomers	cytoplasm	713
Homomers	cytoplasm	0.29
Monomers	cytoplasm	0.32
Homomers	cytoplasm	0.008
Homomers	cytoplasm	0.066
Homomers	cytoplasm	1.2
Homomers	cytoplasm	0.23
Homomers	cytoplasm	0.0045

## Sheet: D
Prokaryotes				Eukaryotes
QS	Location	kcat/KM		QS	Location	kcat/KM
Monomers	cytoplasm	2100		Monomers	cytoplasm	170
Homomers	cytoplasm	5400		Homomers	cytoplasm	688.739
Homomers	cytoplasm	8.1		Homomers	other	0.3
Monomers	other	245		Homomers	other	3300
Homomers	cytoplasm	1176.5		Homomers	cytoplasm	323
Homomers	cytoplasm	1000		Monomers	extracellular	12100
Homomers	cytoplasm	3.1		Monomers	cytoplasm	28
Homomers	cytoplasm	219		Homomers	cytoplasm	25.6
Homomers	cytoplasm	2.43		Monomers	extracellular	100
Homomers	cytoplasm	21.87		Homomers	cytoplasm	4800
Monomers	cytoplasm	3700		Monomers	extracellular	744
Homomers	cytoplasm	2.64		Homomers	cytoplasm	65940
Homomers	cytoplasm	0.011		Homomers	cytoplasm	0.009
Homomers	cytoplasm	18.75		Monomers	extracellular	570
Homomers	cytoplasm	12		Homomers	other	34.34
Homomers	cytoplasm	10		Homomers	cytoplasm	157.4
Homomers	cytoplasm	1940		Homomers	other	562
Homomers	cytoplasm	10		Homomers	other	80
Homomers	cytoplasm	19.27		Homomers	cytoplasm	3200
Monomers	cytoplasm	245		Monomers	other	140
Homomers	cytoplasm	1143		Homomers	cytoplasm	30
Homomers	cytoplasm	0.01		Homomers	other	1.53
Homomers	cytoplasm	110		Homomers	cytoplasm	85000
Homomers	other	5000		Monomers	cytoplasm	4449.2
Homomers	other	120		Homomers	cytoplasm	920
Monomers	cytoplasm	0.15		Homomers	other	6.1
Homomers	cytoplasm	0.0018		Monomers	cytoplasm	0.062
Homomers	cytoplasm	18000		Homomers	cytoplasm	97000
Homomers	cytoplasm	59000		Homomers	other	4300
Homomers	cytoplasm	47000		Homomers	other	78.3
Homomers	cytoplasm	824		Homomers	other	146.92
Homomers	cytoplasm	110		Homomers	cytoplasm	7.6
Homomers	cytoplasm	3.36		Monomers	cytoplasm	3880
Homomers	other	0.57		Monomers	other	450
Homomers	cytoplasm	586		Homomers	cytoplasm	21.35
Monomers	cytoplasm	95.7		Monomers	cytoplasm	340
Homomers	cytoplasm	2006		Homomers	other	2000
Homomers	cytoplasm	1180		Homomers	cytoplasm	9
Monomers	cytoplasm	4167		Homomers	cytoplasm	900
Homomers	cytoplasm	1439		Monomers	other	270
Homomers	cytoplasm	16.02		Homomers	cytoplasm	100
Homomers	cytoplasm	32700		Monomers	cytoplasm	1.5
Homomers	cytoplasm	1028.75		Homomers	other	40.5
Homomers	cytoplasm	500		Homomers	other	1.958
Monomers	cytoplasm	10.86		Homomers	cytoplasm	0.17
Homomers	cytoplasm	34.1		Homomers	other	918
Homomers	cytoplasm	750		Monomers	other	3900
Homomers	cytoplasm	62.9		Homomers	other	567000
Monomers	cytoplasm	867		Homomers	extracellular	16000
Monomers	cytoplasm	970		Monomers	cytoplasm	43.8
Homomers	cytoplasm	52		Monomers	other	21.21
Homomers	cytoplasm	47		Homomers	cytoplasm	6.66
Homomers	cytoplasm	1440		Monomers	extracellular	5.96
Homomers	cytoplasm	65.1		Homomers	cytoplasm	36
Homomers	other	1838		Homomers	cytoplasm	13.55
Homomers	cytoplasm	13090.9		Homomers	cytoplasm	2.52
Homomers	cytoplasm	22.3		Homomers	cytoplasm	4600
Homomers	cytoplasm	1294		Homomers	cytoplasm	58
Homomers	cytoplasm	650		Monomers	extracellular	9800
Homomers	cytoplasm	80		Homomers	cytoplasm	21
Monomers	cytoplasm	3.042		Homomers	other	3380
Monomers	cytoplasm	89		Homomers	cytoplasm	15.4
Monomers	cytoplasm	1585		Homomers	other	1500
Monomers	cytoplasm	0.052		Monomers	cytoplasm	56.6
Homomers	cytoplasm	300		Homomers	cytoplasm	237
Homomers	cytoplasm	0.27		Monomers	extracellular	4.88
Homomers	other	10330		Homomers	cytoplasm	150000
Homomers	cytoplasm	6.3		Homomers	cytoplasm	20300
Monomers	extracellular	0.026		Homomers	cytoplasm	12.74
Homomers	other	84.8		Monomers	cytoplasm	0.095
Homomers	other	6347		Homomers	cytoplasm	15300
Homomers	cytoplasm	525		Homomers	cytoplasm	114.9
Homomers	cytoplasm	130		Homomers	cytoplasm	20.54
Monomers	cytoplasm	930000000		Homomers	other	4339
Homomers	cytoplasm	5800		Homomers	other	258
Homomers	cytoplasm	826.6		Monomers	cytoplasm	2.105
Homomers	cytoplasm	3200		Monomers	other	100
Homomers	cytoplasm	2400		Homomers	extracellular	42.4
Homomers	cytoplasm	686.6		Monomers	cytoplasm	2090
Homomers	cytoplasm	50		Homomers	other	26
Monomers	cytoplasm	1170		Homomers	cytoplasm	18.9
Monomers	cytoplasm	10.4		Homomers	cytoplasm	86
Homomers	other	3400		Homomers	cytoplasm	13.55
Homomers	cytoplasm	11		Monomers	cytoplasm	720
Homomers	cytoplasm	8.5		Homomers	cytoplasm	5.22
Homomers	cytoplasm	2460		Homomers	other	854.3
Homomers	cytoplasm	24.5		Homomers	other	0.383
Homomers	cytoplasm	200000		Homomers	other	21.6
Homomers	cytoplasm	0.32		Monomers	cytoplasm	32.58
Monomers	other	0.784		Homomers	cytoplasm	208000
Homomers	other	1783		Monomers	cytoplasm	4924.24
Homomers	cytoplasm	11800		Homomers	cytoplasm	740
Homomers	cytoplasm	3333		Homomers	other	4400
Homomers	cytoplasm	9.7		Homomers	other	90000
Homomers	other	690		Homomers	other	347.8
Monomers	other	7182.9		Monomers	cytoplasm	1.8
Homomers	cytoplasm	503		Homomers	other	140
Homomers	cytoplasm	3.58		Homomers	cytoplasm	4271
Homomers	cytoplasm	4.8		Homomers	other	35
Homomers	cytoplasm	410		Monomers	extracellular	547
Homomers	cytoplasm	871		Homomers	cytoplasm	28.1
Monomers	cytoplasm	63.8		Homomers	other	510
Monomers	cytoplasm	0.085		Homomers	cytoplasm	1400
Homomers	cytoplasm	79		Homomers	other	156
Homomers	cytoplasm	188		Monomers	extracellular	0.014
Homomers	cytoplasm	0.47		Homomers	other	3.1
Monomers	extracellular	1050		Homomers	cytoplasm	116.4
Homomers	cytoplasm	208		Homomers	cytoplasm	430
Homomers	cytoplasm	500		Homomers	cytoplasm	167
Homomers	cytoplasm	36900		Monomers	extracellular	23.56
Homomers	cytoplasm	12.6		Monomers	extracellular	83
Homomers	cytoplasm	4		Homomers	other	890
Homomers	cytoplasm	3100		Homomers	cytoplasm	24450
Homomers	cytoplasm	2083		Homomers	cytoplasm	69
Homomers	cytoplasm	16100		Homomers	cytoplasm	11.7
Homomers	cytoplasm	667		Monomers	extracellular	88500
Homomers	cytoplasm	79		Homomers	cytoplasm	5.67
Homomers	cytoplasm	0.18		Homomers	cytoplasm	1.7
Monomers	extracellular	669.2		Monomers	cytoplasm	7104
Monomers	cytoplasm	19.4		Homomers	other	150
Homomers	cytoplasm	0.18		Monomers	other	4.46
Homomers	cytoplasm	0.0012		Monomers	cytoplasm	15000
Monomers	extracellular	5100		Homomers	other	0.07
Homomers	other	57		Homomers	extracellular	4063
Homomers	cytoplasm	519		Monomers	cytoplasm	1200
Homomers	cytoplasm	600000		Monomers	cytoplasm	0.0021
Homomers	cytoplasm	2.72		Homomers	other	555
Homomers	cytoplasm	138		Homomers	cytoplasm	1410
Monomers	cytoplasm	0.006		Homomers	cytoplasm	0.85
Monomers	other	1.4		Homomers	other	76000
Homomers	cytoplasm	17.4		Monomers	cytoplasm	867
Monomers	other	91.67		Homomers	cytoplasm	122.25
Homomers	cytoplasm	3200		Homomers	other	150.8
Monomers	cytoplasm	63		Homomers	cytoplasm	1200
Homomers	cytoplasm	17300		Homomers	other	2.15
Homomers	cytoplasm	190		Homomers	other	186
Homomers	cytoplasm	1200		Homomers	cytoplasm	148.1
Homomers	cytoplasm	1.46		Homomers	cytoplasm	1160
Monomers	cytoplasm	33		Homomers	cytoplasm	1300
Homomers	cytoplasm	530		Homomers	cytoplasm	530
Homomers	cytoplasm	1573.1		Homomers	other	12300
Homomers	cytoplasm	460		Homomers	other	6.78
Homomers	cytoplasm	50		Homomers	extracellular	1680
Homomers	cytoplasm	10.71		Monomers	cytoplasm	6250
Homomers	cytoplasm	7300		Monomers	cytoplasm	82.5
Monomers	extracellular	98		Homomers	cytoplasm	325.25
Homomers	cytoplasm	194.6		Monomers	other	300
Homomers	cytoplasm	1.71		Monomers	cytoplasm	44.1
Monomers	cytoplasm	3400		Homomers	cytoplasm	123
Homomers	cytoplasm	18		Homomers	extracellular	5164
Monomers	cytoplasm	2793		Homomers	cytoplasm	79
Monomers	cytoplasm	210		Homomers	other	983.7
Monomers	cytoplasm	3		Homomers	cytoplasm	1.7
Homomers	cytoplasm	130		Monomers	cytoplasm	20.7
Homomers	cytoplasm	196		Homomers	other	1390
Monomers	other	0.72		Homomers	cytoplasm	5800
Homomers	cytoplasm	1.4		Monomers	cytoplasm	140
Homomers	other	238.6		Homomers	cytoplasm	3.54
Homomers	cytoplasm	112500		Monomers	extracellular	400
Homomers	cytoplasm	191667		Homomers	cytoplasm	9000
Monomers	cytoplasm	9.2		Homomers	extracellular	63.5
Homomers	cytoplasm	0.618		Homomers	other	600
Homomers	cytoplasm	0.6		Homomers	other	25909
Homomers	cytoplasm	180.4		Homomers	cytoplasm	1190
Homomers	cytoplasm	39.66		Monomers	other	93
Monomers	cytoplasm	0.31		Homomers	cytoplasm	2600
Homomers	cytoplasm	31		Monomers	other	950
Homomers	cytoplasm	150		Homomers	extracellular	0.012
Homomers	cytoplasm	655		Homomers	other	6.3
Homomers	cytoplasm	270.8		Homomers	cytoplasm	626
Homomers	cytoplasm	0.12		Homomers	other	80
Monomers	cytoplasm	38.5		Homomers	cytoplasm	610
Monomers	cytoplasm	17		Homomers	cytoplasm	158000
Monomers	cytoplasm	2790		Monomers	cytoplasm	6.82
Homomers	cytoplasm	980		Homomers	cytoplasm	121.88
Monomers	cytoplasm	914		Homomers	extracellular	204
Homomers	cytoplasm	898		Homomers	cytoplasm	100
Homomers	cytoplasm	21		Homomers	other	530
Monomers	cytoplasm	379		Homomers	other	247
Monomers	cytoplasm	75		Homomers	other	21.93
Homomers	cytoplasm	7900		Homomers	cytoplasm	3100
Homomers	cytoplasm	23		Homomers	cytoplasm	16.5
Homomers	cytoplasm	63.1		Homomers	cytoplasm	55.06
Homomers	cytoplasm	130		Homomers	other	22.53
Homomers	other	51370		Monomers	cytoplasm	1000
Homomers	cytoplasm	600		Homomers	cytoplasm	213
Homomers	cytoplasm	0.035		Homomers	cytoplasm	5.13
Homomers	cytoplasm	1.47		Monomers	cytoplasm	1.453
Homomers	cytoplasm	38		Homomers	cytoplasm	9.706
Homomers	extracellular	7.22		Monomers	extracellular	2700
Homomers	cytoplasm	142		Homomers	cytoplasm	29.5
Homomers	cytoplasm	0.25		Monomers	cytoplasm	2600
Homomers	cytoplasm	65250		Monomers	cytoplasm	1.8
Homomers	cytoplasm	16.5		Monomers	extracellular	5000
Homomers	cytoplasm	11		Homomers	cytoplasm	50
Monomers	cytoplasm	0.415		Homomers	other	20
Homomers	cytoplasm	21		Homomers	cytoplasm	16.8
Homomers	cytoplasm	0.015		Monomers	other	72
Homomers	cytoplasm	246		Homomers	cytoplasm	9.42
Homomers	cytoplasm	0.148		Homomers	other	15.5
Homomers	cytoplasm	280		Homomers	other	29
Monomers	cytoplasm	4140		Monomers	cytoplasm	10
Homomers	cytoplasm	67.34		Homomers	other	85
Monomers	cytoplasm	14700		Homomers	cytoplasm	320
Homomers	cytoplasm	23.13		Monomers	cytoplasm	158.5
Homomers	cytoplasm	1.3		Monomers	extracellular	100000
Homomers	cytoplasm	1.2		Monomers	extracellular	11490
Monomers	cytoplasm	1385		Homomers	other	14
Homomers	cytoplasm	16.4		Homomers	cytoplasm	11875
Homomers	cytoplasm	13		Monomers	cytoplasm	25
Homomers	cytoplasm	430		Homomers	cytoplasm	1380
Monomers	cytoplasm	1.4		Homomers	cytoplasm	631.15
Homomers	cytoplasm	26.2		Homomers	cytoplasm	55
Homomers	cytoplasm	149.742		Monomers	other	180
Monomers	other	6776		Homomers	extracellular	678
Homomers	cytoplasm	110		Homomers	cytoplasm	12200
Monomers	cytoplasm	380		Monomers	other	0.81
Homomers	cytoplasm	50300		Monomers	other	67
Homomers	cytoplasm	34		Homomers	cytoplasm	14348
Homomers	cytoplasm	120		Homomers	cytoplasm	1700
Homomers	cytoplasm	1020		Monomers	cytoplasm	140000
Monomers	cytoplasm	89		Homomers	cytoplasm	654.5
Homomers	cytoplasm	30.96		Homomers	cytoplasm	19
Homomers	cytoplasm	1020		Homomers	cytoplasm	0.55
Homomers	other	1		Homomers	cytoplasm	6.8
Homomers	cytoplasm	9		Homomers	cytoplasm	4615
Monomers	cytoplasm	85.1		Monomers	other	230
Homomers	cytoplasm	20		Homomers	cytoplasm	150
Homomers	cytoplasm	0.31		Homomers	cytoplasm	2000
Homomers	cytoplasm	262.1		Monomers	other	28200
Homomers	cytoplasm	4.05		Homomers	cytoplasm	6333
Homomers	cytoplasm	19		Homomers	cytoplasm	2090.5
Homomers	cytoplasm	88		Homomers	cytoplasm	15000
Homomers	cytoplasm	329		Monomers	extracellular	4333
Homomers	cytoplasm	434		Monomers	other	467
Homomers	cytoplasm	2200		Homomers	cytoplasm	4.2
Homomers	cytoplasm	344.3		Monomers	extracellular	1.8
Homomers	cytoplasm	6250		Homomers	extracellular	36
Homomers	cytoplasm	78		Homomers	cytoplasm	1200
Homomers	cytoplasm	14		Homomers	other	9746
Homomers	cytoplasm	3300000		Monomers	other	210
Homomers	cytoplasm	199		Monomers	other	3
Homomers	cytoplasm	224.2		Homomers	cytoplasm	492900
Monomers	cytoplasm	2940		Homomers	cytoplasm	2
Homomers	cytoplasm	643		Monomers	cytoplasm	2652
Homomers	cytoplasm	17		Monomers	extracellular	69
Homomers	cytoplasm	3200		Homomers	cytoplasm	250
Homomers	cytoplasm	3		Monomers	cytoplasm	680
Monomers	cytoplasm	383		Homomers	cytoplasm	8.097
Homomers	cytoplasm	3500		Homomers	cytoplasm	53
Homomers	cytoplasm	160		Homomers	cytoplasm	27000
Homomers	cytoplasm	77.1		Monomers	extracellular	53500
Homomers	cytoplasm	3300		Homomers	other	84.3
Homomers	cytoplasm	60		Monomers	other	9600
Homomers	cytoplasm	10.1		Homomers	cytoplasm	334
Homomers	cytoplasm	250		Monomers	cytoplasm	0.7
Monomers	other	7100		Homomers	cytoplasm	410
Homomers	cytoplasm	9.3		Homomers	other	31000
Monomers	other	0.016		Homomers	cytoplasm	0.17
Homomers	cytoplasm	6.21		Homomers	cytoplasm	0.019
Homomers	cytoplasm	2.55		Homomers	cytoplasm	0.694
Homomers	cytoplasm	26		Homomers	cytoplasm	12.4
Monomers	other	214.8		Homomers	cytoplasm	8690
Homomers	cytoplasm	159		Monomers	cytoplasm	3500
Homomers	cytoplasm	21		Monomers	other	0.038
Homomers	cytoplasm	1000		Homomers	other	0.7
Homomers	cytoplasm	122		Monomers	extracellular	0.556
Homomers	cytoplasm	10.7		Homomers	other	6900
Homomers	cytoplasm	99		Monomers	other	520
Homomers	cytoplasm	17.37		Monomers	cytoplasm	3000
Homomers	cytoplasm	0.74		Homomers	extracellular	7200
Monomers	cytoplasm	2.1		Monomers	cytoplasm	31
Homomers	cytoplasm	12.4		Homomers	other	50
Monomers	cytoplasm	5000		Monomers	other	1.94
Homomers	cytoplasm	0.01		Homomers	cytoplasm	109
Homomers	cytoplasm	17		Homomers	other	429
Homomers	cytoplasm	10.3		Homomers	other	470
Monomers	cytoplasm	4800		Homomers	other	24
Homomers	cytoplasm	1300		Homomers	other	429
Monomers	cytoplasm	0.016		Homomers	cytoplasm	1158
Monomers	cytoplasm	3.1		Homomers	other	1580
Homomers	cytoplasm	1846		Homomers	other	2821
Homomers	cytoplasm	94.2		Homomers	cytoplasm	10.21
Homomers	cytoplasm	8.787		Homomers	other	1300
Homomers	cytoplasm	10		Monomers	extracellular	6.27
Monomers	cytoplasm	51.5		Homomers	cytoplasm	64.71
Homomers	cytoplasm	2.27		Monomers	cytoplasm	1500
Homomers	cytoplasm	134		Homomers	cytoplasm	6.67
Homomers	cytoplasm	258.8		Homomers	cytoplasm	14.6
Homomers	cytoplasm	54		Homomers	other	1.3
Homomers	cytoplasm	30.8
Homomers	cytoplasm	0.6
Monomers	cytoplasm	15
Homomers	cytoplasm	345
Monomers	cytoplasm	242700
Monomers	cytoplasm	910
Homomers	cytoplasm	122
Homomers	cytoplasm	2300
Homomers	cytoplasm	1700
Homomers	cytoplasm	37
Monomers	other	1.51
Homomers	cytoplasm	550
Homomers	cytoplasm	18000
Monomers	cytoplasm	98
Homomers	cytoplasm	1500
Homomers	cytoplasm	430
Homomers	cytoplasm	65.57
Monomers	cytoplasm	44
Homomers	cytoplasm	11
Homomers	cytoplasm	1300
Homomers	cytoplasm	19
Homomers	other	47
Monomers	cytoplasm	130
Homomers	cytoplasm	15.8
Homomers	cytoplasm	3000
Monomers	extracellular	119.9
Homomers	cytoplasm	5.79
Homomers	cytoplasm	610
Homomers	cytoplasm	6325.6
Homomers	cytoplasm	6.5
Homomers	cytoplasm	101500
Homomers	cytoplasm	0.023
Homomers	cytoplasm	198
Homomers	cytoplasm	183
Homomers	cytoplasm	5010
Monomers	cytoplasm	152.9
Homomers	cytoplasm	98
Homomers	cytoplasm	2900
Homomers	cytoplasm	4362
Homomers	cytoplasm	2870
Homomers	cytoplasm	3100
Homomers	cytoplasm	490
Homomers	cytoplasm	160
Homomers	cytoplasm	0.43
Homomers	cytoplasm	4.21
Homomers	other	76
Homomers	cytoplasm	589
Homomers	cytoplasm	173
Monomers	cytoplasm	3188
Monomers	cytoplasm	19000
Homomers	cytoplasm	37
Homomers	other	1.67
Homomers	cytoplasm	1124.9
Monomers	cytoplasm	11
Homomers	cytoplasm	46
Homomers	cytoplasm	2.7
Homomers	cytoplasm	59
Homomers	cytoplasm	23
Homomers	cytoplasm	450
Homomers	cytoplasm	300
Monomers	extracellular	394
Homomers	cytoplasm	50.4
Monomers	cytoplasm	0.77
Monomers	cytoplasm	11
Homomers	cytoplasm	280
Homomers	cytoplasm	38
Homomers	cytoplasm	2300
Homomers	cytoplasm	7.7
Homomers	cytoplasm	5100
Homomers	cytoplasm	4.8
Homomers	cytoplasm	1.7
Homomers	cytoplasm	226.2
Monomers	cytoplasm	18.9
Homomers	cytoplasm	426
Monomers	cytoplasm	2200
Homomers	cytoplasm	1.85
Homomers	cytoplasm	410
Homomers	cytoplasm	153.5
Monomers	cytoplasm	1.7
Homomers	cytoplasm	6043
Homomers	cytoplasm	6540
Homomers	cytoplasm	228.2
Homomers	cytoplasm	13
Homomers	cytoplasm	23.75
Monomers	cytoplasm	180
Homomers	cytoplasm	1636
Monomers	cytoplasm	86.4
Monomers	cytoplasm	109
Homomers	cytoplasm	4000
Homomers	cytoplasm	120000
Homomers	cytoplasm	18.4
Homomers	cytoplasm	4
Homomers	cytoplasm	12.93
Homomers	other	1.1
Homomers	cytoplasm	717
Homomers	cytoplasm	74.67
Homomers	cytoplasm	879.3
Homomers	cytoplasm	21
Homomers	cytoplasm	36120
Homomers	cytoplasm	11818.2
Homomers	cytoplasm	1240
Homomers	cytoplasm	14.78
Homomers	cytoplasm	13300
Homomers	other	345
Monomers	other	312
Monomers	cytoplasm	3.1
Monomers	cytoplasm	230
Homomers	cytoplasm	44
Monomers	cytoplasm	0.0558
Homomers	cytoplasm	2120
Monomers	extracellular	534
Homomers	cytoplasm	72784.8
Homomers	cytoplasm	430000
Homomers	cytoplasm	10000
Homomers	cytoplasm	2.8
Homomers	cytoplasm	237.2
Homomers	cytoplasm	8.28
Homomers	cytoplasm	920
Homomers	cytoplasm	32.02
Homomers	cytoplasm	2190
Homomers	cytoplasm	52.63
Monomers	cytoplasm	8.6
Homomers	cytoplasm	1090
Homomers	cytoplasm	1318
Homomers	cytoplasm	33020
Homomers	cytoplasm	13
Homomers	cytoplasm	6.0261
Homomers	cytoplasm	536.5
Homomers	cytoplasm	0.916
Monomers	cytoplasm	17
Homomers	cytoplasm	51.81
Homomers	cytoplasm	5.2
Monomers	other	17500
Homomers	cytoplasm	0.103
Homomers	cytoplasm	20
Monomers	cytoplasm	20000
Homomers	cytoplasm	0.255
Monomers	other	1.9
Homomers	cytoplasm	11.5
Homomers	cytoplasm	680
Homomers	cytoplasm	583
Monomers	cytoplasm	240
Homomers	cytoplasm	4.8
Monomers	cytoplasm	81
Homomers	other	13.07
Monomers	cytoplasm	19.3
Homomers	cytoplasm	57
Homomers	cytoplasm	1.96
Homomers	other	14100
Homomers	cytoplasm	3.62
Homomers	cytoplasm	45
Homomers	cytoplasm	0.53
Homomers	cytoplasm	0.0065
Homomers	cytoplasm	0.041
Monomers	cytoplasm	41
Homomers	cytoplasm	2500
Homomers	cytoplasm	8600
Homomers	cytoplasm	9.3
