# Supplementary material for: Cellular location shapes quaternary structure of enzymes
Source: Nat Commun. 2024 Oct 1;15:8505. doi: 10.1038/s41467-024-52662-2 (PMC11445431; doi:10.1038/s41467-024-52662-2)
Supplement: Supplementary file 8 — Source Data [file 41467_2024_52662_MOESM8_ESM.zip › SourceData/Source_Data_FigureS5.xlsx]

## Sheet: B
OG	Root	Pecent
2BPI7.1	Monomer	85
2C0PQ.1	Monomer	95.6522
2C38W.1	Monomer	94.7368
2C5VT.1	Monomer	100
2CXGK.1	Monomer	72.7273
COG0105.1	Homomer	17.9487
COG0366.1	Monomer	39.2157
COG0596.1	Monomer	18.75
COG0627.1	Monomer	50
COG0652.1	Monomer	15.7895
COG1404.1	Monomer	44.4444
COG1409.1	Monomer	70
COG1472.1	Monomer	43.3333
COG1501.1	Monomer	12.5
COG1524.1	Monomer	28.5714
COG1621.1	Monomer	72.7273
COG1680.1	Monomer	10.8108
COG1816.1	Monomer	8.33333
COG2032.1	Homomer	8.33333
COG2267.2	Monomer	9.09091
COG2272.1	Monomer	42.1053
COG2273.1	Monomer	83.3333
COG2303.1	Monomer	50
COG2351.1	Homomer	57.1429
COG2367.1	Monomer	20.4545
COG2723.1	Monomer	4.16667
COG2730.1	Monomer	62.5
COG2837.2	Homomer	54.5455
COG3325.1	Monomer	84.2105
COG3405.1	Monomer	100
COG3507.1	Monomer	16.6667
COG3525.1	Monomer	11.1111
COG3693.1	Monomer	87.5
COG3866.1	Monomer	100
COG4870.1	Monomer	33.3333
KOG1642.1	Monomer	81.8182
KOG4087.1	Monomer	98.1818

## Sheet: C
OG	Root	Pecent
2BPI7.1	Monomer	85
2C0PQ.1	Monomer	95.6522
2C38W.1	Monomer	94.7368
2C5VT.1	Monomer	100
2CXGK.1	Monomer	72.7273
COG0105.1	Homomer	17.9487
COG0366.1	Monomer	39.2157
COG0596.1	Monomer	18.75
COG0605.1	Homomer	19.2308
COG0652.1	Monomer	15.7895
COG1028.1	Homomer	0.571429
COG1231.1	Homomer	20
COG1404.1	Monomer	44.4444
COG1501.1	Homomer	12.5
COG1524.1	Monomer	28.5714
COG1621.1	Monomer	72.7273
COG2032.1	Homomer	8.33333
COG2272.1	Monomer	42.1053
COG2273.1	Monomer	83.3333
COG2303.1	Monomer	50
COG2367.1	Monomer	20.4545
COG2730.1	Monomer	62.5
COG2837.2	Homomer	54.5455
COG3250.1	Homomer	17.6471
COG3325.1	Monomer	84.2105
COG3405.1	Monomer	100
COG3507.1	Monomer	16.6667
COG3525.1	Monomer	11.1111
COG3693.1	Monomer	87.5
COG3866.1	Monomer	100
COG4870.1	Monomer	33.3333
KOG1642.1	Monomer	81.8182
KOG4087.1	Monomer	98.1818

## Sheet: F
OG	Root	Percent	Area
2BPI7.1	Monomer	85	1236.57
2C0PQ.1	Monomer	95.6522	763.354
2C38W.1	Monomer	94.7368	713.04
2C5VT.1	Monomer	100	628.717
2CXGK.1	Monomer	72.7273	368.683
COG0105.1	Homomer	17.9487	2187.75
COG0366.1	Monomer	39.2157	1631.96
COG0596.1	Monomer	18.75	1355.31
COG0627.1	Monomer	50	1198.13
COG0652.1	Monomer	15.7895	1519.21
COG1404.1	Monomer	44.4444	1846.28
COG1409.1	Monomer	70	3009.56
COG1472.1	Monomer	43.3333	2063.46
COG1501.1	Monomer	12.5	2496.14
COG1524.1	Monomer	28.5714	1478
COG1621.1	Monomer	72.7273	1823.85
COG1680.1	Monomer	10.8108	1000.08
COG1816.1	Monomer	8.33333	1333.2
COG2032.1	Homomer	8.33333	760.148
COG2267.2	Monomer	9.09091	1275.98
COG2272.1	Monomer	42.1053	1099.22
COG2273.1	Monomer	83.3333	632.065
COG2303.1	Monomer	50	4048.27
COG2351.1	Homomer	57.1429	1606.24
COG2367.1	Monomer	20.4545	1010.1
COG2723.1	Monomer	4.16667	1661.79
COG2730.1	Monomer	62.5	913.541
COG2837.2	Homomer	54.5455	1989.71
COG3325.1	Monomer	84.2105	1013.07
COG3405.1	Monomer	100	873.607
COG3507.1	Monomer	16.6667	2351.53
COG3525.1	Monomer	11.1111	2333.66
COG3693.1	Monomer	87.5	784.357
COG3866.1	Monomer	100	1046.64
COG4870.1	Monomer	33.3333	1154.65
KOG1642.1	Monomer	81.8182	485.61
KOG4087.1	Monomer	98.1818	710.728
