# Supplementary material for: Cellular location shapes quaternary structure of enzymes
Source: Nat Commun. 2024 Oct 1;15:8505. doi: 10.1038/s41467-024-52662-2 (PMC11445431; doi:10.1038/s41467-024-52662-2)
Supplement: Supplementary file 8 — Source Data [file 41467_2024_52662_MOESM8_ESM.zip › SourceData/Source_Data_FigureS6.xlsx]

## Sheet: A
Binary				Multi
OG	Root	Distance		OG	Root	Distance
2BPI7.1	Monomer	0.843701		28MUD.1	Monomer	1.14027
2C38W.1	Monomer	0.544662		2BPI7.1	Monomer	0.843701
COG0005.1	Homomer	2.27252		2C0PQ.1	Monomer	2.3876
COG0006.1	Homomer	2.13108		2C38W.1	Monomer	0.544662
COG0008.1	Monomer	1.9546		COG0005.1	Homomer	2.27252
COG0010.1	Homomer	2.43282		COG0006.1	Homomer	2.13108
COG0020.1	Homomer	1.71377		COG0008.1	Monomer	1.9546
COG0021.1	Homomer	2.38086		COG0010.1	Homomer	2.43282
COG0031.1	Homomer	1.45435		COG0015.1	Homomer	2.05965
COG0044.1	Homomer	2.83271		COG0020.1	Homomer	1.71377
COG0057.1	Homomer	5.14698		COG0021.1	Homomer	2.38086
COG0058.1	Homomer	1.13889		COG0024.1	Monomer	2.33634
COG0105.1	Homomer	1.00988		COG0028.1	Homomer	1.78942
COG0115.1	Homomer	2.86403		COG0031.1	Homomer	1.45435
COG0119.1	Homomer	2.17249		COG0039.1	Homomer	2.43071
COG0120.1	Homomer	1.14197		COG0041.1	Homomer	1.31512
COG0123.1	Homomer	2.31981		COG0059.1	Homomer	1.90616
COG0126.1	Monomer	0.992212		COG0075.1	Homomer	1.55842
COG0128.1	Monomer	1.5063		COG0076.1	Homomer	3.04276
COG0136.1	Homomer	2.71148		COG0078.1	Homomer	2.00716
COG0148.1	Homomer	0.977889		COG0104.1	Homomer	1.32042
COG0149.1	Homomer	2.34158		COG0105.1	Homomer	1.00988
COG0152.1	Homomer	1.70189		COG0106.1	Monomer	2.6888
COG0156.1	Homomer	1.37036		COG0110.1	Homomer	2.24974
COG0167.1	Homomer	2.19002		COG0111.1	Homomer	2.0667
COG0169.1	Homomer	2.11273		COG0112.1	Homomer	2.57435
COG0172.1	Homomer	1.53591		COG0115.1	Homomer	2.86403
COG0176.1	Homomer	2.15004		COG0119.1	Homomer	2.17249
COG0179.1	Homomer	2.08312		COG0120.1	Homomer	1.14197
COG0180.1	Homomer	2.53036		COG0123.1	Monomer	2.31981
COG0190.1	Homomer	1.75548		COG0125.1	Homomer	1.66724
COG0193.1	Monomer	1.30575		COG0126.1	Monomer	0.992212
COG0194.1	Homomer	1.30985		COG0128.1	Monomer	1.5063
COG0207.1	Homomer	1.78365		COG0136.1	Homomer	2.71148
COG0262.1	Monomer	1.74463		COG0142.1	Homomer	3.27734
COG0274.1	Homomer	1.78253		COG0148.1	Homomer	0.977889
COG0277.1	Monomer	3.1303		COG0149.1	Homomer	2.34158
COG0281.1	Homomer	1.94317		COG0156.1	Homomer	1.37036
COG0289.1	Homomer	1.30305		COG0157.1	Homomer	1.44304
COG0296.1	Monomer	2.49022		COG0158.1	Homomer	1.92668
COG0318.1	Monomer	1.813		COG0160.1	Homomer	1.6745
COG0331.1	Monomer	1.44375		COG0161.1	Homomer	1.501
COG0346.1	Homomer	2.04516		COG0166.1	Homomer	2.89414
COG0363.1	Monomer	2.00801		COG0171.1	Homomer	2.24054
COG0366.1	Monomer	3.11477		COG0172.1	Homomer	1.53591
COG0386.1	Monomer	1.47412		COG0174.1	Homomer	2.70231
COG0388.1	Homomer	1.90996		COG0179.1	Homomer	2.08312
COG0402.2	Homomer	1.93502		COG0180.1	Homomer	2.53036
COG0431.1	Homomer	1.96529		COG0183.1	Homomer	2.79132
COG0438.1	Monomer	2.11695		COG0190.1	Homomer	1.75548
COG0446.1	Homomer	2.46519		COG0193.1	Monomer	1.30575
COG0451.1	Homomer	2.44474		COG0205.1	Homomer	2.09787
COG0454.1	Homomer	2.24706		COG0207.1	Homomer	1.78365
COG0483.1	Homomer	1.92369		COG0208.1	Homomer	2.82158
COG0500.1	Homomer	2.50484		COG0221.1	Homomer	2.78949
COG0521.1	Homomer	1.40333		COG0235.1	Homomer	1.87387
COG0524.1	Homomer	2.53973		COG0240.1	Homomer	3.76678
COG0545.1	Homomer	0.962709		COG0242.1	Monomer	2.20207
COG0548.1	Homomer	1.4478		COG0245.1	Homomer	1.26109
COG0561.2	Monomer	2.0749		COG0251.1	Homomer	0.883917
COG0584.1	Monomer	1.92282		COG0252.1	Homomer	1.69599
COG0588.1	Homomer	3.4128		COG0262.1	Monomer	1.74463
COG0604.1	Homomer	1.84141		COG0274.1	Homomer	1.78253
COG0605.1	Homomer	1.47717		COG0277.1	Monomer	3.1303
COG0607.1	Monomer	2.24249		COG0288.1	Homomer	2.93224
COG0623.1	Homomer	1.36275		COG0289.1	Homomer	1.30305
COG0624.1	Homomer	2.83529		COG0295.1	Homomer	2.00956
COG0625.1	Homomer	2.08966		COG0296.1	Monomer	2.49022
COG0637.1	Homomer	2.62316		COG0318.1	Monomer	1.813
COG0652.1	Monomer	1.743		COG0329.1	Homomer	2.19829
COG0654.1	Homomer	2.71592		COG0331.1	Monomer	1.44375
COG0656.1	Monomer	1.49014		COG0334.1	Homomer	1.6808
COG0657.1	Homomer	2.2051		COG0363.1	Monomer	2.00801
COG0665.1	Monomer	2.42601		COG0365.1	Monomer	1.63438
COG0673.1	Homomer	2.48459		COG0366.1	Monomer	3.11477
COG0693.1	Homomer	1.43504		COG0372.1	Homomer	2.25585
COG0740.1	Homomer	0.992238		COG0386.1	Monomer	1.47412
COG0753.1	Homomer	3.91585		COG0388.1	Homomer	1.90996
COG0766.1	Homomer	0.878494		COG0394.1	Monomer	1.87526
COG0768.1	Monomer	1.91665		COG0399.1	Homomer	1.70766
COG0796.1	Homomer	1.71349		COG0402.2	Homomer	1.93502
COG1011.1	Homomer	2.15722		COG0414.1	Homomer	1.52627
COG1024.1	Homomer	1.7828		COG0421.1	Homomer	1.54595
COG1028.1	Homomer	2.41575		COG0436.1	Homomer	2.80519
COG1052.1	Homomer	1.75763		COG0438.1	Monomer	2.11695
COG1057.1	Homomer	1.92431		COG0446.1	Monomer	2.46519
COG1064.1	Homomer	1.48563		COG0450.1	Homomer	1.23148
COG1082.1	Homomer	2.63578		COG0451.1	Homomer	2.44474
COG1100.1	Monomer	1.88019		COG0454.1	Homomer	2.24706
COG1109.1	Monomer	2.0344		COG0469.1	Homomer	2.24561
COG1171.1	Homomer	2.13255		COG0473.1	Homomer	1.20137
COG1181.1	Homomer	1.72489		COG0483.1	Homomer	1.92369
COG1209.1	Homomer	1.37021		COG0491.1	Monomer	3.19499
COG1210.1	Homomer	0.963331		COG0492.1	Homomer	1.85483
COG1335.1	Homomer	1.80637		COG0494.1	Monomer	3.27014
COG1409.1	Monomer	2.28406		COG0499.1	Homomer	1.53505
COG1472.1	Monomer	2.84071		COG0500.1	Monomer	2.50484
COG1524.1	Monomer	2.2219		COG0503.1	Homomer	1.75192
COG1621.1	Monomer	1.80401		COG0521.1	Homomer	1.40333
COG1670.1	Homomer	2.38645		COG0524.1	Homomer	2.53973
COG1680.1	Homomer	2.54406		COG0528.1	Homomer	1.77099
COG1874.1	Homomer	2.59839		COG0537.1	Homomer	1.73641
COG1882.1	Homomer	1.78192		COG0545.1	Monomer	0.962709
COG1893.1	Homomer	1.60627		COG0561.2	Monomer	2.0749
COG1902.1	Monomer	1.84684		COG0563.1	Monomer	1.66012
COG1940.1	Homomer	1.99956		COG0584.1	Monomer	1.92282
COG1995.1	Homomer	1.91883		COG0596.1	Monomer	2.64079
COG2030.1	Homomer	1.70653		COG0604.1	Homomer	1.84141
COG2032.1	Homomer	1.96289		COG0607.1	Monomer	2.24249
COG2070.1	Homomer	1.43665		COG0623.1	Homomer	1.36275
COG2084.1	Homomer	1.80428		COG0624.1	Homomer	2.83529
COG2124.1	Monomer	2.82631		COG0625.1	Homomer	2.08966
COG2141.1	Homomer	2.04084		COG0626.1	Homomer	1.30905
COG2175.1	Homomer	3.00478		COG0634.1	Homomer	1.58643
COG2230.1	Homomer	1.92482		COG0652.1	Monomer	1.743
COG2240.1	Homomer	2.12921		COG0654.1	Monomer	2.71592
COG2267.2	Homomer	1.96554		COG0656.1	Monomer	1.49014
COG2273.1	Monomer	1.73089		COG0657.1	Homomer	2.2051
COG2303.1	Monomer	2.40879		COG0665.1	Monomer	2.42601
COG2367.1	Monomer	2.16489		COG0667.1	Monomer	1.75561
COG2602.1	Monomer	2.1825		COG0669.1	Homomer	0.921109
COG2723.1	Monomer	1.93158		COG0673.1	Homomer	2.48459
COG2730.1	Monomer	2.60883		COG0693.1	Homomer	1.43504
COG2746.1	Homomer	1.45315		COG0698.1	Homomer	1.40356
COG2837.2	Homomer	2.44711		COG0753.1	Homomer	3.91585
COG2897.1	Monomer	1.65107		COG0757.1	Homomer	1.21997
COG2942.1	Monomer	2.16669		COG0764.1	Homomer	3.55209
COG3119.1	Monomer	1.81991		COG0768.1	Monomer	1.91665
COG3250.1	Homomer	3.25707		COG0775.1	Homomer	3.43125
COG3325.1	Monomer	2.33424		COG0778.1	Homomer	2.99171
COG3338.1	Homomer	1.3152		COG0783.1	Homomer	1.60576
COG3405.1	Monomer	2.38644		COG0787.1	Homomer	1.47914
COG3407.1	Homomer	1.61557		COG1012.1	Homomer	2.4131
COG3491.1	Monomer	2.06439		COG1024.1	Homomer	1.7828
COG3507.1	Monomer	3.14845		COG1028.1	Homomer	2.41575
COG3525.1	Monomer	2.54627		COG1052.1	Homomer	1.75763
COG3693.1	Monomer	2.03446		COG1062.1	Homomer	1.55916
COG3866.1	Monomer	1.35476		COG1063.1	Homomer	2.20334
COG3938.1	Homomer	1.47607		COG1100.1	Monomer	1.88019
COG4122.1	Homomer	2.05746		COG1109.1	Monomer	2.0344
COG4284.1	Monomer	2.35404		COG1167.1	Homomer	1.54685
COG4870.1	Monomer	2.31709		COG1171.1	Homomer	2.13255
COG4948.1	Homomer	2.21152		COG1181.1	Homomer	1.72489
COG5078.1	Monomer	1.48865		COG1182.1	Homomer	1.38861
COG5285.1	Monomer	1.51484		COG1209.1	Homomer	1.37021
COG5640.1	Monomer	1.3325		COG1212.1	Homomer	1.29865
KOG0406.1	Homomer	1.78351		COG1249.1	Homomer	2.00763
KOG1192.1	Monomer	1.68511		COG1250.1	Homomer	1.28316
KOG1642.1	Monomer	1.33346		COG1335.1	Homomer	1.80637
KOG1695.1	Homomer	1.66291		COG1385.1	Homomer	1.88479
2C8JB.1	Monomer	1.25622		COG1404.1	Monomer	1.25297
COG0001.1	Homomer	2.25552		COG1472.1	Monomer	2.84071
COG0015.1	Homomer	2.05965		COG1501.1	Monomer	2.04392
COG0019.1	Homomer	3.02674		COG1524.1	Monomer	2.2219
COG0028.1	Homomer	1.78942		COG1621.1	Monomer	1.80401
COG0036.1	Homomer	2.43035		COG1670.1	Homomer	2.38645
COG0039.1	Homomer	2.43071		COG1680.1	Monomer	2.54406
COG0041.1	Homomer	1.31512		COG1778.1	Homomer	1.25734
COG0059.1	Homomer	1.90616		COG1816.1	Monomer	1.73885
COG0075.1	Homomer	1.55842		COG1893.1	Homomer	1.60627
COG0076.1	Homomer	3.04276		COG1902.1	Monomer	1.84684
COG0078.1	Homomer	2.00716		COG1940.1	Homomer	1.99956
COG0079.1	Homomer	1.63753		COG1957.1	Homomer	1.56115
COG0104.1	Homomer	1.32042		COG1960.1	Homomer	2.64176
COG0110.1	Homomer	2.24974		COG1995.1	Homomer	1.91883
COG0111.1	Homomer	2.0667		COG2021.1	Homomer	2.9682
COG0112.1	Homomer	2.57435		COG2030.1	Homomer	1.70653
COG0114.1	Homomer	0.942562		COG2032.1	Homomer	1.96289
COG0124.1	Homomer	1.7056		COG2070.1	Homomer	1.43665
COG0125.1	Homomer	1.66724		COG2084.1	Homomer	1.80428
COG0142.1	Homomer	3.27734		COG2124.1	Monomer	2.82631
COG0157.1	Homomer	1.44304		COG2132.1	Monomer	2.85053
COG0158.1	Homomer	1.92668		COG2141.1	Homomer	2.04084
COG0160.1	Homomer	1.6745		COG2171.1	Homomer	2.86064
COG0161.1	Homomer	1.501		COG2240.1	Homomer	2.12921
COG0166.1	Homomer	2.89414		COG2272.1	Monomer	2.05429
COG0171.1	Homomer	2.24054		COG2273.1	Monomer	1.73089
COG0174.1	Homomer	2.70231		COG2303.1	Monomer	2.40879
COG0183.1	Homomer	2.79132		COG2351.1	Homomer	1.28635
COG0191.1	Homomer	1.66443		COG2367.1	Monomer	2.16489
COG0192.1	Homomer	0.555057		COG2453.2	Monomer	2.45373
COG0205.1	Homomer	2.09787		COG2602.1	Monomer	2.1825
COG0208.1	Homomer	2.82158		COG2723.1	Monomer	1.93158
COG0219.1	Homomer	1.29084		COG2730.1	Monomer	2.60883
COG0221.1	Homomer	2.78949		COG2746.1	Homomer	1.45315
COG0235.1	Homomer	1.87387		COG2820.1	Homomer	1.67465
COG0240.1	Homomer	3.76678		COG2837.2	Homomer	2.44711
COG0245.1	Homomer	1.26109		COG2877.1	Homomer	0.865123
COG0251.1	Homomer	0.883917		COG2897.1	Monomer	1.65107
COG0252.1	Homomer	1.69599		COG2942.1	Monomer	2.16669
COG0260.1	Homomer	2.04799		COG3119.1	Monomer	1.81991
COG0282.1	Homomer	1.39798		COG3250.1	Homomer	3.25707
COG0284.1	Homomer	2.89655		COG3325.1	Monomer	2.33424
COG0288.1	Homomer	2.93224		COG3338.1	Monomer	1.3152
COG0295.1	Homomer	2.00956		COG3405.1	Monomer	2.38644
COG0304.1	Homomer	1.82331		COG3407.1	Homomer	1.61557
COG0329.1	Homomer	2.19829		COG3424.1	Homomer	2.24154
COG0332.1	Homomer	1.70603		COG3491.1	Monomer	2.06439
COG0334.1	Homomer	1.6808		COG3507.1	Monomer	3.14845
COG0336.1	Homomer	0.988665		COG3525.1	Monomer	2.54627
COG0362.1	Homomer	1.12801		COG3693.1	Monomer	2.03446
COG0372.1	Homomer	2.25585		COG3866.1	Monomer	1.35476
COG0381.1	Homomer	2.87969		COG3938.1	Homomer	1.47607
COG0399.1	Homomer	1.70766		COG4122.1	Homomer	2.05746
COG0414.1	Homomer	1.52627		COG4284.1	Monomer	2.35404
COG0421.1	Homomer	1.54595		COG4638.1	Homomer	2.00887
COG0436.1	Homomer	2.80519		COG4799.1	Homomer	1.98608
COG0450.1	Homomer	1.23148		COG4870.1	Monomer	2.31709
COG0461.1	Homomer	2.03474		COG4948.1	Homomer	2.21152
COG0462.1	Homomer	1.25365		COG4992.1	Homomer	1.89862
COG0469.1	Homomer	2.24561		COG5078.1	Monomer	1.48865
COG0473.1	Homomer	1.20137		COG5285.1	Monomer	1.51484
COG0492.1	Homomer	1.85483		COG5640.1	Monomer	1.3325
COG0499.1	Homomer	1.53505		KOG0406.1	Homomer	1.78351
COG0503.1	Homomer	1.75192		KOG1192.1	Monomer	1.68511
COG0516.1	Homomer	1.48364		KOG1642.1	Monomer	1.33346
COG0528.1	Homomer	1.77099		KOG1695.1	Homomer	1.66291
COG0537.1	Homomer	1.73641		KOG3178.1	Homomer	2.12628
COG0538.1	Homomer	3.22146		2C8JB.1	Monomer	1.25622
COG0626.1	Homomer	1.30905		COG0001.1	Homomer	2.25552
COG0634.1	Homomer	1.58643		COG0019.1	Homomer	3.02674
COG0655.1	Homomer	2.19143		COG0079.1	Homomer	1.63753
COG0669.1	Homomer	0.921109		COG0114.1	Homomer	0.942562
COG0698.1	Homomer	1.40356		COG0124.1	Homomer	1.7056
COG0720.1	Homomer	2.48814		COG0219.1	Homomer	1.29084
COG0736.1	Homomer	1.51117		COG0260.1	Homomer	2.04799
COG0756.1	Homomer	1.86331		COG0282.1	Homomer	1.39798
COG0757.1	Homomer	1.21997		COG0284.1	Homomer	2.89655
COG0764.1	Homomer	3.55209		COG0304.1	Homomer	1.82331
COG0775.1	Homomer	3.43125		COG0332.1	Homomer	1.70603
COG0778.1	Homomer	2.99171		COG0336.1	Homomer	0.988665
COG0783.1	Homomer	1.60576		COG0362.1	Homomer	1.12801
COG0787.1	Homomer	1.47914		COG0461.1	Homomer	2.03474
COG0813.1	Homomer	0.669409		COG0538.1	Homomer	3.22146
COG1012.1	Homomer	2.4131		COG0655.1	Homomer	2.19143
COG1045.1	Homomer	1.88591		COG0736.1	Homomer	1.51117
COG1062.1	Homomer	1.55916		COG0756.1	Homomer	1.86331
COG1063.1	Homomer	2.20334		COG0813.1	Homomer	0.669409
COG1104.1	Homomer	2.51555		COG1104.1	Homomer	2.51555
COG1167.1	Homomer	1.54685		COG1190.1	Homomer	1.20878
COG1182.1	Homomer	1.38861		COG1211.1	Homomer	1.66043
COG1190.1	Homomer	1.20878		COG1448.1	Homomer	2.26845
COG1211.1	Homomer	1.66043		COG1528.1	Homomer	1.72756
COG1212.1	Homomer	1.29865		COG1539.1	Homomer	1.48916
COG1249.1	Homomer	2.00763		COG1686.1	Monomer	1.36052
COG1250.1	Homomer	1.28316		COG1853.1	Homomer	1.89325
COG1304.1	Homomer	2.26501		COG1898.1	Homomer	2.22993
COG1385.1	Homomer	1.88479		COG1932.1	Homomer	2.72876
COG1448.1	Homomer	2.26845		COG2115.1	Homomer	2.12743
COG1528.1	Homomer	1.72756		COG2193.1	Homomer	0.933753
COG1539.1	Homomer	1.48916		COG2368.1	Homomer	1.54774
COG1611.1	Homomer	2.48417		COG3485.1	Homomer	1.29072
COG1686.1	Monomer	1.36052		COG3979.1	Monomer	0.576549
COG1778.1	Homomer	1.25734		COG5434.1	Monomer	1.69277
COG1850.1	Homomer	1.75417
COG1853.1	Homomer	1.89325
COG1898.1	Homomer	2.22993
COG1932.1	Homomer	2.72876
COG1957.1	Homomer	1.56115
COG1960.1	Homomer	2.64176
COG2021.1	Homomer	2.9682
COG2050.1	Homomer	1.97625
COG2115.1	Homomer	2.12743
COG2171.1	Homomer	2.86064
COG2193.1	Homomer	0.933753
COG2351.1	Homomer	1.28635
COG2368.1	Homomer	1.54774
COG2820.1	Homomer	1.67465
COG2877.1	Homomer	0.865123
COG2986.1	Homomer	5.56573
COG3253.1	Homomer	1.93131
COG3424.1	Homomer	2.24154
COG3485.1	Homomer	1.29072
COG3588.1	Homomer	3.42917
COG3979.1	Monomer	0.576549
COG4638.1	Homomer	2.00887
COG4799.1	Homomer	1.98608
COG4992.1	Homomer	1.89862
COG5434.1	Monomer	1.69277
KOG3178.1	Homomer	2.12628

## Sheet: B
Binary				Multi
OG	Root	Distance		OG	Root	Distance
2BPI7.1	Monomer	1.31549		28MUD.1	Monomer	1.85013
2C38W.1	Monomer	0.964707		2BPI7.1	Monomer	1.31549
COG0005.1	Homomer	3.10756		2C0PQ.1	Monomer	3.02303
COG0006.1	Homomer	3.51844		2C38W.1	Monomer	0.964707
COG0008.1	Monomer	2.76048		COG0005.1	Homomer	3.10756
COG0010.1	Homomer	4.12405		COG0006.1	Homomer	3.51844
COG0020.1	Homomer	2.35428		COG0008.1	Monomer	2.76048
COG0021.1	Homomer	1.86142		COG0010.1	Homomer	4.12405
COG0031.1	Homomer	2.54578		COG0015.1	Homomer	3.20817
COG0044.1	Homomer	2.90742		COG0020.1	Homomer	2.35428
COG0057.1	Homomer	2.50591		COG0021.1	Homomer	1.86142
COG0058.1	Homomer	1.79827		COG0024.1	Monomer	3.22566
COG0105.1	Homomer	1.5322		COG0028.1	Homomer	3.04309
COG0115.1	Homomer	3.95857		COG0031.1	Homomer	2.54578
COG0119.1	Homomer	3.38165		COG0039.1	Homomer	3.40738
COG0120.1	Homomer	1.91728		COG0041.1	Homomer	2.00231
COG0123.1	Homomer	3.38049		COG0059.1	Homomer	2.36608
COG0126.1	Monomer	1.6048		COG0075.1	Homomer	2.58036
COG0128.1	Monomer	2.25389		COG0076.1	Homomer	4.36596
COG0136.1	Homomer	3.63805		COG0078.1	Homomer	2.48549
COG0148.1	Homomer	1.38794		COG0104.1	Homomer	1.81815
COG0149.1	Homomer	2.2235		COG0105.1	Homomer	1.5322
COG0152.1	Homomer	2.60408		COG0106.1	Monomer	2.42706
COG0156.1	Homomer	2.41255		COG0110.1	Homomer	3.38684
COG0167.1	Homomer	3.03218		COG0111.1	Homomer	3.36654
COG0169.1	Homomer	3.35625		COG0112.1	Homomer	2.05085
COG0172.1	Homomer	2.04504		COG0115.1	Homomer	3.95857
COG0176.1	Homomer	3.31452		COG0119.1	Homomer	3.38165
COG0179.1	Homomer	2.93628		COG0120.1	Homomer	1.91728
COG0180.1	Homomer	3.18325		COG0123.1	Monomer	3.38049
COG0190.1	Homomer	1.90058		COG0125.1	Homomer	2.65834
COG0193.1	Monomer	2.03696		COG0126.1	Monomer	1.6048
COG0194.1	Homomer	2.22353		COG0128.1	Monomer	2.25389
COG0207.1	Homomer	2.08581		COG0136.1	Homomer	3.63805
COG0262.1	Monomer	2.89329		COG0142.1	Homomer	4.46669
COG0274.1	Homomer	2.50446		COG0148.1	Homomer	1.38794
COG0277.1	Monomer	5.12729		COG0149.1	Homomer	2.2235
COG0281.1	Homomer	2.28501		COG0156.1	Homomer	2.41255
COG0289.1	Homomer	1.9648		COG0157.1	Homomer	2.37806
COG0296.1	Monomer	3.95666		COG0158.1	Homomer	1.82673
COG0318.1	Monomer	2.9638		COG0160.1	Homomer	2.41208
COG0331.1	Monomer	2.16301		COG0161.1	Homomer	2.53385
COG0346.1	Homomer	3.41351		COG0166.1	Homomer	3.56651
COG0363.1	Monomer	3.13494		COG0171.1	Homomer	3.19006
COG0366.1	Monomer	4.57102		COG0172.1	Homomer	2.04504
COG0386.1	Monomer	2.32856		COG0174.1	Homomer	3.5329
COG0388.1	Homomer	3.32382		COG0179.1	Homomer	2.93628
COG0402.2	Homomer	3.36347		COG0180.1	Homomer	3.18325
COG0431.1	Homomer	3.18002		COG0183.1	Homomer	1.95464
COG0438.1	Monomer	3.7124		COG0190.1	Homomer	1.90058
COG0446.1	Homomer	3.8424		COG0193.1	Monomer	2.03696
COG0451.1	Homomer	4.10653		COG0205.1	Homomer	2.81442
COG0454.1	Homomer	4.19919		COG0207.1	Homomer	2.08581
COG0483.1	Homomer	3.27707		COG0208.1	Homomer	3.76953
COG0500.1	Homomer	4.39854		COG0221.1	Homomer	3.40532
COG0521.1	Homomer	2.30525		COG0235.1	Homomer	3.15832
COG0524.1	Homomer	3.7206		COG0240.1	Homomer	3.42476
COG0545.1	Homomer	1.64279		COG0242.1	Monomer	3.07719
COG0548.1	Homomer	2.46628		COG0245.1	Homomer	1.41089
COG0561.2	Monomer	3.45426		COG0251.1	Homomer	1.53773
COG0584.1	Monomer	3.05408		COG0252.1	Homomer	2.33392
COG0588.1	Homomer	2.87802		COG0262.1	Monomer	2.89329
COG0604.1	Homomer	3.17394		COG0274.1	Homomer	2.50446
COG0605.1	Homomer	2.25995		COG0277.1	Monomer	5.12729
COG0607.1	Monomer	4.02164		COG0288.1	Homomer	4.22194
COG0623.1	Homomer	1.89114		COG0289.1	Homomer	1.9648
COG0624.1	Homomer	4.48758		COG0295.1	Homomer	2.86244
COG0625.1	Homomer	3.70447		COG0296.1	Monomer	3.95666
COG0637.1	Homomer	4.18443		COG0318.1	Monomer	2.9638
COG0652.1	Monomer	2.20016		COG0329.1	Homomer	3.12445
COG0654.1	Homomer	4.60877		COG0331.1	Monomer	2.16301
COG0656.1	Monomer	2.28427		COG0334.1	Homomer	2.56888
COG0657.1	Homomer	3.47386		COG0363.1	Monomer	3.13494
COG0665.1	Monomer	4.12765		COG0365.1	Monomer	2.39722
COG0673.1	Homomer	4.01123		COG0366.1	Monomer	4.57102
COG0693.1	Homomer	2.4667		COG0372.1	Homomer	3.11105
COG0740.1	Homomer	1.04862		COG0386.1	Monomer	2.32856
COG0753.1	Homomer	2.61936		COG0388.1	Homomer	3.32382
COG0766.1	Homomer	1.29114		COG0394.1	Monomer	2.88767
COG0768.1	Monomer	3.39876		COG0399.1	Homomer	2.96115
COG0796.1	Homomer	2.7597		COG0402.2	Homomer	3.36347
COG1011.1	Homomer	3.60695		COG0414.1	Homomer	1.99407
COG1024.1	Homomer	3.29464		COG0421.1	Homomer	2.6893
COG1028.1	Homomer	3.66764		COG0436.1	Homomer	4.08069
COG1052.1	Homomer	2.91173		COG0438.1	Monomer	3.7124
COG1057.1	Homomer	2.97878		COG0446.1	Monomer	3.8424
COG1064.1	Homomer	2.34767		COG0450.1	Homomer	1.84044
COG1082.1	Homomer	3.63855		COG0451.1	Homomer	4.10653
COG1100.1	Monomer	2.89924		COG0454.1	Homomer	4.19919
COG1109.1	Monomer	3.20054		COG0469.1	Homomer	2.15465
COG1171.1	Homomer	3.00872		COG0473.1	Homomer	1.91906
COG1181.1	Homomer	2.84892		COG0483.1	Homomer	3.27707
COG1209.1	Homomer	1.05012		COG0491.1	Monomer	4.71945
COG1210.1	Homomer	1.56615		COG0492.1	Homomer	2.61097
COG1335.1	Homomer	3.17265		COG0494.1	Monomer	5.64357
COG1409.1	Monomer	3.60428		COG0499.1	Homomer	1.56286
COG1472.1	Monomer	4.26442		COG0500.1	Monomer	4.39854
COG1524.1	Monomer	2.88074		COG0503.1	Homomer	2.33137
COG1621.1	Monomer	3.03542		COG0521.1	Homomer	2.30525
COG1670.1	Homomer	3.69303		COG0524.1	Homomer	3.7206
COG1680.1	Homomer	2.57855		COG0528.1	Homomer	2.35736
COG1874.1	Homomer	4.06627		COG0537.1	Homomer	2.97438
COG1882.1	Homomer	2.09624		COG0545.1	Monomer	1.64279
COG1893.1	Homomer	2.88795		COG0561.2	Monomer	3.45426
COG1902.1	Monomer	2.73434		COG0563.1	Monomer	2.39727
COG1940.1	Homomer	3.45524		COG0584.1	Monomer	3.05408
COG1995.1	Homomer	2.47223		COG0596.1	Monomer	4.49451
COG2030.1	Homomer	2.98646		COG0604.1	Homomer	3.17394
COG2032.1	Homomer	2.44896		COG0607.1	Monomer	4.02164
COG2070.1	Homomer	2.14788		COG0623.1	Homomer	1.89114
COG2084.1	Homomer	2.48984		COG0624.1	Homomer	4.48758
COG2124.1	Monomer	4.61097		COG0625.1	Homomer	3.70447
COG2141.1	Homomer	3.3907		COG0626.1	Homomer	1.75868
COG2175.1	Homomer	4.59596		COG0634.1	Homomer	2.44244
COG2230.1	Homomer	2.61005		COG0652.1	Monomer	2.20016
COG2240.1	Homomer	2.92488		COG0654.1	Monomer	4.60877
COG2267.2	Homomer	3.19468		COG0656.1	Monomer	2.28427
COG2273.1	Monomer	2.85756		COG0657.1	Homomer	3.47386
COG2303.1	Monomer	3.6019		COG0665.1	Monomer	4.12765
COG2367.1	Monomer	2.4191		COG0667.1	Monomer	2.77115
COG2602.1	Monomer	2.7577		COG0669.1	Homomer	1.41357
COG2723.1	Monomer	2.70581		COG0673.1	Homomer	4.01123
COG2730.1	Monomer	4.51512		COG0693.1	Homomer	2.4667
COG2746.1	Homomer	2.31412		COG0698.1	Homomer	1.75898
COG2837.2	Homomer	3.3714		COG0753.1	Homomer	2.61936
COG2897.1	Monomer	2.61107		COG0757.1	Homomer	2.13569
COG2942.1	Monomer	3.4427		COG0764.1	Homomer	4.38125
COG3119.1	Monomer	3.33109		COG0768.1	Monomer	3.39876
COG3250.1	Homomer	3.86803		COG0775.1	Homomer	3.15677
COG3325.1	Monomer	2.98577		COG0778.1	Homomer	4.99866
COG3338.1	Homomer	2.27372		COG0783.1	Homomer	2.64415
COG3405.1	Monomer	3.75079		COG0787.1	Homomer	2.6066
COG3407.1	Homomer	2.5717		COG1012.1	Homomer	3.15983
COG3491.1	Monomer	3.63674		COG1024.1	Homomer	3.29464
COG3507.1	Monomer	4.45068		COG1028.1	Homomer	3.66764
COG3525.1	Monomer	3.91875		COG1052.1	Homomer	2.91173
COG3693.1	Monomer	2.74195		COG1062.1	Homomer	1.41332
COG3866.1	Monomer	2.37127		COG1063.1	Homomer	3.17998
COG3938.1	Homomer	2.21386		COG1100.1	Monomer	2.89924
COG4122.1	Homomer	3.14325		COG1109.1	Monomer	3.20054
COG4284.1	Monomer	3.50387		COG1167.1	Homomer	2.50329
COG4870.1	Monomer	1.80669		COG1171.1	Homomer	3.00872
COG4948.1	Homomer	3.93213		COG1181.1	Homomer	2.84892
COG5078.1	Monomer	2.27212		COG1182.1	Homomer	2.16246
COG5285.1	Monomer	2.58459		COG1209.1	Homomer	1.05012
COG5640.1	Monomer	2.26798		COG1212.1	Homomer	1.47903
KOG0406.1	Homomer	2.56225		COG1249.1	Homomer	2.88027
KOG1192.1	Monomer	3.03592		COG1250.1	Homomer	1.91979
KOG1642.1	Monomer	2.26557		COG1335.1	Homomer	3.17265
KOG1695.1	Homomer	2.77672		COG1385.1	Homomer	3.30584
2C8JB.1	Monomer	1.79123		COG1404.1	Monomer	2.13248
COG0001.1	Homomer	2.1054		COG1472.1	Monomer	4.26442
COG0015.1	Homomer	3.20817		COG1501.1	Monomer	3.62244
COG0019.1	Homomer	4.26674		COG1524.1	Monomer	2.88074
COG0028.1	Homomer	3.04309		COG1621.1	Monomer	3.03542
COG0036.1	Homomer	2.25324		COG1670.1	Homomer	3.69303
COG0039.1	Homomer	3.40738		COG1680.1	Monomer	2.57855
COG0041.1	Homomer	2.00231		COG1778.1	Homomer	1.93503
COG0059.1	Homomer	2.36608		COG1816.1	Monomer	3.00006
COG0075.1	Homomer	2.58036		COG1893.1	Homomer	2.88795
COG0076.1	Homomer	4.36596		COG1902.1	Monomer	2.73434
COG0078.1	Homomer	2.48549		COG1940.1	Homomer	3.45524
COG0079.1	Homomer	2.74142		COG1957.1	Homomer	2.5868
COG0104.1	Homomer	1.81815		COG1960.1	Homomer	4.13176
COG0110.1	Homomer	3.38684		COG1995.1	Homomer	2.47223
COG0111.1	Homomer	3.36654		COG2021.1	Homomer	3.49281
COG0112.1	Homomer	2.05085		COG2030.1	Homomer	2.98646
COG0114.1	Homomer	1.3943		COG2032.1	Homomer	2.44896
COG0124.1	Homomer	2.75433		COG2070.1	Homomer	2.14788
COG0125.1	Homomer	2.65834		COG2084.1	Homomer	2.48984
COG0142.1	Homomer	4.46669		COG2124.1	Monomer	4.61097
COG0157.1	Homomer	2.37806		COG2132.1	Monomer	4.35582
COG0158.1	Homomer	1.82673		COG2141.1	Homomer	3.3907
COG0160.1	Homomer	2.41208		COG2171.1	Homomer	3.57482
COG0161.1	Homomer	2.53385		COG2240.1	Homomer	2.92488
COG0166.1	Homomer	3.56651		COG2272.1	Monomer	3.35864
COG0171.1	Homomer	3.19006		COG2273.1	Monomer	2.85756
COG0174.1	Homomer	3.5329		COG2303.1	Monomer	3.6019
COG0183.1	Homomer	1.95464		COG2351.1	Homomer	2.08307
COG0191.1	Homomer	2.27659		COG2367.1	Monomer	2.4191
COG0192.1	Homomer	0.891788		COG2453.2	Monomer	4.1093
COG0205.1	Homomer	2.81442		COG2602.1	Monomer	2.7577
COG0208.1	Homomer	3.76953		COG2723.1	Monomer	2.70581
COG0219.1	Homomer	1.7993		COG2730.1	Monomer	4.51512
COG0221.1	Homomer	3.40532		COG2746.1	Homomer	2.31412
COG0235.1	Homomer	3.15832		COG2820.1	Homomer	2.36032
COG0240.1	Homomer	3.42476		COG2837.2	Homomer	3.3714
COG0245.1	Homomer	1.41089		COG2877.1	Homomer	1.33984
COG0251.1	Homomer	1.53773		COG2897.1	Monomer	2.61107
COG0252.1	Homomer	2.33392		COG2942.1	Monomer	3.4427
COG0260.1	Homomer	3.36834		COG3119.1	Monomer	3.33109
COG0282.1	Homomer	1.9617		COG3250.1	Homomer	3.86803
COG0284.1	Homomer	4.55302		COG3325.1	Monomer	2.98577
COG0288.1	Homomer	4.22194		COG3338.1	Monomer	2.27372
COG0295.1	Homomer	2.86244		COG3405.1	Monomer	3.75079
COG0304.1	Homomer	1.70516		COG3407.1	Homomer	2.5717
COG0329.1	Homomer	3.12445		COG3424.1	Homomer	1.83078
COG0332.1	Homomer	2.26672		COG3491.1	Monomer	3.63674
COG0334.1	Homomer	2.56888		COG3507.1	Monomer	4.45068
COG0336.1	Homomer	1.72117		COG3525.1	Monomer	3.91875
COG0362.1	Homomer	1.21116		COG3693.1	Monomer	2.74195
COG0372.1	Homomer	3.11105		COG3866.1	Monomer	2.37127
COG0381.1	Homomer	2.73881		COG3938.1	Homomer	2.21386
COG0399.1	Homomer	2.96115		COG4122.1	Homomer	3.14325
COG0414.1	Homomer	1.99407		COG4284.1	Monomer	3.50387
COG0421.1	Homomer	2.6893		COG4638.1	Homomer	3.42384
COG0436.1	Homomer	4.08069		COG4799.1	Homomer	2.34321
COG0450.1	Homomer	1.84044		COG4870.1	Monomer	1.80669
COG0461.1	Homomer	3.14843		COG4948.1	Homomer	3.93213
COG0462.1	Homomer	1.83689		COG4992.1	Homomer	2.54205
COG0469.1	Homomer	2.15465		COG5078.1	Monomer	2.27212
COG0473.1	Homomer	1.91906		COG5285.1	Monomer	2.58459
COG0492.1	Homomer	2.61097		COG5640.1	Monomer	2.26798
COG0499.1	Homomer	1.56286		KOG0406.1	Homomer	2.56225
COG0503.1	Homomer	2.33137		KOG1192.1	Monomer	3.03592
COG0516.1	Homomer	2.14068		KOG1642.1	Monomer	2.26557
COG0528.1	Homomer	2.35736		KOG1695.1	Homomer	2.77672
COG0537.1	Homomer	2.97438		KOG3178.1	Homomer	2.17551
COG0538.1	Homomer	3.73543		2C8JB.1	Monomer	1.79123
COG0626.1	Homomer	1.75868		COG0001.1	Homomer	2.1054
COG0634.1	Homomer	2.44244		COG0019.1	Homomer	4.26674
COG0655.1	Homomer	2.30585		COG0079.1	Homomer	2.74142
COG0669.1	Homomer	1.41357		COG0114.1	Homomer	1.3943
COG0698.1	Homomer	1.75898		COG0124.1	Homomer	2.75433
COG0720.1	Homomer	4.17958		COG0219.1	Homomer	1.7993
COG0736.1	Homomer	2.4655		COG0260.1	Homomer	3.36834
COG0756.1	Homomer	2.37251		COG0282.1	Homomer	1.9617
COG0757.1	Homomer	2.13569		COG0284.1	Homomer	4.55302
COG0764.1	Homomer	4.38125		COG0304.1	Homomer	1.70516
COG0775.1	Homomer	3.15677		COG0332.1	Homomer	2.26672
COG0778.1	Homomer	4.99866		COG0336.1	Homomer	1.72117
COG0783.1	Homomer	2.64415		COG0362.1	Homomer	1.21116
COG0787.1	Homomer	2.6066		COG0461.1	Homomer	3.14843
COG0813.1	Homomer	1.16694		COG0538.1	Homomer	3.73543
COG1012.1	Homomer	3.15983		COG0655.1	Homomer	2.30585
COG1045.1	Homomer	1.83913		COG0736.1	Homomer	2.4655
COG1062.1	Homomer	1.41332		COG0756.1	Homomer	2.37251
COG1063.1	Homomer	3.17998		COG0813.1	Homomer	1.16694
COG1104.1	Homomer	2.9522		COG1104.1	Homomer	2.9522
COG1167.1	Homomer	2.50329		COG1190.1	Homomer	1.89392
COG1182.1	Homomer	2.16246		COG1211.1	Homomer	2.82715
COG1190.1	Homomer	1.89392		COG1448.1	Homomer	2.19021
COG1211.1	Homomer	2.82715		COG1528.1	Homomer	2.36226
COG1212.1	Homomer	1.47903		COG1539.1	Homomer	2.29483
COG1249.1	Homomer	2.88027		COG1686.1	Monomer	2.36758
COG1250.1	Homomer	1.91979		COG1853.1	Homomer	3.32819
COG1304.1	Homomer	3.27982		COG1898.1	Homomer	3.40135
COG1385.1	Homomer	3.30584		COG1932.1	Homomer	2.0466
COG1448.1	Homomer	2.19021		COG2115.1	Homomer	2.20251
COG1528.1	Homomer	2.36226		COG2193.1	Homomer	1.56109
COG1539.1	Homomer	2.29483		COG2368.1	Homomer	2.37639
COG1611.1	Homomer	3.27968		COG3485.1	Homomer	1.95898
COG1686.1	Monomer	2.36758		COG3979.1	Monomer	0.808171
COG1778.1	Homomer	1.93503		COG5434.1	Monomer	1.93223
COG1850.1	Homomer	2.65719
COG1853.1	Homomer	3.32819
COG1898.1	Homomer	3.40135
COG1932.1	Homomer	2.0466
COG1957.1	Homomer	2.5868
COG1960.1	Homomer	4.13176
COG2021.1	Homomer	3.49281
COG2050.1	Homomer	3.07101
COG2115.1	Homomer	2.20251
COG2171.1	Homomer	3.57482
COG2193.1	Homomer	1.56109
COG2351.1	Homomer	2.08307
COG2368.1	Homomer	2.37639
COG2820.1	Homomer	2.36032
COG2877.1	Homomer	1.33984
COG2986.1	Homomer	4.9251
COG3253.1	Homomer	2.65656
COG3424.1	Homomer	1.83078
COG3485.1	Homomer	1.95898
COG3588.1	Homomer	1.89601
COG3979.1	Monomer	0.808171
COG4638.1	Homomer	3.42384
COG4799.1	Homomer	2.34321
COG4992.1	Homomer	2.54205
COG5434.1	Monomer	1.93223
KOG3178.1	Homomer	2.17551
