# Supplementary material for: Cellular location shapes quaternary structure of enzymes
Source: Nat Commun. 2024 Oct 1;15:8505. doi: 10.1038/s41467-024-52662-2 (PMC11445431; doi:10.1038/s41467-024-52662-2)
Supplement: Supplementary file 8 — Source Data [file 41467_2024_52662_MOESM8_ESM.zip › SourceData/Source_Data_Figure3.xlsx]

## Sheet: A
EC	QS	Freq.	Freq.-CI	Freq.+CI
EC=1	Hom.	74.6032	71.0621	77.846
EC=1	Mon.	25.3968	22.154	28.9379
EC=2	Hom.	69.555	66.3868	72.5481
EC=2	Mon.	30.445	27.4519	33.6132
EC=3	Hom.	55.2371	52.1595	58.2752
EC=3	Mon.	44.7629	41.7248	47.8405
EC=4	Hom.	76	71.4277	80.0451
EC=4	Mon.	24	19.9549	28.5723
EC=5	Hom.	79.3296	72.8116	84.6152
EC=5	Mon.	20.6704	15.3848	27.1884
EC=6	Hom.	63.6986	55.64	71.0549
EC=6	Mon.	36.3014	28.9451	44.36

## Sheet: B
EC	QS	Freq.	Freq.-CI	Freq.+CI
EC=1	Hom.	65.4321	60.1	70.4026
EC=1	Mon.	34.5679	29.5974	39.9
EC=2	Hom.	61.5385	56.6198	66.232
EC=2	Mon.	38.4615	33.768	43.3802
EC=3	Hom.	45.1866	40.9153	49.5301
EC=3	Mon.	54.8134	50.4699	59.0847
EC=4	Hom.	69.3878	61.5226	76.2655
EC=4	Mon.	30.6122	23.7345	38.4774
EC=5	Hom.	63.0769	50.9238	73.7706
EC=5	Mon.	36.9231	26.2294	49.0762
EC=6	Hom.	64.4444	49.8358	76.7809
EC=6	Mon.	35.5556	23.2191	50.1642

## Sheet: C
EC	QS	Freq	Freq.-CI	Freq.+CI
EC=1	Homomers	0.854701	0.291093	2.48239
EC=1	Monomers	0	0	3.23244
EC=2	Homomers	0.202429	0.0357427	1.13761
EC=2	Monomers	3.38164	1.64754	6.81448
EC=3	Homomers	5.44041	3.58558	8.17342
EC=3	Monomers	20.5575	16.2857	25.607
EC=4	Homomers	1.37615	0.469098	3.96716
EC=4	Monomers	18.9655	10.9343	30.8524
EC=5	Homomers	0	0	3.5955
EC=5	Monomers	0	0	11.697

## Sheet: D
EC	QS	Freq	Freq.-CI	Freq.+CI
EC=1	Homomers	extracellular	5.66038	3.26728	9.63175
EC=1	Monomers	extracellular	13.3929	8.28714	20.9265
EC=2	Homomers	extracellular	0.833333	0.228828	2.98697
EC=2	Monomers	extracellular	4	1.84592	8.45135
EC=3	Homomers	extracellular	18.6957	14.1865	24.2334
EC=3	Monomers	extracellular	40.1434	34.563	45.9915
EC=4	Homomers	extracellular	4.90196	2.11176	10.9658
EC=4	Monomers	extracellular	36.3636	23.7835	51.1336
EC=5	Homomers	extracellular	0	0	8.56677
EC=5	Monomers	extracellular	4.16667	0.739346	20.2418
