# Supplementary material for: Cellular location shapes quaternary structure of enzymes
Source: Nat Commun. 2024 Oct 1;15:8505. doi: 10.1038/s41467-024-52662-2 (PMC11445431; doi:10.1038/s41467-024-52662-2)
Supplement: Supplementary file 8 — Source Data [file 41467_2024_52662_MOESM8_ESM.zip › SourceData/Source_Data_Figure2.xlsx]

## Sheet: B
Prokaryotes
Location	QS	Freq.	Freq.-CI	Freq.+CI
cytoplasm	Hom.	73.0182	71.0761	74.8758
cytoplasm	Mon.	26.9819	25.1242	28.9239
other	Hom.	47.0339	40.7645	53.3983
other	Mon.	52.9661	46.6017	59.2355
extracellular	Hom.	26.6667	19.1417	35.8387
extracellular	Mon.	73.3333	64.1613	80.8583
Eukaryotes
Location	QS	Freq.	Freq.-CI	Freq.+CI
cytoplasm	Hom.	65.5714	61.9753	68.9976
cytoplasm	Mon.	34.4286	31.0024	38.0247
other	Hom.	59.5432	55.6101	63.3575
other	Mon.	40.4568	36.6425	44.3899
extracellular	Hom.	30.2326	24.4849	36.6743
extracellular	Mon.	69.7674	63.3257	75.5152

## Sheet: C
Prokaryotes				Eukaryotes
Location	Area buried			Location	Area buried
cytoplasm	17.0872			cytoplasm	14.6533
cytoplasm	18.4947			cytoplasm	13.7383
cytoplasm	9.91245			cytoplasm	15.0022
cytoplasm	20.2368			other	7.26718
cytoplasm	26.2094			cytoplasm	24.6094
cytoplasm	7.56478			extracellular	1.73184
extracellular	9.97874			other	4.35324
cytoplasm	23.321			cytoplasm	7.27911
cytoplasm	12.0731			cytoplasm	7.2779
cytoplasm	11.9792			cytoplasm	12.8635
other	11.3776			cytoplasm	9.1172
cytoplasm	20.6837			other	5.22166
cytoplasm	9.84629			cytoplasm	16.8508
cytoplasm	11.8855			cytoplasm	17.4206
cytoplasm	7.07871			extracellular	7.54531
cytoplasm	2.33977			cytoplasm	21.0087
cytoplasm	2.58851			cytoplasm	13.8971
cytoplasm	14.8359			cytoplasm	8.16317
cytoplasm	13.2415			cytoplasm	12.3953
cytoplasm	10.1058			cytoplasm	31.6637
cytoplasm	8.71003			cytoplasm	12.3649
cytoplasm	11.2351			cytoplasm	21.7243
cytoplasm	12.4041			cytoplasm	7.88911
cytoplasm	13.2467			cytoplasm	7.45695
cytoplasm	8.70039			other	32.1506
cytoplasm	13.301			cytoplasm	9.13804
cytoplasm	16.1199			cytoplasm	9.27844
cytoplasm	8.77021			other	11.6037
cytoplasm	3.60981			extracellular	8.14466
cytoplasm	6.68009			cytoplasm	3.0932
cytoplasm	8.81525			other	0.776547
cytoplasm	18.9687			cytoplasm	6.90542
cytoplasm	7.78473			cytoplasm	13.0531
cytoplasm	18.266			other	23.6922
other	22.1267			other	12.9783
cytoplasm	25.3107			cytoplasm	20.1048
cytoplasm	17.7273			cytoplasm	15.1274
cytoplasm	6.54706			cytoplasm	9.4516
cytoplasm	18.8905			cytoplasm	3.13883
other	7.47443			extracellular	10.2035
cytoplasm	5.91137			cytoplasm	17.1647
cytoplasm	13.4448			cytoplasm	11.09
cytoplasm	13.3536			cytoplasm	34.8321
cytoplasm	16.9489			extracellular	9.28427
extracellular	17.216			cytoplasm	4.84384
cytoplasm	14.8912			other	13.0025
cytoplasm	28.9722			cytoplasm	9.95265
cytoplasm	15.9242			cytoplasm	18.3445
other	11.6351			cytoplasm	5.98704
cytoplasm	16.8943			cytoplasm	13.5717
cytoplasm	17.0088			cytoplasm	17.6998
cytoplasm	7.51148			cytoplasm	14.8383
cytoplasm	16.5778			cytoplasm	10.2468
cytoplasm	3.68396			other	16.7134
cytoplasm	12.6875			other	10.5009
cytoplasm	9.54395			other	21.6582
cytoplasm	10.7351			other	17.6615
cytoplasm	13.321			cytoplasm	13.0331
other	14.4477			other	18.6934
cytoplasm	14.9351			other	3.06107
cytoplasm	19.4391			other	11.4687
other	11.2448			cytoplasm	17.3082
cytoplasm	17.4081			cytoplasm	17.1923
cytoplasm	10.5031			other	19.6695
cytoplasm	7.88943			cytoplasm	8.00385
cytoplasm	9.71101			extracellular	10.8333
cytoplasm	27.1291			cytoplasm	7.32283
cytoplasm	15.8177			cytoplasm	13.3401
cytoplasm	16.6836			cytoplasm	9.44642
cytoplasm	13.1557			other	18.8621
cytoplasm	7.5604			cytoplasm	5.6493
extracellular	10.9801			other	14.0973
cytoplasm	10.1364			cytoplasm	10.5557
extracellular	2.65234			cytoplasm	17.4614
cytoplasm	14.4736			other	14.2767
cytoplasm	14.4022			cytoplasm	11.9289
cytoplasm	12.9119			other	15.4168
cytoplasm	15.7972			other	22.0791
cytoplasm	13.0329			other	25.1629
cytoplasm	8.59777			other	9.50455
cytoplasm	11.0159			cytoplasm	14.3915
cytoplasm	11.2686			other	5.52594
cytoplasm	10.8985			other	26.6761
cytoplasm	10.9148			other	9.81415
cytoplasm	9.99356			cytoplasm	5.41045
cytoplasm	5.37885			other	25.736
cytoplasm	10.8002			other	14.9834
cytoplasm	20.03			extracellular	8.76079
cytoplasm	32.6438			other	15.8706
cytoplasm	8.61396			cytoplasm	6.91262
cytoplasm	9.75096			cytoplasm	7.22723
cytoplasm	9.31222			cytoplasm	14.4957
cytoplasm	17.8783			cytoplasm	20.7388
extracellular	7.20132			other	8.19404
cytoplasm	7.15951			cytoplasm	7.2967
cytoplasm	21.4009			other	2.97995
cytoplasm	16.0869			cytoplasm	14.8015
cytoplasm	0.782388			other	10.545
cytoplasm	11.837			extracellular	12.175
cytoplasm	22.8752			other	26.4054
cytoplasm	13.5083			cytoplasm	13.9563
cytoplasm	13.1923			cytoplasm	7.79423
extracellular	5.50591			other	13.3829
cytoplasm	26.5305			extracellular	6.03576
cytoplasm	13.7974			cytoplasm	17.0145
cytoplasm	8.34086			other	5.19109
cytoplasm	12.8699			cytoplasm	17.6912
cytoplasm	12.0878			cytoplasm	10.481
cytoplasm	15.3348			cytoplasm	9.83617
other	8.38011			cytoplasm	10.532
cytoplasm	4.55155			cytoplasm	10.2312
cytoplasm	35.2231			cytoplasm	14.6278
cytoplasm	8.06269			other	3.44084
cytoplasm	11.7996			other	3.92119
cytoplasm	2.97784			cytoplasm	7.23574
cytoplasm	17.0512			other	22.3376
cytoplasm	11.2878			cytoplasm	6.6826
cytoplasm	14.0252			other	14.7342
cytoplasm	31.6111			cytoplasm	17.9946
extracellular	7.67064			other	10.8923
cytoplasm	12.9465			cytoplasm	19.0861
cytoplasm	27.8787			cytoplasm	14.2727
cytoplasm	16.7116			other	18.4676
cytoplasm	15.2716			cytoplasm	13.872
cytoplasm	11.7832			other	14.3037
cytoplasm	12.6602			cytoplasm	4.50928
cytoplasm	11.9554			other	20.2306
cytoplasm	8.5651			cytoplasm	17.2531
cytoplasm	15.4222			cytoplasm	12.2579
cytoplasm	3.87352			other	19.6639
cytoplasm	16.7067			extracellular	10.7659
cytoplasm	27.3104			cytoplasm	23.7433
cytoplasm	8.2566			other	13.9876
cytoplasm	9.30853			cytoplasm	15.6574
cytoplasm	15.7336			extracellular	7.34198
cytoplasm	30.3487			extracellular	1.88091
cytoplasm	26.0537			cytoplasm	15.7438
other	15.0578			other	6.44292
cytoplasm	6.8989			cytoplasm	16.2642
other	9.52797			other	5.35538
cytoplasm	17.5595			other	9.06508
cytoplasm	8.55839			cytoplasm	6.73186
cytoplasm	13.821			cytoplasm	17.13
other	18.4503			other	22.5461
cytoplasm	17.0014			cytoplasm	7.30475
cytoplasm	7.35488			other	12.0394
cytoplasm	33.2473			other	13.9917
other	22.1539			other	19.306
cytoplasm	8.66182			other	21.2206
cytoplasm	10.571			other	9.33691
cytoplasm	5.87945			other	5.62958
cytoplasm	4.07644			other	6.36383
other	6.51276			cytoplasm	29.0746
cytoplasm	2.13271			cytoplasm	11.2305
cytoplasm	15.3865			cytoplasm	15.798
cytoplasm	9.67386			cytoplasm	7.34496
cytoplasm	12.2241			extracellular	4.18114
cytoplasm	11.9727			cytoplasm	6.84609
cytoplasm	6.44023			cytoplasm	10.7526
cytoplasm	11.1206			extracellular	4.16206
cytoplasm	10.3525			cytoplasm	7.53049
cytoplasm	8.65105			other	14.7915
cytoplasm	9.99162			cytoplasm	21.6537
cytoplasm	8.95577			other	12.6695
cytoplasm	6.20364			other	15.5516
cytoplasm	12.8914			cytoplasm	8.20248
cytoplasm	5.5331			other	17.9143
cytoplasm	17.3483			cytoplasm	29.5773
cytoplasm	5.67625			other	11.3389
cytoplasm	2.14029			cytoplasm	12.5486
other	17.1485			other	22.5071
cytoplasm	11.8817			cytoplasm	29.2963
cytoplasm	14.3752			other	9.49604
cytoplasm	10.3537			other	12.0633
cytoplasm	13.9623			other	15.2731
cytoplasm	12.0328			cytoplasm	18.2709
cytoplasm	15.7113			other	20.293
other	9.35553			cytoplasm	9.76787
cytoplasm	20.4754			cytoplasm	15.8256
cytoplasm	14.8769			other	5.25843
cytoplasm	13.2937			other	13.0439
other	11.1145			other	14.9362
cytoplasm	11.051			other	17.406
other	8.04978			cytoplasm	19.2018
cytoplasm	10.1698			extracellular	4.42774
cytoplasm	10.407			other	8.77902
cytoplasm	28.0713			other	14.7211
other	5.96351			cytoplasm	24.207
cytoplasm	21.5343			cytoplasm	13.5082
cytoplasm	8.28512			cytoplasm	14.8115
cytoplasm	14.1057			other	7.99324
cytoplasm	11.4756			other	7.20675
cytoplasm	10.9747			cytoplasm	13.8051
cytoplasm	5.53741			cytoplasm	16.9427
cytoplasm	18.1119			other	20.3491
cytoplasm	11.2661			cytoplasm	17.1099
other	12.4306			cytoplasm	9.31953
cytoplasm	9.23781			cytoplasm	2.97887
cytoplasm	9.52625			other	10.3093
cytoplasm	13.0902			cytoplasm	15.6065
cytoplasm	17.1811			other	14.025
cytoplasm	14.3573			cytoplasm	17.1594
cytoplasm	14.1893			cytoplasm	14.8219
cytoplasm	12.7696			other	6.73948
cytoplasm	7.13568			cytoplasm	14.802
cytoplasm	8.39936			other	11.4801
cytoplasm	6.65819			other	3.439
other	37.2926			cytoplasm	6.18384
cytoplasm	10.9341			cytoplasm	5.11127
cytoplasm	10.4392			cytoplasm	21.9531
cytoplasm	26.5741			other	14.5525
cytoplasm	11.9606			other	7.75714
extracellular	6.1724			cytoplasm	9.19956
extracellular	0.961971			other	10.6964
cytoplasm	13.0375			other	14.1384
cytoplasm	18.9889			cytoplasm	7.74534
cytoplasm	8.79198			other	7.22867
other	12.6874			cytoplasm	15.5211
cytoplasm	2.0857			other	7.68253
cytoplasm	14.6667			cytoplasm	7.30042
cytoplasm	16.3044			other	12.8495
cytoplasm	18.6949			other	11.2316
cytoplasm	15.8997			cytoplasm	16.1304
cytoplasm	8.99178			cytoplasm	16.7332
cytoplasm	25.9238			other	15.5307
cytoplasm	17.3236			cytoplasm	7.78023
cytoplasm	7.63805			other	16.0287
cytoplasm	12.2849			cytoplasm	6.96857
cytoplasm	27.0543			other	16.9028
cytoplasm	10.2235			other	12.7206
cytoplasm	5.17578			cytoplasm	15.7078
cytoplasm	13.2901			cytoplasm	9.84847
cytoplasm	26.315			other	5.0476
cytoplasm	7.00527			cytoplasm	10.7987
cytoplasm	2.32475			cytoplasm	19.5752
cytoplasm	13.2895			other	6.17124
other	6.71922			other	14.1743
cytoplasm	9.04363			cytoplasm	3.63207
cytoplasm	24.7041			cytoplasm	6.61799
cytoplasm	10.7235			cytoplasm	7.43976
other	2.53662			cytoplasm	9.72255
cytoplasm	26.3296			other	25.0722
other	3.54551			other	25.5141
cytoplasm	12.5791			cytoplasm	29.2527
cytoplasm	9.76212			other	3.50174
cytoplasm	11.1011			cytoplasm	4.85028
cytoplasm	23.3			extracellular	7.65997
cytoplasm	14.7281			other	3.9907
cytoplasm	30.6172			cytoplasm	20.6539
cytoplasm	13.0892			other	10.9684
cytoplasm	17.1583			other	5.6615
cytoplasm	15.5477			other	10.9114
cytoplasm	8.91366			other	5.6779
cytoplasm	12.6583			cytoplasm	10.1728
cytoplasm	22.4843			cytoplasm	9.5361
cytoplasm	15.2402			other	13.5409
cytoplasm	10.6792			other	19.8926
cytoplasm	6.80818			extracellular	11.7487
cytoplasm	27.0426			other	12.5575
cytoplasm	8.77192			cytoplasm	15.7577
cytoplasm	9.87624			other	2.71237
cytoplasm	17.6334			cytoplasm	9.32637
cytoplasm	9.1252			cytoplasm	5.09812
cytoplasm	5.89313			cytoplasm	10.9674
cytoplasm	22.9475			other	17.1606
cytoplasm	19.5181			other	10.7381
cytoplasm	12.3907			extracellular	7.27658
cytoplasm	7.08866			cytoplasm	19.4035
cytoplasm	5.90558			other	24.1857
cytoplasm	10.661			cytoplasm	19.497
cytoplasm	4.32887			other	3.61397
cytoplasm	24.742			cytoplasm	11.0841
cytoplasm	16.3228			cytoplasm	8.67082
cytoplasm	11.5649			cytoplasm	12.5066
cytoplasm	8.77491			cytoplasm	12.9276
cytoplasm	16.747			cytoplasm	15.7556
cytoplasm	15.0172			cytoplasm	12.1966
cytoplasm	18.0739			other	12.2409
cytoplasm	7.86876			cytoplasm	6.31133
cytoplasm	10.9099			cytoplasm	12.0817
cytoplasm	28.4565			cytoplasm	11.1946
cytoplasm	15.1484			cytoplasm	11.363
cytoplasm	14.6784			cytoplasm	17.1118
cytoplasm	14.4778			cytoplasm	9.00239
cytoplasm	12.6761			cytoplasm	7.47819
cytoplasm	10.5932			other	12.9786
cytoplasm	8.55407			other	12.9154
cytoplasm	16.1714			other	16.6779
cytoplasm	21.6894			other	18.3191
other	11.0151			other	22.039
cytoplasm	16.1257			other	8.03468
cytoplasm	15.2433			other	11.4262
cytoplasm	17.9124			extracellular	13.3751
cytoplasm	9.69363			cytoplasm	25.2387
cytoplasm	9.31863			cytoplasm	21.6024
cytoplasm	6.24804			other	15.9275
other	8.38262			other	9.94101
cytoplasm	18.2142			other	37.2472
cytoplasm	15.5183			cytoplasm	27.5849
cytoplasm	21.1393			cytoplasm	9.46498
cytoplasm	17.0766			other	14.8513
cytoplasm	15.9562			cytoplasm	5.45063
cytoplasm	5.83102			other	10.8917
cytoplasm	12.3954			other	12.7446
cytoplasm	21.626			other	8.81307
other	0.697752			other	22.0749
cytoplasm	5.25418			cytoplasm	18.4358
cytoplasm	20.4449			cytoplasm	15.9373
cytoplasm	17.5926			cytoplasm	4.5866
other	10.4223			cytoplasm	15.3838
cytoplasm	20.0196			cytoplasm	18.5743
cytoplasm	12.3444			other	6.26585
cytoplasm	13.4796			other	16.3745
cytoplasm	16.901			other	19.4894
cytoplasm	20.5851			other	7.38804
cytoplasm	6.36677			other	1.79156
cytoplasm	15.7452			other	10.917
cytoplasm	11.3308			cytoplasm	12.9102
cytoplasm	18.4626			cytoplasm	6.18986
cytoplasm	11.756			other	4.52668
cytoplasm	23.7954			cytoplasm	7.07804
cytoplasm	10.229			cytoplasm	11.476
cytoplasm	17.6208			other	14.7348
cytoplasm	7.94559			cytoplasm	16.3716
cytoplasm	15.6073			cytoplasm	10.9813
cytoplasm	24.535			cytoplasm	8.39751
cytoplasm	5.35772			cytoplasm	9.31122
cytoplasm	15.7217			other	7.65131
cytoplasm	8.18542			cytoplasm	7.33175
cytoplasm	5.47913			cytoplasm	15.7772
cytoplasm	15.7652			cytoplasm	9.60782
cytoplasm	10.2832			cytoplasm	13.8793
cytoplasm	10.5142			cytoplasm	11.9112
cytoplasm	15.6445			other	20.2466
other	3.21426			other	15.3592
cytoplasm	9.70853			extracellular	15.8193
cytoplasm	14.0264			cytoplasm	7.46141
cytoplasm	4.16156			cytoplasm	11.1288
cytoplasm	13.6647			cytoplasm	6.0264
cytoplasm	4.34083			cytoplasm	11.7791
other	11.3615			cytoplasm	5.78571
cytoplasm	10.5291			other	3.20232
cytoplasm	5.74178			other	3.65895
cytoplasm	15.3237			cytoplasm	15.6815
cytoplasm	18.8117			extracellular	4.06285
cytoplasm	20.9174			other	6.99421
cytoplasm	25.2191			cytoplasm	17.0399
cytoplasm	16.5764			other	15.5766
cytoplasm	8.06249			cytoplasm	13.4794
other	18.8295			cytoplasm	29.4505
cytoplasm	12.6769			other	11.92
cytoplasm	21.0352			extracellular	3.76379
cytoplasm	8.59801			cytoplasm	18.8277
cytoplasm	22.9127			cytoplasm	14.4374
cytoplasm	14.8506			other	15.015
cytoplasm	7.17605			other	6.64233
cytoplasm	24.4088			cytoplasm	3.13764
other	5.29317			other	4.03258
cytoplasm	27.9156			cytoplasm	5.32459
cytoplasm	3.16633			extracellular	13.7417
cytoplasm	5.68925			other	13.9493
cytoplasm	19.681			cytoplasm	7.85919
cytoplasm	14.6278			extracellular	6.56203
extracellular	2.97392			cytoplasm	14.4499
cytoplasm	9.29366			other	15.0111
cytoplasm	5.29918			other	14.3916
cytoplasm	11.4072			other	10.889
cytoplasm	10.711			other	7.13696
cytoplasm	26.4814			other	14.3277
cytoplasm	20.4324			cytoplasm	9.46966
cytoplasm	26.1176			cytoplasm	20.3293
cytoplasm	24.7814			other	8.19938
cytoplasm	6.83343			extracellular	7.66656
extracellular	4.21524			other	20.0815
cytoplasm	18.1288			cytoplasm	12.1223
cytoplasm	9.05939			other	8.14506
cytoplasm	8.13982			other	7.67397
cytoplasm	7.45827			cytoplasm	8.12544
cytoplasm	10.3635			cytoplasm	4.76792
cytoplasm	11.9824			cytoplasm	11.477
cytoplasm	10.4735			cytoplasm	16.8234
cytoplasm	8.42231			other	14.5928
cytoplasm	11.3468			other	11.4265
cytoplasm	11.4661			cytoplasm	5.84981
cytoplasm	5.20179			other	2.85276
cytoplasm	14.1021			extracellular	21.1454
cytoplasm	6.0933			extracellular	6.40843
cytoplasm	9.91646			cytoplasm	6.94115
cytoplasm	2.30958			cytoplasm	11.3476
other	7.68812			other	9.87642
cytoplasm	23.9474			other	8.21208
cytoplasm	3.64992			cytoplasm	19.7322
cytoplasm	10.2734			cytoplasm	4.7939
cytoplasm	11.2504			cytoplasm	5.49692
cytoplasm	8.78183			other	11.0888
cytoplasm	6.16712			other	2.75889
cytoplasm	18.0293			other	9.14951
cytoplasm	10.6154			cytoplasm	19.5598
extracellular	12.7572			other	12.1739
cytoplasm	3.55716			cytoplasm	10.2466
cytoplasm	6.98118			other	21.5434
cytoplasm	38.6876			other	18.4886
extracellular	1.29103			cytoplasm	13.0837
cytoplasm	22.3122			cytoplasm	4.84256
cytoplasm	18.0934			other	24.0254
cytoplasm	3.6352			other	21.0953
cytoplasm	10.2205			extracellular	12.7582
cytoplasm	3.83071			other	4.97685
cytoplasm	13.8073			cytoplasm	17.5029
cytoplasm	19.437			other	13.5516
cytoplasm	18.696			extracellular	7.81668
cytoplasm	21.4231			other	10.1534
cytoplasm	7.07368			extracellular	9.62841
cytoplasm	24.7567			extracellular	6.77477
cytoplasm	13.0666			cytoplasm	7.8519
cytoplasm	27.7794			extracellular	1.50736
cytoplasm	26.1363			other	15.0466
cytoplasm	21.4466			cytoplasm	11.2329
cytoplasm	15.0158			cytoplasm	16.3944
cytoplasm	21.2655			cytoplasm	10.8801
cytoplasm	16.5828			other	16.9378
cytoplasm	9.82399			cytoplasm	2.87282
cytoplasm	11.7575			extracellular	9.0977
cytoplasm	3.32277			cytoplasm	16.6426
cytoplasm	20.5953			cytoplasm	16.37
cytoplasm	6.20753			other	10.5007
cytoplasm	13.0374			cytoplasm	13.5881
cytoplasm	0.421259			cytoplasm	14.8218
cytoplasm	31.4704			cytoplasm	15.3981
other	11.6893			cytoplasm	17.3837
cytoplasm	8.32129			extracellular	10.1345
cytoplasm	10.8709			cytoplasm	4.11454
cytoplasm	9.16362			cytoplasm	7.26637
cytoplasm	15.7693			other	2.76462
cytoplasm	11.0722			cytoplasm	7.08683
cytoplasm	16.761			other	7.88162
cytoplasm	11.3927			other	11.8013
cytoplasm	16.9874			cytoplasm	6.45232
cytoplasm	25.3636			cytoplasm	5.45958
cytoplasm	9.81042			other	5.13741
cytoplasm	12.0389			other	19.6003
cytoplasm	15.0346			cytoplasm	23.5408
cytoplasm	14.1587			extracellular	8.83854
cytoplasm	4.15013			other	22.7057
cytoplasm	9.53464			cytoplasm	16.5621
cytoplasm	12.9065			other	16.7823
cytoplasm	14.1289			extracellular	8.62107
cytoplasm	15.5305			other	3.33346
cytoplasm	10.3397			cytoplasm	12.7212
cytoplasm	5.55155			cytoplasm	21.0561
cytoplasm	14.0858			cytoplasm	15.8521
cytoplasm	7.79133			cytoplasm	15.3644
cytoplasm	32.8713			other	10.7114
cytoplasm	27.0737			cytoplasm	14.9879
cytoplasm	10.6706			other	8.07075
cytoplasm	21.0227			other	8.3523
cytoplasm	4.46551			other	14.6256
cytoplasm	21.8626			other	6.35883
cytoplasm	15.1662			other	7.47816
cytoplasm	18.2242			cytoplasm	13.9478
cytoplasm	10.3081			cytoplasm	12.5616
cytoplasm	11.2589			cytoplasm	14.2552
cytoplasm	15.8058			extracellular	6.60853
cytoplasm	7.20428			other	9.61255
cytoplasm	6.22891			cytoplasm	8.11224
cytoplasm	10.6643			other	12.4056
cytoplasm	2.80147			other	14.2044
cytoplasm	13.9736			cytoplasm	2.28608
cytoplasm	9.6751			cytoplasm	20.1284
cytoplasm	9.06492			extracellular	16.3841
cytoplasm	11.025			extracellular	10.9486
cytoplasm	22.474			cytoplasm	8.6988
cytoplasm	18.0487			cytoplasm	27.9972
extracellular	9.75947			other	4.82102
cytoplasm	4.33037			other	5.71719
cytoplasm	23.7813			cytoplasm	22.3873
cytoplasm	11.59			cytoplasm	15.4486
cytoplasm	16.4876			cytoplasm	17.3451
cytoplasm	28.1632			other	9.75807
cytoplasm	12.5404			cytoplasm	19.6893
cytoplasm	7.70305			cytoplasm	7.34253
cytoplasm	20.7567			other	27.9765
cytoplasm	15.6256			cytoplasm	7.30511
cytoplasm	11.1658			cytoplasm	15.5224
cytoplasm	28.9445			cytoplasm	20.1826
cytoplasm	3.56037			other	17.4782
cytoplasm	22.6065			other	28.0382
cytoplasm	18.8894			cytoplasm	24.26
cytoplasm	15.6654			cytoplasm	13.545
cytoplasm	9.70269			cytoplasm	20.0413
cytoplasm	34.141			other	6.25232
cytoplasm	3.97272			cytoplasm	18.7868
cytoplasm	2.50745			cytoplasm	13.5858
other	5.6925			other	14.2821
cytoplasm	16.7581			cytoplasm	10.3193
cytoplasm	14.641			cytoplasm	9.62374
cytoplasm	14.1721			cytoplasm	11.7186
cytoplasm	13.9539			extracellular	26.7199
cytoplasm	24.285			cytoplasm	12.5749
cytoplasm	7.02763			cytoplasm	17.5676
cytoplasm	22.6111			other	14.4575
cytoplasm	24.1386			cytoplasm	27.0546
cytoplasm	5.12946			other	10.8292
cytoplasm	10.5329			other	16.0629
cytoplasm	9.17133			other	15.8321
cytoplasm	8.71889			cytoplasm	6.44287
cytoplasm	6.12243			extracellular	0.547006
cytoplasm	17.3773			cytoplasm	11.4141
cytoplasm	12.5765			other	6.4223
cytoplasm	2.20685			other	7.81013
cytoplasm	7.32247			cytoplasm	7.69855
cytoplasm	33.0871			other	18.0361
cytoplasm	20.3326			other	11.6507
cytoplasm	10.5664			cytoplasm	16.4073
other	16.2065			other	8.08668
cytoplasm	8.15988			cytoplasm	16.5189
cytoplasm	6.92726			cytoplasm	1.87173
cytoplasm	13.0808			cytoplasm	11.9197
cytoplasm	10.6602			cytoplasm	6.22274
cytoplasm	4.31425			cytoplasm	14.4473
cytoplasm	5.54433			cytoplasm	7.14435
cytoplasm	9.50594			cytoplasm	18.7957
cytoplasm	17.3434			cytoplasm	13.9621
cytoplasm	28.4581			cytoplasm	14.9437
cytoplasm	5.57447			other	8.20294
cytoplasm	14.0138			cytoplasm	7.92844
cytoplasm	5.8164			other	6.22898
cytoplasm	17.1818			other	25.1777
cytoplasm	8.54478			other	9.25712
cytoplasm	18.8848			other	8.15826
cytoplasm	16.301			cytoplasm	6.32898
cytoplasm	7.01149			cytoplasm	20.4674
cytoplasm	6.88878			cytoplasm	11.1237
cytoplasm	9.94671			cytoplasm	12.0411
cytoplasm	16.9165			cytoplasm	8.69639
cytoplasm	14.1426			cytoplasm	7.64151
cytoplasm	8.36806			cytoplasm	21.1834
cytoplasm	14.0008			cytoplasm	29.3934
cytoplasm	11.2595			cytoplasm	26.9422
cytoplasm	11.146			cytoplasm	12.164
cytoplasm	12.1351			cytoplasm	20.5987
cytoplasm	5.95177			cytoplasm	5.9094
cytoplasm	27.6903			other	13.9414
cytoplasm	15.1269			other	20.0209
other	6.26743			other	7.88215
cytoplasm	9.82892			cytoplasm	6.60322
cytoplasm	6.85475			cytoplasm	17.4018
cytoplasm	7.65688			cytoplasm	9.64844
cytoplasm	15.3101			cytoplasm	2.00809
other	7.77121			other	23.6832
cytoplasm	9.59814			cytoplasm	9.5492
cytoplasm	20.5191			other	8.39647
cytoplasm	14.8764			cytoplasm	21.8649
extracellular	8.66004			other	13.7401
cytoplasm	19.781			other	10.3912
cytoplasm	12.0762			cytoplasm	14.8465
cytoplasm	25.2903			cytoplasm	9.43583
cytoplasm	24.0206			other	10.0205
cytoplasm	15.8993			cytoplasm	12.9958
cytoplasm	14.0598			other	15.2769
cytoplasm	10.7278			other	7.03867
extracellular	7.54021			cytoplasm	1.24522
cytoplasm	22.8723			cytoplasm	28.4231
cytoplasm	12.3814			cytoplasm	4.39337
cytoplasm	9.58378			cytoplasm	3.02359
cytoplasm	16.3365			other	9.05692
other	12.2136			cytoplasm	7.04973
cytoplasm	16.8858			cytoplasm	17.9919
cytoplasm	8.11925			other	13.9859
other	4.89483			cytoplasm	8.15306
cytoplasm	19.3336			other	12.4175
cytoplasm	9.34328			other	6.40021
cytoplasm	12.346			cytoplasm	10.9063
cytoplasm	21.1642			other	10.4587
cytoplasm	17.1568			other	16.5727
extracellular	6.45169			cytoplasm	24.9715
other	18.5169			cytoplasm	8.92305
cytoplasm	22.6496			cytoplasm	10.4042
cytoplasm	6.75064			other	22.3674
cytoplasm	18.3787			other	19.3426
other	5.45161			other	10.7375
cytoplasm	12.5615			cytoplasm	16.0624
cytoplasm	15.3366			other	9.87254
cytoplasm	34.4045			other	24.7724
cytoplasm	4.56464			other	7.29627
cytoplasm	22.2113			cytoplasm	14.3528
cytoplasm	7.25822			extracellular	2.20468
cytoplasm	18.0762			cytoplasm	14.8873
cytoplasm	2.59617			cytoplasm	16.3949
cytoplasm	4.03241			other	1.26653
cytoplasm	6.21021			cytoplasm	8.31823
cytoplasm	11.7386			cytoplasm	14.5457
cytoplasm	9.61659			cytoplasm	29.1468
cytoplasm	21.2446			other	12.2663
cytoplasm	20.9907			cytoplasm	7.12692
other	13.9169			cytoplasm	15.1603
cytoplasm	17.3706			other	14.1609
cytoplasm	25.058			other	6.34505
cytoplasm	2.43525			cytoplasm	5.60882
cytoplasm	8.75659			cytoplasm	21.0941
cytoplasm	9.47961			other	12.724
cytoplasm	16.596			cytoplasm	16.4725
cytoplasm	2.66261			cytoplasm	7.16776
cytoplasm	6.80506			extracellular	6.45619
cytoplasm	13.529			other	2.9282
cytoplasm	7.11063			cytoplasm	11.2239
cytoplasm	9.86817			other	6.31257
cytoplasm	7.56458			cytoplasm	5.91886
cytoplasm	10.3441			other	8.02634
cytoplasm	6.44117			extracellular	8.14833
cytoplasm	19.996			extracellular	6.78385
cytoplasm	16.0468			other	4.33578
cytoplasm	13.8834			cytoplasm	15.0075
cytoplasm	15.9141			cytoplasm	7.02583
cytoplasm	7.45034			cytoplasm	19.407
extracellular	7.26464			cytoplasm	8.56972
cytoplasm	11.0145			cytoplasm	10.7773
cytoplasm	7.26627			other	3.28056
cytoplasm	9.61368			other	16.5635
cytoplasm	6.01578
cytoplasm	16.0404
cytoplasm	4.28641
cytoplasm	11.4078
other	13.803
cytoplasm	9.71981
cytoplasm	14.973
cytoplasm	7.56081
cytoplasm	23.2033
cytoplasm	3.66198
other	20.1021
cytoplasm	8.76422
cytoplasm	14.8722
other	14.9441
cytoplasm	17.8965
cytoplasm	12.7891
cytoplasm	13.9274
other	4.37387
cytoplasm	5.38658
cytoplasm	2.76931
cytoplasm	1.74159
cytoplasm	7.99176
cytoplasm	17.6184
cytoplasm	14.4992
cytoplasm	6.32688
cytoplasm	16.1044
cytoplasm	7.0071
cytoplasm	24.4367
cytoplasm	14.4984
other	3.63951
cytoplasm	16.0509
cytoplasm	11.1226
cytoplasm	5.16302
other	16.614
cytoplasm	7.1081
other	9.55191
cytoplasm	15.9634
cytoplasm	17.2079
cytoplasm	2.59508
cytoplasm	6.74259
cytoplasm	8.99187
cytoplasm	23.1819
cytoplasm	14.1115
other	15.2276
cytoplasm	12.3505
cytoplasm	8.26995
cytoplasm	16.0636
other	3.39318
cytoplasm	13.5203
cytoplasm	11.6451
cytoplasm	19.4018
cytoplasm	17.2812
cytoplasm	12.2422
cytoplasm	9.93515
other	6.31738
cytoplasm	15.7868
cytoplasm	16.6588
cytoplasm	6.97399
other	25.2136
cytoplasm	7.51758
cytoplasm	8.24061
cytoplasm	9.02031
cytoplasm	17.4887
cytoplasm	15.2498
cytoplasm	15.3073
cytoplasm	1.33165
cytoplasm	7.95724
cytoplasm	8.94113
cytoplasm	5.79101
cytoplasm	13.9792
cytoplasm	16.0495
other	9.67675
cytoplasm	27.6172
cytoplasm	10.8334
cytoplasm	10.7857
other	3.24904
cytoplasm	11.6086
cytoplasm	8.9162
cytoplasm	15.9495
cytoplasm	11.2291
cytoplasm	18.3645
cytoplasm	33.5204
cytoplasm	18.6663
cytoplasm	20.9813
cytoplasm	8.50974
cytoplasm	24.2242
cytoplasm	7.98802
cytoplasm	13.296
cytoplasm	14.8532
cytoplasm	6.50408
cytoplasm	7.85762
cytoplasm	18.4542
cytoplasm	8.64336
cytoplasm	16.975
cytoplasm	7.34382
cytoplasm	8.35772
cytoplasm	15.4992
cytoplasm	15.4328
cytoplasm	9.79376
cytoplasm	16.189
cytoplasm	21.4216
cytoplasm	14.4125
cytoplasm	18.442
extracellular	6.2311
cytoplasm	11.2819
cytoplasm	19.9945
cytoplasm	2.1734
cytoplasm	12.7317
other	10.9141
cytoplasm	14.7278
cytoplasm	6.79852
cytoplasm	7.18421
extracellular	9.84217
cytoplasm	17.7109
cytoplasm	9.22584
cytoplasm	13.2368
cytoplasm	6.0755
cytoplasm	16.4569
cytoplasm	12.6775
cytoplasm	19.1714
cytoplasm	18.7911
cytoplasm	10.1761
cytoplasm	13.0386
cytoplasm	11.4117
cytoplasm	7.79949
cytoplasm	14.0848
cytoplasm	14.3154
cytoplasm	15.3707
cytoplasm	7.44042
cytoplasm	16.1573
cytoplasm	6.87281
cytoplasm	13.6802
cytoplasm	15.8052
cytoplasm	15.5416
cytoplasm	17.5953
cytoplasm	8.59133
cytoplasm	27.3537
cytoplasm	10.5111
cytoplasm	25.549
cytoplasm	18.9688
cytoplasm	11.8549
cytoplasm	0.867328
cytoplasm	18.521
cytoplasm	15.7593
cytoplasm	14.1622
other	15.687
other	19.4173
cytoplasm	10.3974
cytoplasm	15.7604
cytoplasm	9.3124
cytoplasm	13.5153
cytoplasm	11.7525
cytoplasm	11.377
other	14.3262
cytoplasm	20.696
cytoplasm	21.266
other	7.11406
cytoplasm	4.93768
cytoplasm	12.5562
cytoplasm	10.0376
cytoplasm	31.5925
cytoplasm	14.0721
cytoplasm	28.8486
cytoplasm	12.8246
cytoplasm	17.0575
cytoplasm	12.9509
cytoplasm	10.5472
cytoplasm	20.0918
cytoplasm	6.38831
cytoplasm	18.1838
cytoplasm	28.1121
cytoplasm	21.6043
cytoplasm	9.74104
cytoplasm	15.8685
cytoplasm	11.6896
cytoplasm	7.46048
cytoplasm	14.6142
cytoplasm	14.4852
cytoplasm	8.96557
cytoplasm	18.8144
cytoplasm	14.7515
cytoplasm	15.5999
cytoplasm	10.7717
cytoplasm	10.8774
cytoplasm	12.0333
cytoplasm	14.1441
cytoplasm	15.6976
cytoplasm	8.15134
cytoplasm	13.7883
cytoplasm	15.3829
cytoplasm	13.7132
cytoplasm	10.6713
cytoplasm	10.1523
cytoplasm	13.3076
cytoplasm	11.9713
cytoplasm	8.36959
cytoplasm	14.6025
cytoplasm	15.2264
cytoplasm	8.42599
cytoplasm	8.25641
cytoplasm	12.6515
cytoplasm	10.1268
cytoplasm	11.4919
other	12.2449
cytoplasm	10.1187
cytoplasm	19.5102
cytoplasm	8.63455
cytoplasm	17.0515
cytoplasm	8.6481
other	13.1539
cytoplasm	13.3404
cytoplasm	17.5156
cytoplasm	15.7893
cytoplasm	21.6734
cytoplasm	13.5781
cytoplasm	5.14652
cytoplasm	17.7721
cytoplasm	14.2553
cytoplasm	9.56332
cytoplasm	5.18552
cytoplasm	7.47039
cytoplasm	19.4792
cytoplasm	20.7714
cytoplasm	12.4297
cytoplasm	10.3044
cytoplasm	9.40077
cytoplasm	7.9983
cytoplasm	12.1031
cytoplasm	10.9023
cytoplasm	21.3625
cytoplasm	12.7297
cytoplasm	10.9808
cytoplasm	8.29622
other	10.88
cytoplasm	13.4957
cytoplasm	13.0025
other	8.72262
cytoplasm	7.29893
other	11.9658
cytoplasm	16.0171
other	6.63809
cytoplasm	13.4799
cytoplasm	8.36447
cytoplasm	16.43
cytoplasm	15.947
cytoplasm	16.9471
cytoplasm	8.73242
cytoplasm	11.0147
cytoplasm	15.2552
extracellular	10.1769
cytoplasm	13.2554
cytoplasm	10.5604
cytoplasm	12.6009
cytoplasm	20.522
cytoplasm	19.6289
cytoplasm	7.55318
cytoplasm	11.4634
cytoplasm	16.3528
cytoplasm	9.74461
cytoplasm	14.0996
cytoplasm	15.3365
cytoplasm	6.86823
extracellular	15.326
cytoplasm	9.43986
cytoplasm	13.4481
other	9.82002
cytoplasm	4.74559
cytoplasm	9.86806
cytoplasm	24.7124
cytoplasm	28.0425
cytoplasm	6.35901
cytoplasm	18.1921
cytoplasm	10.2559
cytoplasm	4.52906
other	19.4871
cytoplasm	5.35547
cytoplasm	5.57689
cytoplasm	9.60512
cytoplasm	11.4176
cytoplasm	10.5011
cytoplasm	2.78655
cytoplasm	9.34508
cytoplasm	10.0002
cytoplasm	15.8174
cytoplasm	8.56413
cytoplasm	4.02838
cytoplasm	5.95417
cytoplasm	11.6443
cytoplasm	13.9827
cytoplasm	10.8599
cytoplasm	24.8674
cytoplasm	16.5517
cytoplasm	11.7415
cytoplasm	14.1534
other	10.8141
cytoplasm	5.46886
cytoplasm	9.81805
cytoplasm	4.31374
cytoplasm	13.0105
cytoplasm	11.2596
cytoplasm	12.6414
cytoplasm	7.25145
other	9.44992
cytoplasm	13.9389
cytoplasm	14.3716
cytoplasm	3.56965
cytoplasm	3.71779
cytoplasm	16.0365
cytoplasm	16.5709
cytoplasm	13.9827
cytoplasm	11.228
extracellular	7.79015
other	9.49743
other	18.9403
cytoplasm	5.06079
cytoplasm	18.5188
cytoplasm	10.7707
cytoplasm	24.4792
cytoplasm	22.2031
cytoplasm	6.59029
cytoplasm	5.13389
cytoplasm	12.8505
cytoplasm	12.356
cytoplasm	14.0695
cytoplasm	20.5057
cytoplasm	16.6141
cytoplasm	18.476
cytoplasm	17.617
cytoplasm	17.7036
cytoplasm	17.6651
cytoplasm	6.34262
cytoplasm	8.98535
cytoplasm	10.4035
cytoplasm	19.585
cytoplasm	10.964
cytoplasm	17.8925
cytoplasm	7.35537
cytoplasm	12.2929
cytoplasm	13.7921
cytoplasm	10.9186
cytoplasm	7.93048
cytoplasm	9.87339
cytoplasm	9.36177
cytoplasm	14.0226
cytoplasm	17.4493
cytoplasm	9.51356
cytoplasm	11.951
cytoplasm	18.345
cytoplasm	26.8435
cytoplasm	8.67715
cytoplasm	11.1843
cytoplasm	11.3991
cytoplasm	12.6879
cytoplasm	8.07156
cytoplasm	7.77615
cytoplasm	19.8399
cytoplasm	12.3499
cytoplasm	8.74174
cytoplasm	11.4977
cytoplasm	7.6682
cytoplasm	16.2851
cytoplasm	6.03009
other	11.8947
cytoplasm	4.86539
cytoplasm	8.96724
cytoplasm	7.68201
cytoplasm	16.6614
cytoplasm	17.8193
cytoplasm	15.9444
cytoplasm	15.203
cytoplasm	13.5656
cytoplasm	10.2671
cytoplasm	27.0825
cytoplasm	6.3616
cytoplasm	9.03902
cytoplasm	9.20607
cytoplasm	4.45487
cytoplasm	16.4328
other	13.5544
cytoplasm	7.19678
cytoplasm	23.2368
cytoplasm	7.10072
cytoplasm	4.78352
cytoplasm	24.5375
cytoplasm	15.3818
cytoplasm	11.4465
cytoplasm	14.7626
cytoplasm	14.1975
cytoplasm	13.3917
cytoplasm	13.3813
other	7.94674
cytoplasm	7.86663
cytoplasm	8.2219
cytoplasm	18.8453
cytoplasm	14.2595
cytoplasm	12.8588
cytoplasm	3.677
other	9.91242
cytoplasm	19.0291
other	5.28741
cytoplasm	12.2358
cytoplasm	15.0144
cytoplasm	4.39962
cytoplasm	20.5211
cytoplasm	20.8119
cytoplasm	5.66093
cytoplasm	19.4566
cytoplasm	19.4133
cytoplasm	14.1842
cytoplasm	26.7427
other	16.5692
cytoplasm	13.9055
other	12.755
cytoplasm	21.6117
cytoplasm	30.261
cytoplasm	5.80822
cytoplasm	20.9002
cytoplasm	8.62852
cytoplasm	14.6566
cytoplasm	7.77978
cytoplasm	9.76181
cytoplasm	10.4035
cytoplasm	10.0751
cytoplasm	21.993
cytoplasm	20.5356
cytoplasm	8.10141
cytoplasm	10.1308
cytoplasm	8.24917
cytoplasm	8.74491
cytoplasm	25.2682
cytoplasm	12.991
cytoplasm	13.4713
cytoplasm	15.1241

## Sheet: D
Interface size	Relative Conservation
1697.08	0.858169
6840.89	0.694826
7432.85	0.819978
2085.62	0.777068
2490.02	0.266554
1393.25	1.048
2199.36	0.471719
2087.97	0.400217
2643.92	0.911989
2982.15	0.161114
814.645	0.92751
1446.05	-0.231553
876.02	0.606278
2108.74	1.1001
262.355	-0.49963
1684.39	0.852371
1755.68	0.79949
2025.54	0.83161
5225.14	0.257733
917.86	0.420717
2343.58	1.00532
3166.88	0.569727
1169.07	0.271554
1766.93	0.224817
1038.22	0.367248
1357.04	0.0415284
1965.94	0.908866
1722.82	-0.078948
549.96	0.0978036
1967.98	0.716884
4565.42	0.872183
1320.16	1.16804
7303.44	0.573105
482.365	-0.175694
2426.03	1.05833
2056.84	0.709523
2303.3	0.44322
2049.54	0.618135
1387.81	1.06936
1581.85	1.26877
1608.57	0.904733
1739.02	0.397707
3089.2	1.09448
692.29	-0.0492361
984.225	0.243906
316.85	-0.653392
1167.22	-0.033658
380.675	-0.333132
981.005	-0.051889
2430.09	0.386718
1827.26	1.03991
477.39	-0.66844
2385.95	0.407092
6851.97	1.14516
2657.26	0.19532
1766.07	0.898468
1419.06	0.836131
1308.34	1.25072
1546.9	0.613414
1795.76	0.670537
1001.04	-0.0456745
1682.35	-0.678016
1317.81	0.430143
4259.47	0.32713
1210.59	0.649898
3499.9	0.604229
1473.49	0.353079
2493.78	0.241985
2453.59	0.977216
1605.51	0.709338
2437.77	0.456765
3244.01	0.805949
4971.07	1.09208
916.88	-0.413581
3748.06	0.772519
1184.02	0.988576
1970.17	0.73194
1654.94	0.520918
6119.76	0.381341
11029.9	0.893993
1696.59	0.315335
1939.7	0.266235
650.945	-0.0860329
2662.6	1.29261
1980.43	0.65227
2038.53	0.9084
1704.36	1.15901
2596.18	1.04633
1439.66	1.31086
551.575	-0.284999
1494.28	1.06125
855.855	0.111481
1531.8	1.5259
1623.46	0.721356
1064.87	0.416445
1943.21	0.310564
1974.73	0.568498
3256.16	0.309244
1558.78	0.163607
1858.22	1.01943
2436.19	0.511318
2497.11	0.51128
1256.19	-0.63899
8757.07	0.899882
3554.27	0.553858
1334.64	0.0372584
2505.04	0.142678
3488.01	1.07129
2273.98	0.196697
1410.81	0.368706
958.48	1.30657
1995.36	0.934809
4664.98	0.604418
8263.39	0.564906
1239.29	0.0075468
867.04	-0.279249
875.58	-0.25817
2123.67	1.18858
3017.08	0.315266
2914.1	0.50324
590.455	-0.320612
3276	1.08664
2746.89	0.626483
6576.73	0.447411
1092.86	0.626278
1767.72	1.21803
2017	1.02991
2570.61	0.0189646
1177.57	0.330585
1159.7	0.503281
3186.74	0.87012
3844.61	0.454511
1990.56	0.360459
3125.84	0.119733
461.325	0.702091
489.025	-0.25106
4385.65	0.770626
4832.58	0.912688
2194.53	1.13863
2571.48	0.536516
1168.18	0.947887
1080.21	0.194624
728.105	0.61997
2945.93	0.345182
2250.22	0.570861
4751.56	0.298978
2388.42	0.810904
1864.89	0.315574
2933.9	0.660297
741.04	0.32023
1656.05	0.716461
1976.28	1.10616
1588.11	1.35078
1329.95	0.853053
1306.58	0.401709
1996.66	0.530702
2406.88	0.964593
915.48	-0.109465
1728.84	-0.153117
1060.01	0.0416226
1111.97	0.657412
2979.59	0.730956
2172.88	0.403446
5044.79	0.164623
1023.62	0.970395
1358.97	0.457639
1110.36	0.745401
3951.21	0.475239
3729.03	-0.0721721
804.78	0.770433
1303.35	0.698978
1883.49	0.122707
3791.72	0.774429
2633.42	0.0688096
1192.85	-0.704426
1154.07	0.742486
1819.88	0.245211
1180.42	0.801356
1392.81	1.19682
1230.67	0.697654
3698.89	0.649095
2132.07	0.820935
2084.21	0.687751
761.42	0.277181
2208.7	0.393657
1257.57	0.470081
1309.85	0.649337
1408.31	-0.483969
5827.31	1.01774
1782.44	0.559114
3284.86	0.610225
5071.35	0.977252
1552.85	0.649347
2082.5	0.935456
2317.07	0.961469
2496.68	0.394574
4723.79	0.980145
7942.72	0.686338
601.545	-0.180567
2242.7	0.717503
517.865	0.0104502
2520.61	1.05049
1005.75	0.79967
2783.51	0.901232
2056.34	1.15766
2342.53	1.08688
2134.42	0.74143
578.04	-0.424979
1305.01	0.450676
2734.49	0.83006
855.695	0.165026
1581.92	0.677712
843.09	0.450721
1168.84	0.0831647
1908.99	0.233754
1584.5	-0.513995
1676.99	0.337344
1495.62	0.495397
3160.7	0.588347
887.125	0.853684
688.25	0.160035
910.365	0.129043
2315.89	0.798052
919.865	-0.189736
1394.29	0.522114
4261.43	0.423653
1614.72	0.239991
1318.4	0.320317
3519.09	1.13618
1398.06	0.170255
1550.66	0.0917207
2277.7	1.0177
1233.97	0.62572
1774.03	-0.0573169
1191.94	0.261047
2134.36	0.966093
4651.16	1.21299
1292.08	1.09979
3308.08	0.987996
2477.16	0.855357
463.07	-1.00363
6479.38	1.32372
1380.05	0.320862
885.415	0.808066
2850.92	0.396422
1859.26	0.833886
1336.29	-0.582493
1937.96	0.402228
2194.11	0.371864
1002.49	0.3498
2163.1	0.735999
2731.5	0.848768
1271.87	0.945869
4465.29	0.959992
3355.18	0.464688
1677.25	0.370179
4735.6	0.204152
1220.43	-0.231668
3012.22	1.05542
1607.94	1.13434
1656.71	0.6548
1604.08	-0.311141
1668.81	-0.0075566
1958.67	0.640205
1812.05	0.480453
2752.2	0.86629
2808.05	-0.182973
2263.26	0.657769
625.86	-0.192326
1331.38	0.58579
1558.57	1.07656
2809.82	0.90799
1120.11	0.16583
1495.85	-0.134366
771.655	-0.0997815
804.495	-0.662853
1618.42	1.12098
3273.36	1.27717
1336.86	1.10877
1018.55	1.26137
1528.33	-0.0831722
890.1	0.281207
3306.23	0.623916
1068.85	-0.260101
1464.94	0.2415
1766.88	1.17249
4141.32	0.720941
1113.77	0.305323
3673.89	0.567617
2314.43	0.377275
4563.84	0.8323
1739.82	0.293006
1456.01	0.64394
1141.32	0.202454
814.64	-1.11201
3667.85	0.443585
840.48	0.420164
2734.57	0.651479
1737.2	0.744174
792.965	0.912484
4185.58	0.286255
3990	0.490359
2496.79	0.538237
2653.64	0.844689
5341.01	0.596039
2134.22	0.72667
1992.26	-0.113948
1436.17	0.436282
266.02	-0.497056
370.665	-0.383313
1111.08	-0.51327
1098.77	0.319285
5390.74	0.606984
2447.27	1.15506
1895.27	-0.161499
3414.34	0.851651
1445.26	0.510651
2883.61	0.232544
2143.25	0.191876
438.435	0.2246
1699.95	0.756629
2345.42	-0.434719
780.245	0.543917
4031.62	0.488106
2709.93	0.367226
1785.38	0.194498
983.275	0.218491
1060.23	0.93765
2530.59	0.114227
824.61	0.57721
1366.18	0.109022
865.205	1.08103
5208.36	0.963807
1397.07	-0.0888488
2402.92	1.08073
306.235	0.167751
1083.78	0.991468
3956.6	0.5208
4487.22	0.862164
3360.26	0.635234
4640.71	0.547456
1508.85	0.0331226
1372.66	0.982815
1400.43	0.47913
4659.45	0.806625
2319.28	1.14458
2189.8	0.85095
3022.49	0.70629
1607.96	0.755714
2479.81	0.711557
7114.21	0.579926
2275.68	0.77846
2378.6	0.541303
2512.84	0.317891
1174.04	0.177192
1331.53	1.45522
1601.44	1.14403
5061.95	0.989879
3007.74	0.263563
5830	1.07789
1633.06	0.416955
2405.12	-0.157883
1722.78	0.391216
1033.36	0.105938
2040.46	0.803459
724.61	-0.289347
3051.59	0.674312
2162.57	0.332595
660.82	0.189827
1960.52	0.725259
2812.18	0.0834709
2636.7	1.06178
2462.57	0.283727
969.315	0.326507
824.31	0.57556
3409.33	0.616331
1303.65	0.0611453
2442.49	0.225538
4035.77	0.843278
1454.57	0.16968
5703.7	0.503875
2296.63	0.185029
4144.48	0.96075
1796.17	0.548867
1305.13	0.812268
2821.1	1.02688
1292.68	0.288929
1387.25	0.603048
1080.6	-0.345635
1542.18	0.430175
988.785	0.660556
1312.31	0.980745
3151.3	-0.0246549
1520.48	0.726406
3402.8	0.382269
1740.6	0.873403
4057.44	0.931785
4919.61	0.866601
3497.51	0.729202
3009.05	0.662595
1689.89	0.288456
1015.07	0.0552615
1005.49	0.381525
1411.37	-0.0667254
5107.98	0.9873
3071.64	0.153676
3369.95	1.04552
962.22	0.861076
885.39	0.698386
1826.81	1.26578
1371.4	0.245372
1190.23	0.157457
431.89	-0.111308
1945.13	0.443017
1346.96	0.641718
2679.39	0.257813
1641.72	0.398332
1672.61	0.577594
1037.05	0.188031
1749.33	0.838679
1552.8	1.0337
1772.61	0.514084
2872.26	0.455966
5126.05	0.842843
1718.48	0.550016
1097.49	0.369549
1576.68	1.07568
936.045	0.849284
1952.41	0.475661
1794.62	1.098
1389.28	0.966834
706.505	0.923252
3223.05	1.04465
906.195	0.173209
1166.61	0.495781
1760.18	-0.523067
1124.63	-0.353075
1940.06	1.07741
2046.19	0.759619
1302.23	0.77483
1157.76	0.846594
315.407	-0.130156
977.625	-0.355566
2570.03	1.00528
1960.61	0.799835
1394.52	1.11632
1381.84	0.38974
1258.24	0.517107
950.9	0.74129
1396.84	0.789616
3178.23	0.787437
2344.25	-0.455388
2557.34	0.865201
1365.38	0.815031
1028.34	-0.4024
2934.01	0.450878
2892.26	0.465409
3846.63	-0.16374
1164.59	0.152007
3086.2	0.551303
2604.18	0.881368
1654.45	0.989666
2915.87	0.388077
1736.06	0.824114
1527.93	0.798412
1489.29	0.615473
1795.8	0.47312
7393.62	1.147
496.288	-0.318205
2975.12	0.235318
1644.79	0.755234
1779.09	0.0270449
1135.33	0.555945
2681.52	0.956478
358.23	0.827383
1630.02	0.810805
1593.65	0.395429
2014.7	0.934287
1296.42	0.446622
1575.82	1.00474
937.195	-0.183208
3127.61	-0.497741
3777.82	0.991177
2172.11	-0.309324
1746.94	0.519366
2135.19	1.11115
1169.12	0.546975
644.24	0.265129
1663.95	0.764191
2073.72	1.20168
2879.31	1.16258
1715.41	0.740723
1034.93	0.848526
1815.91	0.487237
989.53	0.358719
1727.54	0.335333
1466.94	0.491505
1018.66	0.635721
4120.56	0.868946
4689.65	0.841383
1151.27	1.03547
5703.64	0.475527
1675.87	0.283746
1614.05	0.583348
1101.34	0.340778
1164.04	0.436351
996.54	0.801948
5543.95	0.778853
1104.66	0.631101
2205.08	0.857866
2746.56	0.436789
4411.99	0.246654
844.937	0.524882
4045.11	0.467336
1489.67	-0.0865559
1595.5	0.454004
4728.7	1.13126
2313.29	0.438452
1584.75	0.842223
2408.4	0.840257
1246.84	0.875587
6080.26	1.40488
1117.84	-0.147622
5825.3	0.704788
2127.91	1.2258
3163.86	1.16306
1913.01	0.192069
1281.39	-0.10692
1249.42	0.533814
874.9	0.873243
2955.71	1.11841
1060.95	-0.133861
2457.09	1.01884
537.06	0.28809
697.49	0.260778
1363.79	0.465757
6056.02	1.01571
1355.15	0.507096
2479.63	0.836445
1048.54	0.677095
1115.3	-0.763475
741.9	0.883812
3173.76	-0.344095
1031.64	0.0612654
382.26	-0.862137
1208.29	-9.45e-05
5047.77	0.681827
5090.73	0.895943
1929.28	0.348551
3667.89	0.820966
7660.29	1.44746
2274.23	1.04179
3977.13	-0.219476
3494.61	0.638275
629.73	-0.101199
1167.19	0.192815
6712.65	0.712244
1052.09	-0.122032
756.78	0.187727
2731.17	0.0615737
1070.47	0.616843
4870.31	-0.0465432
1457.71	1.10838
7951.02	1.5069
1624.12	0.295762
1374.72	-0.226401
1828.09	0.333481
3630.75	0.947398
1310.67	0.281786
6380.66	0.548875
1713.6	0.0620901
6104.37	0.923991
1367.74	0.667095
1948.46	0.333253
1498.48	0.347414
1633.67	0.500094
1877.31	0.800563
3873.44	1.41416
325.545	0.443361
1510.85	1.20556
1057.48	-0.0090204
905.27	0.113706
943.92	0.814374
4766.07	0.92035
2559.74	0.361448
1712.88	0.0450507
1550.29	0.2017
3239.67	0.51647
1622.65	1.08011
1791.52	0.590897
1830.09	0.933935
1785.63	0.75413
2865.91	0.588532
894.665	0.287542
6503.89	0.826059
2500.3	0.664781
1702.65	0.761759
4200.24	0.343743
935.02	0.778743
3393.89	1.24819
2684.61	0.505467
3276.52	0.476073
880.265	-0.217298
3176.52	-0.0427295
3517.22	-0.0262722
896.015	0.322362
1895.87	0.906856
3308.58	0.627991
3299.71	0.389654
3343.99	0.956467
3681.12	1.0566
809.865	0.842648
1661.94	0.300606
2060.11	0.834039
2190.43	0.387994
879.55	0.0459498
3646.56	0.684295
1337.52	-0.0184498
3219.11	1.07049
1470.39	0.439081
5135.46	1.00872
1750.73	-0.0489818
766.69	-0.017537
1899.17	0.585889
1010.05	1.14492
1088.47	0.257231
2103.58	0.597509
1829.37	0.0840901
1620.84	0.284519
1170.13	0.105473
2404.32	0.64421
2436.32	0.411229
5685.15	0.482616
670.625	0.007144
1104.4	0.163693
1252.25	0.696529
1372.1	0.913741
1610.47	-0.241445
2608.61	0.637772
2046.92	0.349857
1607.84	0.654625
3025.18	0.6779
1147.29	0.475971
1002.62	0.0571153
886.61	0.226251
1000.42	0.385716
449.44	-0.42926
521.13	0.273104
5603.86	1.20609
2866.95	0.357509
3997.18	1.06286
1353.7	-0.123664
2208.26	0.631487
4931.73	1.32316
341.825	-0.0643359
2113.13	0.735761
2431.34	0.660231
1205.62	0.810434
3040.68	0.427376
5615.07	0.459753
988.765	0.738396
4070.64	0.148001
3968.37	0.717463
3579.89	0.341312
1266.87	0.961968
1959.47	0.239141
4810.1	0.716785
4076.93	0.33928
1425.04	1.20835
756.26	-0.080717
1407.86	0.0664676
2326.3	0.433109
2077.26	1.33482
2451.36	0.185566
3256.95	0.514752
2715.74	0.805731
1356.89	0.387027
1554.05	0.780734
1211.18	0.650474
2704.09	1.09855
1460.78	0.439246
849.405	0.580171
3491.95	1.02163
1270.85	0.923287
1374.79	-0.0825675
960.805	1.09125
4412.57	1.16225
2738.93	0.85884
919.135	0.908442
2648.43	-0.0474321
2580.32	0.961122
2556.08	0.441879
3562.26	0.723477
4670.53	0.671816
818.26	0.633691
1138.63	0.849248
1715.21	-0.188885
4304.82	0.903366
886.235	0.524741
1258.22	0.0145746
1312.55	-0.0531719
2088.1	0.0553635
3010.89	0.770917
2091.18	0.497121
4583.15	0.844957
2914.81	-0.0016378
676.87	-0.277213
3331.02	0.713856
1497.85	0.28994
3044.81	-0.491784
3320.75	0.888683
1531.08	-0.376926
5593.21	0.630395
838.8	-0.770548
2095.88	0.327324
3210.58	0.200851
1441.19	0.245301
979.89	0.76624
795.38	0.358442
1987.64	0.699262
3707.92	0.315465
4103.47	0.886343
1330.13	0.808461
2064.82	1.13475
4074.73	0.951165
662.62	-0.299146
1051.43	0.58861
1684.92	0.49938
2974.82	0.914732
759.02	-0.241345
1059.33	0.360869
2519.82	0.558353
2002.29	0.974012
1319.63	0.553366
1337.92	0.916052
2093.7	0.80755
2507.35	0.0701625
1853.75	0.873852
1893.43	1.3298
1411.65	0.927021
1458.88	0.402491
1771.68	0.0459806
1602.14	-0.731032
1566.1	0.0156944
1624.74	0.211836
2484.3	0.458484
2330.81	0.984102
1635.52	0.654877
3452.05	0.0983817
3361.39	1.07372
2697.82	1.33317
2757.95	-0.41581
2234.42	0.0020105
1024.96	1.2131
2497.62	0.958208
989.04	1.36315
3405.12	0.501561
557.63	0.799721
1278.9	1.06845
4337.56	0.764509
814.44	-0.319182
1890.26	-0.0104646
3283.23	0.93613
1317.01	0.143881
1486.11	0.64255
7117.09	0.534555
925.06	-0.549737
2319.62	0.852467
1573.8	0.646918
1011.07	1.08936
2154.64	0.77787
2616.74	0.758095
2788.05	0.447239
1416.22	1.04314
1908.85	0.813142
2457.43	0.790915
1472.92	0.0557528
3639.99	0.636522
2704.54	0.388707
2274.82	0.819964
1575.52	0.459142
707.69	0.293664
2016.69	0.87
583.495	-0.485434
759.86	0.401793
2682.5	1.16722
3297.86	-0.0949773
1214.47	0.248451
1336.62	-0.0037257
1963.69	1.00373
937.54	0.102479
1102.57	-0.311784
448.485	-0.677165
4217.54	0.892181
3645.07	1.06216
799.962	0.720985
6997.35	0.59171
1272.25	0.174808
1025.21	0.218639
2643.34	0.626199
116.195	-0.576511
966.395	-0.23909
5549.59	1.10128
1883.65	0.460796
1333.99	0.697332
7456.54	0.760299
1146.89	0.556789
1710.08	0.760794
3678.01	0.77406
949.845	0.547988
3986.73	1.09351
1148.11	0.0200272
1837.81	0.353922
1408.28	0.416975
1695.46	0.675231
1013.89	0.123401
3312.19	0.786744
2147.49	0.834102
3135.48	0.433918
3442.55	0.519756
2884.22	0.778046
1262.98	0.832204
5314.02	0.769226
222.53	0.283019
3244.18	0.977652
3011.81	0.351988
1450.02	0.345225
1821.4	-0.0312679
2156.53	0.648774
3048.48	-0.270417
1522.19	0.559685
2424.18	1.15229
1159.72	-0.0234386
5132.35	0.847491
1961.97	0.287377
1391.17	1.24417
6605.26	0.440816
2110.1	1.14456
1797.94	0.138186
2083.98	0.811214
1705.04	0.77879
2121.97	1.11044
846.035	-0.183022
3367.85	0.559064
568.765	-0.633718
3195.16	0.799243
1449.19	1.04396
202.08	0.218233
2339.92	0.917182
1118.74	0.276741
713.03	0.676538
1160.08	0.790022
1924.64	0.845111
3773.93	0.710428
1947.06	0.82484
2830.91	1.07235
1457.62	0.168237
4790.73	0.831563
1504.53	0.398069
1395.51	0.977693
2386.86	0.993034
2293.54	0.7174
1921.42	0.682879
852.71	0.453704
1184.52	0.243488
1008.24	0.341145
1298.47	0.472881
2460.55	0.263159
1040.09	1.04907
863.215	-0.0339963
3137.38	0.446512
1453.48	0.674571
3232.39	0.533968
1246.8	0.874189
1382.08	0.714465
1299.11	0.275707
2918.76	0.298542
2161.89	0.761957
6370.22	0.886463
1817.69	0.121859
1349.68	0.507818
1499.44	0.193526
6918.59	1.13723
2211.16	0.0699469
1940.69	0.431532
1678.4	0.608498
1097.91	0.426959
1765.91	-0.0005205
1217.84	0.593321
2098.74	0.757539
5152.88	0.848958
1638.47	0.400402
4278.74	0.489897
1923.7	0.889961
4015.89	0.689886
1360.92	1.37737
1574.97	0.737268
1966.88	0.459551
1655.91	0.257744
5490.74	1.27153
3879.24	0.555309
2688.61	-0.0879652
3144.24	0.0186489
2182.41	0.991745
1986.57	0.24335
2692.93	0.69626
2736.58	0.572539
3082.62	0.267569
1965.07	0.897849
1107.48	0.666904
3146.24	0.484878
1712.14	0.913914
3093.18	0.845983
938.97	-0.126322
2162.55	0.536759
1106.41	1.03046
1762.69	1.10496
1262.79	1.10636
1650.55	0.174285
2167.74	0.160711
2428.45	0.783366
1267.25	0.0694881
343.715	1.03022
3138.64	0.975619
2949.47	1.08648
2004.28	-0.029718
2009.18	0.827248
3457.2	1.10751
1098.47	0.341936
3283.66	0.92431
2515.55	0.465358
480.335	-0.564691
1643.04	0.795258
2286.72	0.771268
3698.86	0.512781
1383.6	0.216409
1015.36	1.05213
2096.91	0.505871
1199.35	1.07393
1898.17	0.475012
2416.02	0.913229
2163.79	0.749704
1184.65	0.0578475
2402.39	0.735986
2959.86	-0.0400112
2522.61	1.03684
1170.19	1.25696
1788.52	0.796354
1735.22	0.590035
3759.38	0.143945
6754.69	1.49202
1837.87	1.08045
1734.49	1.11508
2927.82	0.336878
3539.36	0.62784
1440.35	0.966125
1983.64	0.393759
3524.81	0.133487
3734.99	0.704112
850.465	-0.307803
2336.66	0.516625
2543.86	1.00696
1117.51	-0.0214454
2721.39	1.01374
1941.9	1.02315
1843.83	1.13028
2673.16	0.547694
2852.42	0.430446
2697.71	0.343064
760.49	0.330692
2022.92	1.15966
975.805	0.231496
1220.06	0.0518874
2884.72	0.759817
1649.24	1.06428
880.24	-0.302637
2160.11	0.328517
3249.94	0.535137
714.06	0.87743
983.41	0.712733
2452.84	0.614995
1063	0.911175
852.76	1.0207
4170.89	0.976177
1453.36	0.76993
1685.22	1.05
1801.75	0.628724
3005.73	0.721257
797.155	0.403434
2738.68	0.596434
2340.96	0.681814
2003.64	0.640001
3113.14	0.51262
1095.4	-0.276536
2186.37	0.734008
1974.12	0.932415
2543.2	0.750849
1913.42	1.06266
1273.02	0.278992
2650.47	0.39835
1361.87	0.154367
706.315	-0.0569973
2981.99	0.925711
842.355	0.372362
3712.64	1.00976
2029.3	0.956381
2608.36	0.546595
2516.22	0.653317
984.07	0.88757
2176.55	-0.173779
1695.68	0.846547
1826.16	0.495298
4117.76	1.4124
2858.54	0.348796
6374.06	0.321406
2369.12	1.27602
2513.59	0.751328
3150.54	0.995965
4011.09	0.236146
2022.6	0.613097
1038.57	0.011558
1501.15	0.99929
1695.92	0.730236
2361.38	0.372589
1933.91	1.02535
2187.2	0.7721
1304.63	0.0079639
1712.65	-0.0053034
7997.93	0.806272
1062.47	0.473025
1212.16	0.216008
945.155	0.868306
999.64	0.799319
1764.5	0.470798
3372.53	0.85757
5482.62	1.07069
2093.51	0.328263
1520.71	0.900843
2179.29	0.840507
835.62	0.715203
716.915	-0.237934
2857.4	0.480362
683.79	0.0259969
4979.46	0.301192
1522.19	0.217355
2745.53	-0.0291111
1607.51	0.995126
2522.7	1.01383
757.67	0.373112
2434.48	0.54117
4162.55	1.10047
2991.53	1.07854
1252.38	1.30497
3186.22	0.434184
1438.64	0.937303
2622.86	0.718939
2218.95	0.411337
1489.37	0.132644
2998.92	0.366066
1231.19	-0.0926116
1011.06	0.0719653
1366.87	0.176017
1964.21	0.958119
994.15	-0.281398
2766.43	0.251027
1481.36	0.564085
1095.88	-0.268739
4579.26	0.74605
2253.51	0.35748
4783.06	0.723009
2280.93	0.733179
2122.63	-0.310047
660.68	0.806839
2724.66	-0.242327
990.285	-0.738632
2123.02	0.353222
1107.56	0.434516
3155.39	0.63643
2707.23	0.159362
1649.12	1.0052
1917.77	1.07152
1554.19	0.80745
2519.64	0.443132
1039.39	0.510087
3556.57	0.192869
1970.44	0.48887
2266.65	0.280658
2907.26	0.20025
1341.65	0.782421
1116.85	-0.404443
1787.39	-0.241931
1250.11	0.897092
2303.68	-0.138349
797.33	0.725066
4756.56	0.10912
1737.68	0.559695
4485.55	0.264423
2213.26	0.207858
1056.21	0.539596
2580.43	0.142784
2237.64	1.02801
2652.43	0.332052
2620.28	0.644019
836.565	0.183422
1322.85	0.958453
2915.18	0.795889
4183.48	0.241046
5557.22	0.70887
2192.16	1.20894
3346.52	0.513421
2660.89	0.319406
1219.79	0.0935189
1576.01	0.538833
1991.85	0.581821
4099.02	0.831552
5146.38	0.752344
1104.18	1.10373
2231.42	-0.232849
908.4	-0.048989
6100.64	0.756578
442.295	-1.33304
3401.51	0.804092
11264.9	0.352833
2269.92	0.535402
1990.4	0.512426
3588.21	0.814395
901.465	0.359038
1815.21	-0.156044
4074.39	-0.0430225
777.085	-0.0720111
3438.2	0.462988
2582.29	0.406364
1959.81	0.754891
3620.6	0.868516
2222.86	0.736846
1815.72	0.693087
3049.93	1.05993
2779.07	0.851194
6512.65	0.932896
1273.32	1.121
2036.8	0.756575
7566.69	0.75038
1191.89	0.599411
1067.67	0.524193
1327.51	1.00933
1531.07	0.688512
2629.62	0.511212
2212.88	0.740656
3352.35	0.28763
3389.91	1.30054
3672.76	0.717227
3051.95	0.888852
2164.32	0.385025
6190.1	0.835691
2956.65	0.8275
3597.78	0.438681
4803.78	0.176794
5719.3	0.969025
1337.48	0.581475
465.52	1.48197
3051.68	0.766407
1675.62	0.414904
1476.63	-0.463372
2695.66	0.746028
3500.81	1.06569
2835.79	1.09854
1547.57	0.937311
2526.58	-0.398406
2685.84	0.154896
2716.89	0.500596
1853.86	0.241157
1593.4	0.672106
1463.42	0.383423
1846.01	0.319042
965.89	0.446484
1062.21	0.561762
2650.16	0.917691
3284.1	0.9711
1607.02	0.489956
1201.93	0.247253
3589.72	0.785084
3199.93	0.903417
2570.89	0.884284
1142.53	0.343685
2462.2	-0.232487
1164.04	0.507251
991.635	-0.0794021
2997.58	0.0900902
2035.97	0.61793
4742.64	0.711737
2706.18	1.1075
1236.65	0.451196
1774.53	0.375749
2537.05	0.67273
2609.24	1.12269
1117.35	0.793556
3590.29	0.482907
2871.88	0.705623
962.675	0.562023
2594.42	1.12883
1243.65	0.0756409
4114.91	0.764591
2492.43	0.312393
1486.02	-0.149485
1044.18	0.149169
958.55	0.0681474
1124	0.507209
1264.38	0.874127
2827.01	0.710122
1204.88	0.720812
2068.54	0.62147
1470.99	1.10782
1840.97	-0.205409
1902.35	0.799509
2669.43	0.203133
1288.37	0.620169
2553.92	0.594509
2941.5	1.07206
2470.04	0.629976
2920.05	0.494231
3191.41	0.628926
2036.94	0.197673
3451.15	0.327325
2002.54	0.933238
3382.45	0.930422
3781.49	1.15913
3211.64	0.449498
2005.14	1.14132
2697.7	0.822603
1738.61	0.645595
1368.42	0.765473
1080.37	0.352912
1774.53	0.95719
2248.25	1.13855
5392.89	0.892076
2886.87	-0.133097
2314.19	1.00101
3756.15	0.0436711
2307.74	0.573831
1949.06	0.614772
1374.26	0.351599
4166.27	1.0585
2819.35	0.800781
2549.86	0.91287
1747.68	1.15271
2107.43	0.999583
1014.25	0.515666
2214.14	0.8688
1665.46	0.648132
1833.08	0.793239
1454.13	0.764544
1689.68	0.349258
6413.84	1.26946
4254.77	1.03958
1164.58	0.740105
2177.23	0.0354781
1993.62	0.921045
3199.65	-0.293209
1328.17	0.204384
2374.43	0.367109
3411.3	0.237824
1071.41	0.121136
1634.74	0.54562
1597.53	0.196026
5761.44	0.902225
4023.95	0.938067
2237.92	0.88314
2076.07	1.20239
1385.39	0.212028
3916.11	0.963054
927.25	1.10874
5816.08	1.0719
2473.53	0.0388213
2760.67	-0.378418
1079.06	1.1533
3275.59	0.498514
1662.95	-0.0761406
2620.52	0.848751
1131.46	0.689924
993.685	0.625005
1637.24	0.56886
2426.01	1.11093
2936.36	0.851636
1357.46	1.16708
1301.42	0.170843
4505.51	0.826537
1616.46	0.735852
1055.98	-0.139127
1280.82	0.674441
1109.93	0.70348
2046.17	1.35614
1859.11	0.897438
1913.83	0.261052
4788.58	0.451088
2437.34	0.245952
1948.52	0.636259
2802.42	0.48611
1204.55	0.53398
937.255	0.47059
1307.17	0.83596
4920.98	0.680951
6350.66	0.988848
1700.79	0.517662
769.785	-0.0530817
986.365	-0.0678615
2333.38	0.759433
2204.59	0.400588
2016.36	0.408694
1260.38	0.871087
2348.75	0.939923
3304.2	0.889587
2561.48	-0.110929
2048.4	0.429664
1737.43	-0.228443
814.7	0.272217
630.825	0.936458
1336.27	0.218653
1089.8	-0.218361
2586.7	0.851746
1623.19	0.784218
1836.83	0.647146
1137.61	-0.524165
3115.14	-0.0265737
1790.63	0.886878
1714.95	1.01132
2180.46	0.554682
2749.73	1.25948
948.28	0.137375
2067.9	1.22484
6438.27	0.682095
2306.09	0.634947
1329.49	0.735524
1822.9	0.688938
4435.36	0.238123
2315.23	0.196655
1454.06	-0.105817
3166.8	0.80409
1852.17	0.634016
1222.66	0.956334
2480.95	0.494951
1466.19	-0.703875
938.515	0.303557
1150.61	0.200728
2861.32	0.394839
2117.15	0.754429
1244.77	1.02154
3314.51	0.713526
1058.35	0.439443
1181.94	-0.221222
4203.63	0.484049
2654.61	0.540515
2617.77	1.13308
820.585	0.428355
2117.74	0.762486
696.875	0.649765
3216.72	0.724028
3310.11	0.390584
836.13	0.0440686
1269.57	-0.709575
3743.32	1.03269
3300.75	1.07864
2751.41	1.1504
3787.16	0.754743
1719.07	0.131047
3180.51	0.667988
2109.3	1.15554
2697.9	1.3686
2139.54	0.467318
1759.53	0.0240255
3730.12	0.538378
793.99	0.429954
2303.59	0.156494
1618.32	0.564801
2371.35	0.947357
2843.41	0.697699
2064.6	0.151969
2765.65	0.443765
3893.83	0.734095
2465.16	0.361031
3268.7	1.13217
2937	0.205138
1581.12	-0.0040179
1614.22	0.125031
1453.12	0.483214
2255.52	0.856254
484.255	-0.373138
1964.98	1.26825
518.235	-0.462495
2342.18	1.1957
2263.98	1.05316
2839.53	0.48335
2386.98	0.375843
1775.41	-0.278945
2628.89	0.30929
693.415	-0.998494
2874.52	0.727367
3166.46	0.424626
1687.06	0.554332
3731.27	0.600457
1303.84	0.321743
891.95	0.411061
1404.82	0.792259
875.77	-0.542948
2459.96	0.548323
3189.17	0.187738
1882.14	1.20729
545.535	-0.46045
1052.62	-0.39552
2248.91	0.153777
932.925	0.155455
1877.01	1.46931
2487.86	0.844992
3527.39	0.181989
3846.51	1.02074
1230.33	1.08915
5406.3	0.719698
1282.44	0.559203
2615.86	0.438827
859.4	-0.160004
1299.24	0.372297
3522.95	0.836346
140.64	-0.066228
1547.21	0.407909
3531.26	0.536475
1061.72	-0.0341593
2428.89	0.396918
849.065	0.574308
2682.87	1.14246
2568.66	0.638714
3177.14	0.979948
2731.45	0.357965
2941.18	0.123854
1088.93	-0.220175
2374.45	1.28756
4097.31	0.564951
2587.7	0.725438
3150.62	0.502326
1872.37	-0.0586632
2113.64	1.18471
3793.22	0.457281
1919.12	0.772114
2151.58	-0.115442
3108.32	0.834131
6217.56	1.0842
1235.08	0.397565
1242.85	0.105447
2905.18	0.756758
2158.24	0.102458
507.54	0.0022189
2231.18	0.212985
2188.55	0.580578
3007.8	0.486126
2827.55	1.26641
2529.08	0.41238
5867.98	0.9462
989.705	-0.559252
868.895	1.02865
3705.68	0.694948
1269.04	-0.565026
2032.71	0.312137
5945.12	0.748202
664.705	-0.489317
1820.04	0.803904
2187.76	0.965377
2827.26	0.722955
1402.88	0.638877
4492.7	0.581721
3781.12	1.24305
2020.67	1.20107
2037.69	0.0485525
4122.31	0.431068
4579.66	0.597216
1883.42	0.499292
1291.44	0.80268
1254.82	0.605097
1784.07	0.700632
3401.38	0.888649
1349.12	0.386829
2808.24	0.135953
651.33	-0.501929
4918.97	0.304388
1363.95	-0.0813346
5329.8	0.909316
2842.34	0.902763
2405.22	0.356609
1762.52	0.231131
1096.71	-0.223461
2558.54	1.01449
2322.61	0.298357
3463.45	0.55135
1678.63	0.775192
574.845	-0.438299
1601.3	0.428159
6766.57	0.982856
7391.63	1.00741
4524.17	0.594953
5691.53	0.936179
4711.39	0.757724
2024.13	0.37841
2970.83	0.166604
3496.85	0.652995
1383.88	0.33197
4522.5	0.792388
2436.62	0.758664
1535.03	0.66026
4737.99	0.0223068
1333.58	0.524976
2220.18	1.20038
2597.96	1.15747
5029.89	1.17239
2427.26	0.811724
1544.06	1.06665
1836.99	0.619156
2956.93	0.80223
1865.05	-0.271761
5435.91	1.40059
3831.9	0.693229
1444.89	1.086
1011.26	0.327636
2746.68	0.638343
2134.9	-0.202328
3740.13	0.976868
2834.43	0.890653
1992.94	0.605793
946.27	-0.412345
1017.95	-0.0013938
1977.57	0.712419
3188.63	0.525737
1349.03	0.903844
2134.64	0.778082
3257.44	0.657739
1493.82	-0.143142
1510.54	-0.178005
2498.13	0.894068
5867.9	0.674145
1716.99	0.728114
1732.23	0.516876
837.7	-0.0718896
2279.34	0.763753
1931.52	0.822307
1048.88	0.518261
1375.9	1.28321
165.095	-0.975599
2725.01	0.701001
1127.74	0.569908
1244.6	0.436794
1134.37	0.573487
1268.08	-0.199847
1404.94	1.00623
4350.04	0.811069
739.625	-0.575388
1242.48	-0.427533
1417.71	0.558809
3019.98	0.807675
1490.91	0.410871
1025.47	-0.0446341
609.195	-0.133888
685.94	-0.602038
1830.52	0.560449
1042.04	0.421423
898.405	0.0075833
1098.14	0.121654
5726	0.334446
1936.04	0.313605
5171.67	0.751225
1461.02	0.0314645
1913.08	0.350601
1315.89	-0.304921
603.005	-0.139058
2762.27	0.344145
788.89	0.425835
2431.55	0.909224
2776.43	0.488571
1183.8	0.689789
2085.86	-0.123445
1782.54	0.629211
6300.84	0.387138
2615.91	0.42739
1318.23	0.865415
1738.24	0.141599
1549.27	0.756122
1356.89	0.20858
5598.01	0.975092
1911.88	0.158228
1885.51	0.810048
1533.49	1.31347
910.19	-0.219088
4519.7	0.892345
1066.71	0.421277
2732.14	0.273641
482.085	0.245023
1466.41	0.88036
7416.47	0.907898
3298.69	0.728575
2406.22	0.0505802
1983.08	0.258837
1319.16	0.0159977
801.245	0.0356328
2839.85	0.248978
811.645	0.819645
1359.73	0.112366
2819.44	0.731132
3857.64	0.54289
1780.82	0.910775
1774.41	-0.10498
8573.5	0.361007
1540.95	0.105884
4853.05	1.02268
1292.47	1.07347
1755.96	-0.573062
1203.34	0.476149
853.265	0.417345
746.25	0.39065
4158.52	0.560438
2688.16	0.700885
1669.5	0.807295
1970.14	0.414513
1953.86	0.769921
1826.28	0.415059
2018.91	0.260326
799.585	0.729678
1826.66	-0.264799
1592.02	-0.308858
1170.53	1.0157
6584.3	0.842753
2815.69	0.879722
2464.88	0.563957
2360.16	0.902984
754.84	1.10429
1196.31	0.580596
942.125	0.566846
617.32	0.739772
7147.47	0.412757
4039.66	0.677543
2974.79	1.09569
947.725	0.911188
618.295	0.22425
3280.58	0.797044
2161.67	0.858769
1594.31	0.322194
5933.03	0.816381
7344.36	1.33738
1847.93	0.344851
2060.03	-0.146596
275.605	-0.40403
2464.07	0.605634
1334.92	0.500787
1272.51	0.337345
2225.06	0.844194
1981.33	0.668328
4213.6	0.800808
2111.39	0.708084
6455.26	0.645815
1221.1	-0.142265
6157.43	1.02534
833.335	0.314959
915.945	0.957099
3719.42	0.0034024
1769.75	0.172292
2479.59	0.747002
6400.94	1.16324
3127.81	0.616467
2096.81	1.05994
4996.16	0.0781397
2379.03	0.70634
3083.74	0.0368095
2212.24	0.26224
960.985	0.146564
1133.48	0.576179
1574.84	0.372129
4551.32	0.559931
211.4	-0.206669
2164.87	0.681813
1792.52	0.580435
1098.32	0.69029
2090.49	0.483106
5844.87	0.807109
12589.3	1.02554
2780.09	0.17266
1320.66	0.964811
2068.12	-0.208465
4010.34	0.447913
1047.52	0.176735
2543.76	1.0293
949.295	0.2159
1874.74	0.935378
2973.98	0.689146
4588.67	1.35571
1790.67	0.847998
3824.62	0.771689
1951.69	0.889067
73.15	-1.15266
925.173	-0.277824
1556.2	0.0903308
1902.89	0.650933
2869.35	0.96663
4661.56	0.347886
2782.22	0.227589
1526.45	0.164376
6063.02	0.835038
1631.64	0.471963
1747.66	-0.215085
1551.42	0.840943
1099.1	0.272085
1558.08	0.248541
2621.41	1.07667
4237.8	0.655836
910.19	0.221302
2011.33	0.290764
3413.61	0.86817
768	-0.0704216
1342.05	-0.197806
3815.47	0.657609
1996.32	1.06056
948.57	0.835911
3690.58	0.257126
1384.03	0.307849
936.325	0.200078
1812.43	1.17986
1576.54	-0.0630399
1405.83	0.84478
275.8	-1.22614
2273.35	0.290928
2872.15	0.550886
1786.82	0.774499
3999.9	0.931577
4551.49	0.309677
2222.16	0.779996
1420.26	0.191736
4588.17	0.751526
6905.89	0.453869
1261.64	-0.32106
3647.34	0.91851
2781.07	0.745543
1510.74	0.605221
2498.32	0.364768
3006.86	0.620567
3266.45	0.449075
3433.64	0.536348
3462.41	0.643103
4518.77	0.612521
3033.38	0.584453
776.045	-0.16758
2427.18	1.42663
3818.91	1.50886
2924.2	1.52557
1274.25	0.528158
2657.7	1.22645
1713.31	0.653067
2728.18	0.729518
3887.46	0.679818
3569.36	1.34605
2071.87	0.686454
853.485	-0.0521651
871.49	0.320676
3680.21	0.403435
4216.8	-0.268266
3662.24	0.937603
3336.86	0.994008
1776	0.573596
3297.95	0.606745
926.725	0.865154
2943.33	0.807995
1092.69	1.10304
5542.45	0.289064
2620.1	-0.0526645
2155.03	0.164492
968.98	-0.415118
6858.83	1.31281
1861.76	0.780859
3558.62	0.706787
5032.57	1.21964
158.655	-1.04167
3341.45	0.790686
1323.08	0.0922942
3859.59	0.45517
1707.67	0.965919
2865.07	1.03513
1133.87	0.672565
4931.06	0.923519
2634.34	0.0854284
734.46	0.0194721
1677.68	0.324086
5836.45	0.728474
2950.7	-0.173888
1537.5	-0.756296
1335.15	0.082771
1755.12	-0.552656
1770.4	0.730039
933.27	0.50662
1524.11	-0.213867
1903.99	0.415571
3068.97	1.29363
1799.55	-0.330605
320.175	-0.258638
2769.43	0.701071
2230.95	0.800042
5907.86	0.993401
3698.19	1.01779
1904	0.752319
4719.7	0.360788
2662.32	0.171834
3020.3	1.21489
2722.43	0.696829
2672.99	0.38265
1451.62	-0.13108
2473.56	0.772205
1397.88	0.305903
3379.69	0.246515
976.705	0.696231
1307.28	0.691824
1763.8	0.453161
3370.01	0.583334
1601.8	0.710407
4627.3	0.730861
5134.59	0.772637
977.595	0.402823
2877.86	0.804856
601.415	-0.182924
1768.62	-0.369619
2734.98	0.933808
1716.82	0.261964
498.83	0.760577
2778.16	0.596909
4235.54	0.655112
3196.2	0.0392016
4527.7	0.711329
1083.85	0.573302
1649.78	0.424551
2015.11	0.483982
5965.67	0.711248
1463.67	0.694244
2133.57	-0.229703
3146.27	0.643975
2048.22	0.9948
1761.9	-0.0786837
1094.16	0.392355
2057.34	1.44833
1726.84	0.791988
7954.98	1.12251
1196.72	0.660909
2796.53	0.70197
631.525	-0.131232
6119.96	0.568848
1005.93	0.56354
1829.36	-0.137711
1126.08	-0.668591
1060.86	1.09881
1672.53	1.17162
1201.88	0.516886
3606.23	0.870872
4564.45	-0.0451992
4648.94	0.78208
9999.33	0.921392
2204.61	1.23308
1337.42	0.414444
786.91	-0.834814
3741.38	0.787529
3388.28	-0.0138916
1698.26	-0.085859
2322.05	0.801588
2473.79	0.94466
2327.66	0.0422196
2993.03	0.338714
4139.73	0.56626
1407.2	0.729948
5998.49	0.680527
2490.02	1.4768
2529.17	1.13125
1571.6	0.46573
2655.36	1.07412
3183.61	0.225057
1942.93	0.368901
2114.26	0.85993
1907.04	0.402304
3283.99	0.568797
4557.45	0.460264
834.71	0.647953
1041.59	0.956411
3829.09	0.995205
713.72	-0.0778596
775.195	-0.14029
4671.9	0.688815
746.295	0.370792
2053.72	1.19549
469.485	-0.216889
2487.49	0.623645
2405.29	0.955744
7039.3	1.15052
1369.77	0.894063
3348.65	1.07474
2620.2	0.879935
3449.78	0.743917
4313.93	0.354598
5824.35	0.753066
741.53	-0.0805018
5141.49	0.791845
1284.32	0.522634
4433.91	0.956731
2475.63	0.435168
1627.08	0.704415
2792.32	1.036
984.05	0.611458
3396.63	-0.122057
1740.25	-0.0732271
2027.11	0.860235
2935.68	0.455494
3530.3	-0.0145448
2444.99	0.171927
3433.88	0.38823
1581.7	0.558825
2908.7	0.934904
990.21	0.385822

## Sheet: E
Interface size	Relative Conservation
4600.25	0.41429
642.805	-0.955185
2662.82	-0.116113
759.675	-0.524986
455.655	-0.11472
3661.01	0.266991
4892.76	0.125692
2510.05	0.352578
1583.45	0.13811
1642.92	0.113905
2856.89	0.836758
4615.29	1.05015
4254.62	0.672881
841.765	0.895848
264.035	0.0467526
1373.1	0.875417
674.45	0.885175
1272.32	0.284426
5148.36	-0.261367
3359.37	0.447667
1647.36	-0.10285
3703.28	0.133295
2278.18	0.449521
4583.13	0.738846
1264.39	0.0398355
2016.24	0.222217
1812.16	0.209833
1324.58	-0.0024242
1353.48	0.50337
3437.22	0.553499
729.825	0.757048
2756.81	0.889658
1986.57	0.561436
7122.62	1.03195
4084.01	0.566249
2572.86	0.658447
1715.03	0.21497
2218.94	0.706651
2383.91	0.996302
5186.66	-0.0241758
6764.2	0.944788
1234.2	0.874105
2531.65	0.378816
738.19	0.597691
349.91	-0.341732
1114.57	0.694522
1492.48	0.410307
1642.66	-0.0154468
304.255	0.117216
3061.8	0.719276
135.4	-1.36435
4892.79	0.794678
2571.97	0.0352093
714.075	-0.514861
1548.97	0.561716
3070.29	0.583063
2502.01	0.497074
3323.02	0.135935
2264.03	0.751993
611.545	-0.227052
3756.53	0.633788
934.875	-0.697499
2624.78	0.11391
3787.24	0.082421
1912.58	0.601799
3097.3	0.0577686
3009.77	0.512392
875.975	-0.23577
1070.61	0.359003
3834.58	0.507974
644.655	-0.0521249
1772.31	0.0818086
1090.47	-0.262597
3565.51	0.637466
1571.71	0.115916
1044.21	0.38649
2278.39	0.258602
3772.7	0.131562
515.195	-0.32782
892.14	0.743039
2696.59	0.129515
695.835	-0.602916
2763.62	0.296589
1060.24	0.559742
2174.76	0.880943
1165.01	1.07187
2000.18	0.702854
2533.95	0.709358
1559.04	0.69366
1327.38	0.233135
1926.42	1.18768
3802.01	0.278417
866.89	0.491042
1144.63	0.611562
912.015	-0.130064
290.94	-0.52362
3070.76	0.0442222
2833	0.535633
1407.75	0.178614
2447.2	0.105977
529.2	-0.532464
5048.77	0.860294
2113.93	0.0046083
3162.41	0.719965
1865.44	0.227262
918.165	-0.0174338
782.49	0.716571
809.985	0.34694
646.545	-0.718249
2486.38	0.849453
832.365	-0.260235
3123.84	0.499747
1915.87	0.673074
1571.86	0.621836
4604.19	1.03396
5451.81	0.195609
1609.28	0.87648
964.93	0.352681
1024.78	0.22023
2079.03	0.46917
998.14	0.1673
2754.32	1.14758
1505.12	-0.553326
2134.78	0.540344
777.78	0.866077
1236.87	0.57366
1394.07	0.75135
2616.76	0.846389
1568.28	0.406998
1687.76	0.0237222
627.96	1.16833
2370.32	0.437516
5539.21	0.777356
2302.05	0.0217346
1905.56	0.695076
1248.22	0.335593
3177.79	0.511761
2659.25	-0.181349
1837.92	0.472316
5178.04	0.328181
2620.21	1.01006
859.13	0.477329
3027.79	0.466719
2467.75	0.71467
1032.18	0.589058
1833.09	0.776476
2060.94	0.803452
3195.36	1.30298
3682.38	0.694607
1626.62	0.304056
2375.76	0.994905
913.435	0.949003
519.95	-0.405399
1135.22	0.378375
2145.11	1.18054
876.995	0.170527
1693.86	0.586198
4509.26	0.85778
3946.55	0.484737
3454.67	0.131265
2181.3	0.657348
2295.32	-0.186388
2063.74	0.61862
2115.46	0.494746
1156.86	1.04839
3462.04	0.44355
1428.3	1.11962
1731.4	0.3687
2490.69	0.437362
1961.72	0.49987
455.105	-0.292644
3912.36	0.535779
2004.35	-0.188576
1261.3	0.483752
1722.39	1.0826
1767.1	-0.524463
1425.7	0.646988
2185.21	0.831493
1883.69	0.193387
3764.64	0.724667
1521.82	0.443064
1064.45	0.716611
1256.4	-0.306204
796.56	-0.0135887
2405.84	1.25275
5426.27	0.485022
2293.93	1.0847
2587.49	0.0455758
1319.79	-0.0098214
2518.62	0.223636
3564.33	0.67046
1542.75	0.189614
1877.28	0.293478
1331.64	0.731064
1313.56	1.08302
2225.81	0.244574
1742.16	1.1678
3560.41	1.02192
3641.21	0.356463
1927.16	0.727283
4134.29	-0.0307055
2214.27	0.45719
474.39	0.101709
4166.9	1.01456
1563.04	0.25968
670.72	0.0235975
1023.73	0.614446
2973.47	0.214062
4839.68	0.520331
2133.01	-0.0117501
3817.74	0.550434
2168.75	-0.0872783
797.185	0.0704135
888.61	0.788424
2139.68	0.0730684
4284.47	0.69671
1797.22	0.934006
2990.01	0.778032
6635.94	1.11252
2522.99	0.777952
931.21	-0.486859
1821.47	1.13825
1076.25	0.235133
1466.15	-0.141689
1884.67	0.706957
7632.32	0.510642
1345.26	0.309644
1733.86	0.62102
901.775	1.31255
907.09	-0.0937576
3030.78	1.35309
1332.6	0.278058
2154.12	0.536941
2210.59	-0.0133364
1900.68	0.610091
3317.08	0.469482
1430.94	0.628199
1439.9	0.357461
1539.95	0.634099
1192.78	0.515004
2489.1	0.554186
1569.83	0.747656
1954.19	0.598725
2387.49	0.864908
3186.53	-0.00195
1781.14	-0.22261
1757.84	1.09131
944.98	-0.285187
4105.31	0.853987
1962.77	0.463204
1250.7	1.0919
1309.65	0.0266341
5758.73	1.05526
1719.58	0.21257
1539.34	0.937718
1957.96	0.380515
5631.34	0.200226
1830.55	-0.226599
2174.88	0.983345
1247.94	0.48151
994.79	0.304714
3545.18	0.381496
7429.21	0.718317
1917.24	0.972318
1565.97	0.509556
1726.38	0.284474
2394.03	1.19366
2698.46	0.551289
3397.39	1.05091
2856.03	0.411016
6979.73	1.0233
2138.55	0.898836
2684.69	0.92612
2612.99	0.635989
3829.91	0.316762
4137.53	0.949241
2079.48	-0.102906
1374.83	0.805385
1488.44	-0.0060999
745.35	-0.119488
2548.92	1.05365
244.98	0.255591
2247.93	0.997745
458.265	-0.134361
4900.48	0.915052
1699.99	0.36321
6642.72	0.827682
2517.5	0.966445
1308.24	0.341678
1741.2	-0.3203
3169.82	0.473914
3301.81	0.323106
2668.41	0.916731
925.125	-0.182164
3238.74	0.407082
1169.21	-0.465867
1433.04	0.867165
878.17	-0.176054
5721.65	0.172492
2749.16	1.1945
1938.23	0.345947
6318.3	0.470919
3457.51	0.778105
1110.67	-0.399214
1692.21	0.247339
1435.71	-0.317102
1762.57	0.441962
1635.48	0.796897
1370.07	-0.270862
1339.58	0.0400217
543.73	-0.259212
1315.46	0.244545
1464.65	0.346429
4018.57	0.731821
6484.22	-0.345663
1855.27	1.08277
5255.4	0.620459
3348.3	-0.0136117
4204.09	0.0017252
2390.3	0.878333
1611.45	0.0923979
1323.01	0.336357
1829.99	0.173415
5449.32	0.860498
1127.54	0.653531
2260.76	0.189851
1336.16	-0.191278
953.894	-0.22526
3751.75	1.34029
4274.33	0.279512
3704.6	0.915377
943.777	0.058397
3057.12	0.0885489
4433.31	0.851668
1767.89	0.647888
2214.98	0.622511
4929.41	1.55869
5050.51	0.612975
2596.78	0.96188
1303.48	-0.05376
1386.45	-0.227459
2720.35	0.941982
1728.31	0.836747
1432.69	0.766979
1476.65	0.960142
408.195	-0.116446
2329.3	0.769807
3591.09	0.598828
3512.78	0.749483
129.35	0.136024
2858.03	0.592729
751.95	-0.478098
1485.04	0.965844
5179.89	1.10856
4025.61	1.00001
2650.01	1.04864
1831.62	0.406851
1285.16	-0.43815
5061.7	0.255685
512.715	-0.588352
1019.07	-0.276902
1667.95	0.679719
3615.51	-0.19504
997.83	0.90996
1002.25	-0.119417
4487.41	1.0284
1193.23	-0.279218
3342.24	0.684617
2040.09	1.07133
5374.06	0.442324
3368.64	1.25407
959.185	1.18538
1609.22	0.0630119
788.82	1.22668
1909.42	0.615173
888.93	-0.0150305
2187.4	0.447701
468.505	0.49801
3042.63	0.893933
3463.84	0.415917
1238.75	0.42258
3597.18	0.0725143
944.945	-0.256464
1360.31	-0.00648
4366.96	0.639009
745.78	-0.0901875
1931.65	-0.0873286
1068.45	0.879908
842.78	-0.270434
2059.16	0.335916
972.805	-0.726718
610.695	0.161038
3924.74	0.109121
1964.86	0.723464
2589.45	0.231454
2675.64	1.02814
99.935	-0.0890714
2559.24	0.504652
2968.41	1.03561
1087.49	1.08271
1167.3	-0.702842
1617.03	0.349706
3737.01	0.410411
2031.46	0.80742
1093.44	-0.213043
2464.22	0.202798
2820.25	0.131622
4719.67	0.656677
1347.61	0.488416
564.005	0.958829
1440.85	0.0620852
1416.77	1.12733
4129.38	0.464754
1683.44	-0.168175
4681.85	0.625748
1660.88	1.03714
6230.3	1.19935
2069.7	0.446986
487.55	0.655443
3072.53	-0.0354896
4651	0.12085
3105.01	0.53038
2797.44	0.695498
831.275	-0.340805
4250.65	0.870293
2786.27	0.899274
2744.56	0.152722
606.83	0.0413852
785.44	-0.360736
1968.63	0.28807
1063.88	0.689877
1396.36	-0.179957
2685.78	0.235466
2057.43	0.392049
1717.95	0.204113
1627.04	0.411493
875.335	1.54996
3889.34	1.07258
1242.74	0.83617
1871.33	0.324821
1407.3	0.489048
2105.05	0.839182
3831.74	0.753576
1342.82	1.04367
5395.52	0.764754
2488.07	1.15098
1531.52	0.67513
1012.88	0.876813
4593.79	0.552412
2134.37	0.655123
3159.14	0.33874
1742.58	0.906441
2155.62	0.549004
7712.6	0.611593
2386.34	0.436515
4923.19	0.901611
2938.73	0.903745
4523.91	1.16555
1380.67	0.666277
1095.23	-0.194604
1818.54	0.916301

## Sheet: F
Interface size	Relative Conservation
842.72	-0.651562
1008.83	-0.171771
1876.22	0.393076
1206.07	0.26091
803.72	-0.830848
278.33	-0.378941
914.05	-0.0213266
1470.62	1.07069
526.43	-0.0937
1316.91	0.872685
473.865	0.078753
1181.52	0.241543
565.22	-0.557493
1104.53	0.327783
608.4	0.106761
1138.93	0.213059
812.365	-0.347902
4489.06	0.278264
1344.5	0.0852405
3153.7	-0.131934
798.035	-0.549756
645.94	-0.377833
783.37	-0.11066
1159.48	-0.771274
1364.61	0.268305
409.96	-0.237857
11642.4	0.93757
352.6	0.133022
1631.81	0.0201598
4106.36	0.441528
2213.62	0.868405
2240.49	-0.170123
1391.83	-0.149484
1638.66	0.639855
8388.27	0.616715
1789.04	0.431608
2964.7	0.537746
3958.9	0.295036
1413.61	-0.310195
1231.67	0.517043
352.06	-0.274924
2323.73	0.985215
559.1	0.0521166
747.6	0.164018
1268.54	-0.0732834
2508.47	0.233253
963.73	-0.119242
439.39	-0.486647
1805.93	0.661595
1096.52	-0.291901
987.77	-0.157266
907.545	1.41516
2267.82	0.621037
1580.34	0.112083
7321.68	0.269966
2202.86	0.709484
1363.48	-0.283141
4495.56	0.454581
1016.36	0.118468
1380.74	0.0773413
1607.79	0.240546
564.45	-0.368639
556.985	-0.306468
541.405	-0.156873
2681.55	0.626531
2034.9	0.33436
4200.65	-0.0326846
2478.1	0.242613
4901.65	-0.0913697
2292.53	0.244648
1315.04	0.219076
215.12	0.0238349
1988.41	0.480325
1124.46	-0.0409372
242.18	-0.332471
1036.87	-0.0048889
2678.39	0.774516
1595.43	-0.099302
1144.86	-0.180095
2176.74	0.427685
