# Supplementary material for: Cellular location shapes quaternary structure of enzymes
Source: Nat Commun. 2024 Oct 1;15:8505. doi: 10.1038/s41467-024-52662-2 (PMC11445431; doi:10.1038/s41467-024-52662-2)
Supplement: Supplementary file 8 — Source Data [file 41467_2024_52662_MOESM8_ESM.zip › SourceData/Source_Data_FigureS7.xlsx]

## Sheet: A
OG	Root	Changes
28MUD.1	Monomer	7.40741
2BPI7.1	Monomer	2.63158
2C5VT.1	Monomer	5.55556
COG0005.1	Homomer	4.7619
COG0006.1	Homomer	8.33333
COG0010.1	Homomer	10.8696
COG0020.1	Homomer	3.33333
COG0021.1	Homomer	3.33333
COG0024.1	Monomer	5.26316
COG0031.1	Homomer	1.92308
COG0036.1	Homomer	4.54545
COG0044.1	Monomer	6.25
COG0057.1	Homomer	0.862069
COG0058.1	Homomer	5.55556
COG0078.1	Homomer	2.77778
COG0105.1	Homomer	2.43902
COG0106.1	Monomer	5
COG0111.1	Homomer	2.94118
COG0115.1	Homomer	1.51515
COG0119.1	Homomer	10
COG0120.1	Homomer	5.88235
COG0123.1	Homomer	20
COG0126.1	Monomer	5.26316
COG0128.1	Monomer	5.55556
COG0136.1	Homomer	2.5
COG0148.1	Homomer	5.17241
COG0149.1	Homomer	1.78571
COG0152.1	Homomer	22.2222
COG0156.1	Homomer	3.57143
COG0167.1	Homomer	4.16667
COG0172.1	Homomer	5
COG0176.1	Monomer	4.16667
COG0179.1	Homomer	5.55556
COG0180.1	Homomer	2.5
COG0190.1	Homomer	9.09091
COG0194.1	Homomer	8.33333
COG0207.1	Homomer	2.17391
COG0208.1	Homomer	3.33333
COG0221.1	Homomer	3.57143
COG0240.1	Homomer	5.55556
COG0242.1	Monomer	5.35714
COG0251.1	Homomer	2.38095
COG0262.1	Monomer	1.72414
COG0274.1	Homomer	3.57143
COG0277.1	Monomer	3.57143
COG0281.1	Homomer	5.55556
COG0289.1	Homomer	4.16667
COG0296.1	Monomer	9.09091
COG0318.1	Monomer	7.89474
COG0331.1	Monomer	6.25
COG0346.1	Homomer	2.17391
COG0363.1	Monomer	5.26316
COG0366.1	Monomer	6.61765
COG0386.1	Monomer	6.25
COG0388.1	Homomer	5.26316
COG0394.1	Monomer	2.77778
COG0402.2	Homomer	4.54545
COG0431.1	Homomer	9.09091
COG0438.1	Monomer	0
COG0450.1	Homomer	1.85185
COG0451.1	Homomer	2.77778
COG0454.1	Homomer	6.66667
COG0483.1	Homomer	3.33333
COG0491.1	Monomer	5.68182
COG0494.1	Monomer	2
COG0500.1	Monomer	9.09091
COG0521.1	Homomer	10.7143
COG0524.1	Homomer	8.33333
COG0545.1	Monomer	7.69231
COG0548.1	Homomer	5.55556
COG0561.2	Monomer	5.55556
COG0563.1	Monomer	6.25
COG0584.1	Monomer	4.16667
COG0604.1	Homomer	8.33333
COG0607.1	Monomer	5.55556
COG0623.1	Homomer	2.08333
COG0624.1	Homomer	2.08333
COG0625.1	Homomer	1.5625
COG0627.1	Homomer	9.09091
COG0637.1	Monomer	4.54545
COG0652.1	Monomer	5
COG0654.1	Monomer	2.85714
COG0656.1	Monomer	4.65116
COG0665.1	Monomer	6.66667
COG0667.1	Monomer	15
COG0669.1	Homomer	3.84615
COG0673.1	Homomer	4.83871
COG0693.1	Homomer	13.3333
COG0698.1	Homomer	5.55556
COG0726.1	Monomer	5.55556
COG0740.1	Homomer	5
COG0753.1	Homomer	1.66667
COG0757.1	Homomer	3.57143
COG0766.1	Homomer	13.3333
COG0768.1	Monomer	7.14286
COG0796.1	Homomer	5.88235
COG1011.1	Monomer	3.84615
COG1024.1	Homomer	1.49254
COG1028.1	Homomer	0.765306
COG1052.1	Homomer	1.6129
COG1057.1	Homomer	12.5
COG1064.1	Homomer	7.35294
COG1082.1	Homomer	10.7143
COG1100.1	Monomer	2.17391
COG1109.1	Monomer	5.55556
COG1181.1	Homomer	8.33333
COG1209.1	Homomer	5
COG1210.1	Homomer	5.55556
COG1335.1	Homomer	7.5
COG1409.1	Monomer	16.6667
COG1472.1	Monomer	4.16667
COG1501.1	Monomer	17.8571
COG1524.1	Monomer	10
COG1621.1	Monomer	10
COG1670.1	Homomer	15.3846
COG1680.1	Monomer	2.5
COG1816.1	Monomer	9.09091
COG1874.1	Homomer	5
COG1882.1	Homomer	10
COG1902.1	Monomer	3.84615
COG1932.1	Homomer	4.16667
COG1940.1	Homomer	8.33333
COG1995.1	Homomer	5.55556
COG2030.1	Homomer	4.54545
COG2032.1	Monomer	4.16667
COG2070.1	Homomer	5
COG2084.1	Homomer	3.125
COG2124.1	Monomer	4.95495
COG2132.1	Monomer	2.5
COG2141.1	Homomer	3.57143
COG2175.1	Homomer	7.5
COG2230.1	Monomer	15
COG2240.1	Homomer	3.57143
COG2267.2	Monomer	7.69231
COG2272.1	Monomer	5.55556
COG2303.1	Monomer	7.5
COG2351.1	Homomer	4.54545
COG2367.1	Monomer	2.27273
COG2453.2	Monomer	9.09091
COG2602.1	Monomer	4.05405
COG2723.1	Monomer	5.45455
COG2730.1	Monomer	2.77778
COG2746.1	Homomer	13.6364
COG2837.2	Homomer	9.09091
COG2897.1	Monomer	5
COG2942.1	Monomer	11.1111
COG3119.1	Monomer	17.6471
COG3250.1	Homomer	6.06061
COG3325.1	Monomer	5.76923
COG3338.1	Monomer	4.54545
COG3407.1	Homomer	8.33333
COG3491.1	Monomer	6.66667
COG3507.1	Monomer	4.54545
COG3525.1	Monomer	12.5
COG3693.1	Monomer	1.66667
COG3866.1	Monomer	9.09091
COG3938.1	Homomer	4.54545
COG4122.1	Homomer	3.125
COG4284.1	Monomer	5
COG4870.1	Monomer	2.94118
COG4948.1	Homomer	2.46914
COG5078.1	Monomer	5
COG5285.1	Monomer	11.1111
COG5640.1	Monomer	5.71429
KOG0406.1	Homomer	8.69565
KOG1584.1	Monomer	3.125
KOG1695.1	Homomer	1.06383
KOG4087.1	Monomer	4.62963
2C0PQ.1	Monomer	0
2C38W.1	Monomer	0
2C8JB.1	Monomer	0
2CXGK.1	Monomer	0
COG0001.1	Homomer	0
COG0008.1	Monomer	0
COG0015.1	Homomer	0
COG0019.1	Homomer	0
COG0028.1	Homomer	0
COG0039.1	Homomer	0
COG0041.1	Homomer	0
COG0059.1	Homomer	0
COG0075.1	Homomer	0
COG0076.1	Homomer	0
COG0079.1	Homomer	0
COG0104.1	Homomer	0
COG0110.1	Homomer	0
COG0112.1	Homomer	0
COG0114.1	Homomer	0
COG0124.1	Homomer	0
COG0142.1	Homomer	0
COG0157.1	Homomer	0
COG0158.1	Homomer	0
COG0160.1	Homomer	0
COG0161.1	Homomer	0
COG0166.1	Homomer	0
COG0171.1	Homomer	0
COG0174.1	Homomer	0
COG0183.1	Homomer	0
COG0191.1	Homomer	0
COG0192.1	Homomer	0
COG0193.1	Monomer	0
COG0205.1	Homomer	0
COG0219.1	Homomer	0
COG0235.1	Homomer	0
COG0245.1	Homomer	0
COG0252.1	Homomer	0
COG0260.1	Homomer	0
COG0282.1	Homomer	0
COG0284.1	Homomer	0
COG0288.1	Homomer	0
COG0295.1	Homomer	0
COG0304.1	Homomer	0
COG0329.1	Homomer	0
COG0332.1	Homomer	0
COG0334.1	Homomer	0
COG0336.1	Homomer	0
COG0362.1	Homomer	0
COG0372.1	Homomer	0
COG0381.1	Homomer	0
COG0399.1	Homomer	0
COG0414.1	Homomer	0
COG0421.1	Homomer	0
COG0436.1	Homomer	0
COG0461.1	Homomer	0
COG0462.1	Homomer	0
COG0469.1	Homomer	0
COG0473.1	Homomer	0
COG0492.1	Homomer	0
COG0499.1	Homomer	0
COG0503.1	Homomer	0
COG0516.1	Homomer	0
COG0528.1	Homomer	0
COG0537.1	Homomer	0
COG0538.1	Homomer	0
COG0543.1	Monomer	0
COG0626.1	Homomer	0
COG0634.1	Homomer	0
COG0655.1	Homomer	0
COG0720.1	Homomer	0
COG0736.1	Homomer	0
COG0756.1	Homomer	0
COG0764.1	Homomer	0
COG0775.1	Homomer	0
COG0778.1	Homomer	0
COG0783.1	Homomer	0
COG0787.1	Homomer	0
COG0813.1	Homomer	0
COG1012.1	Homomer	0
COG1045.1	Homomer	0
COG1062.1	Homomer	0
COG1063.1	Homomer	0
COG1104.1	Homomer	0
COG1167.1	Homomer	0
COG1182.1	Homomer	0
COG1190.1	Homomer	0
COG1211.1	Homomer	0
COG1212.1	Homomer	0
COG1249.1	Homomer	0
COG1250.1	Homomer	0
COG1304.1	Homomer	0
COG1448.1	Homomer	0
COG1528.1	Homomer	0
COG1539.1	Homomer	0
COG1611.1	Homomer	0
COG1686.1	Monomer	0
COG1778.1	Homomer	0
COG1850.1	Homomer	0
COG1853.1	Homomer	0
COG1898.1	Homomer	0
COG1957.1	Homomer	0
COG1960.1	Homomer	0
COG2021.1	Homomer	0
COG2115.1	Homomer	0
COG2171.1	Homomer	0
COG2193.1	Homomer	0
COG2273.1	Monomer	0
COG2368.1	Homomer	0
COG2820.1	Homomer	0
COG2877.1	Homomer	0
COG2986.1	Homomer	0
COG3253.1	Homomer	0
COG3405.1	Monomer	0
COG3424.1	Homomer	0
COG3485.1	Homomer	0
COG3588.1	Homomer	0
COG3979.1	Monomer	0
COG4638.1	Homomer	0
COG4799.1	Homomer	0
COG4992.1	Homomer	0
COG5434.1	Monomer	0
KOG1192.1	Monomer	0
KOG1642.1	Monomer	0
KOG3178.1	Homomer	0

## Sheet: B
OG	Root	Changes
28MUD.1	Monomer	10
2BPI7.1	Monomer	2.63158
2C5VT.1	Monomer	5.55556
COG0005.1	Homomer	4.7619
COG0006.1	Homomer	6.06061
COG0010.1	Homomer	4.87805
COG0015.1	Homomer	2.17391
COG0020.1	Homomer	3.33333
COG0021.1	Homomer	3.33333
COG0024.1	Monomer	5.26316
COG0028.1	Homomer	8.82353
COG0031.1	Homomer	1.92308
COG0039.1	Homomer	1.85185
COG0041.1	Homomer	4.54545
COG0044.1	Monomer	6.25
COG0059.1	Homomer	0
COG0075.1	Homomer	0
COG0076.1	Homomer	2.08333
COG0078.1	Homomer	3.22581
COG0104.1	Homomer	0
COG0105.1	Homomer	3.65854
COG0106.1	Monomer	5
COG0110.1	Homomer	0
COG0111.1	Homomer	2.94118
COG0112.1	Homomer	1.85185
COG0115.1	Homomer	4.7619
COG0119.1	Homomer	10
COG0120.1	Homomer	5.88235
COG0123.1	Monomer	20
COG0125.1	Monomer	19.2308
COG0126.1	Monomer	5.26316
COG0128.1	Monomer	5.55556
COG0136.1	Homomer	7.5
COG0142.1	Homomer	0
COG0148.1	Homomer	5.17241
COG0149.1	Homomer	1.78571
COG0156.1	Homomer	3.57143
COG0157.1	Homomer	8.33333
COG0158.1	Homomer	4.54545
COG0160.1	Homomer	10
COG0161.1	Homomer	0
COG0166.1	Homomer	0
COG0169.1	Monomer	14.5833
COG0171.1	Homomer	0
COG0172.1	Homomer	5
COG0174.1	Homomer	3.84615
COG0176.1	Monomer	4.16667
COG0179.1	Homomer	5.55556
COG0180.1	Homomer	2.5
COG0183.1	Homomer	4.54545
COG0190.1	Homomer	9.09091
COG0205.1	Homomer	5.55556
COG0207.1	Homomer	2.17391
COG0208.1	Homomer	3.33333
COG0221.1	Homomer	5.35714
COG0235.1	Homomer	4.54545
COG0240.1	Homomer	5.55556
COG0242.1	Monomer	5.35714
COG0245.1	Homomer	0
COG0251.1	Homomer	2.38095
COG0252.1	Homomer	0
COG0262.1	Monomer	1.72414
COG0274.1	Homomer	8
COG0277.1	Monomer	5.35714
COG0288.1	Homomer	12.1212
COG0289.1	Homomer	4.16667
COG0295.1	Homomer	4.16667
COG0296.1	Monomer	9.09091
COG0318.1	Monomer	7.89474
COG0329.1	Homomer	4.80769
COG0331.1	Monomer	6.25
COG0334.1	Homomer	0
COG0363.1	Monomer	7.89474
COG0365.1	Monomer	14.2857
COG0366.1	Monomer	6.01504
COG0372.1	Homomer	0
COG0386.1	Monomer	6.25
COG0388.1	Homomer	5.26316
COG0394.1	Monomer	2.77778
COG0399.1	Homomer	0
COG0402.2	Homomer	4.54545
COG0414.1	Homomer	0
COG0421.1	Homomer	0
COG0436.1	Homomer	0
COG0438.1	Monomer	22.7273
COG0446.1	Monomer	9.09091
COG0450.1	Homomer	9.25926
COG0451.1	Homomer	2.77778
COG0454.1	Homomer	6.66667
COG0469.1	Homomer	2.77778
COG0473.1	Homomer	0
COG0483.1	Homomer	3.33333
COG0491.1	Monomer	5.68182
COG0492.1	Homomer	0
COG0494.1	Monomer	2
COG0499.1	Homomer	3.125
COG0500.1	Monomer	18.1818
COG0503.1	Homomer	0
COG0524.1	Homomer	8.33333
COG0528.1	Homomer	10
COG0537.1	Homomer	0
COG0545.1	Monomer	15.3846
COG0561.2	Monomer	5.55556
COG0563.1	Monomer	6.25
COG0584.1	Monomer	4.16667
COG0596.1	Monomer	9.18367
COG0604.1	Homomer	11.1111
COG0607.1	Monomer	5.55556
COG0623.1	Homomer	6.25
COG0624.1	Homomer	2.22222
COG0625.1	Homomer	1.5625
COG0626.1	Homomer	1.78571
COG0634.1	Homomer	13.6364
COG0637.1	Monomer	4.54545
COG0652.1	Monomer	5
COG0654.1	Monomer	1.6129
COG0656.1	Monomer	4.65116
COG0665.1	Monomer	8
COG0667.1	Monomer	15
COG0669.1	Homomer	7.69231
COG0673.1	Homomer	4.83871
COG0693.1	Monomer	16.6667
COG0726.1	Monomer	5.55556
COG0753.1	Homomer	1.66667
COG0757.1	Homomer	10.7143
COG0764.1	Homomer	5
COG0768.1	Monomer	7.14286
COG0775.1	Homomer	0
COG0778.1	Homomer	1.92308
COG0783.1	Homomer	3.84615
COG0787.1	Homomer	0
COG1011.1	Monomer	3.84615
COG1012.1	Homomer	5.84795
COG1024.1	Homomer	1.6
COG1028.1	Homomer	5.86735
COG1052.1	Homomer	1.6129
COG1062.1	Homomer	0
COG1063.1	Homomer	13.4615
COG1064.1	Homomer	11.7647
COG1100.1	Monomer	2.17391
COG1109.1	Monomer	5.55556
COG1167.1	Homomer	0
COG1181.1	Homomer	8.33333
COG1182.1	Homomer	0
COG1209.1	Homomer	10
COG1212.1	Homomer	0
COG1249.1	Homomer	0
COG1250.1	Homomer	0
COG1335.1	Homomer	12.5
COG1404.1	Monomer	10
COG1472.1	Monomer	7.24638
COG1501.1	Monomer	21.4286
COG1524.1	Monomer	10
COG1621.1	Monomer	10
COG1670.1	Monomer	15.3846
COG1680.1	Monomer	2.5
COG1778.1	Homomer	0
COG1816.1	Monomer	9.09091
COG1902.1	Monomer	5.76923
COG1932.1	Homomer	4.16667
COG1940.1	Homomer	8.33333
COG1957.1	Homomer	6.66667
COG1960.1	Homomer	7.84314
COG1995.1	Homomer	5.55556
COG2021.1	Homomer	0
COG2030.1	Homomer	5.26316
COG2032.1	Monomer	4.16667
COG2070.1	Homomer	5
COG2084.1	Homomer	17.2414
COG2124.1	Monomer	4.95495
COG2132.1	Monomer	4.16667
COG2141.1	Homomer	3.57143
COG2171.1	Homomer	4.16667
COG2230.1	Monomer	15
COG2240.1	Homomer	3.57143
COG2267.2	Monomer	7.69231
COG2272.1	Monomer	5.55556
COG2303.1	Monomer	7.5
COG2351.1	Homomer	9.09091
COG2367.1	Monomer	2.27273
COG2453.2	Monomer	9.09091
COG2602.1	Monomer	4.05405
COG2723.1	Monomer	9.09091
COG2730.1	Monomer	2.77778
COG2820.1	Homomer	0
COG2837.2	Monomer	9.09091
COG2877.1	Homomer	4.16667
COG2897.1	Monomer	5
COG2942.1	Monomer	11.1111
COG3119.1	Monomer	20.5882
COG3325.1	Monomer	5.76923
COG3338.1	Monomer	6.81818
COG3407.1	Homomer	8.33333
COG3424.1	Homomer	0
COG3491.1	Monomer	10
COG3507.1	Monomer	4.54545
COG3525.1	Monomer	16.6667
COG3693.1	Monomer	1.66667
COG3866.1	Monomer	9.09091
COG3938.1	Homomer	4.54545
COG4122.1	Homomer	3.125
COG4284.1	Monomer	5
COG4638.1	Homomer	0
COG4799.1	Homomer	15
COG4870.1	Monomer	2.94118
COG4948.1	Homomer	10.4938
COG4992.1	Homomer	0
COG5078.1	Monomer	5
COG5285.1	Monomer	11.1111
COG5640.1	Monomer	5.71429
KOG1584.1	Monomer	3.125
KOG1695.1	Homomer	1.06383
KOG3178.1	Homomer	0
KOG4087.1	Monomer	4.62963
2C0PQ.1	Monomer	0
2C38W.1	Monomer	0
2C8JB.1	Monomer	0
2CXGK.1	Monomer	0
COG0001.1	Homomer	0
COG0008.1	Monomer	0
COG0019.1	Homomer	0
COG0079.1	Homomer	0
COG0114.1	Homomer	0
COG0124.1	Homomer	0
COG0193.1	Monomer	0
COG0219.1	Homomer	0
COG0260.1	Homomer	0
COG0282.1	Homomer	0
COG0284.1	Homomer	0
COG0304.1	Homomer	0
COG0332.1	Homomer	0
COG0336.1	Homomer	0
COG0362.1	Homomer	0
COG0461.1	Homomer	0
COG0538.1	Homomer	0
COG0543.1	Monomer	0
COG0655.1	Homomer	0
COG0736.1	Homomer	0
COG0756.1	Homomer	0
COG0813.1	Homomer	0
COG1104.1	Homomer	0
COG1190.1	Homomer	0
COG1211.1	Homomer	0
COG1448.1	Homomer	0
COG1528.1	Homomer	0
COG1539.1	Homomer	0
COG1686.1	Monomer	0
COG1853.1	Homomer	0
COG1898.1	Homomer	0
COG2115.1	Homomer	0
COG2193.1	Homomer	0
COG2273.1	Monomer	0
COG2368.1	Homomer	0
COG3405.1	Monomer	0
COG3485.1	Homomer	0
COG3979.1	Monomer	0
COG5434.1	Monomer	0
KOG1192.1	Monomer	0
KOG1642.1	Monomer	0

## Sheet: C
OG	Root	Area
28MUD.1	Monomer	1365.05
2BPI7.1	Monomer	1726.82
2C5VT.1	Monomer	1179.8
COG0005.1	Homomer	2301.43
COG0006.1	Homomer	2167.25
COG0010.1	Homomer	3080.96
COG0015.1	Homomer	6929.55
COG0020.1	Homomer	1844.47
COG0021.1	Homomer	4065.06
COG0024.1	Monomer	1162.23
COG0028.1	Homomer	4778.99
COG0031.1	Homomer	2227.99
COG0039.1	Homomer	3164.41
COG0041.1	Homomer	3718.39
COG0044.1	Monomer	2538.27
COG0059.1	Homomer	5365.26
COG0075.1	Homomer	3415.86
COG0076.1	Homomer	6198.42
COG0078.1	Homomer	2742.01
COG0104.1	Homomer	2491.73
COG0105.1	Homomer	2381.45
COG0106.1	Monomer	2391.1
COG0110.1	Homomer	2491.44
COG0111.1	Homomer	2431.09
COG0112.1	Homomer	4134.22
COG0115.1	Homomer	2968.7
COG0119.1	Homomer	3161.18
COG0120.1	Homomer	1453.11
COG0123.1	Monomer	2462.77
COG0125.1	Monomer	1147
COG0126.1	Monomer	1483.08
COG0128.1	Monomer	1616.02
COG0136.1	Homomer	2836.19
COG0142.1	Homomer	2056.12
COG0148.1	Homomer	2222.76
COG0149.1	Homomer	1659.84
COG0156.1	Homomer	4104.72
COG0157.1	Homomer	3528.5
COG0158.1	Homomer	3227.19
COG0160.1	Homomer	5214.2
COG0161.1	Homomer	5114.91
COG0166.1	Homomer	6061.45
COG0169.1	Monomer	1414.98
COG0171.1	Homomer	3366.89
COG0172.1	Homomer	2470.56
COG0174.1	Homomer	4954.02
COG0176.1	Monomer	3755.45
COG0179.1	Homomer	1994.11
COG0180.1	Homomer	2074.74
COG0183.1	Homomer	3127.09
COG0190.1	Homomer	1467.39
COG0205.1	Homomer	2777.96
COG0207.1	Homomer	2295.21
COG0208.1	Homomer	2263.43
COG0221.1	Homomer	2509.75
COG0235.1	Homomer	2351.96
COG0240.1	Homomer	1764.54
COG0242.1	Monomer	1504.69
COG0245.1	Homomer	2175.42
COG0251.1	Homomer	1957.06
COG0252.1	Homomer	3519.34
COG0262.1	Monomer	1515.11
COG0274.1	Homomer	1588.9
COG0277.1	Monomer	3064.4
COG0288.1	Homomer	3790.82
COG0289.1	Homomer	2818.1
COG0295.1	Homomer	2138.79
COG0296.1	Monomer	1464.55
COG0318.1	Monomer	1822.73
COG0329.1	Homomer	2292.22
COG0331.1	Monomer	1376.23
COG0334.1	Homomer	3555.85
COG0363.1	Monomer	1585.55
COG0365.1	Monomer	1850.48
COG0366.1	Monomer	1846.83
COG0372.1	Homomer	4877.08
COG0386.1	Monomer	1522.54
COG0388.1	Homomer	3483.05
COG0394.1	Monomer	1402.93
COG0399.1	Homomer	2563.93
COG0402.2	Homomer	2580.68
COG0414.1	Homomer	1271.22
COG0421.1	Homomer	2092.89
COG0436.1	Homomer	3037.55
COG0438.1	Monomer	2226.65
COG0446.1	Monomer	2579.27
COG0450.1	Homomer	2744
COG0451.1	Homomer	1634.03
COG0454.1	Homomer	2553.97
COG0469.1	Homomer	3262.48
COG0473.1	Homomer	2577.62
COG0483.1	Homomer	1636.78
COG0491.1	Monomer	1996.76
COG0492.1	Homomer	2112.95
COG0494.1	Monomer	3113.12
COG0499.1	Homomer	4822.61
COG0500.1	Monomer	2266.88
COG0503.1	Homomer	1688.4
COG0524.1	Homomer	1504.79
COG0528.1	Homomer	2503.64
COG0537.1	Homomer	2457.47
COG0545.1	Monomer	2010.83
COG0561.2	Monomer	1224.32
COG0563.1	Monomer	1243.33
COG0584.1	Monomer	1105.32
COG0596.1	Monomer	1865.07
COG0604.1	Homomer	1778.22
COG0607.1	Monomer	2186.68
COG0623.1	Homomer	3515.75
COG0624.1	Homomer	2300.74
COG0625.1	Homomer	1538
COG0626.1	Homomer	4516.01
COG0634.1	Homomer	2065.61
COG0637.1	Monomer	2015.31
COG0652.1	Monomer	1519.21
COG0654.1	Monomer	1647.24
COG0656.1	Monomer	1271.04
COG0665.1	Monomer	1816.06
COG0667.1	Monomer	2107.57
COG0669.1	Homomer	2195.12
COG0673.1	Homomer	2525.69
COG0693.1	Monomer	1532.93
COG0726.1	Monomer	1413.75
COG0753.1	Homomer	11174.2
COG0757.1	Homomer	2106.97
COG0764.1	Homomer	2202.55
COG0768.1	Monomer	1813.26
COG0775.1	Homomer	1838.41
COG0778.1	Homomer	3756.06
COG0783.1	Homomer	3197.61
COG0787.1	Homomer	2920.77
COG1011.1	Monomer	1433.51
COG1012.1	Homomer	4159.61
COG1024.1	Homomer	3582.98
COG1028.1	Homomer	3041.4
COG1052.1	Homomer	3150.62
COG1062.1	Homomer	1697.43
COG1063.1	Homomer	2644.29
COG1064.1	Homomer	2073.99
COG1100.1	Monomer	1198.22
COG1109.1	Monomer	1245.12
COG1167.1	Homomer	4015.26
COG1181.1	Homomer	1792.3
COG1182.1	Homomer	1334.02
COG1209.1	Homomer	2407.22
COG1212.1	Homomer	1359.5
COG1249.1	Homomer	3571.05
COG1250.1	Homomer	2514.48
COG1335.1	Homomer	2649.78
COG1404.1	Monomer	1846.28
COG1472.1	Monomer	2194.22
COG1501.1	Monomer	3382.35
COG1524.1	Monomer	1478
COG1621.1	Monomer	1999.63
COG1670.1	Monomer	2161.22
COG1680.1	Monomer	1529.22
COG1778.1	Homomer	2206.67
COG1816.1	Monomer	1704.94
COG1902.1	Monomer	1723.48
COG1932.1	Homomer	2089.03
COG1940.1	Homomer	1700.08
COG1957.1	Homomer	1745.44
COG1960.1	Homomer	4014.24
COG1995.1	Homomer	1486.99
COG2021.1	Homomer	1870.84
COG2030.1	Homomer	2161.92
COG2032.1	Monomer	1351.2
COG2070.1	Homomer	1624.87
COG2084.1	Homomer	3317.44
COG2124.1	Monomer	1631.57
COG2132.1	Monomer	3584.39
COG2141.1	Homomer	2706.04
COG2171.1	Homomer	3141.58
COG2230.1	Monomer	1469.28
COG2240.1	Homomer	1831.07
COG2267.2	Monomer	1617.87
COG2272.1	Monomer	2889.47
COG2303.1	Monomer	4608.89
COG2351.1	Homomer	1668.21
COG2367.1	Monomer	1396.17
COG2453.2	Monomer	1400.43
COG2602.1	Monomer	1184.5
COG2723.1	Monomer	1894
COG2730.1	Monomer	1489.04
COG2820.1	Homomer	2996.82
COG2837.2	Monomer	2253.83
COG2877.1	Homomer	2786.31
COG2897.1	Monomer	1188.92
COG2942.1	Monomer	1623.3
COG3119.1	Monomer	2656.91
COG3325.1	Monomer	1158.74
COG3338.1	Monomer	1289.5
COG3407.1	Homomer	1320.73
COG3424.1	Homomer	2606.74
COG3491.1	Monomer	2462.04
COG3507.1	Monomer	2351.53
COG3525.1	Monomer	2718.88
COG3693.1	Monomer	1023.65
COG3866.1	Monomer	1293.72
COG3938.1	Homomer	1566.19
COG4122.1	Homomer	1924.19
COG4284.1	Monomer	1961.52
COG4638.1	Homomer	2706.15
COG4799.1	Homomer	6596.52
COG4870.1	Monomer	1510.7
COG4948.1	Homomer	3233.61
COG4992.1	Homomer	4781.22
COG5078.1	Monomer	1025.68
COG5285.1	Monomer	1918.29
COG5640.1	Monomer	1308.92
KOG1584.1	Monomer	1764.39
KOG1695.1	Homomer	1356.85
KOG3178.1	Homomer	4396.17
KOG4087.1	Monomer	1314.75
COG0001.1	Homomer	4046.15
COG0019.1	Homomer	3249.02
COG0079.1	Homomer	2741.56
COG0114.1	Homomer	7216.19
COG0124.1	Homomer	3914.4
COG0219.1	Homomer	1525.39
COG0260.1	Homomer	3800.68
COG0282.1	Homomer	2995.38
COG0284.1	Homomer	1840.53
COG0304.1	Homomer	3176.66
COG0332.1	Homomer	2628.01
COG0336.1	Homomer	3629.43
COG0362.1	Homomer	5639.77
COG0461.1	Homomer	1285.27
COG0538.1	Homomer	3455.52
COG0655.1	Homomer	2936.53
COG0736.1	Homomer	1428.08
COG0756.1	Homomer	3298.96
COG0813.1	Homomer	3228.71
COG1104.1	Homomer	2544.68
COG1190.1	Homomer	4405.99
COG1211.1	Homomer	1970.19
COG1448.1	Homomer	3122.14
COG1528.1	Homomer	3583.52
COG1539.1	Homomer	2432.81
COG1853.1	Homomer	2792.03
COG1898.1	Homomer	1555.67
COG2115.1	Homomer	7506.06
COG2193.1	Homomer	3049.35
COG2368.1	Homomer	6669.64
COG3485.1	Homomer	3101.75

## Sheet: D
OG	Type	Change
COG0005.1	increasing	9.52381
COG0005.1	decreasing	4.7619
COG0006.1	increasing	0
COG0006.1	decreasing	6.06061
COG0010.1	increasing	4.87805
COG0010.1	decreasing	4.87805
COG0015.1	increasing	0
COG0015.1	decreasing	2.17391
COG0020.1	increasing	0
COG0020.1	decreasing	3.33333
COG0021.1	increasing	0
COG0021.1	decreasing	3.33333
COG0028.1	increasing	0
COG0028.1	decreasing	8.82353
COG0031.1	increasing	5.76923
COG0031.1	decreasing	1.92308
COG0039.1	increasing	1.85185
COG0039.1	decreasing	1.85185
COG0041.1	increasing	0
COG0041.1	decreasing	4.54545
COG0059.1	increasing	10.5263
COG0059.1	decreasing	0
COG0075.1	increasing	15.3846
COG0075.1	decreasing	0
COG0076.1	increasing	4.16667
COG0076.1	decreasing	2.08333
COG0078.1	increasing	12.9032
COG0078.1	decreasing	3.22581
COG0104.1	increasing	3.84615
COG0104.1	decreasing	0
COG0105.1	increasing	3.65854
COG0105.1	decreasing	3.65854
COG0110.1	increasing	2.63158
COG0110.1	decreasing	0
COG0111.1	increasing	8.82353
COG0111.1	decreasing	2.94118
COG0112.1	increasing	1.85185
COG0112.1	decreasing	1.85185
COG0115.1	increasing	3.1746
COG0115.1	decreasing	4.7619
COG0119.1	increasing	0
COG0119.1	decreasing	10
COG0120.1	increasing	2.94118
COG0120.1	decreasing	5.88235
COG0136.1	increasing	5
COG0136.1	decreasing	7.5
COG0142.1	increasing	2.63158
COG0142.1	decreasing	0
COG0148.1	increasing	10.3448
COG0148.1	decreasing	5.17241
COG0149.1	increasing	2.67857
COG0149.1	decreasing	1.78571
COG0156.1	increasing	0
COG0156.1	decreasing	3.57143
COG0157.1	increasing	4.16667
COG0157.1	decreasing	8.33333
COG0158.1	increasing	0
COG0158.1	decreasing	4.54545
COG0160.1	increasing	0
COG0160.1	decreasing	10
COG0161.1	increasing	5.88235
COG0161.1	decreasing	0
COG0166.1	increasing	2.5
COG0166.1	decreasing	0
COG0171.1	increasing	5.55556
COG0171.1	decreasing	0
COG0172.1	increasing	0
COG0172.1	decreasing	5
COG0174.1	increasing	0
COG0174.1	decreasing	3.84615
COG0179.1	increasing	0
COG0179.1	decreasing	5.55556
COG0180.1	increasing	2.5
COG0180.1	decreasing	2.5
COG0183.1	increasing	1.51515
COG0183.1	decreasing	4.54545
COG0190.1	increasing	0
COG0190.1	decreasing	9.09091
COG0205.1	increasing	5.55556
COG0205.1	decreasing	5.55556
COG0207.1	increasing	0
COG0207.1	decreasing	2.17391
COG0208.1	increasing	3.33333
COG0208.1	decreasing	3.33333
COG0221.1	increasing	3.57143
COG0221.1	decreasing	5.35714
COG0235.1	increasing	4.54545
COG0235.1	decreasing	4.54545
COG0240.1	increasing	0
COG0240.1	decreasing	5.55556
COG0245.1	increasing	3.84615
COG0245.1	decreasing	0
COG0251.1	increasing	4.7619
COG0251.1	decreasing	2.38095
COG0252.1	increasing	7.14286
COG0252.1	decreasing	0
COG0274.1	increasing	8
COG0274.1	decreasing	8
COG0288.1	increasing	6.06061
COG0288.1	decreasing	12.1212
COG0289.1	increasing	0
COG0289.1	decreasing	4.16667
COG0295.1	increasing	0
COG0295.1	decreasing	4.16667
COG0329.1	increasing	0.961538
COG0329.1	decreasing	4.80769
COG0372.1	increasing	5.35714
COG0372.1	decreasing	0
COG0388.1	increasing	10.5263
COG0388.1	decreasing	5.26316
COG0399.1	increasing	2.38095
COG0399.1	decreasing	0
COG0402.2	increasing	4.54545
COG0402.2	decreasing	4.54545
COG0414.1	increasing	3.84615
COG0414.1	decreasing	0
COG0421.1	increasing	10
COG0421.1	decreasing	0
COG0436.1	increasing	3.94737
COG0436.1	decreasing	0
COG0450.1	increasing	5.55556
COG0450.1	decreasing	9.25926
COG0451.1	increasing	5.55556
COG0451.1	decreasing	2.77778
COG0454.1	increasing	3.33333
COG0454.1	decreasing	6.66667
COG0469.1	increasing	0
COG0469.1	decreasing	2.77778
COG0473.1	increasing	9.09091
COG0473.1	decreasing	0
COG0483.1	increasing	10
COG0483.1	decreasing	3.33333
COG0492.1	increasing	1.66667
COG0492.1	decreasing	0
COG0499.1	increasing	3.125
COG0499.1	decreasing	3.125
COG0503.1	increasing	4.54545
COG0503.1	decreasing	0
COG0524.1	increasing	2.77778
COG0524.1	decreasing	8.33333
COG0528.1	increasing	0
COG0528.1	decreasing	10
COG0537.1	increasing	5.55556
COG0537.1	decreasing	0
COG0604.1	increasing	6.66667
COG0604.1	decreasing	11.1111
COG0623.1	increasing	2.08333
COG0623.1	decreasing	6.25
COG0624.1	increasing	2.22222
COG0624.1	decreasing	2.22222
COG0625.1	increasing	1.5625
COG0625.1	decreasing	1.5625
COG0626.1	increasing	1.78571
COG0626.1	decreasing	1.78571
COG0634.1	increasing	0
COG0634.1	decreasing	13.6364
COG0669.1	increasing	3.84615
COG0669.1	decreasing	7.69231
COG0673.1	increasing	11.2903
COG0673.1	decreasing	4.83871
COG0753.1	increasing	0
COG0753.1	decreasing	1.66667
COG0757.1	increasing	3.57143
COG0757.1	decreasing	10.7143
COG0764.1	increasing	0
COG0764.1	decreasing	5
COG0775.1	increasing	2.5
COG0775.1	decreasing	0
COG0778.1	increasing	1.92308
COG0778.1	decreasing	1.92308
COG0783.1	increasing	3.84615
COG0783.1	decreasing	3.84615
COG0787.1	increasing	3.84615
COG0787.1	decreasing	0
COG1012.1	increasing	2.33918
COG1012.1	decreasing	5.84795
COG1024.1	increasing	7.2
COG1024.1	decreasing	1.6
COG1028.1	increasing	0.510204
COG1028.1	decreasing	5.86735
COG1052.1	increasing	4.83871
COG1052.1	decreasing	1.6129
COG1062.1	increasing	5.88235
COG1062.1	decreasing	0
COG1063.1	increasing	0
COG1063.1	decreasing	13.4615
COG1064.1	increasing	0
COG1064.1	decreasing	11.7647
COG1167.1	increasing	11.1111
COG1167.1	decreasing	0
COG1181.1	increasing	2.77778
COG1181.1	decreasing	8.33333
COG1182.1	increasing	3.84615
COG1182.1	decreasing	0
COG1209.1	increasing	0
COG1209.1	decreasing	10
COG1212.1	increasing	5.55556
COG1212.1	decreasing	0
COG1249.1	increasing	3.48837
COG1249.1	decreasing	0
COG1250.1	increasing	10
COG1250.1	decreasing	0
COG1335.1	increasing	2.5
COG1335.1	decreasing	12.5
COG1778.1	increasing	11.1111
COG1778.1	decreasing	0
COG1932.1	increasing	0
COG1932.1	decreasing	4.16667
COG1940.1	increasing	4.16667
COG1940.1	decreasing	8.33333
COG1957.1	increasing	0
COG1957.1	decreasing	6.66667
COG1960.1	increasing	1.96078
COG1960.1	decreasing	7.84314
COG1995.1	increasing	0
COG1995.1	decreasing	5.55556
COG2021.1	increasing	9.09091
COG2021.1	decreasing	0
COG2030.1	increasing	0
COG2030.1	decreasing	5.26316
COG2070.1	increasing	0
COG2070.1	decreasing	5
COG2084.1	increasing	0
COG2084.1	decreasing	17.2414
COG2141.1	increasing	10.7143
COG2141.1	decreasing	3.57143
COG2171.1	increasing	4.16667
COG2171.1	decreasing	4.16667
COG2240.1	increasing	3.57143
COG2240.1	decreasing	3.57143
COG2351.1	increasing	0
COG2351.1	decreasing	9.09091
COG2820.1	increasing	2.38095
COG2820.1	decreasing	0
COG2877.1	increasing	0
COG2877.1	decreasing	4.16667
COG3407.1	increasing	8.33333
COG3407.1	decreasing	8.33333
COG3424.1	increasing	1.31579
COG3424.1	decreasing	0
COG3938.1	increasing	0
COG3938.1	decreasing	4.54545
COG4122.1	increasing	3.125
COG4122.1	decreasing	3.125
COG4638.1	increasing	8.33333
COG4638.1	decreasing	0
COG4799.1	increasing	0
COG4799.1	decreasing	15
COG4948.1	increasing	2.46914
COG4948.1	decreasing	10.4938
COG4992.1	increasing	5.88235
COG4992.1	decreasing	0
KOG1695.1	increasing	1.06383
KOG1695.1	decreasing	1.06383
KOG3178.1	increasing	2.94118
KOG3178.1	decreasing	0
