# Supplementary material for: Cellular location shapes quaternary structure of enzymes
Source: Nat Commun. 2024 Oct 1;15:8505. doi: 10.1038/s41467-024-52662-2 (PMC11445431; doi:10.1038/s41467-024-52662-2)
Supplement: Supplementary file 8 — Source Data [file 41467_2024_52662_MOESM8_ESM.zip › SourceData/Source_Data_FigureS11.xlsx]

## Sheet: Sheet1
Taxon	QS	Freq.	Freq.-CI	Freq+CI
Archaea	Hom.	76.0814	71.6243	80.0336
Archaea	Mon.	23.9186	19.9664	28.3757
Gramneg	Hom.	74.4302	72.0837	76.6433
Gramneg	Mon.	25.5698	23.3567	27.9163
Grampos	Hom.	74.4154	71.121	77.4531
Grampos	Mon.	25.5846	22.5469	28.8789
Thermophiles	Hom.	74.1936	68.7549	78.975
Thermophiles	Mon.	25.8065	21.025	31.2451
Tenericutes	Hom.	62.5	38.641	81.5188
Tenericutes	Mon.	37.5	18.4812	61.359
Fungi	Hom.	72.8302	67.1766	77.8314
Fungi	Mon.	27.1698	22.1686	32.8234
Plants	Hom.	60.6299	51.9405	68.6951
Plants	Mon.	39.3701	31.3049	48.0595
Toxoplasma	Hom.	88.2353	65.6637	96.712
Toxoplasma	Mon.	11.7647	3.28798	34.3364
Mammals	Hom.	66.2252	60.7171	71.3257
Mammals	Mon.	33.7748	28.6743	39.2829
Plasmodium	Hom.	77.7778	63.7307	87.4553
Plasmodium	Mon.	22.2222	12.5447	36.2693
