# Supplementary material for: Cellular location shapes quaternary structure of enzymes
Source: Nat Commun. 2024 Oct 1;15:8505. doi: 10.1038/s41467-024-52662-2 (PMC11445431; doi:10.1038/s41467-024-52662-2)
Supplement: Supplementary file 8 — Source Data [file 41467_2024_52662_MOESM8_ESM.zip › SourceData/Source_Data_Figure5.xlsx]

## Sheet: B
OG	Root	Percent
2BPI7.1	Monomer	85
2C0PQ.1	Monomer	95.6522
2C38W.1	Monomer	94.7368
COG0105.1	Homomer	17.9487
COG0277.1	Monomer	28
COG0366.1	Monomer	39.2157
COG0386.1	Monomer	17.6471
COG0596.1	Monomer	18.75
COG0652.1	Monomer	15.7895
COG0753.1	Homomer	3.57143
COG1028.1	Homomer	0.571429
COG1404.1	Monomer	44.4444
COG1472.1	Monomer	43.3333
COG1501.1	Monomer	12.5
COG1524.1	Monomer	28.5714
COG1621.1	Monomer	72.7273
COG1680.1	Monomer	10.8108
COG1816.1	Monomer	8.33333
COG2032.1	Homomer	8.33333
COG2132.1	Monomer	62.2222
COG2272.1	Monomer	42.1053
COG2273.1	Monomer	83.3333
COG2303.1	Monomer	50
COG2351.1	Homomer	57.1429
COG2367.1	Monomer	20.4545
COG2723.1	Monomer	4.16667
COG2730.1	Monomer	62.5
COG2837.2	Homomer	54.5455
COG3119.1	Monomer	7.69231
COG3250.1	Homomer	17.6471
COG3325.1	Monomer	84.2105
COG3338.1	Monomer	20
COG3405.1	Monomer	100
COG3507.1	Monomer	16.6667
COG3525.1	Monomer	11.1111
COG3693.1	Monomer	87.5
COG3866.1	Monomer	100
COG4870.1	Monomer	33.3333
COG5640.1	Monomer	79.4118
KOG1642.1	Monomer	81.8182

## Sheet: C
OG	Root	Percent
2BPI7.1	Monomer	85
2C38W.1	Monomer	94.7368
COG0105.1	Homomer	17.9487
COG0277.1	Monomer	28
COG0366.1	Monomer	39.2157
COG0386.1	Monomer	17.6471
COG0605.1	Homomer	19.2308
COG0652.1	Monomer	15.7895
COG0753.1	Homomer	3.57143
COG1028.1	Homomer	0.571429
COG1409.1	Monomer	70
COG1472.1	Monomer	43.3333
COG1524.1	Monomer	28.5714
COG1621.1	Monomer	72.7273
COG1680.1	Homomer	10.8108
COG2032.1	Homomer	8.33333
COG2267.2	Homomer	9.09091
COG2273.1	Monomer	83.3333
COG2303.1	Monomer	50
COG2367.1	Monomer	20.4545
COG2723.1	Monomer	4.16667
COG2730.1	Monomer	62.5
COG2837.2	Homomer	54.5455
COG3119.1	Monomer	7.69231
COG3250.1	Homomer	17.6471
COG3325.1	Monomer	84.2105
COG3338.1	Homomer	20
COG3405.1	Monomer	100
COG3507.1	Monomer	16.6667
COG3525.1	Monomer	11.1111
COG3693.1	Monomer	87.5
COG3866.1	Monomer	100
COG4870.1	Monomer	33.3333
COG5640.1	Monomer	79.4118
KOG1642.1	Monomer	81.8182

## Sheet: F
OG	Root	Percent	Area
2BPI7.1	Monomer	85	1236.57
2C0PQ.1	Monomer	95.6522	763.354
2C38W.1	Monomer	94.7368	713.04
COG0105.1	Homomer	17.9487	2187.75
COG0277.1	Monomer	28	3064.4
COG0366.1	Monomer	39.2157	1631.96
COG0386.1	Monomer	17.6471	1145.13
COG0596.1	Monomer	18.75	1355.31
COG0652.1	Monomer	15.7895	1519.21
COG0753.1	Homomer	3.57143	11174.2
COG1028.1	Homomer	0.571429	3028.39
COG1404.1	Monomer	44.4444	1846.28
COG1472.1	Monomer	43.3333	2063.46
COG1501.1	Monomer	12.5	2496.14
COG1524.1	Monomer	28.5714	1478
COG1621.1	Monomer	72.7273	1823.85
COG1680.1	Monomer	10.8108	1000.08
COG1816.1	Monomer	8.33333	1333.2
COG2032.1	Homomer	8.33333	760.148
COG2132.1	Monomer	62.2222	2843.29
COG2272.1	Monomer	42.1053	1099.22
COG2273.1	Monomer	83.3333	632.065
COG2303.1	Monomer	50	4048.27
COG2351.1	Homomer	57.1429	1606.24
COG2367.1	Monomer	20.4545	1010.1
COG2723.1	Monomer	4.16667	1661.79
COG2730.1	Monomer	62.5	913.541
COG2837.2	Homomer	54.5455	1989.71
COG3119.1	Monomer	7.69231	2656.91
COG3250.1	Homomer	17.6471	3466.43
COG3325.1	Monomer	84.2105	1013.07
COG3338.1	Monomer	20	896.016
COG3405.1	Monomer	100	873.607
COG3507.1	Monomer	16.6667	2351.53
COG3525.1	Monomer	11.1111	2333.66
COG3693.1	Monomer	87.5	784.357
COG3866.1	Monomer	100	1046.64
COG4870.1	Monomer	33.3333	1154.65
COG5640.1	Monomer	79.4118	891.159
KOG1642.1	Monomer	81.8182	485.61

## Sheet: G
Taxon	OG	Extr.	Cyto.
Prokaryota	COG0105.1	47.093	91.8186
Prokaryota	COG0366.1	150.489	146.816
Prokaryota	COG0596.1	67.3877	79.1672
Prokaryota	COG0605.1	56.092	97.0227
Prokaryota	COG1028.1	48.1027	101.633
Prokaryota	COG2837.2	87.609	140.09
Eukaryota	COG0386.1	69.1103	55.0186
Eukaryota	COG0596.1	86.4224	92.412
Eukaryota	COG0753.1	309.742	309.37
Eukaryota	COG1231.1	111.202	152.14
Eukaryota	COG1472.1	219.559	374.811
Eukaryota	COG2032.1	32.7442	42.1919
Eukaryota	COG2272.1	115.038	125.149
Eukaryota	COG2351.1	48.5177	84.7647
Eukaryota	COG3250.1	248.51	370.785
Eukaryota	COG3338.1	67.8731	58.6892
Eukaryota	COG5640.1	85.5922	48.0239

## Sheet: H
Taxon	OG	Diff.
Prokaryota	COG0105.1	-44.7255
Prokaryota	COG0366.1	3.67339
Prokaryota	COG0596.1	-11.7795
Prokaryota	COG0605.1	-40.9307
Prokaryota	COG1028.1	-53.5299
Prokaryota	COG2837.2	-52.4807
Eukaryota	COG0386.1	14.0917
Eukaryota	COG0596.1	-5.9896
Eukaryota	COG0753.1	0.371536
Eukaryota	COG1231.1	-40.9378
Eukaryota	COG1472.1	-155.252
Eukaryota	COG2032.1	-9.44766
Eukaryota	COG2272.1	-10.1109
Eukaryota	COG2351.1	-36.2469
Eukaryota	COG3250.1	-122.275
Eukaryota	COG3338.1	9.18385
Eukaryota	COG5640.1	37.5683

## Sheet: I
Taxon	OG	Extr.	Cyto.
Prokaryota	COG0105.1	15.6233	16.7966
Prokaryota	COG0366.1	75.2446	64.9207
Prokaryota	COG0596.1	33.6938	31.89
Prokaryota	COG0605.1	23.373	24.2557
Prokaryota	COG1028.1	24.0513	27.4496
Prokaryota	COG2837.2	43.8045	43.2948
Eukaryota	COG0386.1	23.1435	20.1913
Eukaryota	COG0596.1	43.2112	37.1717
Eukaryota	COG0753.1	77.4355	77.3426
Eukaryota	COG1231.1	55.6012	57.8208
Eukaryota	COG1472.1	87.9572	93.7028
Eukaryota	COG2032.1	16.3721	15.8001
Eukaryota	COG2272.1	57.519	62.5744
Eukaryota	COG2351.1	13.8995	21.1912
Eukaryota	COG3250.1	87.9659	92.6963
Eukaryota	COG3338.1	33.9365	29.3446
Eukaryota	COG5640.1	26.2409	24.0119

## Sheet: J
Taxon	OG	Diff.
Prokaryota	COG0105.1	-1.17336
Prokaryota	COG0366.1	10.324
Prokaryota	COG0596.1	1.80385
Prokaryota	COG0605.1	-0.882637
Prokaryota	COG1028.1	-3.39823
Prokaryota	COG2837.2	0.509741
Eukaryota	COG0386.1	2.95223
Eukaryota	COG0596.1	6.03951
Eukaryota	COG0753.1	0.0928841
Eukaryota	COG1231.1	-2.21963
Eukaryota	COG1472.1	-5.74563
Eukaryota	COG2032.1	0.571949
Eukaryota	COG2272.1	-5.05544
Eukaryota	COG2351.1	-7.29164
Eukaryota	COG3250.1	-4.7304
Eukaryota	COG3338.1	4.59193
Eukaryota	COG5640.1	2.22893

## Sheet: K
Taxon	OG	Extr.	Cyto.
Prokaryota	COG0366.1	60.8395	64.4146
Prokaryota	COG0596.1	34.0607	37.0128
Prokaryota	COG0627.1	30.1904	32.0586
Prokaryota	COG2267.2	35.2148	33.793
Prokaryota	COG2730.1	50.4741	40.8628
Prokaryota	COG3325.1	54.175	37.4283
Prokaryota	COG3507.1	32.446	60.4847
Eukaryota	2BPI7.1	14.4603	13.816
Eukaryota	2C0PQ.1	34.5929	36.3091
Eukaryota	2C38W.1	50.5378	46.9795
Eukaryota	2C8JB.1	32.7406	27.7303
Eukaryota	2CXGK.1	21.5197	20.8315
Eukaryota	COG0277.1	54.1924	59.4072
Eukaryota	COG0366.1	50.7551	60.7635
Eukaryota	COG0386.1	22.8328	18.9954
Eukaryota	COG0596.1	42.8184	32.7694
Eukaryota	COG0652.1	19.3964	18.1937
Eukaryota	COG1404.1	76.2478	28.0068
Eukaryota	COG1409.1	40.468	36.6449
Eukaryota	COG2272.1	58.7131	60.6973
Eukaryota	COG2723.1	55.861	54.3072
Eukaryota	COG2730.1	41.8031	35.1545
Eukaryota	COG3325.1	44.5767	35.7038
Eukaryota	COG3338.1	33.5695	30.4051
Eukaryota	COG3979.1	26.982	29.1357
Eukaryota	COG4870.1	32.5619	23.318
Eukaryota	COG5640.1	27.4662	24.458
Eukaryota	KOG1642.1	24.7296	22.3924
Eukaryota	KOG4087.1	13.8752	13.7118

## Sheet: L
Taxon	OG	Diff.
Prokaryota	COG0366.1	-3.57505
Prokaryota	COG0596.1	-2.95204
Prokaryota	COG0627.1	-1.86815
Prokaryota	COG2267.2	1.42179
Prokaryota	COG2730.1	9.61129
Prokaryota	COG3325.1	16.7467
Prokaryota	COG3507.1	-28.0387
Eukaryota	2BPI7.1	0.644267
Eukaryota	2C0PQ.1	-1.71621
Eukaryota	2C38W.1	3.55824
Eukaryota	2C8JB.1	5.0103
Eukaryota	2CXGK.1	0.688215
Eukaryota	COG0277.1	-5.21476
Eukaryota	COG0366.1	-10.0084
Eukaryota	COG0386.1	3.83738
Eukaryota	COG0596.1	10.049
Eukaryota	COG0652.1	1.20275
Eukaryota	COG1404.1	48.241
Eukaryota	COG1409.1	3.82316
Eukaryota	COG2272.1	-1.98425
Eukaryota	COG2723.1	1.55389
Eukaryota	COG2730.1	6.64859
Eukaryota	COG3325.1	8.87284
Eukaryota	COG3338.1	3.16441
Eukaryota	COG3979.1	-2.15365
Eukaryota	COG4870.1	9.24389
Eukaryota	COG5640.1	3.00826
Eukaryota	KOG1642.1	2.33714
Eukaryota	KOG4087.1	0.163445
