# Supplementary material for: Cellular location shapes quaternary structure of enzymes
Source: Nat Commun. 2024 Oct 1;15:8505. doi: 10.1038/s41467-024-52662-2 (PMC11445431; doi:10.1038/s41467-024-52662-2)
Supplement: Supplementary file 8 — Source Data [file 41467_2024_52662_MOESM8_ESM.zip › SourceData/Source_Data_Figure8.xlsx]

## Sheet: A
Protein	QS	Abund		Protein	QS	Abund	Buried area
3PASE_ECOLI	Mon.	53.5		5DNU_ECOLI	Hom.	38.9	0.202368
5DNU_ECOLI	Hom.	38.9		6PGD_ECOLI	Hom.	2016	0.246625
6PGD_ECOLI	Hom.	2016		AAT_ECOLI	Hom.	1602	0.156747
6PGL_ECOLI	Mon.	718		ABDH_ECOLI	Hom.	697	0.241254
AAT_ECOLI	Hom.	1602		ACEA_ECOLI	Hom.	6737	0.339885
ABDH_ECOLI	Hom.	697		ACEK_ECOLI	Hom.	9.3	0.0387352
ACEA_ECOLI	Hom.	6737		ADIA_ECOLI	Hom.	3.42	0.241209
ACEK_ECOLI	Hom.	9.3		ADPP_ECOLI	Hom.	74	0.303487
ACNB_ECOLI	Mon.	1786		AES_ECOLI	Hom.	7.68	0.0789642
ADIA_ECOLI	Hom.	3.42		AGAS_ECOLI	Hom.	0.83	0.150578
ADPP_ECOLI	Hom.	74		AGP_ECOLI	Hom.	552	0.0636067
AEEP_ECOLI	Mon.	50.5		AHR_ECOLI	Hom.	66.3	0.0491669
AES_ECOLI	Hom.	7.68		AIDB_ECOLI	Hom.	14.7	0.211721
AGAS_ECOLI	Hom.	0.83		AK3_ECOLI	Hom.	184	0.137544
AGP_ECOLI	Hom.	552		ALAA_ECOLI	Hom.	88.6	0.175595
AHR_ECOLI	Hom.	66.3		ALDA_ECOLI	Hom.	3070	0.220116
AIDB_ECOLI	Hom.	14.7		ALF_ECOLI	Hom.	2783	0.13821
AK3_ECOLI	Hom.	184		ALKH_ECOLI	Hom.	1131	0.119168
ALAA_ECOLI	Hom.	88.6		ALLA_ECOLI	Hom.	0.264	0.164877
ALDA_ECOLI	Hom.	3070		ALLC_ECOLI	Hom.	2.13	0.149442
ALF_ECOLI	Hom.	2783		ALLD_ECOLI	Hom.	0.664	0.174447
ALKH_ECOLI	Hom.	1131		ALR1_ECOLI	Hom.	18.4	0.176885
ALLA_ECOLI	Hom.	0.264		AMN_ECOLI	Hom.	83.6	0.226354
ALLC_ECOLI	Hom.	2.13		AMPA_ECOLI	Hom.	310	0.195715
ALLD_ECOLI	Hom.	0.664		AMPC_ECOLI	Hom.	7.86	0.0538977
ALR1_ECOLI	Hom.	18.4		APBE_ECOLI	Hom.	2.02	0.112993
AMIC_ECOLI	Mon.	3.36		APHA_ECOLI	Hom.	81.8	0.132657
AMN_ECOLI	Hom.	83.6		APT_ECOLI	Hom.	349	0.154585
AMPA_ECOLI	Hom.	310		ARAA_ECOLI	Hom.	11.2	0.275342
AMPC_ECOLI	Hom.	7.86		ARAD_ECOLI	Hom.	0.731	0.236009
APBE_ECOLI	Hom.	2.02		ARGB_ECOLI	Hom.	212	0.119727
APHA_ECOLI	Hom.	81.8		ARGK_ECOLI	Hom.	0.058	0.165996
APT_ECOLI	Hom.	349		ARLY_ECOLI	Hom.	164	0.104449
ARAA_ECOLI	Hom.	11.2		AROE_ECOLI	Hom.	42.8	0.106895
ARAD_ECOLI	Hom.	0.731		AROF_ECOLI	Hom.	169	0.201599
ARGB_ECOLI	Hom.	212		AROG_ECOLI	Hom.	791	0.239741
ARGK_ECOLI	Hom.	0.058		ASNA_ECOLI	Hom.	443	0.128914
ARLY_ECOLI	Hom.	164		ASNB_ECOLI	Hom.	416	0.055331
AROA_ECOLI	Mon.	169		ASPA_ECOLI	Hom.	1414	0.318881
AROE_ECOLI	Hom.	42.8		ASPG1_ECOLI	Hom.	65.8	0.201437
AROF_ECOLI	Hom.	169		ASPG2_ECOLI	Hom.	210	0.170594
AROG_ECOLI	Hom.	791		ASSY_ECOLI	Hom.	571	0.377008
AROK_ECOLI	Mon.	203		ASTB_ECOLI	Hom.	2.7	0.0567625
ASNA_ECOLI	Hom.	443		ASTC_ECOLI	Hom.	151	0.275256
ASNB_ECOLI	Hom.	416		ATDA_ECOLI	Hom.	61.2	0.271759
ASPA_ECOLI	Hom.	1414		AZOR_ECOLI	Hom.	242	0.115347
ASPG1_ECOLI	Hom.	65.8		BEPA_ECOLI	Hom.	72.6	0.0538703
ASPG2_ECOLI	Hom.	210		BFR_ECOLI	Hom.	1015	0.347239
ASSY_ECOLI	Hom.	571		BGAL_ECOLI	Hom.	208	0.108149
ASTB_ECOLI	Hom.	2.7		BGLA_ECOLI	Hom.	252	0.0952625
ASTC_ECOLI	Hom.	151		BGLR_ECOLI	Hom.	18	0.138658
ATDA_ECOLI	Hom.	61.2		BIOA_ECOLI	Hom.	23.6	0.27505
AZOR_ECOLI	Hom.	242		BIOD1_ECOLI	Hom.	66.9	0.143573
BEPA_ECOLI	Hom.	72.6		BIOF_ECOLI	Hom.	6.13	0.232612
BFR_ECOLI	Hom.	1015		BIRA_ECOLI	Hom.	13.5	0.0839936
BGAL_ECOLI	Hom.	208		CAIB_ECOLI	Hom.	1.06	0.259238
BGLA_ECOLI	Hom.	252		CAN_ECOLI	Hom.	668	0.31672
BGLR_ECOLI	Hom.	18		CAPP_ECOLI	Hom.	797	0.0689941
BIOA_ECOLI	Hom.	23.6		CDD_ECOLI	Hom.	449	0.167555
BIOD1_ECOLI	Hom.	66.9		CFA_ECOLI	Hom.	128	0.0904363
BIOF_ECOLI	Hom.	6.13		CHRR_ECOLI	Hom.	828	0.22877
BIOH_ECOLI	Mon.	27		CISY_ECOLI	Hom.	1557	0.307528
BIRA_ECOLI	Hom.	13.5		CMOA_ECOLI	Hom.	51.1	0.119606
C561_ECOLI	Mon.	6.55		COAA_ECOLI	Hom.	29.7	0.109426
CAIB_ECOLI	Hom.	1.06		COAD_ECOLI	Hom.	49.3	0.300583
CAN_ECOLI	Hom.	668		COAE_ECOLI	Hom.	7.57	0.135978
CAPP_ECOLI	Hom.	797		COBC_ECOLI	Hom.	1.91	0.0891366
CDD_ECOLI	Hom.	449		CODA_ECOLI	Hom.	433	0.269555
CFA_ECOLI	Hom.	128		CYNS_ECOLI	Hom.	0.428	0.536893
CHRR_ECOLI	Hom.	828		CYSM_ECOLI	Hom.	135	0.115525
CISY_ECOLI	Hom.	1557		DACB_ECOLI	Hom.	5.64	0.110151
CITX_ECOLI	Mon.	0.683		DAPA_ECOLI	Hom.	482	0.151053
CMOA_ECOLI	Hom.	51.1		DAPB_ECOLI	Hom.	261	0.213948
CMOB_ECOLI	Mon.	17.2		DCDA_ECOLI	Hom.	31.4	0.215187
COAA_ECOLI	Hom.	29.7		DCD_ECOLI	Hom.	120	0.408036
COAD_ECOLI	Hom.	49.3		DCEA_ECOLI	Hom.	1699	0.329762
COAE_ECOLI	Hom.	7.57		DCEB_ECOLI	Hom.	1086	0.35249
COBC_ECOLI	Hom.	1.91		DEOC_ECOLI	Hom.	614	0.0583102
CODA_ECOLI	Hom.	433		DEOD_ECOLI	Hom.	988	0.302845
CUEO_ECOLI	Mon.	92.1		DHAS_ECOLI	Hom.	1717	0.221277
CYNS_ECOLI	Hom.	0.428		DHE4_ECOLI	Hom.	1035	0.204864
CYSM_ECOLI	Hom.	135		DPAL_ECOLI	Hom.	8.57	0.0656659
DACA_ECOLI	Mon.	287		DTD_ECOLI	Hom.	107	0.217344
DACB_ECOLI	Hom.	5.64		DUT_ECOLI	Hom.	284	0.431347
DACD_ECOLI	Mon.	0.336		DXR_ECOLI	Hom.	4.81	0.0882964
DAPA_ECOLI	Hom.	482		DXS_ECOLI	Hom.	59.5	0.171807
DAPB_ECOLI	Hom.	261		E4PD_ECOLI	Hom.	24.2	0.226123
DCDA_ECOLI	Hom.	31.4		EFEB_ECOLI	Hom.	11.4	0.139754
DCD_ECOLI	Hom.	120		ELBB_ECOLI	Hom.	477	0.157652
DCEA_ECOLI	Hom.	1699		ENTH_ECOLI	Hom.	55.3	0.0700041
DCEB_ECOLI	Hom.	1086		EUTD_ECOLI	Hom.	1.56	0.0970853
DCP_ECOLI	Mon.	270		F16PA_ECOLI	Hom.	320	0.178709
DEOC_ECOLI	Hom.	614		FABG_ECOLI	Hom.	1298	0.27644
DEOD_ECOLI	Hom.	988		FABH_ECOLI	Hom.	724	0.169554
DHAS_ECOLI	Hom.	1717		FADM_ECOLI	Hom.	119	0.203034
DHE4_ECOLI	Hom.	1035		FCTA_ECOLI	Hom.	0.961	0.3007
DHPS_ECOLI	Mon.	33.4		FKBA_ECOLI	Hom.	729	0.159756
DKGA_ECOLI	Mon.	517		FOLB_ECOLI	Hom.	20.1	0.356333
DLD_ECOLI	Mon.	289		FOLD_ECOLI	Hom.	162	0.110823
DPAL_ECOLI	Hom.	8.57		FOLX_ECOLI	Hom.	203	0.329002
DTD_ECOLI	Hom.	107		FSAA_ECOLI	Hom.	153	0.337916
DUSB_ECOLI	Mon.	1.59		FTNA_ECOLI	Hom.	1108	0.318358
DUT_ECOLI	Hom.	284		FUCA_ECOLI	Hom.	0.864	0.19581
DXR_ECOLI	Hom.	4.81		FUCI_ECOLI	Hom.	6.69	0.164737
DXS_ECOLI	Hom.	59.5		FUCM_ECOLI	Hom.	75.8	0.316967
E4PD_ECOLI	Hom.	24.2		FUCO_ECOLI	Hom.	139	0.0699823
EFEB_ECOLI	Hom.	11.4		FUMC_ECOLI	Hom.	623	0.344477
ELBB_ECOLI	Hom.	477		G3P1_ECOLI	Hom.	8675	0.242553
EMTA_ECOLI	Mon.	7.84		G6PI_ECOLI	Hom.	1250	0.263825
END3_ECOLI	Mon.	4.27		GABD_ECOLI	Hom.	340	0.223093
ENTC_ECOLI	Mon.	214		GABT_ECOLI	Hom.	294	0.313516
ENTH_ECOLI	Hom.	55.3		GAL7_ECOLI	Hom.	412	0.236539
EUTD_ECOLI	Hom.	1.56		GALE_ECOLI	Hom.	354	0.0671881
EX3_ECOLI	Mon.	234		GALU_ECOLI	Hom.	552	0.220677
F16PA_ECOLI	Hom.	320		GARD_ECOLI	Hom.	1.92	0.0905939
FABG_ECOLI	Hom.	1298		GARL_ECOLI	Hom.	5.03	0.305561
FABH_ECOLI	Hom.	724		GATD_ECOLI	Hom.	916	0.114464
FADH_ECOLI	Mon.	24.2		GCH1_ECOLI	Hom.	1083	0.399089
FADM_ECOLI	Hom.	119		GCL_ECOLI	Hom.	1.2	0.226158
FCTA_ECOLI	Hom.	0.961		GCS2_ECOLI	Hom.	82.1	0.103635
FENR_ECOLI	Mon.	118		GHRA_ECOLI	Hom.	201	0.128193
FKBA_ECOLI	Hom.	729		GLAH_ECOLI	Hom.	9.68	0.10397
FKBX_ECOLI	Mon.	243		GLDA_ECOLI	Hom.	229	0.128184
FOLB_ECOLI	Hom.	20.1		GLGC_ECOLI	Hom.	296	0.203861
FOLC_ECOLI	Mon.	48.8		GLMS_ECOLI	Hom.	467	0.159396
FOLD_ECOLI	Hom.	162		GLMU_ECOLI	Hom.	125	0.207618
FOLX_ECOLI	Hom.	203		GLPQ_ECOLI	Hom.	475	0.0768812
FRE_ECOLI	Mon.	103		GLSA1_ECOLI	Hom.	62.7	0.125218
FSAA_ECOLI	Hom.	153		GLYA_ECOLI	Hom.	3754	0.255531
FTNA_ECOLI	Hom.	1108		GM4D_ECOLI	Hom.	25.6	0.0364992
FUCA_ECOLI	Hom.	0.864		GMHA_ECOLI	Hom.	883	0.185735
FUCI_ECOLI	Hom.	6.69		GNTK_ECOLI	Hom.	16.4	0.102734
FUCM_ECOLI	Hom.	75.8		GPMA_ECOLI	Hom.	4480	0.0616712
FUCO_ECOLI	Hom.	139		GPPA_ECOLI	Hom.	15.7	0.124147
FUMC_ECOLI	Hom.	623		GPR_ECOLI	Hom.	352	0.17117
G3P1_ECOLI	Hom.	8675		GSH1_ECOLI	Hom.	110	0.0800418
G6PI_ECOLI	Hom.	1250		GSHB_ECOLI	Hom.	212	0.189837
GABD_ECOLI	Hom.	340		GSHR_ECOLI	Hom.	185	0.164539
GABT_ECOLI	Hom.	294		GSP_ECOLI	Hom.	150	0.0698118
GAL7_ECOLI	Hom.	412		GSTA_ECOLI	Hom.	691	0.163258
GALE_ECOLI	Hom.	354		GUAA_ECOLI	Hom.	721	0.118446
GALU_ECOLI	Hom.	552		GUAD_ECOLI	Hom.	3.76	0.124857
GARD_ECOLI	Hom.	1.92		HCHA_ECOLI	Hom.	876	0.0695573
GARL_ECOLI	Hom.	5.03		HCXB_ECOLI	Hom.	257	0.18696
GATD_ECOLI	Hom.	916		HDHA_ECOLI	Hom.	523	0.264133
GCH1_ECOLI	Hom.	1083		HEM2_ECOLI	Hom.	194	0.342768
GCL_ECOLI	Hom.	1.2		HINT_ECOLI	Hom.	908	0.277794
GCS2_ECOLI	Hom.	82.1		HIS1_ECOLI	Hom.	534	0.18557
GHRA_ECOLI	Hom.	201		HIS8_ECOLI	Hom.	335	0.200926
GLAH_ECOLI	Hom.	9.68		HISX_ECOLI	Hom.	370	0.229257
GLDA_ECOLI	Hom.	229		HIUH_ECOLI	Hom.	17.1	0.241775
GLGA_ECOLI	Mon.	303		HLDD_ECOLI	Hom.	790	0.118979
GLGB_ECOLI	Mon.	75.9		HMP_ECOLI	Hom.	40.9	0.173035
GLGC_ECOLI	Hom.	296		HPRT_ECOLI	Hom.	309	0.226817
GLGX_ECOLI	Mon.	15.1		HXPB_ECOLI	Hom.	125	0.0713912
GLMS_ECOLI	Hom.	467		HYCI_ECOLI	Hom.	6.62	0.11313
GLMU_ECOLI	Hom.	125		IDI_ECOLI	Hom.	2.96	0.0981042
GLO2_ECOLI	Mon.	180		ILVA_ECOLI	Hom.	20.5	0.150346
GLPD_ECOLI	Mon.	674		ILVC_ECOLI	Hom.	2107	0.0769255
GLPE_ECOLI	Mon.	22.8		ILVE_ECOLI	Hom.	278	0.301156
GLPQ_ECOLI	Hom.	475		IPYR_ECOLI	Hom.	2812	0.259648
GLPX_ECOLI	Mon.	12		ISPA_ECOLI	Hom.	61.7	0.143344
GLSA1_ECOLI	Hom.	62.7		ISPB_ECOLI	Hom.	44.9	0.121644
GLUQ_ECOLI	Mon.	2.2		ISPD_ECOLI	Hom.	10.7	0.155305
GLYA_ECOLI	Hom.	3754		ISPE_ECOLI	Hom.	16.4	0.0820018
GM4D_ECOLI	Hom.	25.6		ISPF_ECOLI	Hom.	81	0.248102
GMHA_ECOLI	Hom.	883		IXTPA_ECOLI	Hom.	168	0.0676093
GMHBB_ECOLI	Mon.	42.3		KAD_ECOLI	Hom.	2164	0.0676545
GNTK_ECOLI	Hom.	16.4		KBL_ECOLI	Hom.	231	0.256741
GPMA_ECOLI	Hom.	4480		KDGL_ECOLI	Hom.	19.5	0.325984
GPPA_ECOLI	Hom.	15.7		KDSA_ECOLI	Hom.	1137	0.265749
GPR_ECOLI	Hom.	352		KDSB_ECOLI	Hom.	190	0.154914
GSH1_ECOLI	Hom.	110		KDUI_ECOLI	Hom.	164	0.215204
GSHB_ECOLI	Hom.	212		KGUA_ECOLI	Hom.	123	0.219201
GSHR_ECOLI	Hom.	185		KPRS_ECOLI	Hom.	958	0.284455
GSP_ECOLI	Hom.	150		KPYK1_ECOLI	Hom.	1935	0.108665
GSTA_ECOLI	Hom.	691		KPYK2_ECOLI	Hom.	810	0.06081
GUAA_ECOLI	Hom.	721		LDCA_ECOLI	Hom.	34.9	0.0984892
GUAD_ECOLI	Hom.	3.76		LDHD_ECOLI	Hom.	321	0.224232
GUN_ECOLI	Mon.	1.02		LEU3_ECOLI	Hom.	845	0.146996
HCHA_ECOLI	Hom.	876		LGUL_ECOLI	Hom.	300	0.207567
HCXB_ECOLI	Hom.	257		LPXB_ECOLI	Hom.	66.1	0.289445
HDHA_ECOLI	Hom.	523		LSRF_ECOLI	Hom.	229	0.375381
HEM2_ECOLI	Hom.	194		LTAE_ECOLI	Hom.	168	0.241809
HEM3_ECOLI	Mon.	23.2		LYSD_ECOLI	Hom.	0.438	0.0593635
HEMN_ECOLI	Mon.	9.41		MAA_ECOLI	Hom.	7.44	0.169704
HINT_ECOLI	Hom.	908		MALY_ECOLI	Hom.	12.4	0.116145
HIS1_ECOLI	Hom.	534		MAZG_ECOLI	Hom.	7.42	0.34141
HIS8_ECOLI	Hom.	335		MDH_ECOLI	Hom.	6597	0.112202
HISX_ECOLI	Hom.	370		MENB_ECOLI	Hom.	299	0.432028
HIUH_ECOLI	Hom.	17.1		MENC_ECOLI	Hom.	8.43	0.0397272
HLDD_ECOLI	Hom.	790		MEND_ECOLI	Hom.	3.49	0.228504
HMP_ECOLI	Hom.	40.9		MENI_ECOLI	Hom.	62	0.273603
HPPK_ECOLI	Mon.	6.14		MEPA_ECOLI	Hom.	4.21	0.056925
HPRT_ECOLI	Hom.	309		METAS_ECOLI	Hom.	144	0.14641
HRPB_ECOLI	Mon.	3.15		METB_ECOLI	Hom.	227	0.303603
HXPB_ECOLI	Hom.	125		METC_ECOLI	Hom.	299	0.281629
HYBD_ECOLI	Mon.	26.5		METF_ECOLI	Hom.	322	0.183298
HYCI_ECOLI	Hom.	6.62		METK_ECOLI	Hom.	1467	0.233842
IDI_ECOLI	Hom.	2.96		MGSA_ECOLI	Hom.	244	0.352596
ILVA_ECOLI	Hom.	20.5		MHPC_ECOLI	Hom.	2.53	0.0787615
ILVC_ECOLI	Hom.	2107		MLTA_ECOLI	Hom.	14.6	0.0953608
ILVE_ECOLI	Hom.	278		MOAB_ECOLI	Hom.	648	0.0612243
IPYR_ECOLI	Hom.	2812		MOAC_ECOLI	Hom.	112	0.407215
ISPA_ECOLI	Hom.	61.7		MOBA_ECOLI	Hom.	15.3	0.198201
ISPB_ECOLI	Hom.	44.9		MOEA_ECOLI	Hom.	155	0.125765
ISPD_ECOLI	Hom.	10.7		MOG_ECOLI	Hom.	75.3	0.160557
ISPE_ECOLI	Hom.	16.4		MPGP_ECOLI	Hom.	207	0.0220685
ISPF_ECOLI	Hom.	81		MSRC_ECOLI	Hom.	161	0.145568
IXTPA_ECOLI	Hom.	168		MTNN_ECOLI	Hom.	265	0.141076
KAD_ECOLI	Hom.	2164		MURA_ECOLI	Hom.	155	0.142125
KBL_ECOLI	Hom.	231		MURC_ECOLI	Hom.	86.1	0.0554433
KCY_ECOLI	Mon.	206		MURG_ECOLI	Hom.	46.4	0.0350537
KDGL_ECOLI	Hom.	19.5		NADB_ECOLI	Hom.	8.14	0.058164
KDSA_ECOLI	Hom.	1137		NADD_ECOLI	Hom.	2.82	0.115838
KDSB_ECOLI	Hom.	190		NADE_ECOLI	Hom.	603	0.176917
KDUI_ECOLI	Hom.	164		NAGA_ECOLI	Hom.	134	0.106966
KGUA_ECOLI	Hom.	123		NAGB_ECOLI	Hom.	326	0.145306
KPRS_ECOLI	Hom.	958		NAGD_ECOLI	Hom.	132	0.191076
KPYK1_ECOLI	Hom.	1935		NANA_ECOLI	Hom.	69	0.178083
KPYK2_ECOLI	Hom.	810		NANK_ECOLI	Hom.	4.23	0.113713
LDCA_ECOLI	Hom.	34.9		NCPP_ECOLI	Hom.	28.5	0.17499
LDHD_ECOLI	Hom.	321		NDK_ECOLI	Hom.	2106	0.224722
LEU3_ECOLI	Hom.	845		NFSA_ECOLI	Hom.	149	0.33988
LGT_ECOLI	Mon.	11.6		NFSB_ECOLI	Hom.	752	0.280647
LGUL_ECOLI	Hom.	300		NRFA_ECOLI	Hom.	28.5	0.069152
LNT_ECOLI	Mon.	6.93		NTPPA_ECOLI	Hom.	13.9	0.106967
LPXB_ECOLI	Hom.	66.1		NTPPB_ECOLI	Hom.	152	0.148764
LPXC_ECOLI	Mon.	41.6		NUDC_ECOLI	Hom.	17	0.120762
LSRF_ECOLI	Hom.	229		NUDE_ECOLI	Hom.	37.8	0.252903
LTAE_ECOLI	Hom.	168		NUDK_ECOLI	Hom.	19.3	0.240206
LYSD_ECOLI	Hom.	0.438		ORN_ECOLI	Hom.	151	0.173604
MAA_ECOLI	Hom.	7.44		OSMC_ECOLI	Hom.	2951	0.344045
MALQ_ECOLI	Mon.	14.6		OTSA_ECOLI	Hom.	181	0.111314
MALY_ECOLI	Hom.	12.4		OXC_ECOLI	Hom.	1.3	0.240436
MAO1_ECOLI	Mon.	328		PABC_ECOLI	Hom.	7.19	0.173706
MASY_ECOLI	Mon.	1972		PANB_ECOLI	Hom.	906	0.239373
MAZG_ECOLI	Hom.	7.42		PANC_ECOLI	Hom.	508	0.0837387
MDH_ECOLI	Hom.	6597		PAT_ECOLI	Hom.	9.15	0.343372
MENB_ECOLI	Hom.	299		PCKA_ECOLI	Hom.	1219	0.0266261
MENC_ECOLI	Hom.	8.43		PDXA_ECOLI	Hom.	19.4	0.101897
MEND_ECOLI	Hom.	3.49		PDXH_ECOLI	Hom.	295	0.27457
MENE_ECOLI	Mon.	1.83		PDXJ_ECOLI	Hom.	217	0.206705
MENF_ECOLI	Mon.	9.77		PDXK_ECOLI	Hom.	104	0.124634
MENH_ECOLI	Mon.	2.01		PDXY_ECOLI	Hom.	48.8	0.133431
MENI_ECOLI	Hom.	62		PEPB_ECOLI	Hom.	579	0.196779
MEPA_ECOLI	Hom.	4.21		PEPQ_ECOLI	Hom.	410	0.119838
MEPS_ECOLI	Mon.	2.82		PEPT_ECOLI	Hom.	255	0.0707695
METAS_ECOLI	Hom.	144		PFKA_ECOLI	Hom.	802	0.223939
METB_ECOLI	Hom.	227		PFKB_ECOLI	Hom.	202	0.157554
METC_ECOLI	Hom.	299		PFLB_ECOLI	Hom.	3655	0.0726627
METF_ECOLI	Hom.	322		PGMB_ECOLI	Hom.	1.53	0.0443547
METK_ECOLI	Hom.	1467		PHNP_ECOLI	Hom.	1.98	0.0971981
MGSA_ECOLI	Hom.	244		PHSM_ECOLI	Hom.	179	0.0756081
MHPC_ECOLI	Hom.	2.53		POXB_ECOLI	Hom.	464	0.221828
MHPD_ECOLI	Hom.	0.925		PPK1_ECOLI	Hom.	53.9	0.0508397
MLTA_ECOLI	Hom.	14.6		PPNN_ECOLI	Hom.	77.9	0.0674734
MLTB_ECOLI	Mon.	12.4		PPX_ECOLI	Hom.	32.4	0.0625366
MNMC_ECOLI	Mon.	10.2		PROB_ECOLI	Hom.	144	0.151104
MOAB_ECOLI	Hom.	648		PRPB_ECOLI	Hom.	81.5	0.348417
MOAC_ECOLI	Hom.	112		PRPD_ECOLI	Hom.	109	0.108177
MOBA_ECOLI	Hom.	15.3		PSUG_ECOLI	Hom.	7.31	0.175383
MOEA_ECOLI	Hom.	155		PUR1_ECOLI	Hom.	169	0.192727
MOG_ECOLI	Hom.	75.3		PUR3_ECOLI	Hom.	67.6	0.0259508
MPGP_ECOLI	Hom.	207		PUR5_ECOLI	Hom.	586	0.0553438
MSRB_ECOLI	Mon.	381		PUR7_ECOLI	Hom.	1431	0.0689518
MSRC_ECOLI	Hom.	161		PUR8_ECOLI	Hom.	719	0.395671
MSRP_ECOLI	Mon.	20.4		PURA_ECOLI	Hom.	2371	0.143826
MTNN_ECOLI	Hom.	265		PURE_ECOLI	Hom.	660	0.430774
MURA_ECOLI	Hom.	155		PURK_ECOLI	Hom.	70.7	0.0887917
MURB_ECOLI	Mon.	40.7		PURT_ECOLI	Hom.	380	0.14319
MURC_ECOLI	Hom.	86.1		PUUD_ECOLI	Hom.	4.44	0.123505
MURD_ECOLI	Mon.	78.7		PUUE_ECOLI	Hom.	3.03	0.309182
MURF_ECOLI	Mon.	59		PXPA_ECOLI	Hom.	9.68	0.0769012
MURG_ECOLI	Hom.	46.4		PYRC_ECOLI	Hom.	620	0.0803049
MURI_ECOLI	Mon.	10.9		PYRD_ECOLI	Hom.	243	0.0683054
MUTT_ECOLI	Mon.	2.86		PYRE_ECOLI	Hom.	22.1	0.116451
NADB_ECOLI	Hom.	8.14		PYRF_ECOLI	Hom.	97.1	0.194018
NADD_ECOLI	Hom.	2.82		PYRG_ECOLI	Hom.	401	0.108354
NADE_ECOLI	Hom.	603		PYRH_ECOLI	Hom.	349	0.219302
NAGA_ECOLI	Hom.	134		QOR1_ECOLI	Hom.	731	0.0885297
NAGB_ECOLI	Hom.	326		QUED_ECOLI	Hom.	25	0.307485
NAGD_ECOLI	Hom.	132		RBN_ECOLI	Hom.	4.05	0.0986806
NANA_ECOLI	Hom.	69		RBSK_ECOLI	Hom.	58.7	0.0811585
NANK_ECOLI	Hom.	4.23		RHAA_ECOLI	Hom.	0.341	0.276076
NCPP_ECOLI	Hom.	28.5		RHAD_ECOLI	Hom.	0.138	0.293791
NDK_ECOLI	Hom.	2106		RHMA_ECOLI	Hom.	7.9	0.326222
NFSA_ECOLI	Hom.	149		RHMD_ECOLI	Hom.	1.11	0.144445
NFSB_ECOLI	Hom.	752		RIBA_ECOLI	Hom.	77.8	0.181921
NRFA_ECOLI	Hom.	28.5		RIBB_ECOLI	Hom.	120	0.147811
NTPPA_ECOLI	Hom.	13.9		RIBD_ECOLI	Hom.	58.9	0.0785762
NTPPB_ECOLI	Hom.	152		RIDA_ECOLI	Hom.	3826	0.258395
NUDB_ECOLI	Mon.	0.676		RIHA_ECOLI	Hom.	130	0.170024
NUDC_ECOLI	Hom.	17		RIMK_ECOLI	Hom.	1.56	0.208954
NUDE_ECOLI	Hom.	37.8		RISA_ECOLI	Hom.	328	0.166787
NUDK_ECOLI	Hom.	19.3		RLMA_ECOLI	Hom.	10.7	0.0557689
ORN_ECOLI	Hom.	151		RLMB_ECOLI	Hom.	85.7	0.0960512
OSMC_ECOLI	Hom.	2951		RLMH_ECOLI	Hom.	25.8	0.123641
OTSA_ECOLI	Hom.	181		RLMI_ECOLI	Hom.	45.9	0.105011
OXC_ECOLI	Hom.	1.3		RLMM_ECOLI	Hom.	23.5	0.0278655
PABC_ECOLI	Hom.	7.19		RMLA2_ECOLI	Hom.	24.5	0.19401
PAGP_ECOLI	Mon.	1.42		RMLB2_ECOLI	Hom.	12.6	0.084426
PANB_ECOLI	Hom.	906		ROXA_ECOLI	Hom.	208	0.139827
PANC_ECOLI	Hom.	508		RPIA_ECOLI	Hom.	1370	0.0932318
PANE_ECOLI	Mon.	6.95		RSME_ECOLI	Hom.	16.8	0.0308641
PAT_ECOLI	Hom.	9.15		RSMH_ECOLI	Hom.	108	0.0546886
PCKA_ECOLI	Hom.	1219		RTCA_ECOLI	Hom.	0.377	0.0431374
PDXA_ECOLI	Hom.	19.4		RUTA_ECOLI	Hom.	0.028	0.130105
PDXH_ECOLI	Hom.	295		SCPB_ECOLI	Hom.	2.75	0.344807
PDXJ_ECOLI	Hom.	217		SECA_ECOLI	Hom.	328	0.0366654
PDXK_ECOLI	Hom.	104		SELD_ECOLI	Hom.	317	0.160365
PDXY_ECOLI	Hom.	48.8		SERA_ECOLI	Hom.	1881	0.169893
PEPB_ECOLI	Hom.	579		SERC_ECOLI	Hom.	1421	0.139827
PEPQ_ECOLI	Hom.	410		SODF_ECOLI	Hom.	1289	0.101223
PEPT_ECOLI	Hom.	255		SODM_ECOLI	Hom.	5547	0.0904196
PFKA_ECOLI	Hom.	802		SPEB_ECOLI	Hom.	335	0.334946
PFKB_ECOLI	Hom.	202		SPEE_ECOLI	Hom.	164	0.132082
PFLB_ECOLI	Hom.	3655		SQUS_ECOLI	Hom.	0.052	0.119126
PGAB_ECOLI	Mon.	0.137		SQUT_ECOLI	Hom.	0.886	0.109774
PGK_ECOLI	Mon.	5619		SQUU_ECOLI	Hom.	1.97	0.338771
PGMB_ECOLI	Hom.	1.53		SQUV_ECOLI	Hom.	0.006	0.115039
PHNP_ECOLI	Hom.	1.98		SSUD_ECOLI	Hom.	2.76	0.216596
PHR_ECOLI	Mon.	2.41		SSUE_ECOLI	Hom.	0.111	0.254638
PHSM_ECOLI	Hom.	179		SUFS_ECOLI	Hom.	147	0.192795
PIMT_ECOLI	Mon.	20.4		SYH_ECOLI	Hom.	459	0.203641
POXB_ECOLI	Hom.	464		SYK1_ECOLI	Hom.	890	0.180215
PPA_ECOLI	Mon.	7.51		SYK2_ECOLI	Hom.	406	0.188456
PPK1_ECOLI	Hom.	53.9		SYM_ECOLI	Hom.	451	0.0126248
PPNN_ECOLI	Hom.	77.9		SYS_ECOLI	Hom.	769	0.127705
PPX_ECOLI	Hom.	32.4		SYW_ECOLI	Hom.	631	0.144014
PQQL_ECOLI	Mon.	14		SYY_ECOLI	Hom.	439	0.0847888
PROB_ECOLI	Hom.	144		TALB_ECOLI	Hom.	2267	0.0576314
PRPB_ECOLI	Hom.	81.5		TAUD_ECOLI	Hom.	1.21	0.128366
PRPD_ECOLI	Hom.	109		TCDA_ECOLI	Hom.	13.1	0.18345
PSUG_ECOLI	Hom.	7.31		TDCF_ECOLI	Hom.	301	0.284268
PTRA_ECOLI	Mon.	16.5		TESB_ECOLI	Hom.	124	0.175011
PUR1_ECOLI	Hom.	169		THGA_ECOLI	Hom.	21.4	0.271529
PUR2_ECOLI	Mon.	432		TILS_ECOLI	Hom.	8.29	0.076682
PUR3_ECOLI	Hom.	67.6		TKT1_ECOLI	Hom.	1148	0.168498
PUR5_ECOLI	Hom.	586		TNAA_ECOLI	Hom.	2417	0.241725
PUR7_ECOLI	Hom.	1431		TPIS_ECOLI	Hom.	2342	0.144351
PUR8_ECOLI	Hom.	719		TPX_ECOLI	Hom.	3133	0.0869134
PURA_ECOLI	Hom.	2371		TREA_ECOLI	Hom.	299	0.118947
PURE_ECOLI	Hom.	660		TRMJ_ECOLI	Hom.	154	0.178193
PURK_ECOLI	Hom.	70.7		TRML_ECOLI	Hom.	5.68	0.160573
PURT_ECOLI	Hom.	380		TRUD_ECOLI	Hom.	33.3	0.0445487
PUUD_ECOLI	Hom.	4.44		TSAC_ECOLI	Hom.	98.7	0.041053
PUUE_ECOLI	Hom.	3.03		TYPH_ECOLI	Hom.	171	0.0478352
PXPA_ECOLI	Hom.	9.68		TYRB_ECOLI	Hom.	339	0.163327
PYRC_ECOLI	Hom.	620		TYSY_ECOLI	Hom.	226	0.172551
PYRD_ECOLI	Hom.	243		UBID_ECOLI	Hom.	82.5	0.244966
PYRE_ECOLI	Hom.	22.1		UBII_ECOLI	Hom.	27.2	0.182846
PYRF_ECOLI	Hom.	97.1		UDP_ECOLI	Hom.	2037	0.250249
PYRG_ECOLI	Hom.	401		ULAD_ECOLI	Hom.	12.9	0.153406
PYRH_ECOLI	Hom.	349		UPPP_ECOLI	Hom.	0.409	0.0794674
QOR1_ECOLI	Hom.	731		UPP_ECOLI	Hom.	1592	0.270425
QOR2_ECOLI	Mon.	34.3		WECB_ECOLI	Hom.	41.1	0.084047
QUED_ECOLI	Hom.	25		WECE_ECOLI	Hom.	25	0.150144
RBN_ECOLI	Hom.	4.05		XGPT_ECOLI	Hom.	255	0.309845
RBSK_ECOLI	Hom.	58.7		XYLB_ECOLI	Hom.	1.96	0.0566093
RHAA_ECOLI	Hom.	0.341		XYLS_ECOLI	Hom.	0.162	0.14076
RHAB_ECOLI	Mon.	4.45		YAHK_ECOLI	Hom.	947	0.0862852
RHAD_ECOLI	Hom.	0.138		YAJL_ECOLI	Hom.	132	0.146566
RHMA_ECOLI	Hom.	7.9		YBDL_ECOLI	Hom.	10.8	0.165154
RHMD_ECOLI	Hom.	1.11		YBGC_ECOLI	Hom.	28.6	0.2647
RIBA_ECOLI	Hom.	77.8		YBHH_ECOLI	Hom.	0.092	0.0584255
RIBB_ECOLI	Hom.	120		YCAC_ECOLI	Hom.	1033	0.417324
RIBD_ECOLI	Hom.	58.9		YCDX_ECOLI	Hom.	51.6	0.135101
RIDA_ECOLI	Hom.	3826		YCEM_ECOLI	Hom.	17.4	0.169801
RIHA_ECOLI	Hom.	130		YCIK_ECOLI	Hom.	36.2	0.10162
RIMK_ECOLI	Hom.	1.56		YCJR_ECOLI	Hom.	4.22	0.0898542
RISA_ECOLI	Hom.	328		YDDE_ECOLI	Hom.	5.61	0.0777978
RLMA_ECOLI	Hom.	10.7		YDHR_ECOLI	Hom.	824	0.250867
RLMB_ECOLI	Hom.	85.7		YDIB_ECOLI	Hom.	0.464	0.0861826
RLMD_ECOLI	Mon.	1.09		YDJA_ECOLI	Hom.	427	0.257056
RLME_ECOLI	Mon.	53.6		YDJH_ECOLI	Hom.	0.496	0.104035
RLMG_ECOLI	Mon.	2.67		YDJI_ECOLI	Hom.	1.18	0.167177
RLMH_ECOLI	Hom.	25.8		YECD_ECOLI	Hom.	132	0.270337
RLMI_ECOLI	Hom.	45.9		YFCE_ECOLI	Hom.	187	0.216188
RLMKL_ECOLI	Mon.	25.8		YFCF_ECOLI	Hom.	54.2	0.100751
RLMM_ECOLI	Hom.	23.5		YFCG_ECOLI	Hom.	30.7	0.189045
RLUE_ECOLI	Mon.	4.74		YGEW_ECOLI	Hom.	39.6	0.148119
RMLA2_ECOLI	Hom.	24.5		YGHU_ECOLI	Hom.	435	0.21993
RMLB2_ECOLI	Hom.	12.6		YGID_ECOLI	Hom.	1.27	0.0675266
RNB_ECOLI	Mon.	173		YGIN_ECOLI	Hom.	672	0.205356
RND_ECOLI	Mon.	4.14		YHHX_ECOLI	Hom.	106	0.106182
ROXA_ECOLI	Hom.	208		YIBF_ECOLI	Hom.	149	0.155529
RPIA_ECOLI	Hom.	1370		YIHX_ECOLI	Hom.	122	0.0810141
RSMB_ECOLI	Mon.	45		YJIA_ECOLI	Hom.	38.4	0.0824917
RSMC_ECOLI	Mon.	62.4		YNJE_ECOLI	Hom.	32.1	0.036206
RSMD_ECOLI	Mon.	18.1		YOHF_ECOLI	Hom.	67.1	0.330585
RSME_ECOLI	Hom.	16.8		YPDF_ECOLI	Hom.	1.26	0.0874491
RSMF_ECOLI	Mon.	3		YPEA_ECOLI	Hom.	15.9	0.252682
RSMG_ECOLI	Mon.	22.6		YQJG_ECOLI	Hom.	161	0.0796801
RSMH_ECOLI	Hom.	108
RSUA_ECOLI	Mon.	147
RTCA_ECOLI	Hom.	0.377
RUTA_ECOLI	Hom.	0.028
SCPB_ECOLI	Hom.	2.75
SDHD_ECOLI	Mon.	29.1
SECA_ECOLI	Hom.	328
SELD_ECOLI	Hom.	317
SELO_ECOLI	Mon.	10.8
SERA_ECOLI	Hom.	1881
SERC_ECOLI	Hom.	1421
SIXA_ECOLI	Mon.	21.9
SLT_ECOLI	Mon.	71
SODC_ECOLI	Mon.	184
SODF_ECOLI	Hom.	1289
SODM_ECOLI	Hom.	5547
SPEB_ECOLI	Hom.	335
SPEE_ECOLI	Hom.	164
SQASE_ECOLI	Mon.	0.485
SQUS_ECOLI	Hom.	0.052
SQUT_ECOLI	Hom.	0.886
SQUU_ECOLI	Hom.	1.97
SQUV_ECOLI	Hom.	0.006
SRKA_ECOLI	Mon.	2.72
SSUD_ECOLI	Hom.	2.76
SSUE_ECOLI	Hom.	0.111
SUFS_ECOLI	Hom.	147
SUPH_ECOLI	Mon.	30.3
SYH_ECOLI	Hom.	459
SYK1_ECOLI	Hom.	890
SYK2_ECOLI	Hom.	406
SYM_ECOLI	Hom.	451
SYS_ECOLI	Hom.	769
SYW_ECOLI	Hom.	631
SYY_ECOLI	Hom.	439
TALB_ECOLI	Hom.	2267
TAUD_ECOLI	Hom.	1.21
TCDA_ECOLI	Hom.	13.1
TDCF_ECOLI	Hom.	301
TEHB_ECOLI	Mon.	180
TESA_ECOLI	Mon.	59
TESB_ECOLI	Hom.	124
THGA_ECOLI	Hom.	21.4
THRC_ECOLI	Mon.	889
THTM_ECOLI	Mon.	531
TILS_ECOLI	Hom.	8.29
TKT1_ECOLI	Hom.	1148
TMCA_ECOLI	Mon.	1.22
TNAA_ECOLI	Hom.	2417
TPIS_ECOLI	Hom.	2342
TPX_ECOLI	Hom.	3133
TREA_ECOLI	Hom.	299
TRMB_ECOLI	Mon.	128
TRMJ_ECOLI	Hom.	154
TRML_ECOLI	Hom.	5.68
TRPC_ECOLI	Mon.	299
TRUD_ECOLI	Hom.	33.3
TSAC_ECOLI	Hom.	98.7
TYPH_ECOLI	Hom.	171
TYRB_ECOLI	Hom.	339
TYSY_ECOLI	Hom.	226
UBIC_ECOLI	Mon.	9.06
UBID_ECOLI	Hom.	82.5
UBIG_ECOLI	Mon.	144
UBII_ECOLI	Hom.	27.2
UDP_ECOLI	Hom.	2037
ULAD_ECOLI	Hom.	12.9
UPPP_ECOLI	Hom.	0.409
UPP_ECOLI	Hom.	1592
USHA_ECOLI	Mon.	149
UXUA_ECOLI	Mon.	193
WECB_ECOLI	Hom.	41.1
WECE_ECOLI	Hom.	25
XGPT_ECOLI	Hom.	255
XYLB_ECOLI	Hom.	1.96
XYLS_ECOLI	Hom.	0.162
YAHK_ECOLI	Hom.	947
YAJL_ECOLI	Hom.	132
YBAK_ECOLI	Mon.	140
YBDL_ECOLI	Hom.	10.8
YBEY_ECOLI	Mon.	98.1
YBFF_ECOLI	Mon.	142
YBGC_ECOLI	Hom.	28.6
YBHC_ECOLI	Mon.	78.3
YBHH_ECOLI	Hom.	0.092
YCAC_ECOLI	Hom.	1033
YCBB_ECOLI	Mon.	15.1
YCDX_ECOLI	Hom.	51.6
YCEM_ECOLI	Hom.	17.4
YCFH_ECOLI	Mon.	22
YCIK_ECOLI	Hom.	36.2
YCJR_ECOLI	Hom.	4.22
YDDE_ECOLI	Hom.	5.61
YDHR_ECOLI	Hom.	824
YDIB_ECOLI	Hom.	0.464
YDJA_ECOLI	Hom.	427
YDJH_ECOLI	Hom.	0.496
YDJI_ECOLI	Hom.	1.18
YECD_ECOLI	Hom.	132
YEGS_ECOLI	Mon.	35
YFCD_ECOLI	Mon.	130
YFCE_ECOLI	Hom.	187
YFCF_ECOLI	Hom.	54.2
YFCG_ECOLI	Hom.	30.7
YGEW_ECOLI	Hom.	39.6
YGHU_ECOLI	Hom.	435
YGID_ECOLI	Hom.	1.27
YGIN_ECOLI	Hom.	672
YHHW_ECOLI	Mon.	158
YHHX_ECOLI	Hom.	106
YIBF_ECOLI	Hom.	149
YIDA_ECOLI	Mon.	167
YIHX_ECOLI	Hom.	122
YJIA_ECOLI	Hom.	38.4
YJJV_ECOLI	Mon.	16.9
YLII_ECOLI	Mon.	0.695
YMDB_ECOLI	Mon.	98.6
YNJE_ECOLI	Hom.	32.1
YOHF_ECOLI	Hom.	67.1
YPDF_ECOLI	Hom.	1.26
YPEA_ECOLI	Hom.	15.9
YQGF_ECOLI	Mon.	13.2
YQJG_ECOLI	Hom.	161

## Sheet: B
Protein	QS	Abund		Protein	QS	Abund	Buried area
3HAO_YEAST	Hom.	110		3HAO_YEAST	Hom.	110	0.150022
6PGD1_YEAST	Hom.	2230		6PGD1_YEAST	Hom.	2230	0.246094
AATC_YEAST	Hom.	620		AATC_YEAST	Hom.	620	0.187691
ACEA_YEAST	Hom.	76.6		ACEA_YEAST	Hom.	76.6	0.320753
ACH1_YEAST	Hom.	169		ACH1_YEAST	Hom.	169	0.173082
ACS1_YEAST	Hom.	40.6		ACS1_YEAST	Hom.	40.6	0.00548365
ADH1_YEAST	Hom.	10644		ADH1_YEAST	Hom.	10644	0.186206
ADH6_YEAST	Hom.	340		ADH6_YEAST	Hom.	340	0.0944642
AGX1_YEAST	Hom.	21.4		AGX1_YEAST	Hom.	21.4	0.140973
ALLC_YEAST	Hom.	1.01		ALLC_YEAST	Hom.	1.01	0.164782
APA2_YEAST	Mon.	18.8		APT1_YEAST	Hom.	359	0.158706
APT1_YEAST	Hom.	359		ARA1_YEAST	Hom.	268	0.0691262
ARA1_YEAST	Hom.	268		ARO8_YEAST	Hom.	723	0.188277
ARO8_YEAST	Hom.	723		AROG_YEAST	Hom.	869	0.20075
AROG_YEAST	Hom.	869		ATM1_YEAST	Hom.	20.6	0.264054
ATE1_YEAST	Mon.	13		BLH1_YEAST	Hom.	114	0.259484
ATM1_YEAST	Hom.	20.6		BNA3_YEAST	Hom.	74.3	0.147342
BLH1_YEAST	Hom.	114		CAN_YEAST	Hom.	66.4	0.237433
BNA3_YEAST	Hom.	74.3		CATA_YEAST	Hom.	22.5	0.399898
CAN_YEAST	Hom.	66.4		CDD_YEAST	Hom.	82.6	0.324944
CATA_YEAST	Hom.	22.5		CHMU_YEAST	Hom.	190	0.143971
CDD_YEAST	Hom.	82.6		COQ5_YEAST	Hom.	77.1	0.0933691
CHAC_YEAST	Mon.	15.8		CSK21_YEAST	Hom.	55.7	0.0288299
CHMU_YEAST	Hom.	190		CYP7_YEAST	Hom.	38.7	0.0684609
COQ5_YEAST	Hom.	77.1		CYS3_YEAST	Hom.	1368	0.2618
CP51_YEAST	Mon.	236		DCPS_YEAST	Hom.	157	0.292963
CSK21_YEAST	Hom.	55.7		DHOM_YEAST	Hom.	1373	0.0964895
CWH41_YEAST	Mon.	51.9		DLDH_YEAST	Hom.	465	0.17406
CYP7_YEAST	Hom.	38.7		DUG1_YEAST	Hom.	440	0.171099
CYS3_YEAST	Hom.	1368		DUT_YEAST	Hom.	96.7	0.409503
DCPS_YEAST	Hom.	157		ECI1_YEAST	Hom.	15.8	0.28112
DDP1_YEAST	Mon.	74.5		ENO1_YEAST	Hom.	8159	0.116934
DHOM_YEAST	Hom.	1373		ERV1_YEAST	Hom.	19.9	0.219531
DLDH_YEAST	Hom.	465		F16P_YEAST	Hom.	7.16	0.272383
DUG1_YEAST	Hom.	440		FABG_YEAST	Hom.	13.6	0.128495
DUT_YEAST	Hom.	96.7		FCY1_YEAST	Hom.	301	0.161304
ECI1_YEAST	Hom.	15.8		FDC1_YEAST	Hom.	36.8	0.162778
ENO1_YEAST	Hom.	8159		FMP41_YEAST	Hom.	82.5	0.160287
ENOPH_YEAST	Mon.	46.4		FMS1_YEAST	Hom.	9.75	0.0696857
ERV1_YEAST	Hom.	19.9		FUMH_YEAST	Hom.	249	0.317919
ESS1_YEAST	Mon.	140		G3P3_YEAST	Hom.	25094	0.240397
EXG1_YEAST	Mon.	172		GAL10_YEAST	Hom.	6.06	0.0350174
F16P_YEAST	Hom.	7.16		GGPPS_YEAST	Hom.	13.6	0.198926
FABG_YEAST	Hom.	13.6		GLNA_YEAST	Hom.	1505	0.194098
FAD1_YEAST	Mon.	13.1		GNA1_YEAST	Hom.	79.2	0.287626
FCY1_YEAST	Hom.	301		GPD1_YEAST	Hom.	488	0.109674
FDC1_YEAST	Hom.	36.8		GRE2_YEAST	Hom.	143	0.0669254
FET3_YEAST	Mon.	176		GSHB_YEAST	Hom.	90.7	0.0838304
FMP41_YEAST	Hom.	82.5		GSHR_YEAST	Hom.	306	0.152686
FMS1_YEAST	Hom.	9.75		GST2_YEAST	Hom.	4.93	0.157556
FSH1_YEAST	Mon.	252		GTO2_YEAST	Hom.	12.5	0.0900239
FUMH_YEAST	Hom.	249		GUAD_YEAST	Hom.	3.11	0.129154
G3P3_YEAST	Hom.	25094		HEM1_YEAST	Hom.	144	0.22039
GAL10_YEAST	Hom.	6.06		HEM2_YEAST	Hom.	149	0.389659
GAL1_YEAST	Mon.	23.7		HEM6_YEAST	Hom.	118	0.0880039
GAS2_YEAST	Mon.	1.51		HEMH_YEAST	Hom.	188	0.0939334
GGPPS_YEAST	Hom.	13.6		HMF1_YEAST	Hom.	506	0.308649
GLNA_YEAST	Hom.	1505		HMT1_YEAST	Hom.	179	0.166831
GLRX1_YEAST	Mon.	419		HPA2_YEAST	Hom.	0.683	0.318931
GLRX2_YEAST	Mon.	431		HPRT_YEAST	Hom.	363	0.148513
GNA1_YEAST	Hom.	79.2		HSP31_YEAST	Hom.	151	0.0545063
GPD1_YEAST	Hom.	488		HSP33_YEAST	Hom.	1.6	0.0593166
GPP1_YEAST	Mon.	2909		IAH1_YEAST	Hom.	26.1	0.185743
GPX3_YEAST	Mon.	353		IDHP_YEAST	Hom.	605	0.172848
GRE2_YEAST	Hom.	143		IF4A_YEAST	Hom.	1159	0.0179156
GSH1_YEAST	Mon.	33.9		INO1_YEAST	Hom.	45.4	0.267328
GSHB_YEAST	Hom.	90.7		IPYR_YEAST	Hom.	2121	0.079362
GSHR_YEAST	Hom.	306		KAD2_YEAST	Hom.	2252	0.106664
GST2_YEAST	Hom.	4.93		KFA_YEAST	Hom.	19.2	0.0746141
GTO2_YEAST	Hom.	12.5		KGUA_YEAST	Hom.	662	0.0692742
GUAD_YEAST	Hom.	3.11		KPYK1_YEAST	Hom.	11980	0.160443
HEM1_YEAST	Hom.	144		KTHY_YEAST	Hom.	33.8	0.0778838
HEM2_YEAST	Hom.	149		LOT6_YEAST	Hom.	8.85	0.144374
HEM6_YEAST	Hom.	118		LPX1_YEAST	Hom.	24.2	0.15015
HEMH_YEAST	Hom.	188		LYS1_YEAST	Hom.	374	0.0403258
HIS4_YEAST	Mon.	48.5		LYS9_YEAST	Hom.	786	0.0561947
HIS5_YEAST	Mon.	273		MDHP_YEAST	Hom.	258	0.10889
HMF1_YEAST	Hom.	506		MET16_YEAST	Hom.	7.95	0.0946966
HMT1_YEAST	Hom.	179		MET3_YEAST	Hom.	227	0.14654
HPA2_YEAST	Hom.	0.683		MET8_YEAST	Hom.	6	0.203293
HPRT_YEAST	Hom.	363		MMF1_YEAST	Hom.	1579	0.271967
HSP31_YEAST	Hom.	151		MSP1_YEAST	Hom.	18.5	0.0814506
HSP33_YEAST	Hom.	1.6		MTD1_YEAST	Hom.	169	0.0812544
HXKA_YEAST	Mon.	718		MVD1_YEAST	Hom.	290	0.0709891
IAH1_YEAST	Hom.	26.1		NADC_YEAST	Hom.	52.6	0.33322
IDHP_YEAST	Hom.	605		NDI1_YEAST	Hom.	118	0.0934463
IF4A_YEAST	Hom.	1159		NIT2_YEAST	Hom.	4.27	0.136143
INO1_YEAST	Hom.	45.4		NIT3_YEAST	Hom.	98.3	0.115277
IPYR_YEAST	Hom.	2121		PANK_YEAST	Hom.	23.8	0.163944
KAD2_YEAST	Hom.	2252		PDC1_YEAST	Hom.	13942	0.174225
KCY_YEAST	Mon.	187		PDE1_YEAST	Hom.	5.41	0.1637
KFA_YEAST	Hom.	19.2		PDX3_YEAST	Hom.	191	0.20446
KGUA_YEAST	Hom.	662		PHSG_YEAST	Hom.	109	0.101801
KMO_YEAST	Mon.	20.4		PMG1_YEAST	Hom.	7665	0.161332
KPYK1_YEAST	Hom.	11980		POS5_YEAST	Hom.	21.9	0.197685
KTHY_YEAST	Hom.	33.8		PPCS_YEAST	Hom.	35.3	0.167823
KTR4_YEAST	Mon.	68.5		PROA_YEAST	Hom.	320	0.107114
LCMT1_YEAST	Mon.	17.5		PST2_YEAST	Hom.	642	0.293637
LKHA4_YEAST	Mon.	69.4		PUT2_YEAST	Hom.	129	0.173773
LOT6_YEAST	Hom.	8.85		PYRC_YEAST	Hom.	183	0.0747816
LPX1_YEAST	Hom.	24.2		PYRE_YEAST	Hom.	453	0.139478
LYS1_YEAST	Hom.	374		PYRF_YEAST	Hom.	299	0.125616
LYS9_YEAST	Hom.	786		QOR_YEAST	Hom.	54.8	0.0792844
MALX3_YEAST	Mon.	1.55		QRI7_YEAST	Hom.	3.68	0.0622898
MDHP_YEAST	Hom.	258		RIB4_YEAST	Hom.	460	0.319856
MET16_YEAST	Hom.	7.95		RIB7_YEAST	Hom.	3.31	0.111237
MET22_YEAST	Mon.	122		RPIA_YEAST	Hom.	137	0.204426
MET3_YEAST	Hom.	227		SFM1_YEAST	Hom.	110	0.0660322
MET8_YEAST	Hom.	6		SHB17_YEAST	Hom.	280	0.174018
MGLL_YEAST	Mon.	86.4		SNZ1_YEAST	Hom.	26.7	0.147789
MMF1_YEAST	Hom.	1579		SODM_YEAST	Hom.	429	0.241314
MNS1_YEAST	Mon.	23		SYKC_YEAST	Hom.	1145	0.179919
MPD1_YEAST	Mon.	31.8		SYWC_YEAST	Hom.	276	0.0815306
MSP1_YEAST	Hom.	18.5		THG1_YEAST	Hom.	18	0.197382
MTD1_YEAST	Hom.	169		THI20_YEAST	Hom.	12.3	0.249715
MVD1_YEAST	Hom.	290		THI4_YEAST	Hom.	0.99	0.441296
NADC_YEAST	Hom.	52.6		THI5_YEAST	Hom.	7.32	0.0892305
NCB5R_YEAST	Mon.	252		THI80_YEAST	Hom.	27.3	0.104042
NDI1_YEAST	Hom.	118		THIK_YEAST	Hom.	38.1	0.157213
NIT2_YEAST	Hom.	4.27		TKT1_YEAST	Hom.	1358	0.173403
NIT3_YEAST	Hom.	98.3		TPA1_YEAST	Hom.	95.4	0.0729627
NPT1_YEAST	Mon.	226		TPIS_YEAST	Hom.	8656	0.138436
OSM1_YEAST	Mon.	42.3		TRPD_YEAST	Hom.	60.3	0.0831823
OYE3_YEAST	Mon.	15.2		TRXB1_YEAST	Hom.	1245	0.140295
PABC_YEAST	Mon.	13.6		TSA1_YEAST	Hom.	4814	0.29129
PANK_YEAST	Hom.	23.8		TSA2_YEAST	Hom.	52.4	0.21403
PDC1_YEAST	Hom.	13942		YCH1_YEAST	Hom.	27.4	0.0702583
PDE1_YEAST	Hom.	5.41		YGK1_YEAST	Hom.	44.6	0.19407
PDX3_YEAST	Hom.	191		YHI9_YEAST	Hom.	82.8	0.0856972
PGK_YEAST	Mon.	15158
PHSG_YEAST	Hom.	109
PMG1_YEAST	Hom.	7665
PNC1_YEAST	Mon.	418
POA1_YEAST	Mon.	16.7
POS5_YEAST	Hom.	21.9
PPAL_YEAST	Mon.	90.1
PPCS_YEAST	Hom.	35.3
PPX1_YEAST	Mon.	65.8
PRI1_YEAST	Mon.	56.7
PROA_YEAST	Hom.	320
PST2_YEAST	Hom.	642
PUR7_YEAST	Mon.	315
PUT2_YEAST	Hom.	129
PYRC_YEAST	Hom.	183
PYRE_YEAST	Hom.	453
PYRF_YEAST	Hom.	299
QOR_YEAST	Hom.	54.8
QRI7_YEAST	Hom.	3.68
RDL1_YEAST	Mon.	310
RDL2_YEAST	Mon.	145
RIB4_YEAST	Hom.	460
RIB7_YEAST	Hom.	3.31
RNZ_YEAST	Mon.	20.7
RPIA_YEAST	Hom.	137
SAD1_YEAST	Mon.	8.92
SFM1_YEAST	Hom.	110
SHB17_YEAST	Hom.	280
SNZ1_YEAST	Hom.	26.7
SODM_YEAST	Hom.	429
SYIC_YEAST	Mon.	755
SYKC_YEAST	Hom.	1145
SYWC_YEAST	Hom.	276
TDA10_YEAST	Mon.	53.7
THG1_YEAST	Hom.	18
THI20_YEAST	Hom.	12.3
THI4_YEAST	Hom.	0.99
THI5_YEAST	Hom.	7.32
THI80_YEAST	Hom.	27.3
THIK_YEAST	Hom.	38.1
THRC_YEAST	Mon.	1100
THTR_YEAST	Mon.	85.4
TKT1_YEAST	Hom.	1358
TMT1_YEAST	Mon.	16.3
TPA1_YEAST	Hom.	95.4
TPIS_YEAST	Hom.	8656
TRPD_YEAST	Hom.	60.3
TRXB1_YEAST	Hom.	1245
TSA1_YEAST	Hom.	4814
TSA2_YEAST	Hom.	52.4
TYW4_YEAST	Mon.	8.06
VPS21_YEAST	Mon.	158
YCH1_YEAST	Hom.	27.4
YFH7_YEAST	Mon.	10.6
YGK1_YEAST	Hom.	44.6
YHI9_YEAST	Hom.	82.8
YPT7_YEAST	Mon.	198

## Sheet: C
Protein	QS	Abund		Protein	QS	Abund	Buried area
3HAO_HUMAN	Mon.	8		3HIDH_HUMAN	Hom.	85.9	0.258273
3HIDH_HUMAN	Hom.	85.9		5NT3A_HUMAN	Hom.	31.7	0.0726718
5NT3A_HUMAN	Hom.	31.7		5NTC_HUMAN	Hom.	20	0.321158
5NT3B_HUMAN	Mon.	2.48		6PGD_HUMAN	Hom.	343	0.277903
5NTC_HUMAN	Hom.	20		8ODP_HUMAN	Hom.	30.4	0.0137149
6PGD_HUMAN	Hom.	343		AADAT_HUMAN	Hom.	0.71	0.206469
8ODP_HUMAN	Hom.	30.4		AATC_HUMAN	Hom.	144	0.16662
AADAT_HUMAN	Hom.	0.71		AATM_HUMAN	Hom.	264	0.170724
AATC_HUMAN	Hom.	144		ABEC2_HUMAN	Hom.	2.33	0.118598
AATM_HUMAN	Hom.	264		ACAD8_HUMAN	Hom.	9.25	0.241576
ABC3C_HUMAN	Mon.	9.67		ACADV_HUMAN	Hom.	192	0.186934
ABCA4_HUMAN	Mon.	0.223		ACMSD_HUMAN	Hom.	0.214	0.179289
ABEC2_HUMAN	Hom.	2.33		ACO13_HUMAN	Hom.	56	0.277594
ABHD6_HUMAN	Mon.	3.45		ACS2A_HUMAN	Hom.	6.62	0.0265329
ABHEB_HUMAN	Mon.	165		ACY2_HUMAN	Hom.	1.52	0.0908681
ACAD8_HUMAN	Hom.	9.25		ADA2_HUMAN	Hom.	4.46	0.108333
ACADV_HUMAN	Hom.	192		ADAT2_HUMAN	Hom.	0.606	0.133401
ACER3_HUMAN	Mon.	1.58		ADH1A_HUMAN	Hom.	145	0.106102
ACMSD_HUMAN	Hom.	0.214		ADH1B_HUMAN	Hom.	342	0.109922
ACO13_HUMAN	Hom.	56		ADH1G_HUMAN	Hom.	95.9	0.107311
ACOT2_HUMAN	Mon.	14.2		ADH4_HUMAN	Hom.	141	0.0978085
ACS2A_HUMAN	Hom.	6.62		ADH7_HUMAN	Hom.	3.24	0.115435
ACY2_HUMAN	Hom.	1.52		ADHX_HUMAN	Hom.	174	0.101275
ADA2_HUMAN	Hom.	4.46		AGAL_HUMAN	Hom.	11.5	0.0645563
ADAT2_HUMAN	Hom.	0.606		AK1C2_HUMAN	Hom.	69.2	0.0838146
ADA_HUMAN	Mon.	107		AK1C3_HUMAN	Hom.	55.5	0.0351995
ADH1A_HUMAN	Hom.	145		AL1A1_HUMAN	Hom.	143	0.249727
ADH1B_HUMAN	Hom.	342		AL1A2_HUMAN	Hom.	27.1	0.244242
ADH1G_HUMAN	Hom.	95.9		AL1A3_HUMAN	Hom.	13.9	0.21863
ADH4_HUMAN	Hom.	141		AL1B1_HUMAN	Hom.	46.8	0.257096
ADH7_HUMAN	Hom.	3.24		AL3A1_HUMAN	Hom.	50.9	0.196541
ADHX_HUMAN	Hom.	174		AL3A2_HUMAN	Hom.	60.5	0.208343
ADPPT_HUMAN	Mon.	38.3		AL4A1_HUMAN	Hom.	56.5	0.203581
ADPRH_HUMAN	Mon.	14.9		AL7A1_HUMAN	Hom.	103	0.258625
AEDO_HUMAN	Mon.	6.28		AL9A1_HUMAN	Hom.	127	0.177928
AGAL_HUMAN	Hom.	11.5		ALDH2_HUMAN	Hom.	156	0.252255
AGR3_HUMAN	Mon.	35.3		ALDOA_HUMAN	Hom.	2494	0.193318
AK1A1_HUMAN	Mon.	136		ALDOB_HUMAN	Hom.	261	0.160148
AK1BA_HUMAN	Mon.	14.6		ALDOC_HUMAN	Hom.	517	0.169513
AK1C1_HUMAN	Mon.	80.4		ALDR_HUMAN	Hom.	220	0.0217089
AK1C2_HUMAN	Hom.	69.2		ANM1_HUMAN	Hom.	428	0.143915
AK1C3_HUMAN	Hom.	55.5		AOC1_HUMAN	Hom.	3.43	0.272231
AK1C4_HUMAN	Mon.	23.6		AOC3_HUMAN	Hom.	98.8	0.266761
AK1D1_HUMAN	Mon.	3.49		AOFB_HUMAN	Hom.	46.5	0.0998664
AL1A1_HUMAN	Hom.	143		AOXA_HUMAN	Hom.	10.9	0.0541045
AL1A2_HUMAN	Hom.	27.1		APT_HUMAN	Hom.	199	0.165538
AL1A3_HUMAN	Hom.	13.9		ARGI2_HUMAN	Hom.	3.62	0.0997537
AL1B1_HUMAN	Hom.	46.8		ARLY_HUMAN	Hom.	35	0.339715
AL3A1_HUMAN	Hom.	50.9		ASGL1_HUMAN	Hom.	13.9	0.144957
AL3A2_HUMAN	Hom.	60.5		ASMT_HUMAN	Hom.	0.057	0.207388
AL4A1_HUMAN	Hom.	56.5		ASM_HUMAN	Hom.	1.01	0.0819404
AL7A1_HUMAN	Hom.	103		ASSY_HUMAN	Hom.	144	0.302395
AL9A1_HUMAN	Hom.	127		AT2L1_HUMAN	Hom.	0.165	0.10545
ALDH2_HUMAN	Hom.	156		ATTY_HUMAN	Hom.	0.403	0.139563
ALDOA_HUMAN	Hom.	2494		AUHM_HUMAN	Hom.	7.79	0.288359
ALDOB_HUMAN	Hom.	261		B3GN2_HUMAN	Hom.	2.88	0.0519109
ALDOC_HUMAN	Hom.	517		BCAT1_HUMAN	Hom.	20	0.146278
ALDR_HUMAN	Hom.	220		BCAT2_HUMAN	Hom.	72.2	0.140663
ALKB1_HUMAN	Mon.	0.487		BGAL_HUMAN	Hom.	33.9	0.0392119
ALKB6_HUMAN	Mon.	0.581		BGLR_HUMAN	Hom.	24.6	0.172411
ALKB7_HUMAN	Mon.	1.73		BHMT1_HUMAN	Hom.	47.5	0.258832
ANAG_HUMAN	Mon.	16.6		BIEA_HUMAN	Hom.	122	0.0723574
ANM1_HUMAN	Hom.	428		BLMH_HUMAN	Hom.	58.2	0.251078
AOC1_HUMAN	Hom.	3.43		BLVRB_HUMAN	Hom.	336	0.066826
AOC3_HUMAN	Hom.	98.8		BODG_HUMAN	Hom.	2.27	0.179946
AOFA_HUMAN	Mon.	69.3		BST1_HUMAN	Hom.	17.5	0.108923
AOFB_HUMAN	Hom.	46.5		BUP1_HUMAN	Hom.	3.86	0.190861
AOXA_HUMAN	Hom.	10.9		C11B2_HUMAN	Hom.	1.22	0.098755
AP4A_HUMAN	Mon.	34.3		CAH13_HUMAN	Hom.	21.4	0.0596721
APT_HUMAN	Hom.	199		CAH2_HUMAN	Hom.	309	0.0369953
ARGI2_HUMAN	Hom.	3.62		CARME_HUMAN	Hom.	0.761	0.139876
ARL8A_HUMAN	Mon.	50.8		CATA_HUMAN	Hom.	224	0.40443
ARL8B_HUMAN	Mon.	104		CBR1_HUMAN	Hom.	215	0.0484112
ARLY_HUMAN	Hom.	35		CDD_HUMAN	Hom.	31.3	0.35049
ARMT1_HUMAN	Mon.	32.9		CGL_HUMAN	Hom.	16.2	0.296267
ARSB_HUMAN	Mon.	2.37		CHAC2_HUMAN	Hom.	3.13	0.127383
ARY1_HUMAN	Mon.	12.3		CHKB_HUMAN	Hom.	5.92	0.0673186
ASAH2_HUMAN	Mon.	0.235		CISY_HUMAN	Hom.	374	0.215589
ASGL1_HUMAN	Hom.	13.9		CLIC1_HUMAN	Hom.	1146	0.0940198
ASM3A_HUMAN	Mon.	5.42		CLYBL_HUMAN	Hom.	8.3	0.187315
ASMT_HUMAN	Hom.	0.057		CMTD1_HUMAN	Hom.	7.71	0.19306
ASM_HUMAN	Hom.	1.01		CNDP2_HUMAN	Hom.	269	0.188988
ASNS_HUMAN	Mon.	83.4		CP3A4_HUMAN	Hom.	3.15	0.0663689
ASSY_HUMAN	Hom.	144		CP3A7_HUMAN	Hom.	3.82	0.0271347
AT132_HUMAN	Mon.	0.303		CP51A_HUMAN	Hom.	12.4	0.0759967
AT2A2_HUMAN	Mon.	108		CP7A1_HUMAN	Hom.	0.0003	0.0562958
AT2L1_HUMAN	Hom.	0.165		CRYM_HUMAN	Hom.	24.1	0.112305
ATTY_HUMAN	Hom.	0.403		CSAD_HUMAN	Hom.	1.06	0.298337
AUHM_HUMAN	Hom.	7.79		D2HDH_HUMAN	Hom.	2.12	0.147915
B3GN2_HUMAN	Hom.	2.88		DCE1_HUMAN	Hom.	0.146	0.295773
BCAT1_HUMAN	Hom.	20		DCE2_HUMAN	Hom.	2.75	0.256909
BCAT2_HUMAN	Hom.	72.2		DCK_HUMAN	Hom.	41.8	0.113389
BGAL_HUMAN	Hom.	33.9		DCPS_HUMAN	Hom.	49.6	0.261664
BGLR_HUMAN	Hom.	24.6		DCUP_HUMAN	Hom.	68	0.0846779
BHMT1_HUMAN	Hom.	47.5		DCXR_HUMAN	Hom.	125	0.296303
BIEA_HUMAN	Hom.	122		DDAH1_HUMAN	Hom.	92.1	0.0405006
BLMH_HUMAN	Hom.	58.2		DDC_HUMAN	Hom.	4.52	0.196989
BLVRB_HUMAN	Hom.	336		DECR2_HUMAN	Hom.	7.34	0.299017
BODG_HUMAN	Hom.	2.27		DEFM_HUMAN	Hom.	3.18	0.216388
BPHL_HUMAN	Mon.	22		DGAT1_HUMAN	Hom.	2.92	0.120633
BST1_HUMAN	Hom.	17.5		DGUOK_HUMAN	Hom.	7.75	0.108754
BUP1_HUMAN	Hom.	3.86		DHB11_HUMAN	Hom.	24.4	0.152731
C11B1_HUMAN	Mon.	2.86		DHB14_HUMAN	Hom.	0.483	0.307843
C11B2_HUMAN	Hom.	1.22		DHB1_HUMAN	Hom.	38.1	0.182709
CACP_HUMAN	Mon.	17.2		DHE3_HUMAN	Hom.	195	0.225584
CAF17_HUMAN	Mon.	12.6		DHE4_HUMAN	Hom.	55.3	0.120909
CAH13_HUMAN	Hom.	21.4		DHI1_HUMAN	Hom.	3.83	0.215482
CAH14_HUMAN	Mon.	0.591		DHPR_HUMAN	Hom.	85.6	0.158256
CAH2_HUMAN	Hom.	309		DHR11_HUMAN	Hom.	8.59	0.230464
CAH3_HUMAN	Mon.	19.5		DHRS4_HUMAN	Hom.	27.7	0.266993
CAH4_HUMAN	Mon.	1.66		DHSO_HUMAN	Hom.	115	0.145843
CAH6_HUMAN	Mon.	22.2		DHTK1_HUMAN	Hom.	11.4	0.15116
CAH7_HUMAN	Mon.	0.068		DHYS_HUMAN	Hom.	13.7	0.361396
CAH8_HUMAN	Mon.	4.68		DNPEP_HUMAN	Hom.	56.3	0.380621
CARME_HUMAN	Hom.	0.761		DNPH1_HUMAN	Hom.	155	0.192018
CATA_HUMAN	Hom.	224		DOPD_HUMAN	Hom.	222	0.330998
CATH_HUMAN	Mon.	59.9		DOPO_HUMAN	Hom.	44	0.0442774
CBPM_HUMAN	Mon.	8.68		DPEP1_HUMAN	Hom.	11.1	0.147211
CBPN_HUMAN	Mon.	308		DPP2_HUMAN	Hom.	68.5	0.117046
CBR1_HUMAN	Hom.	215		DPYS_HUMAN	Hom.	5.19	0.185099
CBR3_HUMAN	Mon.	50.5		DUS14_HUMAN	Hom.	4.11	0.208839
CDD_HUMAN	Hom.	31.3		DUS28_HUMAN	Hom.	0.17	0.0931953
CDO1_HUMAN	Mon.	0.179		DYR_HUMAN	Hom.	28.3	0.0571656
CGL_HUMAN	Hom.	16.2		ECHM_HUMAN	Hom.	244	0.373151
CHAC2_HUMAN	Hom.	3.13		ECI1_HUMAN	Hom.	94.3	0.147506
CHIA_HUMAN	Mon.	0.032		ECP_HUMAN	Hom.	53.4	0.143971
CHKB_HUMAN	Hom.	5.92		ELOV7_HUMAN	Hom.	0.277	0.0673948
CISY_HUMAN	Hom.	374		ENOB_HUMAN	Hom.	665	0.111404
CK054_HUMAN	Mon.	62.4		ENOF1_HUMAN	Hom.	5.98	0.14802
CLIC1_HUMAN	Hom.	1146		ENOG_HUMAN	Hom.	566	0.114889
CLIC2_HUMAN	Mon.	17.2		EPM2A_HUMAN	Hom.	0.325	0.0618384
CLIC3_HUMAN	Mon.	10.3		EST1_HUMAN	Hom.	89.6	0.139258
CLYBL_HUMAN	Hom.	8.3		ESTD_HUMAN	Hom.	180	0.0747907
CMTD1_HUMAN	Hom.	7.71		ETHE1_HUMAN	Hom.	41.8	0.0802268
CNDP2_HUMAN	Hom.	269		F16P1_HUMAN	Hom.	63.5	0.260356
COMT_HUMAN	Mon.	155		F16P2_HUMAN	Hom.	4.41	0.262533
CP17A_HUMAN	Mon.	11.6		F261_HUMAN	Hom.	0.846	0.0567275
CP19A_HUMAN	Mon.	37		F262_HUMAN	Hom.	8.16	0.0750734
CP1A1_HUMAN	Mon.	0.106		F263_HUMAN	Hom.	5.28	0.0774534
CP1A2_HUMAN	Mon.	2.13		FAHD1_HUMAN	Hom.	32.5	0.139388
CP1B1_HUMAN	Mon.	1.09		FCL_HUMAN	Hom.	56.9	0.0892276
CP21A_HUMAN	Mon.	5.47		FDFT_HUMAN	Hom.	32	0.153395
CP2A6_HUMAN	Mon.	1.81		FHIT_HUMAN	Hom.	13.9	0.165466
CP2AD_HUMAN	Mon.	0.737		FKB14_HUMAN	Hom.	4.22	0.155307
CP2B6_HUMAN	Mon.	0.239		FKRP_HUMAN	Hom.	0.151	0.0967751
CP2C8_HUMAN	Mon.	2.56		FPPS_HUMAN	Hom.	186	0.127206
CP2C9_HUMAN	Mon.	4.41		FRIL_HUMAN	Hom.	185	0.377635
CP2CJ_HUMAN	Mon.	0.726		FTMT_HUMAN	Hom.	0.134	0.415852
CP2E1_HUMAN	Mon.	2.56		FUCO_HUMAN	Hom.	25.6	0.131817
CP2R1_HUMAN	Mon.	0.012		FUMH_HUMAN	Hom.	250	0.347151
CP3A4_HUMAN	Hom.	3.15		G3PT_HUMAN	Hom.	21.3	0.258691
CP3A5_HUMAN	Mon.	1.14		G3P_HUMAN	Hom.	10529	0.241939
CP3A7_HUMAN	Hom.	3.82		G6PD_HUMAN	Hom.	245	0.149315
CP46A_HUMAN	Mon.	0.023		G6PI_HUMAN	Hom.	870	0.260213
CP51A_HUMAN	Hom.	12.4		GALE_HUMAN	Hom.	49.8	0.067916
CP7A1_HUMAN	Hom.	0.0003		GALK1_HUMAN	Hom.	60	0.0485028
CP8B1_HUMAN	Mon.	0.744		GALNS_HUMAN	Hom.	6.79	0.0765997
CRYM_HUMAN	Hom.	24.1		GALT7_HUMAN	Hom.	10.5	0.039907
CSAD_HUMAN	Hom.	1.06		GALT_HUMAN	Hom.	3.81	0.206539
CSK22_HUMAN	Mon.	44.3		GATM_HUMAN	Hom.	73.8	0.109684
D2HDH_HUMAN	Hom.	2.12		GBP5_HUMAN	Hom.	3	0.145513
D39U1_HUMAN	Mon.	21.5		GCDH_HUMAN	Hom.	50.8	0.272357
DCE1_HUMAN	Hom.	0.146		GCSP_HUMAN	Hom.	7.95	0.109114
DCE2_HUMAN	Hom.	2.75		GCST_HUMAN	Hom.	1.25	0.056779
DCK_HUMAN	Hom.	41.8		GFPT1_HUMAN	Hom.	78.8	0.101728
DCPS_HUMAN	Hom.	49.6		GGCT_HUMAN	Hom.	81.7	0.095361
DCUP_HUMAN	Hom.	68		GGPPS_HUMAN	Hom.	7.68	0.202496
DCXR_HUMAN	Hom.	125		GLCE_HUMAN	Hom.	0.927	0.125575
DDAH1_HUMAN	Hom.	92.1		GLNA_HUMAN	Hom.	54.8	0.258483
DDC_HUMAN	Hom.	4.52		GLO2_HUMAN	Hom.	26.5	0.0271237
DECR2_HUMAN	Hom.	7.34		GMDS_HUMAN	Hom.	26.5	0.201044
DEFM_HUMAN	Hom.	3.18		GMPR1_HUMAN	Hom.	38.1	0.205021
DESI1_HUMAN	Mon.	9.06		GNA1_HUMAN	Hom.	47.3	0.276366
DGAT1_HUMAN	Hom.	2.92		GNMT_HUMAN	Hom.	5.27	0.198276
DGUOK_HUMAN	Hom.	7.75		GNPI1_HUMAN	Hom.	71.6	0.162377
DHB11_HUMAN	Hom.	24.4		GPD1L_HUMAN	Hom.	26.3	0.116459
DHB14_HUMAN	Hom.	0.483		GPDA_HUMAN	Hom.	55.2	0.116018
DHB1_HUMAN	Hom.	38.1		GPT_HUMAN	Hom.	2.34	0.107381
DHE3_HUMAN	Hom.	195		GPX1_HUMAN	Hom.	106	0.189444
DHE4_HUMAN	Hom.	55.3		GPX2_HUMAN	Hom.	4.26	0.174875
DHI1_HUMAN	Hom.	3.83		GPX3_HUMAN	Hom.	735	0.0727658
DHPR_HUMAN	Hom.	85.6		GPX5_HUMAN	Hom.	1	0.134708
DHR11_HUMAN	Hom.	8.59		GRAA_HUMAN	Hom.	5.01	0.0599108
DHRS4_HUMAN	Hom.	27.7		GRHPR_HUMAN	Hom.	186	0.194035
DHSO_HUMAN	Hom.	115		GRK4_HUMAN	Hom.	0.334	0.0883139
DHTK1_HUMAN	Hom.	11.4		GRK6_HUMAN	Hom.	13	0.0541752
DHYS_HUMAN	Hom.	13.7		GSHB_HUMAN	Hom.	89.4	0.0663053
DIRA1_HUMAN	Mon.	0.674		GSHR_HUMAN	Hom.	151	0.143321
DIRA2_HUMAN	Mon.	0.897		GSTA1_HUMAN	Hom.	90.7	0.123565
DNAS1_HUMAN	Mon.	9.66		GSTA3_HUMAN	Hom.	24.1	0.128012
DNPEP_HUMAN	Hom.	56.3		GSTM1_HUMAN	Hom.	45.5	0.119998
DNPH1_HUMAN	Hom.	155		GSTO1_HUMAN	Hom.	490	0.0833185
DNSL3_HUMAN	Mon.	0.163		GSTO2_HUMAN	Hom.	0.112	0.0631133
DOHH_HUMAN	Mon.	17.2		GSTP1_HUMAN	Hom.	1202	0.120817
DOPD_HUMAN	Hom.	222		GSTT2_HUMAN	Hom.	10.2	0.131901
DOPO_HUMAN	Hom.	44		GUAD_HUMAN	Hom.	10.5	0.129786
DPEP1_HUMAN	Hom.	11.1		HAOX1_HUMAN	Hom.	6.54	0.190993
DPP2_HUMAN	Hom.	68.5		HARS1_HUMAN	Hom.	113	0.166779
DPYS_HUMAN	Hom.	5.19		HCDH_HUMAN	Hom.	370	0.0999351
DS13B_HUMAN	Mon.	0.049		HDDC2_HUMAN	Hom.	23.9	0.183191
DUS14_HUMAN	Hom.	4.11		HEM2_HUMAN	Hom.	75.8	0.341525
DUS18_HUMAN	Mon.	0.053		HEM6_HUMAN	Hom.	67.5	0.0803468
DUS22_HUMAN	Mon.	0.702		HEMH_HUMAN	Hom.	23.4	0.114262
DUS23_HUMAN	Mon.	13.9		HGD_HUMAN	Hom.	8.89	0.345546
DUS28_HUMAN	Hom.	0.17		HINT1_HUMAN	Hom.	642	0.252387
DYR_HUMAN	Hom.	28.3		HMCS1_HUMAN	Hom.	51.5	0.159275
ECE1_HUMAN	Mon.	8.82		HMGCL_HUMAN	Hom.	61.5	0.0994101
ECHM_HUMAN	Hom.	244		HOGA1_HUMAN	Hom.	1.7	0.196991
ECI1_HUMAN	Hom.	94.3		HPGDS_HUMAN	Hom.	1.9	0.124208
ECP_HUMAN	Hom.	53.4		HPPD_HUMAN	Hom.	12.9	0.12681
EFMT3_HUMAN	Mon.	0.008		HPRT_HUMAN	Hom.	293	0.250356
ELOV7_HUMAN	Hom.	0.277		HTAI2_HUMAN	Hom.	27.3	0.108917
ENDOV_HUMAN	Mon.	0.152		HXK1_HUMAN	Hom.	190	0.0471129
ENOB_HUMAN	Hom.	665		HXK2_HUMAN	Hom.	31	0.0458895
ENOF1_HUMAN	Hom.	5.98		HYES_HUMAN	Hom.	18	0.0881307
ENOG_HUMAN	Hom.	566		I23O1_HUMAN	Hom.	1.29	0.045866
ENOPH_HUMAN	Mon.	53.4		IDS_HUMAN	Hom.	4.93	0.0738804
ENPP2_HUMAN	Mon.	19.4		IMDH1_HUMAN	Hom.	26.5	0.213032
ENPP3_HUMAN	Mon.	0.324		IMPA1_HUMAN	Hom.	68.7	0.135414
ENPP4_HUMAN	Mon.	1.76		IMPA2_HUMAN	Hom.	4.75	0.129102
ENPP5_HUMAN	Mon.	0.295		IPYR_HUMAN	Hom.	301	0.0707804
ENPP7_HUMAN	Mon.	0.336		IRG1_HUMAN	Hom.	0.129	0.11977
EPM2A_HUMAN	Hom.	0.325		ISPD_HUMAN	Hom.	0.362	0.163716
ERP27_HUMAN	Mon.	1.24		ITPA_HUMAN	Hom.	67.8	0.109813
EST1_HUMAN	Hom.	89.6		IVD_HUMAN	Hom.	71.9	0.222571
ESTD_HUMAN	Hom.	180		JMJD7_HUMAN	Hom.	1.34	0.119112
ETHE1_HUMAN	Hom.	41.8		KAT1_HUMAN	Hom.	2.67	0.163134
F16P1_HUMAN	Hom.	63.5		KCRU_HUMAN	Hom.	57.6	0.153367
F16P2_HUMAN	Hom.	4.41		KGP1_HUMAN	Hom.	18.5	0.111288
F261_HUMAN	Hom.	0.846		KPYM_HUMAN	Hom.	3641	0.165135
F262_HUMAN	Hom.	8.16		KPYR_HUMAN	Hom.	39.8	0.19603
F263_HUMAN	Hom.	5.28		KTHY_HUMAN	Hom.	78.1	0.0793403
FABD_HUMAN	Mon.	7.55		KYNU_HUMAN	Hom.	30.4	0.156815
FAHD1_HUMAN	Hom.	32.5		LACB2_HUMAN	Hom.	35	0.0952896
FCL_HUMAN	Hom.	56.9		LDHA_HUMAN	Hom.	1985	0.306735
FDFT_HUMAN	Hom.	32		LDHB_HUMAN	Hom.	2018	0.302537
FHIT_HUMAN	Hom.	13.9		LDHC_HUMAN	Hom.	34.4	0.319117
FKB14_HUMAN	Hom.	4.22		LGUL_HUMAN	Hom.	231	0.294505
FKBP2_HUMAN	Mon.	79.7		LHPP_HUMAN	Hom.	22	0.1192
FKRP_HUMAN	Hom.	0.151		LIPG_HUMAN	Hom.	3.2	0.0263073
FPPS_HUMAN	Hom.	186		LTC4S_HUMAN	Hom.	0.203	0.265277
FRIL_HUMAN	Hom.	185		LX15B_HUMAN	Hom.	2.49	0.0313764
FTMT_HUMAN	Hom.	0.134		MAAI_HUMAN	Hom.	49.4	0.147549
FUCO_HUMAN	Hom.	25.6		MAOM_HUMAN	Hom.	111	0.167576
FUMH_HUMAN	Hom.	250		MAOX_HUMAN	Hom.	39.6	0.178423
G3PT_HUMAN	Hom.	21.3		MBLC1_HUMAN	Hom.	0.673	0.144499
G3P_HUMAN	Hom.	10529		MCEE_HUMAN	Hom.	8.96	0.150111
G6PD_HUMAN	Hom.	245		MDHC_HUMAN	Hom.	591	0.12354
G6PI_HUMAN	Hom.	870		MDHM_HUMAN	Hom.	1088	0.150688
GALE_HUMAN	Hom.	49.8		MECR_HUMAN	Hom.	14.2	0.0713696
GALK1_HUMAN	Hom.	60		MESH1_HUMAN	Hom.	14.3	0.128111
GALK2_HUMAN	Mon.	9.01		METK1_HUMAN	Hom.	12.1	0.144396
GALM_HUMAN	Mon.	22.8		MGLL_HUMAN	Hom.	80.1	0.0596215
GALNS_HUMAN	Hom.	6.79		MGST2_HUMAN	Hom.	8.35	0.222323
GALT7_HUMAN	Hom.	10.5		MIF_HUMAN	Hom.	742	0.331496
GALT_HUMAN	Hom.	3.81		MMAB_HUMAN	Hom.	27.5	0.291677
GAMT_HUMAN	Mon.	20		MSRB3_HUMAN	Hom.	5.26	0.0767397
GATM_HUMAN	Hom.	73.8		MT21C_HUMAN	Hom.	0.001	0.171889
GBP2_HUMAN	Mon.	19.3		MTAP_HUMAN	Hom.	71.4	0.167003
GBP5_HUMAN	Hom.	3		MTDC_HUMAN	Hom.	58	0.116919
GCDH_HUMAN	Hom.	50.8		MTHR_HUMAN	Hom.	2.82	0.0476792
GCSP_HUMAN	Hom.	7.95		MTNA_HUMAN	Hom.	39.2	0.136871
GCST_HUMAN	Hom.	1.25		MTNB_HUMAN	Hom.	29.4	0.247889
GFPT1_HUMAN	Hom.	78.8		MUTA_HUMAN	Hom.	24.1	0.114265
GGACT_HUMAN	Mon.	8.86		MVD1_HUMAN	Hom.	34.5	0.0710943
GGCT_HUMAN	Hom.	81.7		MYORG_HUMAN	Hom.	0.362	0.0285276
GGH_HUMAN	Mon.	139		NADC_HUMAN	Hom.	21.5	0.31311
GGPPS_HUMAN	Hom.	7.68		NADE_HUMAN	Hom.	3.42	0.254423
GLCE_HUMAN	Hom.	0.927		NAGAB_HUMAN	Hom.	16.2	0.0628941
GLGB_HUMAN	Mon.	65.6		NAGA_HUMAN	Hom.	4.13	0.0694115
GLNA_HUMAN	Hom.	54.8		NAGK_HUMAN	Hom.	119	0.113476
GLO2_HUMAN	Hom.	26.5		NAKD2_HUMAN	Hom.	19.6	0.0987642
GLT10_HUMAN	Mon.	0.662		NALD2_HUMAN	Hom.	0.287	0.0821208
GMDS_HUMAN	Hom.	26.5		NALDL_HUMAN	Hom.	0.033	0.0906582
GMPR1_HUMAN	Hom.	38.1		NAMPT_HUMAN	Hom.	204	0.197322
GNA1_HUMAN	Hom.	47.3		NANP_HUMAN	Hom.	2.47	0.047939
GNMT_HUMAN	Hom.	5.27		NAPEP_HUMAN	Hom.	0.369	0.0549692
GNPI1_HUMAN	Hom.	71.6		NDK3_HUMAN	Hom.	28	0.332687
GPD1L_HUMAN	Hom.	26.3		NDKA_HUMAN	Hom.	445	0.304972
GPDA_HUMAN	Hom.	55.2		NDKB_HUMAN	Hom.	995	0.288597
GPT_HUMAN	Hom.	2.34		NDKM_HUMAN	Hom.	7.36	0.256418
GPX1_HUMAN	Hom.	106		NEP_HUMAN	Hom.	28	0.0335651
GPX2_HUMAN	Hom.	4.26		NMNA1_HUMAN	Hom.	5.25	0.17131
GPX3_HUMAN	Hom.	735		NMNA3_HUMAN	Hom.	2.96	0.208938
GPX4_HUMAN	Mon.	40		NPL_HUMAN	Hom.	4.19	0.220401
GPX5_HUMAN	Hom.	1		NQO1_HUMAN	Hom.	88	0.195598
GPX7_HUMAN	Mon.	6.68		NQO2_HUMAN	Hom.	42.5	0.168833
GPX8_HUMAN	Mon.	5.72		NT5C_HUMAN	Hom.	48.3	0.102466
GRAA_HUMAN	Hom.	5.01		NT5M_HUMAN	Hom.	0.118	0.129555
GRAK_HUMAN	Mon.	1.93		NUD15_HUMAN	Hom.	5.16	0.184886
GRHPR_HUMAN	Hom.	186		NUD22_HUMAN	Hom.	0.465	0.0484256
GRK4_HUMAN	Hom.	0.334		NUDT5_HUMAN	Hom.	196	0.240254
GRK6_HUMAN	Hom.	13		NUDT7_HUMAN	Hom.	0.117	0.0858582
GSHB_HUMAN	Hom.	89.4		OAT_HUMAN	Hom.	65.4	0.307858
GSHR_HUMAN	Hom.	151		ODO1_HUMAN	Hom.	79.4	0.135516
GSTA1_HUMAN	Hom.	90.7		OTC_HUMAN	Hom.	9.78	0.168894
GSTA2_HUMAN	Hom.	75.3		OXDA_HUMAN	Hom.	0.804	0.101534
GSTA3_HUMAN	Hom.	24.1		OXSM_HUMAN	Hom.	8.2	0.198636
GSTM1_HUMAN	Hom.	45.5		P5CR1_HUMAN	Hom.	85.9	0.385625
GSTO1_HUMAN	Hom.	490		PA2GA_HUMAN	Hom.	10.1	0.0446202
GSTO2_HUMAN	Hom.	0.112		PADI2_HUMAN	Hom.	9.87	0.078519
GSTP1_HUMAN	Hom.	1202		PADI3_HUMAN	Hom.	1.66	0.0921688
GSTT2_HUMAN	Hom.	10.2		PAG15_HUMAN	Hom.	3.14	0.0150736
GUAD_HUMAN	Hom.	10.5		PANK3_HUMAN	Hom.	1	0.112329
HAOX1_HUMAN	Hom.	6.54		PAPS1_HUMAN	Hom.	24.7	0.108801
HARS1_HUMAN	Hom.	113		PARK7_HUMAN	Hom.	847	0.154928
HCDH_HUMAN	Hom.	370		PCP_HUMAN	Hom.	20.9	0.090977
HDDC2_HUMAN	Hom.	23.9		PDK1_HUMAN	Hom.	12.9	0.111015
HDHD1_HUMAN	Mon.	46.8		PDK2_HUMAN	Hom.	2.64	0.0738227
HEM2_HUMAN	Hom.	75.8		PDK4_HUMAN	Hom.	0.653	0.105007
HEM3_HUMAN	Mon.	44.4		PDXK_HUMAN	Hom.	68	0.135881
HEM4_HUMAN	Mon.	4.57		PECR_HUMAN	Hom.	6.34	0.303553
HEM6_HUMAN	Hom.	67.5		PEPD_HUMAN	Hom.	97.4	0.148218
HEMH_HUMAN	Hom.	23.4		PFKAL_HUMAN	Hom.	131	0.103731
HGD_HUMAN	Hom.	8.89		PFKAP_HUMAN	Hom.	244	0.103518
HIBCH_HUMAN	Mon.	76.7		PGAM1_HUMAN	Hom.	757	0.0900182
HINT1_HUMAN	Hom.	642		PGDH_HUMAN	Hom.	6.89	0.134863
HMCS1_HUMAN	Hom.	51.5		PGH2_HUMAN	Hom.	0.844	0.101345
HMGCL_HUMAN	Hom.	61.5		PLOD3_HUMAN	Hom.	14.9	0.0276462
HNMT_HUMAN	Mon.	20.4		PLPP_HUMAN	Hom.	14.1	0.0708683
HOGA1_HUMAN	Hom.	1.7		PMGE_HUMAN	Hom.	25.9	0.0788162
HPGDS_HUMAN	Hom.	1.9		PMGT2_HUMAN	Hom.	0.558	0.118013
HPPD_HUMAN	Hom.	12.9		PMM1_HUMAN	Hom.	1.76	0.0907355
HPRT_HUMAN	Hom.	293		PMM2_HUMAN	Hom.	55.9	0.0779827
HS3S1_HUMAN	Mon.	0.016		PNCB_HUMAN	Hom.	51.8	0.0545958
HTAI2_HUMAN	Hom.	27.3		PNMT_HUMAN	Hom.	2.61	0.0513741
HXK1_HUMAN	Hom.	190		PNPH_HUMAN	Hom.	398	0.204218
HXK2_HUMAN	Hom.	31		PNPO_HUMAN	Hom.	52.5	0.196003
HYAL1_HUMAN	Mon.	0.884		PNPT1_HUMAN	Hom.	46.7	0.150096
HYES_HUMAN	Hom.	18		PPB1_HUMAN	Hom.	11.9	0.210583
I23O1_HUMAN	Hom.	1.29		PPCS_HUMAN	Hom.	45.3	0.165621
IDI1_HUMAN	Mon.	38.5		PPT1_HUMAN	Hom.	234	0.0789262
IDI2_HUMAN	Mon.	0.993		PRDC1_HUMAN	Hom.	11.5	0.273335
IDS_HUMAN	Hom.	4.93		PRDX2_HUMAN	Hom.	1028	0.271666
IDUA_HUMAN	Mon.	3.25		PRDX3_HUMAN	Hom.	525	0.0684744
IMDH1_HUMAN	Hom.	26.5		PRDX5_HUMAN	Hom.	269	0.120668
IMPA1_HUMAN	Hom.	68.7		PRDX6_HUMAN	Hom.	706	0.210561
IMPA2_HUMAN	Hom.	4.75		PRPS1_HUMAN	Hom.	66.7	0.269997
INMT_HUMAN	Mon.	0.641		PRTN3_HUMAN	Hom.	73.3	0.117183
IPYR_HUMAN	Hom.	301		PTGES_HUMAN	Hom.	3.03	0.294206
IRG1_HUMAN	Hom.	0.129		PTGR1_HUMAN	Hom.	66.2	0.078964
ISG20_HUMAN	Mon.	59		PTGR3_HUMAN	Hom.	3.61	0.0807075
ISPD_HUMAN	Hom.	0.362		PTPS_HUMAN	Hom.	3.31	0.182983
ITPA_HUMAN	Hom.	67.8		PUR6_HUMAN	Hom.	304	0.246841
ITPK1_HUMAN	Mon.	7.96		PUR8_HUMAN	Hom.	69.4	0.328413
IVD_HUMAN	Hom.	71.9		PUR9_HUMAN	Hom.	283	0.227327
JMJD7_HUMAN	Hom.	1.34		PYGB_HUMAN	Hom.	177	0.0988762
KAD2_HUMAN	Mon.	520		PYGM_HUMAN	Hom.	439	0.100331
KAD3_HUMAN	Mon.	131		PYRG1_HUMAN	Hom.	85.9	0.114828
KAD4_HUMAN	Mon.	104		PYRG2_HUMAN	Hom.	21.6	0.119958
KAD6_HUMAN	Mon.	12.2		QORX_HUMAN	Hom.	25.5	0.0840736
KAT1_HUMAN	Hom.	2.67		QOR_HUMAN	Hom.	162	0.0847685
KCRS_HUMAN	Mon.	34.9		RAP2A_HUMAN	Hom.	12.8	0.0448819
KCRU_HUMAN	Hom.	57.6		RASN_HUMAN	Hom.	49.6	0.0679604
KCY_HUMAN	Mon.	134		RB27B_HUMAN	Hom.	131	0.251777
KGP1_HUMAN	Hom.	18.5		RBSK_HUMAN	Hom.	3.51	0.0846189
KLK10_HUMAN	Mon.	1.3		RIDA_HUMAN	Hom.	90.5	0.304884
KLK1_HUMAN	Mon.	14.6		RIR2B_HUMAN	Hom.	7.23	0.120411
KLK2_HUMAN	Mon.	3.06		RPE_HUMAN	Hom.	37.9	0.0972839
KLK7_HUMAN	Mon.	1.66		SAHH_HUMAN	Hom.	353	0.274876
KPYM_HUMAN	Hom.	3641		SARM1_HUMAN	Hom.	1.73	0.160198
KPYR_HUMAN	Hom.	39.8		SAT1_HUMAN	Hom.	0.085	0.269422
KTHY_HUMAN	Hom.	78.1		SAT2_HUMAN	Hom.	3.17	0.294267
KYNU_HUMAN	Hom.	30.4		SCLY_HUMAN	Hom.	9.6	0.12164
LACB2_HUMAN	Hom.	35		SCOT1_HUMAN	Hom.	141	0.117844
LANC1_HUMAN	Mon.	76.6		SDSL_HUMAN	Hom.	10.9	0.08424
LCN15_HUMAN	Mon.	0.653		SEPR_HUMAN	Hom.	2.52	0.0638952
LDHA_HUMAN	Hom.	1985		SERB_HUMAN	Hom.	24.9	0.0594843
LDHB_HUMAN	Hom.	2018		SERC_HUMAN	Hom.	109	0.112947
LDHC_HUMAN	Hom.	34.4		SMOX_HUMAN	Hom.	0.202	0.0200809
LGUL_HUMAN	Hom.	231		SODM_HUMAN	Hom.	472	0.213318
LHPP_HUMAN	Hom.	22		SPEE_HUMAN	Hom.	103	0.133055
LICH_HUMAN	Mon.	25.3		SPHK1_HUMAN	Hom.	0.323	0.0800148
LIPG_HUMAN	Hom.	3.2		SPHM_HUMAN	Hom.	4.48	0.103912
LIPR1_HUMAN	Mon.	0.456		SPRE_HUMAN	Hom.	47.4	0.148465
LOX5_HUMAN	Mon.	5.3		SPS1_HUMAN	Hom.	39.1	0.165202
LTC4S_HUMAN	Hom.	0.203		SPSY_HUMAN	Hom.	40.9	0.129958
LX15B_HUMAN	Hom.	2.49		SQOR_HUMAN	Hom.	86.6	0.0703867
LYPA1_HUMAN	Mon.	109		SRR_HUMAN	Hom.	7.51	0.0124522
LYPA2_HUMAN	Mon.	105		SSDH_HUMAN	Hom.	24.3	0.185846
LYPL1_HUMAN	Mon.	36.3		ST1A1_HUMAN	Hom.	31.4	0.0188936
M21D2_HUMAN	Mon.	0.834		ST1A2_HUMAN	Hom.	19.6	0.030862
MAAI_HUMAN	Hom.	49.4		ST1B1_HUMAN	Hom.	2.9	0.0439337
MAOM_HUMAN	Hom.	111		ST1C4_HUMAN	Hom.	0.126	0.0302359
MAOX_HUMAN	Hom.	39.6		ST1E1_HUMAN	Hom.	2.86	0.0289943
MB211_HUMAN	Mon.	0.077		ST2A1_HUMAN	Hom.	13.3	0.0393553
MBLC1_HUMAN	Hom.	0.673		SUMF2_HUMAN	Hom.	25.2	0.0905692
MCEE_HUMAN	Hom.	8.96		SYWM_HUMAN	Hom.	10.7	0.124175
MDHC_HUMAN	Hom.	591		T23O_HUMAN	Hom.	0.214	0.274022
MDHM_HUMAN	Hom.	1088		T3HPD_HUMAN	Hom.	4.86	0.129013
MECR_HUMAN	Hom.	14.2		TALDO_HUMAN	Hom.	454	0.0640021
MESH1_HUMAN	Hom.	14.3		TATD3_HUMAN	Hom.	3.23	0.109063
METK1_HUMAN	Hom.	12.1		TGM3_HUMAN	Hom.	8.28	0.0274875
METL6_HUMAN	Mon.	0.221		THEM4_HUMAN	Hom.	3.45	0.165727
MGLL_HUMAN	Hom.	80.1		THG1_HUMAN	Hom.	2.45	0.188374
MGST2_HUMAN	Hom.	8.35		THIC_HUMAN	Hom.	196	0.204832
MIF_HUMAN	Hom.	742		THIK_HUMAN	Hom.	79	0.165634
MIOX_HUMAN	Mon.	0.384		THIL_HUMAN	Hom.	245	0.204422
MK03_HUMAN	Mon.	62		THIM_HUMAN	Hom.	209	0.177074
MK11_HUMAN	Mon.	2.02		TKT_HUMAN	Hom.	735	0.160624
MK13_HUMAN	Mon.	6.98		TOPK_HUMAN	Hom.	23.3	0.247724
MMAB_HUMAN	Hom.	27.5		TP4A1_HUMAN	Hom.	11.3	0.132256
MMAC_HUMAN	Mon.	1.53		TPIS_HUMAN	Hom.	1295	0.168503
MSRB1_HUMAN	Mon.	0.224		TPK1_HUMAN	Hom.	2.73	0.151025
MSRB3_HUMAN	Hom.	5.26		TPP1_HUMAN	Hom.	69.6	0.0220468
MT21A_HUMAN	Mon.	0.988		TREX2_HUMAN	Hom.	0.137	0.148873
MT21C_HUMAN	Hom.	0.001		TRNT1_HUMAN	Hom.	39.4	0.0126653
MTAP_HUMAN	Hom.	71.4		TYPH_HUMAN	Hom.	135	0.0712692
MTD2L_HUMAN	Mon.	0.168		TYW5_HUMAN	Hom.	1.11	0.151603
MTDC_HUMAN	Hom.	58		UAP1_HUMAN	Hom.	26.9	0.110258
MTHFS_HUMAN	Mon.	4.7		UBE2H_HUMAN	Hom.	34.3	0.0560882
MTHR_HUMAN	Hom.	2.82		UCK2_HUMAN	Hom.	27.3	0.131172
MTNA_HUMAN	Hom.	39.2		UGDH_HUMAN	Hom.	112	0.19299
MTNB_HUMAN	Hom.	29.4		UPP1_HUMAN	Hom.	7.07	0.20049
MUTA_HUMAN	Hom.	24.1		UPP2_HUMAN	Hom.	0.044	0.210941
MVD1_HUMAN	Hom.	34.5		VAT1_HUMAN	Hom.	159	0.112239
MYORG_HUMAN	Hom.	0.362		XDH_HUMAN	Hom.	3.2	0.0576958
NADC_HUMAN	Hom.	21.5		XPP1_HUMAN	Hom.	63.2	0.0591886
NADE_HUMAN	Hom.	3.42		XPP3_HUMAN	Hom.	9.64	0.0802634
NAGAB_HUMAN	Hom.	16.2		ZDH20_HUMAN	Hom.	1.93	0.0328056
NAGA_HUMAN	Hom.	4.13
NAGK_HUMAN	Hom.	119
NAKD2_HUMAN	Hom.	19.6
NALD2_HUMAN	Hom.	0.287
NALDL_HUMAN	Hom.	0.033
NAMPT_HUMAN	Hom.	204
NANP_HUMAN	Hom.	2.47
NAPEP_HUMAN	Hom.	0.369
NB5R3_HUMAN	Mon.	352
NCPR_HUMAN	Mon.	109
NDK3_HUMAN	Hom.	28
NDKA_HUMAN	Hom.	445
NDKB_HUMAN	Hom.	995
NDKM_HUMAN	Hom.	7.36
NEP_HUMAN	Hom.	28
NEUR2_HUMAN	Mon.	3.53
NMNA1_HUMAN	Hom.	5.25
NMNA3_HUMAN	Hom.	2.96
NOCT_HUMAN	Mon.	0.501
NPL_HUMAN	Hom.	4.19
NQO1_HUMAN	Hom.	88
NQO2_HUMAN	Hom.	42.5
NRK1_HUMAN	Mon.	2.25
NT5C_HUMAN	Hom.	48.3
NT5M_HUMAN	Hom.	0.118
NTH_HUMAN	Mon.	3.34
NUD15_HUMAN	Hom.	5.16
NUD22_HUMAN	Hom.	0.465
NUDT5_HUMAN	Hom.	196
NUDT7_HUMAN	Hom.	0.117
NUDT9_HUMAN	Mon.	10.6
OARD1_HUMAN	Mon.	28.5
OAT_HUMAN	Hom.	65.4
ODO1_HUMAN	Hom.	79.4
OFUT1_HUMAN	Mon.	36.4
OGFD1_HUMAN	Mon.	11.8
OTC_HUMAN	Hom.	9.78
OXDA_HUMAN	Hom.	0.804
OXSM_HUMAN	Hom.	8.2
P5CR1_HUMAN	Hom.	85.9
PA24A_HUMAN	Mon.	11
PA24D_HUMAN	Mon.	0.048
PA2GA_HUMAN	Hom.	10.1
PA2GE_HUMAN	Mon.	0.048
PA2GX_HUMAN	Mon.	0.075
PADI2_HUMAN	Hom.	9.87
PADI3_HUMAN	Hom.	1.66
PAFA_HUMAN	Mon.	10.4
PAG15_HUMAN	Hom.	3.14
PAHX_HUMAN	Mon.	4.4
PANK3_HUMAN	Hom.	1
PAPS1_HUMAN	Hom.	24.7
PARK7_HUMAN	Hom.	847
PCKGC_HUMAN	Mon.	4.23
PCP_HUMAN	Hom.	20.9
PDE12_HUMAN	Mon.	70.2
PDILT_HUMAN	Mon.	0.115
PDK1_HUMAN	Hom.	12.9
PDK2_HUMAN	Hom.	2.64
PDK4_HUMAN	Hom.	0.653
PDXK_HUMAN	Hom.	68
PECR_HUMAN	Hom.	6.34
PEPD_HUMAN	Hom.	97.4
PFKAL_HUMAN	Hom.	131
PFKAP_HUMAN	Hom.	244
PGAM1_HUMAN	Hom.	757
PGDH_HUMAN	Hom.	6.89
PGH2_HUMAN	Hom.	0.844
PGK1_HUMAN	Mon.	1651
PGM1_HUMAN	Mon.	170
PHP14_HUMAN	Mon.	98.9
PHYD1_HUMAN	Mon.	3.66
PIMT_HUMAN	Mon.	240
PIR_HUMAN	Mon.	21.2
PLOD3_HUMAN	Hom.	14.9
PLPP_HUMAN	Hom.	14.1
PMGE_HUMAN	Hom.	25.9
PMGT2_HUMAN	Hom.	0.558
PMM1_HUMAN	Hom.	1.76
PMM2_HUMAN	Hom.	55.9
PMVK_HUMAN	Mon.	67.6
PNCB_HUMAN	Hom.	51.8
PNMT_HUMAN	Hom.	2.61
PNPH_HUMAN	Hom.	398
PNPO_HUMAN	Hom.	52.5
PNPT1_HUMAN	Hom.	46.7
PPA5_HUMAN	Mon.	3.42
PPA6_HUMAN	Mon.	2.79
PPB1_HUMAN	Hom.	11.9
PPCE_HUMAN	Mon.	38.8
PPCS_HUMAN	Hom.	45.3
PPT1_HUMAN	Hom.	234
PPT2_HUMAN	Mon.	7.58
PRDC1_HUMAN	Hom.	11.5
PRDX2_HUMAN	Hom.	1028
PRDX3_HUMAN	Hom.	525
PRDX5_HUMAN	Hom.	269
PRDX6_HUMAN	Hom.	706
PRPS1_HUMAN	Hom.	66.7
PRS57_HUMAN	Mon.	0.064
PRTN3_HUMAN	Hom.	73.3
PTGDS_HUMAN	Mon.	1231
PTGES_HUMAN	Hom.	3.03
PTGIS_HUMAN	Mon.	3.64
PTGR1_HUMAN	Hom.	66.2
PTGR2_HUMAN	Mon.	15.9
PTGR3_HUMAN	Hom.	3.61
PTPS_HUMAN	Hom.	3.31
PUR6_HUMAN	Hom.	304
PUR8_HUMAN	Hom.	69.4
PUR9_HUMAN	Hom.	283
PUS10_HUMAN	Mon.	0.873
PYGB_HUMAN	Hom.	177
PYGM_HUMAN	Hom.	439
PYRG1_HUMAN	Hom.	85.9
PYRG2_HUMAN	Hom.	21.6
QORX_HUMAN	Hom.	25.5
QOR_HUMAN	Hom.	162
QPCTL_HUMAN	Mon.	6.45
RAB2B_HUMAN	Mon.	39.7
RAB30_HUMAN	Mon.	19
RAB31_HUMAN	Mon.	11.2
RAB38_HUMAN	Mon.	7.71
RAB3D_HUMAN	Mon.	23
RAB7L_HUMAN	Mon.	12.4
RAB9B_HUMAN	Mon.	13.9
RAP2A_HUMAN	Hom.	12.8
RASN_HUMAN	Hom.	49.6
RB27B_HUMAN	Hom.	131
RB39B_HUMAN	Mon.	14.3
RBBP9_HUMAN	Mon.	19.4
RBSK_HUMAN	Hom.	3.51
REBL1_HUMAN	Mon.	0.039
RERG_HUMAN	Mon.	1.1
RIDA_HUMAN	Hom.	90.5
RIFK_HUMAN	Mon.	13.6
RIR2B_HUMAN	Hom.	7.23
RNAS4_HUMAN	Mon.	42
RNAS6_HUMAN	Mon.	5.28
RNLS_HUMAN	Mon.	0.525
RNT2_HUMAN	Mon.	36.4
RPE_HUMAN	Hom.	37.9
RRAS2_HUMAN	Mon.	73.2
RTCB_HUMAN	Mon.	166
S5A2_HUMAN	Mon.	0.093
SAHH_HUMAN	Hom.	353
SARM1_HUMAN	Hom.	1.73
SAT1_HUMAN	Hom.	0.085
SAT2_HUMAN	Hom.	3.17
SCLY_HUMAN	Hom.	9.6
SCOT1_HUMAN	Hom.	141
SDHL_HUMAN	Mon.	1.83
SDSL_HUMAN	Hom.	10.9
SEPR_HUMAN	Hom.	2.52
SERB_HUMAN	Hom.	24.9
SERC_HUMAN	Hom.	109
SMOX_HUMAN	Hom.	0.202
SODM_HUMAN	Hom.	472
SPEE_HUMAN	Hom.	103
SPHK1_HUMAN	Hom.	0.323
SPHM_HUMAN	Hom.	4.48
SPRE_HUMAN	Hom.	47.4
SPS1_HUMAN	Hom.	39.1
SPSY_HUMAN	Hom.	40.9
SQOR_HUMAN	Hom.	86.6
SRR_HUMAN	Hom.	7.51
SSDH_HUMAN	Hom.	24.3
ST1A1_HUMAN	Hom.	31.4
ST1A2_HUMAN	Hom.	19.6
ST1A3_HUMAN	Mon.	19.5
ST1B1_HUMAN	Hom.	2.9
ST1C2_HUMAN	Mon.	0.68
ST1C4_HUMAN	Hom.	0.126
ST1E1_HUMAN	Hom.	2.86
ST2A1_HUMAN	Hom.	13.3
ST2B1_HUMAN	Mon.	2.59
ST32A_HUMAN	Mon.	0.007
ST4A1_HUMAN	Mon.	0.435
SUMF2_HUMAN	Hom.	25.2
SYLC_HUMAN	Mon.	90.5
SYWM_HUMAN	Hom.	10.7
T23O_HUMAN	Hom.	0.214
T3HPD_HUMAN	Hom.	4.86
TALDO_HUMAN	Hom.	454
TATD1_HUMAN	Mon.	18.6
TATD3_HUMAN	Hom.	3.23
TGM3_HUMAN	Hom.	8.28
THEM4_HUMAN	Hom.	3.45
THG1_HUMAN	Hom.	2.45
THIC_HUMAN	Hom.	196
THIK_HUMAN	Hom.	79
THIL_HUMAN	Hom.	245
THIM_HUMAN	Hom.	209
THOP1_HUMAN	Mon.	59.5
THTM_HUMAN	Mon.	94.4
THTPA_HUMAN	Mon.	5.33
THTR_HUMAN	Mon.	66
TIGAR_HUMAN	Mon.	34.9
TKT_HUMAN	Hom.	735
TOPK_HUMAN	Hom.	23.3
TP4A1_HUMAN	Hom.	11.3
TPIS_HUMAN	Hom.	1295
TPK1_HUMAN	Hom.	2.73
TPMT_HUMAN	Mon.	15.2
TPP1_HUMAN	Hom.	69.6
TRDMT_HUMAN	Mon.	0.313
TREX2_HUMAN	Hom.	0.137
TRNT1_HUMAN	Hom.	39.4
TSTD1_HUMAN	Mon.	43
TXD12_HUMAN	Mon.	72.8
TYPH_HUMAN	Hom.	135
TYRP1_HUMAN	Mon.	0.685
TYW5_HUMAN	Hom.	1.11
UAP1_HUMAN	Hom.	26.9
UBE2A_HUMAN	Mon.	17
UBE2H_HUMAN	Hom.	34.3
UBE2W_HUMAN	Mon.	1.06
UCK2_HUMAN	Hom.	27.3
UGDH_HUMAN	Hom.	112
UPP1_HUMAN	Hom.	7.07
UPP2_HUMAN	Hom.	0.044
VAT1_HUMAN	Hom.	159
VNN1_HUMAN	Mon.	29
XDH_HUMAN	Hom.	3.2
XPP1_HUMAN	Hom.	63.2
XPP3_HUMAN	Hom.	9.64
XYLB_HUMAN	Mon.	2.86
ZDH20_HUMAN	Hom.	1.93
