# Supplementary material for: Cellular location shapes quaternary structure of enzymes
Source: Nat Commun. 2024 Oct 1;15:8505. doi: 10.1038/s41467-024-52662-2 (PMC11445431; doi:10.1038/s41467-024-52662-2)
Supplement: Supplementary file 8 — Source Data [file 41467_2024_52662_MOESM8_ESM.zip › SourceData/Source_Data_FigureS1.xlsx]

## Sheet: A
Prokaryotes
Group	Hydrophobicity
cytoplasm_Hom	14.811
cytoplasm_Mon	10.8696
cytoplasm_Hom	16.3102
cytoplasm_Hom	22.6415
cytoplasm_Mon	12.6638
cytoplasm_Hom	19.6774
cytoplasm_Hom	25
cytoplasm_Hom	19.6097
cytoplasm_Hom	17.2742
cytoplasm_Hom	15.7322
cytoplasm_Mon	10.9091
cytoplasm_Hom	13.5199
cytoplasm_Hom	22.1435
cytoplasm_Mon	13.7931
cytoplasm_Hom	15.4669
cytoplasm_Mon	16
extracellular_Hom	10.4869
cytoplasm_Hom	15.1684
cytoplasm_Mon	14.2857
cytoplasm_Hom	16.8067
cytoplasm_Hom	19.6154
cytoplasm_Hom	20.7709
cytoplasm_Hom	10.1884
cytoplasm_Hom	12.0484
extracellular_Mon	7.58621
cytoplasm_Hom	17.1429
cytoplasm_Mon	16.9355
cytoplasm_Hom	16.0774
cytoplasm_Mon	15.2174
cytoplasm_Hom	17.2414
cytoplasm_Hom	12.5629
cytoplasm_Hom	14.1176
cytoplasm_Hom	15.7576
cytoplasm_Hom	21.7457
cytoplasm_Hom	16.4729
cytoplasm_Hom	13.8661
cytoplasm_Hom	16.665
cytoplasm_Hom	14.5447
cytoplasm_Hom	15.2676
cytoplasm_Hom	20.5674
cytoplasm_Hom	15.2733
cytoplasm_Hom	20.6009
cytoplasm_Hom	20.8791
cytoplasm_Hom	18.7594
cytoplasm_Mon	14.9425
cytoplasm_Mon	12.1739
cytoplasm_Hom	9.83475
cytoplasm_Hom	14.9022
cytoplasm_Mon	13.2075
cytoplasm_Hom	16.3043
cytoplasm_Hom	16.0878
cytoplasm_Mon	16.6667
cytoplasm_Hom	14.9413
extracellular_Mon	10.9948
cytoplasm_Hom	17.9698
cytoplasm_Hom	13.7725
cytoplasm_Hom	14.3646
cytoplasm_Hom	17.3554
cytoplasm_Mon	15.6463
cytoplasm_Hom	18.0387
cytoplasm_Hom	17.7576
cytoplasm_Hom	16.1037
cytoplasm_Hom	20.5353
cytoplasm_Hom	15.7866
cytoplasm_Hom	17.8562
cytoplasm_Hom	12.8187
cytoplasm_Hom	20.1754
cytoplasm_Hom	16.1486
cytoplasm_Hom	27.6596
cytoplasm_Mon	13.6201
cytoplasm_Hom	21.2239
cytoplasm_Hom	15.2941
cytoplasm_Hom	15.4096
cytoplasm_Mon	16.6667
cytoplasm_Hom	15.5569
cytoplasm_Hom	14.3305
cytoplasm_Hom	14.7239
cytoplasm_Hom	11.4641
cytoplasm_Hom	17.9546
cytoplasm_Mon	12.1019
extracellular_Hom	15.4167
cytoplasm_Mon	13.8889
cytoplasm_Hom	16.0948
cytoplasm_Hom	16.6732
cytoplasm_Hom	33.7209
cytoplasm_Hom	12.3998
cytoplasm_Mon	21.5909
extracellular_Mon	13.1387
cytoplasm_Mon	10.2041
cytoplasm_Hom	14.243
cytoplasm_Hom	21.1646
cytoplasm_Hom	15.7485
cytoplasm_Hom	16.3893
cytoplasm_Hom	24.3643
cytoplasm_Hom	12.9959
cytoplasm_Hom	15.2356
cytoplasm_Hom	14.0562
cytoplasm_Mon	13.7097
cytoplasm_Mon	14.3617
cytoplasm_Hom	17.1787
cytoplasm_Mon	11.5385
cytoplasm_Hom	20.5178
cytoplasm_Hom	12.3397
extracellular_Mon	13.3333
cytoplasm_Hom	15.2053
cytoplasm_Mon	17.2093
cytoplasm_Hom	15.8339
cytoplasm_Mon	14.4279
cytoplasm_Hom	18.5866
cytoplasm_Hom	16.1334
cytoplasm_Hom	16.0015
cytoplasm_Hom	23.7624
cytoplasm_Hom	17.3755
cytoplasm_Hom	17.717
cytoplasm_Mon	8.92857
cytoplasm_Hom	15.6036
extracellular_Mon	5.15464
cytoplasm_Hom	21.6124
cytoplasm_Hom	18.2266
cytoplasm_Mon	11.2195
cytoplasm_Hom	17.7778
cytoplasm_Hom	17.7976
cytoplasm_Hom	25.7588
cytoplasm_Hom	16.9965
cytoplasm_Hom	10
extracellular_Mon	11.0759
cytoplasm_Hom	8.95567
cytoplasm_Hom	15.4772
cytoplasm_Hom	23.3931
extracellular_Hom	13.2184
cytoplasm_Hom	17.5214
cytoplasm_Hom	13.2402
cytoplasm_Hom	15.1312
cytoplasm_Hom	14.562
cytoplasm_Hom	15.4347
extracellular_Hom	16.2162
cytoplasm_Hom	17.5545
cytoplasm_Hom	16.6999
cytoplasm_Hom	17.8554
cytoplasm_Hom	13.5101
cytoplasm_Hom	17.3913
cytoplasm_Hom	18.3891
extracellular_Mon	15.4696
cytoplasm_Hom	17.9019
cytoplasm_Hom	19.1867
cytoplasm_Hom	17.7424
cytoplasm_Hom	23.9963
cytoplasm_Hom	12.493
cytoplasm_Hom	12.8404
cytoplasm_Hom	16.9725
cytoplasm_Hom	15.5642
cytoplasm_Hom	19.5531
cytoplasm_Mon	12.2363
cytoplasm_Hom	25.5439
cytoplasm_Hom	10.221
cytoplasm_Hom	16.0718
cytoplasm_Hom	12.579
extracellular_Mon	9.80392
cytoplasm_Hom	18.6303
cytoplasm_Mon	15.3846
cytoplasm_Hom	24.1409
cytoplasm_Hom	11.0096
cytoplasm_Hom	14.7342
cytoplasm_Hom	18.6051
cytoplasm_Hom	13.3586
cytoplasm_Mon	16.1905
cytoplasm_Hom	12.7802
cytoplasm_Hom	16.9831
cytoplasm_Hom	18.7845
cytoplasm_Hom	13.8415
extracellular_Hom	12.3083
cytoplasm_Hom	17.4797
cytoplasm_Hom	14.9917
cytoplasm_Hom	14.759
cytoplasm_Hom	19.0083
cytoplasm_Mon	9.09091
cytoplasm_Hom	15.8548
cytoplasm_Mon	12.2449
cytoplasm_Hom	23.0776
cytoplasm_Hom	20.0805
cytoplasm_Hom	17.2029
cytoplasm_Hom	20
cytoplasm_Hom	12.5251
cytoplasm_Hom	17.4648
cytoplasm_Hom	16.7317
extracellular_Mon	10.9244
cytoplasm_Hom	12.9534
cytoplasm_Hom	16.6667
cytoplasm_Hom	17.1875
cytoplasm_Hom	15.4613
cytoplasm_Mon	17.6056
cytoplasm_Hom	17.1999
cytoplasm_Mon	12.987
cytoplasm_Hom	15.4545
cytoplasm_Hom	13.2164
extracellular_Hom	8.06152
cytoplasm_Hom	17.7083
cytoplasm_Hom	15.6757
cytoplasm_Hom	17.4095
cytoplasm_Hom	17.0743
cytoplasm_Hom	13.3153
cytoplasm_Mon	15.9722
cytoplasm_Hom	15.3742
extracellular_Mon	8.54271
cytoplasm_Mon	14.5455
cytoplasm_Mon	14.2857
cytoplasm_Mon	16.7959
cytoplasm_Hom	15.6865
cytoplasm_Hom	22.8724
cytoplasm_Hom	18.4932
cytoplasm_Mon	10.1604
cytoplasm_Mon	10.3659
cytoplasm_Hom	12.9073
cytoplasm_Hom	10.6818
extracellular_Mon	17.2973
cytoplasm_Hom	17.9069
cytoplasm_Mon	17.5573
cytoplasm_Hom	23.2719
cytoplasm_Hom	14.0249
cytoplasm_Hom	12.0112
cytoplasm_Hom	10.8003
cytoplasm_Hom	20.0149
cytoplasm_Hom	11.4902
cytoplasm_Mon	7
cytoplasm_Hom	21.1382
cytoplasm_Hom	13.534
cytoplasm_Hom	19.2661
cytoplasm_Mon	12.9771
cytoplasm_Hom	14.0543
cytoplasm_Hom	22.6637
cytoplasm_Hom	15.1183
cytoplasm_Hom	22.0808
extracellular_Hom	13.0911
cytoplasm_Hom	17.4951
cytoplasm_Hom	21.4161
cytoplasm_Hom	17.6886
cytoplasm_Hom	20
cytoplasm_Hom	13.4021
cytoplasm_Hom	15.6627
cytoplasm_Hom	14.959
cytoplasm_Hom	16.2887
cytoplasm_Mon	15.3846
cytoplasm_Hom	10.973
cytoplasm_Hom	13.5885
cytoplasm_Hom	19.371
cytoplasm_Hom	19.0647
cytoplasm_Hom	15.6098
cytoplasm_Hom	16.0106
cytoplasm_Hom	19.1129
cytoplasm_Mon	12.8134
cytoplasm_Hom	22.1708
cytoplasm_Hom	26
cytoplasm_Mon	9.82456
cytoplasm_Mon	12.5926
cytoplasm_Mon	12.069
cytoplasm_Hom	14.1882
cytoplasm_Hom	13.7538
cytoplasm_Hom	16.8675
cytoplasm_Hom	23.5859
cytoplasm_Hom	19.8413
cytoplasm_Mon	17.2414
cytoplasm_Mon	12.9496
cytoplasm_Mon	13.0841
cytoplasm_Hom	11.6919
cytoplasm_Hom	12.1595
cytoplasm_Mon	15.5738
cytoplasm_Mon	13.6986
cytoplasm_Hom	12.9505
cytoplasm_Hom	17.2437
cytoplasm_Mon	11.6352
cytoplasm_Hom	15.2008
cytoplasm_Hom	9.15033
cytoplasm_Hom	15.8538
cytoplasm_Hom	16.2777
cytoplasm_Hom	15.7339
cytoplasm_Hom	15.5295
cytoplasm_Hom	12.6667
extracellular_Mon	8.27586
cytoplasm_Hom	19.1764
cytoplasm_Hom	19.9632
cytoplasm_Hom	21.0773
cytoplasm_Hom	16.9817
cytoplasm_Hom	13.8775
cytoplasm_Hom	11.4403
cytoplasm_Hom	19.7856
cytoplasm_Mon	13.0435
cytoplasm_Hom	15.3705
extracellular_Mon	11.0169
extracellular_Mon	9.68992
cytoplasm_Mon	22.4719
cytoplasm_Mon	17.0455
cytoplasm_Hom	13.5482
cytoplasm_Hom	12.5562
cytoplasm_Hom	10.1435
cytoplasm_Hom	15.198
cytoplasm_Hom	23.5769
cytoplasm_Hom	16.4229
cytoplasm_Hom	16.4135
cytoplasm_Hom	14.7469
cytoplasm_Hom	18.173
cytoplasm_Hom	11.1926
cytoplasm_Hom	25.1462
cytoplasm_Hom	16.1017
cytoplasm_Hom	12.0073
cytoplasm_Hom	21.4286
cytoplasm_Hom	18.0885
cytoplasm_Hom	20.5722
cytoplasm_Hom	14.1403
cytoplasm_Hom	14.5981
cytoplasm_Hom	15.7131
cytoplasm_Hom	14.7982
cytoplasm_Hom	15.9758
cytoplasm_Hom	17.2076
cytoplasm_Hom	17.5865
cytoplasm_Hom	22.1239
cytoplasm_Hom	21.8205
cytoplasm_Hom	19.2107
cytoplasm_Hom	24.2972
cytoplasm_Mon	17.8218
cytoplasm_Hom	28.3559
cytoplasm_Hom	15.2889
cytoplasm_Hom	19.0754
cytoplasm_Mon	12.0438
cytoplasm_Hom	19.1676
cytoplasm_Mon	18.0723
cytoplasm_Mon	17.3333
cytoplasm_Mon	13.3621
cytoplasm_Hom	13.5533
cytoplasm_Hom	15.4933
cytoplasm_Hom	17.5758
cytoplasm_Hom	11.6505
cytoplasm_Mon	11.465
cytoplasm_Hom	24.4094
cytoplasm_Hom	20.4633
cytoplasm_Mon	15.8192
cytoplasm_Hom	11.9565
cytoplasm_Hom	11.5116
cytoplasm_Mon	17.8571
cytoplasm_Hom	19.9395
cytoplasm_Mon	16.309
cytoplasm_Mon	19.6347
cytoplasm_Mon	17.1875
cytoplasm_Mon	13.3333
cytoplasm_Hom	21.055
cytoplasm_Hom	11.9625
cytoplasm_Hom	17.8771
cytoplasm_Hom	17.5324
cytoplasm_Hom	21.7098
cytoplasm_Hom	15.2632
cytoplasm_Hom	16.3618
cytoplasm_Hom	18.0488
cytoplasm_Hom	23.1839
cytoplasm_Hom	13.2816
cytoplasm_Hom	17.7097
cytoplasm_Mon	13.6752
cytoplasm_Hom	14.7836
cytoplasm_Mon	15.2174
cytoplasm_Hom	16.1735
cytoplasm_Mon	14.0969
cytoplasm_Hom	22.7391
cytoplasm_Mon	17.5
cytoplasm_Mon	9.375
cytoplasm_Hom	19.1406
cytoplasm_Hom	14.6353
cytoplasm_Hom	18.1063
cytoplasm_Mon	15.7233
cytoplasm_Hom	17.2662
cytoplasm_Hom	16.3486
cytoplasm_Mon	17.284
cytoplasm_Mon	7.93651
cytoplasm_Hom	13.3034
cytoplasm_Hom	15.1145
cytoplasm_Hom	18.228
cytoplasm_Hom	13.2547
cytoplasm_Hom	21.1169
cytoplasm_Mon	20.7207
cytoplasm_Hom	19.708
cytoplasm_Mon	9.14286
cytoplasm_Mon	8.51064
cytoplasm_Mon	15.7233
cytoplasm_Mon	15.9091
cytoplasm_Hom	15.0686
cytoplasm_Mon	10.7143
cytoplasm_Hom	23.3105
cytoplasm_Mon	10.728
cytoplasm_Hom	18.706
cytoplasm_Hom	19.179
cytoplasm_Hom	20.2703
cytoplasm_Mon	13.4921
cytoplasm_Hom	13.5135
cytoplasm_Hom	17.7374
cytoplasm_Hom	19.4841
cytoplasm_Mon	16.092
cytoplasm_Mon	13.2948
cytoplasm_Hom	15.6613
cytoplasm_Mon	10.4839
cytoplasm_Hom	14.1886
cytoplasm_Hom	12.9721
cytoplasm_Hom	23.2954
cytoplasm_Hom	8.36237
cytoplasm_Hom	15.4506
cytoplasm_Hom	12.6545
cytoplasm_Hom	13.6646
cytoplasm_Hom	10.9913
cytoplasm_Hom	14.4068
cytoplasm_Hom	14.7826
cytoplasm_Hom	20.7715
cytoplasm_Hom	16.0468
cytoplasm_Hom	17.4261
cytoplasm_Hom	12.4485
cytoplasm_Hom	18.0829
cytoplasm_Mon	15.3846
cytoplasm_Hom	8.84549
cytoplasm_Hom	17.2198
cytoplasm_Hom	20.8108
extracellular_Mon	9.78261
cytoplasm_Hom	21.3675
cytoplasm_Hom	16.2289
cytoplasm_Hom	16.689
cytoplasm_Hom	18.1268
extracellular_Mon	18.0952
cytoplasm_Hom	16.9741
cytoplasm_Mon	19.3548
cytoplasm_Hom	18.141
extracellular_Hom	19.7001
extracellular_Hom	17.2112
cytoplasm_Hom	12.5333
cytoplasm_Mon	10.8696
cytoplasm_Mon	15.5039
cytoplasm_Hom	18.3738
cytoplasm_Hom	16.3795
cytoplasm_Hom	16
cytoplasm_Mon	12.4324
cytoplasm_Hom	15.3864
cytoplasm_Mon	17.4603
cytoplasm_Hom	16.5301
cytoplasm_Hom	12.3293
cytoplasm_Hom	16.1458
cytoplasm_Mon	14.8936
cytoplasm_Hom	11.5789
cytoplasm_Hom	11.1576
cytoplasm_Hom	22.3734
cytoplasm_Hom	19.3277
cytoplasm_Hom	19.0211
cytoplasm_Hom	18.2325
cytoplasm_Hom	19.8139
cytoplasm_Hom	20.1533
cytoplasm_Mon	13.913
cytoplasm_Hom	15.0463
cytoplasm_Hom	11.4883
cytoplasm_Hom	13.4418
cytoplasm_Hom	15.7761
cytoplasm_Hom	16.3227
cytoplasm_Hom	16.5003
cytoplasm_Mon	8.33333
cytoplasm_Hom	27.2727
cytoplasm_Mon	21.1864
cytoplasm_Hom	26.6434
cytoplasm_Mon	20.354
cytoplasm_Mon	18.5185
cytoplasm_Hom	22.5363
cytoplasm_Hom	14.7059
cytoplasm_Hom	21.9915
cytoplasm_Hom	23.9182
cytoplasm_Mon	10.8108
cytoplasm_Hom	16.0714
cytoplasm_Mon	18.3099
cytoplasm_Hom	18.5822
cytoplasm_Hom	24.0964
cytoplasm_Hom	12.8002
extracellular_Mon	13.6752
cytoplasm_Hom	12.5854
cytoplasm_Mon	20.8861
cytoplasm_Hom	14.4295
cytoplasm_Mon	11.1111
cytoplasm_Mon	11.9048
extracellular_Mon	15.2672
cytoplasm_Hom	14.6462
cytoplasm_Mon	9.39227
cytoplasm_Hom	12.9412
cytoplasm_Hom	27.381
cytoplasm_Mon	18.9655
cytoplasm_Hom	16.9811
cytoplasm_Hom	15.5566
cytoplasm_Hom	18.9806
cytoplasm_Hom	17.9592
cytoplasm_Mon	16.9697
cytoplasm_Mon	11.1111
cytoplasm_Hom	20.1852
extracellular_Mon	9.93151
cytoplasm_Hom	12.0448
cytoplasm_Mon	21.2963
cytoplasm_Hom	24.5292
cytoplasm_Hom	21.0367
cytoplasm_Mon	10.6557
cytoplasm_Hom	8.93617
cytoplasm_Mon	16.1677
cytoplasm_Hom	14.0239
cytoplasm_Hom	14.9194
cytoplasm_Hom	17.7914
cytoplasm_Hom	14.7963
cytoplasm_Hom	25.0952
cytoplasm_Hom	24.7312
cytoplasm_Hom	15.5654
cytoplasm_Mon	24.5614
cytoplasm_Mon	18.1818
cytoplasm_Hom	18
cytoplasm_Hom	18.8406
cytoplasm_Hom	12.0403
cytoplasm_Hom	21.304
cytoplasm_Hom	21.7822
cytoplasm_Hom	13.2184
cytoplasm_Mon	10.274
cytoplasm_Hom	16.3486
cytoplasm_Hom	20.6879
cytoplasm_Mon	19.6078
cytoplasm_Hom	16.8269
cytoplasm_Hom	15.0184
cytoplasm_Hom	18.9873
cytoplasm_Hom	25.7819
cytoplasm_Hom	16.6667
cytoplasm_Hom	20.2446
cytoplasm_Hom	17.7386
cytoplasm_Mon	17.4312
cytoplasm_Hom	19.2358
cytoplasm_Mon	13.4146
cytoplasm_Hom	15.1261
cytoplasm_Hom	18.4466
cytoplasm_Hom	19.8958
extracellular_Mon	12.7049
cytoplasm_Hom	16.9271
cytoplasm_Hom	19.9689
cytoplasm_Mon	12.2449
cytoplasm_Mon	17.1674
cytoplasm_Hom	23.5068
cytoplasm_Mon	24.5455
cytoplasm_Hom	16.135
cytoplasm_Hom	15.6604
cytoplasm_Hom	15.4358
cytoplasm_Hom	12.4143
cytoplasm_Mon	8.40708
cytoplasm_Hom	18.832
cytoplasm_Hom	12.9676
cytoplasm_Mon	13.0435
cytoplasm_Hom	21.1558
cytoplasm_Hom	22.3906
cytoplasm_Hom	22.6159
cytoplasm_Hom	15.1022
cytoplasm_Mon	14.3541
cytoplasm_Hom	19.4811
cytoplasm_Mon	13.7405
cytoplasm_Hom	17.7901
cytoplasm_Hom	11.3129
cytoplasm_Hom	21.7105
cytoplasm_Mon	15.5689
extracellular_Mon	8.96552
cytoplasm_Mon	16.1491
cytoplasm_Mon	9.25926
extracellular_Mon	9.34066
cytoplasm_Hom	14.7877
cytoplasm_Hom	14.0407
cytoplasm_Hom	13.8681
cytoplasm_Mon	10.4938
cytoplasm_Hom	6.91244
cytoplasm_Hom	15.1808
cytoplasm_Mon	16.6667
cytoplasm_Hom	18.6414
cytoplasm_Hom	22.4403
cytoplasm_Hom	14.5836
cytoplasm_Hom	21.2376
cytoplasm_Hom	15.1936
cytoplasm_Hom	20.8734
cytoplasm_Hom	18.7748
extracellular_Mon	8.82353
cytoplasm_Hom	19.1489
cytoplasm_Hom	18.6272
cytoplasm_Hom	13.3468
cytoplasm_Hom	10.5536
cytoplasm_Hom	19.5406
cytoplasm_Hom	18.0373
cytoplasm_Hom	19.0278
cytoplasm_Hom	17.0121
extracellular_Mon	10.4167
cytoplasm_Hom	18.142
cytoplasm_Hom	13.5678
cytoplasm_Hom	18.4242
extracellular_Mon	13.8158
cytoplasm_Hom	13.7931
cytoplasm_Hom	18.5243
cytoplasm_Hom	14.0761
cytoplasm_Hom	14.4299
cytoplasm_Hom	13.2387
cytoplasm_Hom	15.8416
cytoplasm_Hom	18.1319
cytoplasm_Hom	14.1014
cytoplasm_Hom	19.7937
cytoplasm_Hom	21.7673
cytoplasm_Mon	10.6145
cytoplasm_Hom	15.717
cytoplasm_Hom	25.5129
cytoplasm_Hom	17.2122
cytoplasm_Mon	14.0625
cytoplasm_Mon	11.0236
cytoplasm_Mon	17.2185
cytoplasm_Mon	13.6752
cytoplasm_Hom	18.8863
cytoplasm_Hom	10.7854
cytoplasm_Hom	17.5309
cytoplasm_Hom	17.8889
cytoplasm_Mon	10.9756
cytoplasm_Mon	17.8571
cytoplasm_Mon	19.5876
cytoplasm_Mon	13.369
cytoplasm_Hom	21.8254
cytoplasm_Hom	12.0807
cytoplasm_Hom	14.5085
cytoplasm_Hom	17.8114
cytoplasm_Hom	27.381
cytoplasm_Hom	14.3021
cytoplasm_Hom	13.7729
cytoplasm_Hom	11.923
cytoplasm_Hom	12.2449
cytoplasm_Mon	16.6667
cytoplasm_Hom	20.3095
cytoplasm_Hom	16.5217
cytoplasm_Hom	18.3388
cytoplasm_Hom	13.6598
cytoplasm_Mon	14.6789
cytoplasm_Hom	21.0216
cytoplasm_Mon	11.25
cytoplasm_Hom	10.6383
cytoplasm_Hom	14.0887
cytoplasm_Mon	13.3028
cytoplasm_Mon	13.0282
cytoplasm_Hom	16.3043
cytoplasm_Mon	11.5942
cytoplasm_Hom	16.5789
cytoplasm_Hom	16.367
cytoplasm_Hom	14.1357
cytoplasm_Hom	18.3662
cytoplasm_Hom	12.4558
cytoplasm_Hom	19.2778
cytoplasm_Hom	18.0871
cytoplasm_Mon	15.2284
cytoplasm_Mon	19.3634
cytoplasm_Hom	18.4183
cytoplasm_Hom	22.1884
cytoplasm_Hom	12.0139
cytoplasm_Hom	21.7367
cytoplasm_Hom	17.1614
cytoplasm_Hom	19.7624
cytoplasm_Hom	18.1763
cytoplasm_Hom	12.6645
cytoplasm_Mon	9.2437
cytoplasm_Hom	23.3333
cytoplasm_Mon	15.5405
cytoplasm_Hom	20.0644
cytoplasm_Hom	13.4024
cytoplasm_Hom	16.0692
cytoplasm_Hom	10.2676
cytoplasm_Hom	18.7848
cytoplasm_Hom	20.6146
cytoplasm_Mon	13.0112
cytoplasm_Hom	17.0101
cytoplasm_Hom	10.5531
cytoplasm_Hom	25.865
extracellular_Mon	6.29371
extracellular_Mon	6.66667
cytoplasm_Hom	14.5113
cytoplasm_Hom	16.6133
cytoplasm_Mon	11.8012
cytoplasm_Hom	14.4619
cytoplasm_Mon	14.1414
cytoplasm_Mon	11.4286
cytoplasm_Mon	16.3265
cytoplasm_Hom	15.6379
cytoplasm_Mon	19.0476
cytoplasm_Mon	18.254
cytoplasm_Mon	9.52381
cytoplasm_Mon	8.8
cytoplasm_Hom	20.7277
cytoplasm_Hom	22.5092
extracellular_Mon	14.0845
cytoplasm_Hom	18.0143
extracellular_Mon	13.8462
cytoplasm_Hom	27.6634
cytoplasm_Hom	15.7738
cytoplasm_Mon	13.0769
cytoplasm_Mon	19.469
extracellular_Mon	19.244
extracellular_Mon	9.09091
extracellular_Mon	10.4
cytoplasm_Hom	17.6471
cytoplasm_Hom	16.3758
cytoplasm_Hom	11.2632
cytoplasm_Hom	17.6481
cytoplasm_Mon	11.9403
cytoplasm_Hom	10.241
cytoplasm_Hom	13.2655
cytoplasm_Hom	13.9741
cytoplasm_Hom	17.4655
cytoplasm_Mon	7.69231
cytoplasm_Hom	16.7118
cytoplasm_Hom	12.9213
cytoplasm_Mon	9.27835
cytoplasm_Hom	18.3252
cytoplasm_Mon	12.4567
cytoplasm_Hom	21.9254
cytoplasm_Hom	15.6239
cytoplasm_Mon	16.5
cytoplasm_Hom	17.7994
cytoplasm_Hom	32.7702
cytoplasm_Hom	22.9915
cytoplasm_Mon	16.7155
cytoplasm_Hom	15.6136
cytoplasm_Mon	12.1107
cytoplasm_Hom	17.51
cytoplasm_Hom	24.6537
cytoplasm_Hom	20.7017
cytoplasm_Hom	15.2108
cytoplasm_Mon	9.52381
cytoplasm_Mon	22.4
cytoplasm_Hom	16.6667
cytoplasm_Hom	19.7646
cytoplasm_Hom	17.6
cytoplasm_Hom	19.0146
cytoplasm_Mon	13.5514
cytoplasm_Hom	15.5452
cytoplasm_Mon	13.8365
cytoplasm_Hom	21.715
cytoplasm_Hom	12.259
cytoplasm_Mon	11.8421
cytoplasm_Hom	21.5031
cytoplasm_Mon	18.6275
cytoplasm_Hom	11.9846
cytoplasm_Hom	23.356
cytoplasm_Mon	21.0084
extracellular_Mon	13.3779
cytoplasm_Mon	13.7725
cytoplasm_Hom	15.1961
cytoplasm_Hom	16.564
cytoplasm_Hom	14.5503
cytoplasm_Hom	13.2479
cytoplasm_Mon	16.9355
cytoplasm_Hom	14.7239
cytoplasm_Hom	17.3443
cytoplasm_Hom	22.1604
cytoplasm_Hom	14.3594
extracellular_Hom	9.42772
cytoplasm_Hom	20.7873
cytoplasm_Mon	13
cytoplasm_Hom	18.5308
cytoplasm_Hom	14.6154
extracellular_Mon	9.30233
cytoplasm_Hom	13.3333
cytoplasm_Hom	17.8151
cytoplasm_Mon	13.4454
cytoplasm_Hom	12.9437
cytoplasm_Hom	14.485
cytoplasm_Hom	19.1204
cytoplasm_Hom	15.7645
cytoplasm_Hom	16.1828
cytoplasm_Hom	14.2582
extracellular_Mon	12.5
cytoplasm_Hom	11.4112
extracellular_Hom	14.8723
cytoplasm_Mon	12.8866
cytoplasm_Mon	17.5439
cytoplasm_Mon	10.7438
cytoplasm_Mon	10
cytoplasm_Hom	10.7692
cytoplasm_Mon	11.4865
cytoplasm_Mon	14.0541
cytoplasm_Hom	18.2061
cytoplasm_Mon	13.1579
cytoplasm_Hom	17.4419
cytoplasm_Mon	13.1313
cytoplasm_Hom	19.6325
cytoplasm_Hom	18.6869
cytoplasm_Mon	11.2069
cytoplasm_Hom	15.6973
cytoplasm_Hom	24.6377
cytoplasm_Hom	19.6108
cytoplasm_Hom	16.1169
cytoplasm_Mon	17.1429
cytoplasm_Hom	19.7692
cytoplasm_Hom	16.7101
cytoplasm_Hom	12.4986
cytoplasm_Hom	18.8641
cytoplasm_Hom	12.4957
cytoplasm_Hom	18.6207
cytoplasm_Hom	15.3226
cytoplasm_Hom	11.4475
cytoplasm_Mon	15.2709
cytoplasm_Mon	14.8148
cytoplasm_Hom	17.033
cytoplasm_Hom	14.5331
cytoplasm_Hom	15.5689
cytoplasm_Hom	16.1074
cytoplasm_Hom	15.814
cytoplasm_Hom	13.9279
cytoplasm_Mon	7.63359
cytoplasm_Mon	16.0377
cytoplasm_Hom	12.6816
cytoplasm_Hom	14.3988
cytoplasm_Hom	13.6029
cytoplasm_Hom	18.2593
cytoplasm_Mon	12
cytoplasm_Mon	11.9469
cytoplasm_Mon	16.6667
cytoplasm_Hom	14.884
cytoplasm_Mon	18.8889
cytoplasm_Mon	12.2807
cytoplasm_Mon	13.9073
cytoplasm_Hom	18.7632
cytoplasm_Hom	16.4773
cytoplasm_Hom	16.8537
cytoplasm_Mon	11.3208
cytoplasm_Hom	21.066
cytoplasm_Hom	16.6032
cytoplasm_Hom	12.771
cytoplasm_Hom	13.8818
cytoplasm_Hom	19.0875
cytoplasm_Hom	11.5385
cytoplasm_Hom	18.3574
cytoplasm_Hom	12.8077
cytoplasm_Hom	28.4982
cytoplasm_Hom	15.7895
extracellular_Hom	13.8889
cytoplasm_Hom	13.3094
cytoplasm_Hom	16.5789
cytoplasm_Hom	13.4146
cytoplasm_Hom	16.3458
cytoplasm_Hom	16.0364
cytoplasm_Mon	17
cytoplasm_Hom	14.4164
cytoplasm_Hom	17.5325
cytoplasm_Hom	24.4095
cytoplasm_Mon	17.3913
extracellular_Mon	7.09677
extracellular_Mon	13.2911
extracellular_Hom	12.0396
extracellular_Mon	7.46269
cytoplasm_Hom	16.4894
cytoplasm_Hom	19.7103
cytoplasm_Hom	10.5389
cytoplasm_Hom	14.2012
cytoplasm_Hom	12.1449
cytoplasm_Hom	21.0861
cytoplasm_Hom	15.1261
cytoplasm_Hom	16.6059
cytoplasm_Hom	22.5232
extracellular_Mon	15.7233
cytoplasm_Mon	14.2259
cytoplasm_Mon	16.6667
cytoplasm_Hom	19.6037
cytoplasm_Hom	15.8056
cytoplasm_Mon	12.8079
cytoplasm_Hom	19.2857
cytoplasm_Hom	12.2172
cytoplasm_Hom	20.8234
cytoplasm_Hom	14.8865
cytoplasm_Mon	17.7215
cytoplasm_Mon	14.0187
cytoplasm_Hom	20.3812
cytoplasm_Mon	9.09091
cytoplasm_Mon	10.8108
cytoplasm_Hom	18.5515
cytoplasm_Hom	22.9309
cytoplasm_Hom	20.5952
cytoplasm_Hom	28.4633
cytoplasm_Hom	24.0835
cytoplasm_Hom	25.5382
cytoplasm_Hom	28.9053
cytoplasm_Mon	18.6275
cytoplasm_Mon	15.2
cytoplasm_Hom	10.6944
cytoplasm_Hom	15.6561
cytoplasm_Hom	18.9355
cytoplasm_Mon	14.2857
cytoplasm_Hom	16.5483
cytoplasm_Hom	13.1579
cytoplasm_Hom	21.3333
cytoplasm_Hom	16.0705
cytoplasm_Hom	22.439
cytoplasm_Hom	15.2
cytoplasm_Mon	21.1454
cytoplasm_Hom	13.4219
cytoplasm_Hom	10.9421
cytoplasm_Hom	14.0212
cytoplasm_Mon	5.76923
cytoplasm_Hom	22.8972
cytoplasm_Hom	20.8325
cytoplasm_Mon	9.85222
cytoplasm_Hom	14.1671
cytoplasm_Hom	20.4225
cytoplasm_Hom	18.0303
cytoplasm_Hom	20.3593
cytoplasm_Hom	21.5002
cytoplasm_Hom	22.0723
cytoplasm_Hom	15.9516
cytoplasm_Mon	14.0496
cytoplasm_Mon	15.6522
cytoplasm_Hom	10.6436
cytoplasm_Hom	14.1482
cytoplasm_Mon	10.274
cytoplasm_Hom	14.3245
cytoplasm_Hom	15.2497
cytoplasm_Hom	9.54064
cytoplasm_Mon	21.8391
cytoplasm_Mon	15.6863
extracellular_Mon	8.99471
cytoplasm_Hom	13.0556
cytoplasm_Hom	22.6415
cytoplasm_Mon	14.7887
cytoplasm_Mon	11.3475
cytoplasm_Mon	15.2672
cytoplasm_Hom	16.9423
extracellular_Mon	13.8393
cytoplasm_Hom	20.6992
cytoplasm_Hom	19.6003
cytoplasm_Hom	20.6545
cytoplasm_Hom	13.6559
cytoplasm_Hom	16.2958
cytoplasm_Hom	18.7594
cytoplasm_Mon	21.4286
cytoplasm_Mon	14.0468
cytoplasm_Hom	18
cytoplasm_Hom	16.7891
cytoplasm_Hom	12.2385
cytoplasm_Hom	12.2037
cytoplasm_Hom	16.4179
cytoplasm_Hom	19.2873
cytoplasm_Hom	21.8182
cytoplasm_Hom	14.5455
cytoplasm_Mon	9.77444
cytoplasm_Hom	18.0279
cytoplasm_Mon	11.2782
cytoplasm_Hom	15.3647
cytoplasm_Hom	16.8556
cytoplasm_Hom	13.5486
cytoplasm_Hom	17.763
cytoplasm_Mon	13.2231
cytoplasm_Hom	24.4059
cytoplasm_Hom	12.325
cytoplasm_Hom	17.3469
cytoplasm_Hom	14.1615
cytoplasm_Mon	14.7059
cytoplasm_Hom	14.5878
cytoplasm_Hom	17.9797
cytoplasm_Hom	18.065
cytoplasm_Hom	14.0351
cytoplasm_Hom	21.643
cytoplasm_Hom	21.2106
cytoplasm_Hom	20.5225
cytoplasm_Hom	15.0485
cytoplasm_Hom	11.6438
cytoplasm_Hom	22.9064
cytoplasm_Hom	19.8059
cytoplasm_Hom	18.1818
cytoplasm_Hom	16.6163
cytoplasm_Hom	15.7173
cytoplasm_Hom	15.0229
cytoplasm_Hom	16.1443
cytoplasm_Mon	17.0732
cytoplasm_Hom	11.3741
cytoplasm_Hom	13.1809
cytoplasm_Hom	14.8236
cytoplasm_Hom	20.3593
cytoplasm_Hom	15.2416
cytoplasm_Hom	19.3605
cytoplasm_Hom	21.9846
cytoplasm_Mon	17.8571
cytoplasm_Hom	13.75
cytoplasm_Hom	20.122
cytoplasm_Hom	18.8811
cytoplasm_Mon	13.8554
cytoplasm_Hom	22.0537
cytoplasm_Hom	12.0421
cytoplasm_Hom	16.3121
cytoplasm_Hom	13.6651
cytoplasm_Mon	17.6471
cytoplasm_Hom	15.7534
cytoplasm_Hom	18.7357
cytoplasm_Hom	24.0079
cytoplasm_Hom	29.5074
cytoplasm_Hom	12.3268
cytoplasm_Hom	17.5375
cytoplasm_Hom	22.0441
cytoplasm_Hom	16.8367
extracellular_Hom	10.2768
cytoplasm_Hom	20.7013
cytoplasm_Hom	13.1434
cytoplasm_Hom	14.836
cytoplasm_Hom	16.895
cytoplasm_Hom	11.1902
cytoplasm_Hom	17.2508
cytoplasm_Mon	20.4225
cytoplasm_Hom	17.1366
cytoplasm_Mon	14.6465
cytoplasm_Hom	15.5445
cytoplasm_Mon	17.0213
cytoplasm_Hom	18.065
cytoplasm_Hom	15.1163
cytoplasm_Hom	14.8928
cytoplasm_Mon	11.2676
cytoplasm_Mon	18.5185
cytoplasm_Hom	16.9492
cytoplasm_Hom	20.2632
cytoplasm_Hom	10.5505
cytoplasm_Hom	18.0275
cytoplasm_Hom	18.2253
cytoplasm_Hom	21.6783
cytoplasm_Hom	22.8216
cytoplasm_Hom	20.2679
cytoplasm_Mon	19.708
cytoplasm_Mon	23.0769
cytoplasm_Hom	16.5525
cytoplasm_Hom	16.7474
cytoplasm_Mon	14.5349
cytoplasm_Hom	12.5
cytoplasm_Mon	17.1053
cytoplasm_Hom	16.6699
extracellular_Mon	6.97674
cytoplasm_Hom	15.8333
cytoplasm_Mon	14.2105
cytoplasm_Mon	11.838
cytoplasm_Mon	16.9811
cytoplasm_Mon	10.3139
cytoplasm_Mon	8.07453
cytoplasm_Mon	13.6364
cytoplasm_Hom	18.1513
cytoplasm_Mon	12.1339
cytoplasm_Mon	11.3636
cytoplasm_Hom	26.9271
cytoplasm_Mon	12.6316
cytoplasm_Hom	18.441
cytoplasm_Hom	21.5656
cytoplasm_Hom	15.4286
cytoplasm_Hom	21.5357
cytoplasm_Hom	16.9482
cytoplasm_Hom	13.4684
cytoplasm_Hom	20.3253
cytoplasm_Hom	18.75
cytoplasm_Hom	11.3392
cytoplasm_Hom	16.1498
cytoplasm_Mon	19.3548
cytoplasm_Mon	13.0233
cytoplasm_Hom	18.0723
cytoplasm_Hom	17.7143
cytoplasm_Hom	15.9194
cytoplasm_Mon	14.5963
cytoplasm_Hom	13.0616
cytoplasm_Hom	18.9855
cytoplasm_Hom	17.4509
cytoplasm_Hom	18.75
cytoplasm_Hom	19.6069
cytoplasm_Mon	13.9535
cytoplasm_Mon	15.3226
cytoplasm_Hom	21.1055
cytoplasm_Hom	22.9704
cytoplasm_Hom	18.447
cytoplasm_Hom	21.4752
cytoplasm_Hom	20.2564
cytoplasm_Mon	12.5683
cytoplasm_Hom	16.9711
cytoplasm_Hom	11.4739
cytoplasm_Hom	11
cytoplasm_Mon	11.8033
cytoplasm_Hom	20.4819
cytoplasm_Hom	15.7887
cytoplasm_Hom	17.8805
cytoplasm_Hom	24.7763
cytoplasm_Hom	24.2485
cytoplasm_Mon	15.6863
cytoplasm_Hom	14.1414
cytoplasm_Hom	18.5497
cytoplasm_Hom	17.4757
cytoplasm_Hom	18.1225
cytoplasm_Hom	22.6587
cytoplasm_Mon	16.9355
cytoplasm_Hom	17.0576
cytoplasm_Hom	18.2327
cytoplasm_Hom	17.0213
cytoplasm_Hom	17.6282
cytoplasm_Mon	14.8438
cytoplasm_Mon	10.7345
cytoplasm_Hom	14.4444
cytoplasm_Hom	23.373
cytoplasm_Hom	14.9069
cytoplasm_Mon	8.67052
cytoplasm_Mon	15.1163
cytoplasm_Mon	15.3846
cytoplasm_Hom	15.942
cytoplasm_Hom	18.5714
cytoplasm_Hom	10.1603
cytoplasm_Hom	23.2268
cytoplasm_Mon	21.7391
cytoplasm_Hom	10.8108
cytoplasm_Hom	19.4737
cytoplasm_Hom	20.4017
cytoplasm_Hom	16.3012
cytoplasm_Mon	13.9344
cytoplasm_Hom	14.0672
cytoplasm_Mon	9.20245
cytoplasm_Hom	12.9476
cytoplasm_Mon	10.6796
cytoplasm_Mon	13.8889
cytoplasm_Mon	11.7886
cytoplasm_Hom	15.1899
cytoplasm_Mon	15.2
cytoplasm_Hom	17.5118
cytoplasm_Hom	23.3032
cytoplasm_Mon	12
cytoplasm_Hom	9.90214
cytoplasm_Mon	11.6129
cytoplasm_Mon	11.3475
cytoplasm_Hom	15.6861
cytoplasm_Hom	15.4762
cytoplasm_Hom	18.0617
cytoplasm_Hom	15.8201
cytoplasm_Hom	16.8237
cytoplasm_Hom	17.0303
cytoplasm_Hom	18.5799
cytoplasm_Hom	15.1921
cytoplasm_Hom	17.8581
cytoplasm_Hom	19.8068
cytoplasm_Hom	20.6023
cytoplasm_Hom	17.5325
cytoplasm_Hom	21.4286
cytoplasm_Hom	18.5965
cytoplasm_Hom	13.4715
cytoplasm_Hom	12.8655
cytoplasm_Mon	9.62963
cytoplasm_Hom	15.6741
cytoplasm_Hom	18.2274
extracellular_Mon	15.2941
cytoplasm_Hom	18.4137
cytoplasm_Hom	16.4232
cytoplasm_Mon	18.4466
cytoplasm_Hom	19.9119
cytoplasm_Hom	14.5067
cytoplasm_Hom	17.7123
cytoplasm_Hom	12.2807
cytoplasm_Hom	14.5384
cytoplasm_Hom	22.6042
cytoplasm_Mon	22.4
cytoplasm_Hom	13.9225
cytoplasm_Hom	18.6667
cytoplasm_Mon	12.4378
cytoplasm_Hom	17.1785
cytoplasm_Hom	11.8452
cytoplasm_Hom	15.484
cytoplasm_Mon	13.6364
cytoplasm_Hom	15.3597
cytoplasm_Hom	13.8493
cytoplasm_Mon	21.1382
cytoplasm_Hom	20.8244
cytoplasm_Hom	9.84848
cytoplasm_Hom	14.3223
cytoplasm_Hom	13.0435
cytoplasm_Mon	15.1163
cytoplasm_Mon	16.2562
cytoplasm_Hom	15.886
cytoplasm_Hom	17.5344
cytoplasm_Hom	17.619
cytoplasm_Mon	13.8298
extracellular_Hom	9.66387
cytoplasm_Hom	16.7226
cytoplasm_Hom	17.3077
cytoplasm_Hom	20.8661
cytoplasm_Mon	24.4681
cytoplasm_Hom	22.8199
cytoplasm_Hom	15.685
cytoplasm_Hom	19.8904
cytoplasm_Hom	19.4073
cytoplasm_Hom	19.3301
extracellular_Hom	14.8485
cytoplasm_Mon	12.0172
cytoplasm_Hom	24.7934
cytoplasm_Hom	21.3557
cytoplasm_Hom	24.0799
cytoplasm_Hom	18.5376
cytoplasm_Hom	22.9029
cytoplasm_Mon	14.7651
cytoplasm_Mon	15.1042
cytoplasm_Hom	31.7266
cytoplasm_Mon	18.2432
cytoplasm_Mon	9.72222
extracellular_Mon	18.75
cytoplasm_Hom	23.3871
extracellular_Mon	15.2542
cytoplasm_Hom	16.9098
cytoplasm_Mon	16.5899
cytoplasm_Mon	11.9266
cytoplasm_Mon	25.974
cytoplasm_Hom	14.5883
cytoplasm_Hom	29.0441
cytoplasm_Hom	22.3773
cytoplasm_Hom	18.7567
cytoplasm_Hom	13.2698
cytoplasm_Hom	22.6032
cytoplasm_Mon	17.3228
cytoplasm_Hom	18.9468
cytoplasm_Hom	17.9853
cytoplasm_Hom	18.0508
extracellular_Mon	11.875
cytoplasm_Hom	22.0323
extracellular_Hom	10.5915
cytoplasm_Mon	18.0791
cytoplasm_Hom	17.6145
cytoplasm_Mon	17.9167
cytoplasm_Hom	16.9562
cytoplasm_Hom	13.4969
cytoplasm_Hom	11.3114
cytoplasm_Mon	14.8148
cytoplasm_Mon	18.4783
cytoplasm_Mon	17.8947
cytoplasm_Hom	13.9073
cytoplasm_Hom	18.2967
cytoplasm_Mon	10.9524
cytoplasm_Hom	21.742
cytoplasm_Hom	14.5162
cytoplasm_Hom	8.06867
cytoplasm_Mon	17.5
cytoplasm_Mon	13.5922
cytoplasm_Mon	17.0732
cytoplasm_Hom	26.3203
cytoplasm_Hom	17.7635
cytoplasm_Hom	15.7113
cytoplasm_Hom	15.3552
cytoplasm_Hom	15.6191
cytoplasm_Mon	10.0775
cytoplasm_Hom	17.2204
cytoplasm_Hom	14.6939
cytoplasm_Mon	16.6667
cytoplasm_Hom	12.4332
cytoplasm_Hom	19.1095
cytoplasm_Mon	17
cytoplasm_Mon	24.4186
cytoplasm_Mon	13.3333
cytoplasm_Hom	18.5185
cytoplasm_Hom	15.1255
cytoplasm_Hom	18.4169
cytoplasm_Hom	16.0627
cytoplasm_Hom	18.0792
cytoplasm_Mon	13.587
cytoplasm_Hom	16.6667
cytoplasm_Hom	19.0363
cytoplasm_Mon	10.6796
cytoplasm_Hom	18.617
cytoplasm_Hom	21.1864
cytoplasm_Hom	15.4694
cytoplasm_Hom	12.2544
cytoplasm_Hom	23.951
cytoplasm_Mon	14.094
cytoplasm_Hom	9.80392
cytoplasm_Hom	19.5398
cytoplasm_Mon	17.8771
cytoplasm_Hom	16.6032
cytoplasm_Hom	10.5971
cytoplasm_Hom	11.1054
cytoplasm_Hom	19.1867
cytoplasm_Hom	13.8765
cytoplasm_Mon	16.2602
cytoplasm_Hom	16.3934
cytoplasm_Hom	13.8252
cytoplasm_Hom	19.8851
cytoplasm_Hom	15.9459
cytoplasm_Hom	15.0602
cytoplasm_Hom	15.9794
cytoplasm_Hom	13.2845
cytoplasm_Hom	12.7549
cytoplasm_Hom	17.5856
cytoplasm_Hom	19.4737
cytoplasm_Mon	13.7615
cytoplasm_Hom	17.9856
cytoplasm_Mon	19.4286
cytoplasm_Mon	18.6441
cytoplasm_Hom	14.2857
cytoplasm_Hom	16.7367
cytoplasm_Hom	12.3153
extracellular_Hom	12.6183
cytoplasm_Hom	14.6341
cytoplasm_Hom	15.6445
cytoplasm_Hom	13.3346
cytoplasm_Hom	18.0509
cytoplasm_Hom	21.1245
cytoplasm_Hom	13.9713
cytoplasm_Hom	13.6905
extracellular_Mon	11.6022
cytoplasm_Hom	12.8823
cytoplasm_Hom	20.5973
cytoplasm_Mon	18.4932
cytoplasm_Mon	16.6667
cytoplasm_Hom	22.0779
extracellular_Mon	8.90411
extracellular_Hom	10.4972
extracellular_Mon	13.5593
cytoplasm_Hom	16.8598
cytoplasm_Hom	14.0244
cytoplasm_Mon	10.4167
cytoplasm_Hom	13.0184
cytoplasm_Hom	14.0673
extracellular_Mon	7.09677
cytoplasm_Hom	16.6031
cytoplasm_Mon	12.1212
cytoplasm_Mon	16.4894
cytoplasm_Hom	20.1993
cytoplasm_Mon	13.6986
cytoplasm_Hom	12.1078
cytoplasm_Hom	8.788
cytoplasm_Hom	15.2839
cytoplasm_Hom	17.3443
cytoplasm_Hom	15.7765
extracellular_Mon	7.80142
extracellular_Mon	11.7647
extracellular_Mon	8.83721
cytoplasm_Hom	15.1442
cytoplasm_Hom	20.0912
cytoplasm_Hom	12.5628
extracellular_Mon	12.8342
cytoplasm_Hom	12.1215
cytoplasm_Hom	19.1176
cytoplasm_Hom	16.1677
cytoplasm_Hom	22.449
cytoplasm_Mon	13.6842
cytoplasm_Hom	11.6197
cytoplasm_Hom	16.2568
cytoplasm_Hom	24.0506
cytoplasm_Hom	20.9334
cytoplasm_Hom	13.2114
cytoplasm_Hom	15.6865
cytoplasm_Mon	16.568
cytoplasm_Hom	16.6698
cytoplasm_Mon	13.1429
cytoplasm_Hom	14.9749
cytoplasm_Hom	19.5023
cytoplasm_Mon	7.69231
cytoplasm_Hom	17.3703
cytoplasm_Hom	18.1167
cytoplasm_Hom	18.1539
extracellular_Mon	13.3891
cytoplasm_Hom	21.4067
cytoplasm_Hom	22.8163
cytoplasm_Mon	13.6691
cytoplasm_Mon	12.0773
cytoplasm_Hom	18.4528
cytoplasm_Hom	22.4203
cytoplasm_Hom	12.1881
cytoplasm_Hom	14.4695
cytoplasm_Hom	18.2588
cytoplasm_Mon	15.3061
cytoplasm_Hom	19.9755
cytoplasm_Mon	12.0301
extracellular_Hom	20.5479
cytoplasm_Hom	15.8192
cytoplasm_Mon	13.4185
cytoplasm_Hom	15.8378
cytoplasm_Hom	11.6237
cytoplasm_Hom	15.0376
cytoplasm_Mon	11.4108
cytoplasm_Hom	17.0677
cytoplasm_Mon	16.7702
cytoplasm_Hom	12.0833
cytoplasm_Hom	18.2909
cytoplasm_Hom	14.1231
cytoplasm_Mon	12.8814
cytoplasm_Hom	18.5792
cytoplasm_Hom	19.5206
cytoplasm_Mon	16.7702
cytoplasm_Hom	12.9496
cytoplasm_Mon	15.9483
cytoplasm_Hom	16.5217
cytoplasm_Mon	7.04225
cytoplasm_Mon	13.7255
cytoplasm_Mon	17.1598
cytoplasm_Hom	13.2386
cytoplasm_Mon	16.9492
cytoplasm_Hom	16.7749
cytoplasm_Hom	17.7727
cytoplasm_Hom	13.7463
cytoplasm_Hom	15.1261
cytoplasm_Hom	14.024
cytoplasm_Hom	14.5631
cytoplasm_Hom	12.9167
cytoplasm_Hom	25.4548
cytoplasm_Hom	23.2392
cytoplasm_Hom	12.0311
cytoplasm_Hom	20.1366
cytoplasm_Mon	7.87879
cytoplasm_Mon	21.3115
cytoplasm_Hom	16.8079
cytoplasm_Mon	15.3846
cytoplasm_Hom	15.8879
cytoplasm_Hom	18.3673
cytoplasm_Mon	20.8333
cytoplasm_Hom	19.3333
cytoplasm_Hom	14.9845
cytoplasm_Hom	18.2213
cytoplasm_Hom	14.7862
cytoplasm_Hom	15.4717
cytoplasm_Hom	17.9705
cytoplasm_Hom	19.697
cytoplasm_Hom	8.20399
cytoplasm_Hom	16.7883
cytoplasm_Hom	20.625
cytoplasm_Hom	16
cytoplasm_Hom	12.8571
cytoplasm_Hom	15.2349
cytoplasm_Hom	11.7776
cytoplasm_Hom	7.40537
cytoplasm_Hom	15.5878
cytoplasm_Mon	16.1111
cytoplasm_Hom	17.1441
cytoplasm_Mon	13.2231
cytoplasm_Hom	8.18713
cytoplasm_Hom	12.1678
cytoplasm_Hom	16.9492
cytoplasm_Hom	19.4286
cytoplasm_Hom	17.2668
extracellular_Hom	14.1856
cytoplasm_Hom	23.4613
cytoplasm_Hom	20.959
cytoplasm_Hom	12.1816
cytoplasm_Mon	19.3237
cytoplasm_Hom	12.5569
cytoplasm_Mon	13.6986
cytoplasm_Hom	19.2285
cytoplasm_Hom	14.5045
cytoplasm_Mon	13.9831
cytoplasm_Hom	22.4225
cytoplasm_Hom	19.0081
cytoplasm_Hom	15.6492
cytoplasm_Hom	19.8347
cytoplasm_Mon	10.2326
cytoplasm_Hom	17.8673
cytoplasm_Mon	10.3286
cytoplasm_Hom	13.4333
cytoplasm_Mon	12.5
cytoplasm_Hom	22.0696
cytoplasm_Mon	16.1538
cytoplasm_Hom	19.3635
cytoplasm_Hom	14.8085
cytoplasm_Hom	16.8285
cytoplasm_Hom	20.2431
cytoplasm_Hom	17.0213
extracellular_Mon	11.0092
cytoplasm_Mon	16.1538
cytoplasm_Hom	13.3203
cytoplasm_Hom	15.9292
cytoplasm_Mon	12.1951
cytoplasm_Hom	17.8571
cytoplasm_Hom	21.7103
cytoplasm_Hom	16.2338
cytoplasm_Hom	25.2874
cytoplasm_Mon	19.1489
cytoplasm_Hom	11.5535
cytoplasm_Hom	22.7699
cytoplasm_Hom	12.4353
cytoplasm_Hom	12.2774
cytoplasm_Hom	15.5464
cytoplasm_Hom	15.801
cytoplasm_Hom	15.8602
cytoplasm_Hom	19.7802
cytoplasm_Hom	11.8017
extracellular_Mon	9.7561
cytoplasm_Hom	18.9077
cytoplasm_Hom	13.4183
cytoplasm_Hom	16.7266
cytoplasm_Hom	18.9073
cytoplasm_Hom	17.6367
cytoplasm_Hom	15.1042
cytoplasm_Mon	14.7239
cytoplasm_Hom	13.5628
cytoplasm_Mon	14.4681
cytoplasm_Hom	19.6262
cytoplasm_Hom	18.0698
cytoplasm_Mon	10.7383
cytoplasm_Hom	18.2441
cytoplasm_Hom	27.526
cytoplasm_Mon	17.1429
cytoplasm_Hom	16.7315
extracellular_Mon	10.992
cytoplasm_Hom	13.925
extracellular_Hom	13.072
cytoplasm_Hom	18.3978
cytoplasm_Hom	15.2778
cytoplasm_Hom	18.6347
cytoplasm_Hom	17.4528
extracellular_Mon	13.75
cytoplasm_Hom	17.5
cytoplasm_Hom	20.339
cytoplasm_Hom	17.066
cytoplasm_Hom	10.9677
cytoplasm_Hom	13.5282
cytoplasm_Mon	14.5833
cytoplasm_Hom	15.3509
cytoplasm_Mon	10.7143
cytoplasm_Mon	13.0435
cytoplasm_Hom	23.3344
cytoplasm_Mon	16.6667
cytoplasm_Mon	14.6341
cytoplasm_Mon	10.5882
cytoplasm_Mon	9.84456
cytoplasm_Mon	11.6505
cytoplasm_Mon	11.254
cytoplasm_Hom	20.1062
cytoplasm_Hom	24.3481
cytoplasm_Hom	20.3579
cytoplasm_Hom	19.4762
cytoplasm_Hom	19.1216
cytoplasm_Hom	19.6643
cytoplasm_Hom	11.8657
cytoplasm_Mon	13.1034
extracellular_Hom	10.7763
extracellular_Mon	12.1622
cytoplasm_Hom	17.7284
cytoplasm_Hom	15.3374
cytoplasm_Mon	16.5138
cytoplasm_Hom	14.2857
cytoplasm_Hom	18.627
cytoplasm_Mon	10.9091
cytoplasm_Hom	17.8821
cytoplasm_Mon	12.5
cytoplasm_Hom	17.6464
cytoplasm_Mon	12.7049
cytoplasm_Hom	17.1858
cytoplasm_Hom	27.4399
cytoplasm_Mon	12.9213
cytoplasm_Mon	12.5
cytoplasm_Mon	17.1429
cytoplasm_Mon	18
cytoplasm_Hom	22.4242
cytoplasm_Hom	19.3525
cytoplasm_Hom	13.4146
cytoplasm_Hom	18.5443
cytoplasm_Hom	15.6391
cytoplasm_Mon	9.30233
cytoplasm_Hom	21.1562
cytoplasm_Hom	12.7197
cytoplasm_Hom	15.8065
cytoplasm_Mon	13.9241
cytoplasm_Hom	21.2274
cytoplasm_Hom	17.062
cytoplasm_Mon	15.6499
cytoplasm_Mon	14.6154
cytoplasm_Hom	18.4466
cytoplasm_Hom	22.0866
cytoplasm_Hom	22.9392
cytoplasm_Hom	15.6287
cytoplasm_Mon	13.7615
cytoplasm_Hom	16.5977
cytoplasm_Hom	15.9833
cytoplasm_Hom	13.0327
cytoplasm_Hom	13.7562
cytoplasm_Hom	12.4229
cytoplasm_Hom	22.1162
cytoplasm_Hom	23.2
cytoplasm_Mon	9.83607
cytoplasm_Hom	20
cytoplasm_Hom	18.5431
cytoplasm_Hom	18.3673
cytoplasm_Hom	19.0616
cytoplasm_Mon	11.5152
cytoplasm_Hom	14.8947
cytoplasm_Mon	8.53659
cytoplasm_Hom	24.5688
cytoplasm_Hom	15.5157
cytoplasm_Hom	15.2354
cytoplasm_Hom	18.9897
cytoplasm_Hom	15.2125
cytoplasm_Hom	12.2449
cytoplasm_Hom	15.5502
cytoplasm_Hom	23.2529
cytoplasm_Hom	15.9957
cytoplasm_Hom	16.3136
cytoplasm_Hom	13.702
cytoplasm_Hom	17.3843
cytoplasm_Hom	16.8858
extracellular_Mon	12.1849
cytoplasm_Mon	12.2642
cytoplasm_Hom	13.6691
cytoplasm_Hom	24.7946
cytoplasm_Mon	15.443
cytoplasm_Hom	14.5455
cytoplasm_Hom	18.9516
cytoplasm_Hom	15.122
cytoplasm_Hom	13.1148
cytoplasm_Hom	15.8621
cytoplasm_Hom	9.09091
cytoplasm_Hom	19.0811
cytoplasm_Hom	25.0023
cytoplasm_Hom	13.5963
cytoplasm_Hom	20.9579
cytoplasm_Hom	22.619
cytoplasm_Hom	12.8203
cytoplasm_Hom	17.0292
cytoplasm_Hom	20.5731
cytoplasm_Hom	13.6929
cytoplasm_Mon	12
cytoplasm_Hom	21.7527
cytoplasm_Hom	19.3129
cytoplasm_Mon	12.234
cytoplasm_Mon	11.1111
cytoplasm_Hom	14.876
cytoplasm_Hom	10.8069
cytoplasm_Hom	13.4014
cytoplasm_Hom	19.2696
cytoplasm_Mon	16.5354
cytoplasm_Mon	14.0078
extracellular_Hom	8.26446
cytoplasm_Hom	20.8577
cytoplasm_Hom	21.2834
cytoplasm_Mon	16.6134
cytoplasm_Hom	19.536
cytoplasm_Hom	15.8173
cytoplasm_Hom	15.3356
cytoplasm_Hom	22.7372
cytoplasm_Hom	26.9231
extracellular_Mon	13.4921
cytoplasm_Hom	16.6667
cytoplasm_Mon	19.1011
cytoplasm_Hom	11.6189
cytoplasm_Hom	20.699
cytoplasm_Hom	9.52381
cytoplasm_Hom	13.4532
extracellular_Mon	5.22648
cytoplasm_Hom	16.5017
cytoplasm_Hom	16.7178
cytoplasm_Hom	14.8
cytoplasm_Mon	12.1495
cytoplasm_Hom	16.8699
cytoplasm_Hom	20.646
cytoplasm_Hom	21.9556
cytoplasm_Mon	17.0886
cytoplasm_Hom	18.75
cytoplasm_Hom	15.5963
extracellular_Mon	8.53081
cytoplasm_Hom	11.3857
cytoplasm_Mon	23.0769
cytoplasm_Hom	18.4663
cytoplasm_Hom	19.9166
cytoplasm_Mon	13.3858
cytoplasm_Mon	14.8649
cytoplasm_Hom	14.5109
cytoplasm_Mon	8.40336
cytoplasm_Hom	18.7548
cytoplasm_Hom	13.6842
cytoplasm_Hom	15.1315
cytoplasm_Mon	10.5263
cytoplasm_Mon	7.97101
cytoplasm_Hom	11.7652
cytoplasm_Mon	19.2857
cytoplasm_Mon	17.1429
cytoplasm_Mon	15.0259
cytoplasm_Hom	19.7338
cytoplasm_Hom	20.7185
cytoplasm_Mon	12.3457
cytoplasm_Hom	22.9391
cytoplasm_Hom	18.8679
cytoplasm_Mon	12.1739
cytoplasm_Hom	14.7506
cytoplasm_Hom	14.4144
cytoplasm_Hom	18.0692
cytoplasm_Mon	19.8953
cytoplasm_Hom	15
cytoplasm_Hom	30.2897
cytoplasm_Hom	24.5536
cytoplasm_Hom	9.47112
cytoplasm_Mon	12.1495
cytoplasm_Hom	24.4605
cytoplasm_Hom	18.5417
cytoplasm_Hom	12.7926
cytoplasm_Hom	12.4791
cytoplasm_Hom	16.2331
cytoplasm_Hom	12.7248
cytoplasm_Hom	10.9607
cytoplasm_Hom	15.0908
cytoplasm_Mon	12.6126
cytoplasm_Hom	15.2174
cytoplasm_Mon	12.3596
cytoplasm_Hom	19.0008
cytoplasm_Hom	15.9085
cytoplasm_Hom	13.027
cytoplasm_Hom	26.211
cytoplasm_Hom	16.789
cytoplasm_Hom	23.4023
cytoplasm_Hom	16.8675
cytoplasm_Hom	15.3574
cytoplasm_Mon	13.9535
cytoplasm_Hom	17.927
cytoplasm_Hom	8.35756
cytoplasm_Hom	18.7928
cytoplasm_Hom	11.2807
cytoplasm_Hom	21.2418
cytoplasm_Hom	18.5331
cytoplasm_Mon	14.2857
cytoplasm_Hom	18.6702
cytoplasm_Mon	13.6842
cytoplasm_Hom	28.9286
cytoplasm_Hom	22.9038
cytoplasm_Mon	16.3934
cytoplasm_Hom	15.4974
cytoplasm_Hom	13.6611
cytoplasm_Hom	21.9222
cytoplasm_Mon	16.3934
cytoplasm_Mon	20.1493
cytoplasm_Hom	19.889
cytoplasm_Mon	15.1899
cytoplasm_Mon	24.0223
cytoplasm_Mon	13.7931
cytoplasm_Hom	19.8873
cytoplasm_Hom	17.1641
cytoplasm_Hom	12.8346
cytoplasm_Hom	16.0043
cytoplasm_Hom	18.4012
cytoplasm_Hom	9.61538
cytoplasm_Hom	19.9727
cytoplasm_Hom	23.6835
cytoplasm_Hom	20.1124
cytoplasm_Hom	17.2992
cytoplasm_Hom	14.4326
cytoplasm_Hom	15.1189
cytoplasm_Mon	17.6471
cytoplasm_Hom	18.3577
cytoplasm_Hom	16.3158
cytoplasm_Hom	20.7317
cytoplasm_Hom	16.739
cytoplasm_Hom	17.635
cytoplasm_Hom	14.5631
cytoplasm_Mon	8.8
cytoplasm_Hom	14.6878
cytoplasm_Mon	12.234
cytoplasm_Hom	20.8955
cytoplasm_Hom	18.0911
cytoplasm_Hom	13.3333
cytoplasm_Hom	16.9644
cytoplasm_Hom	16.2393
cytoplasm_Hom	15.4054
cytoplasm_Hom	19.3494
cytoplasm_Hom	14.1882
cytoplasm_Hom	12.3374
cytoplasm_Hom	12.9549
cytoplasm_Hom	14.5522
cytoplasm_Hom	15.3536
cytoplasm_Mon	14.3617
cytoplasm_Hom	15.4337
cytoplasm_Hom	17.6829
cytoplasm_Hom	13.9239
cytoplasm_Hom	14.7745
cytoplasm_Hom	14.6465
cytoplasm_Hom	16.6667
cytoplasm_Mon	10.3261
cytoplasm_Hom	18.125
cytoplasm_Mon	10.3806
cytoplasm_Hom	22.7647
cytoplasm_Hom	21.507
cytoplasm_Hom	21.7855
cytoplasm_Hom	17.2828
cytoplasm_Mon	14.3678
cytoplasm_Hom	12.7901
cytoplasm_Hom	17.9598
cytoplasm_Hom	16.8317
cytoplasm_Hom	12.1535
cytoplasm_Hom	25.4984
cytoplasm_Hom	20.604
cytoplasm_Mon	18.6047
cytoplasm_Mon	17.5824
cytoplasm_Hom	17.1563
extracellular_Mon	9.6
cytoplasm_Hom	17.3883
cytoplasm_Mon	8.867
cytoplasm_Hom	15.599
cytoplasm_Hom	17.2662
cytoplasm_Hom	12.433
cytoplasm_Hom	15.9837
cytoplasm_Mon	15.0538
cytoplasm_Mon	13.9394
cytoplasm_Hom	21.0526
cytoplasm_Hom	19.9316
cytoplasm_Hom	12.381
cytoplasm_Mon	11.2
cytoplasm_Mon	14.3396
cytoplasm_Hom	14.0997
cytoplasm_Hom	19.6585
cytoplasm_Hom	16.4339
cytoplasm_Mon	14.6341
cytoplasm_Hom	19.0476
cytoplasm_Hom	13.3333
cytoplasm_Hom	17.6145
cytoplasm_Mon	12.5
cytoplasm_Hom	19.7773
cytoplasm_Hom	18.3338
extracellular_Hom	10.1978
cytoplasm_Hom	13.471
cytoplasm_Hom	19.2755
cytoplasm_Hom	21.2631
cytoplasm_Mon	9.87654
cytoplasm_Hom	16.523
extracellular_Hom	5.81415
extracellular_Mon	9.04255
extracellular_Mon	5.82524
cytoplasm_Hom	16.5138
cytoplasm_Hom	16.939
extracellular_Mon	11.7647
cytoplasm_Hom	10.0996
cytoplasm_Mon	10.101
cytoplasm_Mon	11.9658
cytoplasm_Hom	22.1917
cytoplasm_Mon	10.4478
cytoplasm_Hom	21.3592
cytoplasm_Hom	21.0526
cytoplasm_Hom	15.1684
cytoplasm_Hom	20.1311
cytoplasm_Mon	16.4557
cytoplasm_Hom	17.8562
cytoplasm_Mon	15.4412
cytoplasm_Hom	16.3886
cytoplasm_Hom	12.9944
cytoplasm_Hom	14.2876
cytoplasm_Hom	18.2863
cytoplasm_Hom	16.5644
cytoplasm_Hom	16.7822
cytoplasm_Hom	13.8836
extracellular_Hom	11.6431
cytoplasm_Hom	16.6156
cytoplasm_Mon	8.8
cytoplasm_Mon	20.7865
cytoplasm_Hom	15.2676
cytoplasm_Hom	19.0083
cytoplasm_Hom	20.0834
cytoplasm_Hom	20.9196
cytoplasm_Hom	15.1554
cytoplasm_Mon	13.6842
cytoplasm_Hom	15.2647
cytoplasm_Mon	16.8196
cytoplasm_Hom	16.0494
cytoplasm_Hom	12.8622
cytoplasm_Hom	19.6931
cytoplasm_Hom	23.7739
cytoplasm_Mon	14.759
cytoplasm_Hom	15.0983
cytoplasm_Mon	15.5172
cytoplasm_Mon	13.1737
cytoplasm_Mon	10.8108
cytoplasm_Hom	19.8444
cytoplasm_Hom	21.2329
cytoplasm_Hom	19.3927
cytoplasm_Mon	15.3989
extracellular_Mon	8.96861
cytoplasm_Hom	13.8708
cytoplasm_Mon	11.3861
cytoplasm_Hom	20.4161
cytoplasm_Hom	16.2964
cytoplasm_Hom	24.0385
cytoplasm_Hom	25.3365
cytoplasm_Hom	17.6471
cytoplasm_Hom	21.0332
cytoplasm_Mon	13.5714
cytoplasm_Mon	15.5405
extracellular_Mon	13.4615
cytoplasm_Hom	11.3793
cytoplasm_Hom	24.268
cytoplasm_Hom	21.1235
cytoplasm_Hom	16.5464
cytoplasm_Hom	10.8402
cytoplasm_Hom	13.8146
cytoplasm_Mon	14.2241
cytoplasm_Mon	16.6667
cytoplasm_Mon	15.8974
cytoplasm_Hom	15.942
cytoplasm_Hom	18.1048
cytoplasm_Mon	14.9123
cytoplasm_Hom	14.2857
cytoplasm_Mon	11.7647
cytoplasm_Hom	18.8679
cytoplasm_Hom	13.6364
cytoplasm_Mon	11.9205
cytoplasm_Hom	14.7159
cytoplasm_Mon	17.8571
cytoplasm_Hom	14.1844
cytoplasm_Mon	15.3846
cytoplasm_Hom	12.9041
cytoplasm_Mon	11.2676
cytoplasm_Hom	17.1533
cytoplasm_Mon	16.1765
cytoplasm_Hom	19.4642
extracellular_Mon	18.8406
cytoplasm_Hom	15.9226
cytoplasm_Hom	15.192
cytoplasm_Mon	16.9811
cytoplasm_Hom	23.0423
cytoplasm_Hom	16.3063
cytoplasm_Hom	17.8559
cytoplasm_Hom	17.1599
cytoplasm_Hom	13.4795
cytoplasm_Mon	9.52381
cytoplasm_Mon	14.1935
cytoplasm_Mon	17.3077
cytoplasm_Mon	13.6364
cytoplasm_Mon	12.5874
cytoplasm_Mon	14.554
cytoplasm_Mon	17.341
cytoplasm_Mon	14.7368
cytoplasm_Hom	16.4
cytoplasm_Hom	16.83
cytoplasm_Mon	14.2857
cytoplasm_Mon	14.9533
cytoplasm_Mon	13.0081
cytoplasm_Hom	12.3288
cytoplasm_Hom	12.696
cytoplasm_Hom	13.2318
cytoplasm_Hom	15.0602
cytoplasm_Hom	20.5538
cytoplasm_Hom	19.5345
cytoplasm_Mon	20.3488
cytoplasm_Hom	21.2235
cytoplasm_Hom	22.5694
cytoplasm_Hom	14.115
cytoplasm_Mon	14.2857
cytoplasm_Mon	16.0584
extracellular_Mon	13.8095
cytoplasm_Hom	13.8211
cytoplasm_Hom	16.5448
cytoplasm_Hom	15.4362
cytoplasm_Mon	16.3842
cytoplasm_Hom	19.0584
cytoplasm_Hom	15.2807
cytoplasm_Mon	17.7616
cytoplasm_Hom	17.5
cytoplasm_Mon	10.625
cytoplasm_Hom	22.2662
cytoplasm_Mon	13.3641
cytoplasm_Hom	14.0466
cytoplasm_Hom	15.8879
cytoplasm_Mon	17.8571
cytoplasm_Hom	17.5824
extracellular_Mon	8.57143
cytoplasm_Mon	12.1212
cytoplasm_Mon	13.1356
cytoplasm_Hom	18.2741
extracellular_Hom	8.71507
cytoplasm_Hom	14.6354
cytoplasm_Hom	14.6597
cytoplasm_Hom	18.3417
cytoplasm_Hom	19.2042
cytoplasm_Hom	17.341
cytoplasm_Hom	16.2283
cytoplasm_Hom	16.8831
cytoplasm_Hom	19.9143
cytoplasm_Hom	11.039
cytoplasm_Hom	16.5803
cytoplasm_Hom	18.9029
cytoplasm_Hom	13.9594
cytoplasm_Hom	12.8256
cytoplasm_Mon	19.209
cytoplasm_Mon	13.9241
cytoplasm_Mon	16.7665
cytoplasm_Hom	11.2903
cytoplasm_Mon	20.1299
cytoplasm_Mon	14.2857
cytoplasm_Hom	8.31189
cytoplasm_Hom	18.7005
cytoplasm_Hom	22.0871
cytoplasm_Hom	22.3952
cytoplasm_Hom	16.4645
cytoplasm_Hom	21.1409
cytoplasm_Hom	21.2609
cytoplasm_Mon	19.7605
cytoplasm_Hom	16.5566
cytoplasm_Mon	12.605
cytoplasm_Hom	18.8991
cytoplasm_Hom	18.1186
cytoplasm_Hom	12.7835
cytoplasm_Hom	18.6292
cytoplasm_Mon	12.3077
cytoplasm_Hom	13.8889
cytoplasm_Mon	11.7647
cytoplasm_Hom	16.2667
cytoplasm_Hom	14.0351
cytoplasm_Mon	11.7438
cytoplasm_Mon	10.4575
cytoplasm_Mon	11.1588
cytoplasm_Hom	16.5532
cytoplasm_Hom	19.7425
cytoplasm_Hom	19.0283
cytoplasm_Hom	16.3747
cytoplasm_Hom	12.0534
cytoplasm_Hom	15.5942
cytoplasm_Hom	15.9022
cytoplasm_Hom	20
cytoplasm_Mon	14.4068
cytoplasm_Hom	17.4157
cytoplasm_Hom	18.5425
cytoplasm_Hom	17.9487
cytoplasm_Hom	16.7832
cytoplasm_Mon	13.1274
[truncated: 199 more rows]

## Sheet: B
Eukaryotes
Group	Hydrophobicity
cytoplasm_Hom	14.8819
cytoplasm_Hom	16.387
cytoplasm_Mon	17.7914
cytoplasm_Mon	11.5607
cytoplasm_Mon	15.7895
cytoplasm_Hom	20.858
cytoplasm_Mon	11.5646
cytoplasm_Hom	21.2304
cytoplasm_Mon	14.0449
cytoplasm_Hom	18.8492
cytoplasm_Hom	18.5185
extracellular_Mon	7.53138
cytoplasm_Mon	12.0833
extracellular_Hom	12.532
extracellular_Mon	11.5385
cytoplasm_Mon	13.3047
extracellular_Mon	9.35252
cytoplasm_Hom	19.6228
extracellular_Mon	19.4444
extracellular_Mon	7.92079
cytoplasm_Hom	17.5159
cytoplasm_Hom	12.1849
cytoplasm_Hom	20.3008
extracellular_Mon	11.0236
cytoplasm_Hom	15.1795
cytoplasm_Mon	13.6364
cytoplasm_Hom	17.7684
extracellular_Mon	13.9535
extracellular_Mon	12.0968
cytoplasm_Hom	19.7841
cytoplasm_Mon	12.5984
cytoplasm_Mon	19.2053
cytoplasm_Hom	20
extracellular_Mon	14.9123
extracellular_Hom	22.77
cytoplasm_Mon	21.9388
extracellular_Mon	12.2807
cytoplasm_Hom	16.3442
cytoplasm_Mon	17.9104
cytoplasm_Hom	19.3808
extracellular_Mon	12.6667
cytoplasm_Hom	13.1032
cytoplasm_Hom	24.7863
cytoplasm_Mon	8.63309
extracellular_Mon	7.36196
cytoplasm_Hom	22.2158
cytoplasm_Hom	16.3043
extracellular_Mon	15.625
cytoplasm_Hom	17.8896
cytoplasm_Hom	15.7724
cytoplasm_Hom	16.1682
cytoplasm_Hom	14.5476
cytoplasm_Hom	11.4348
cytoplasm_Hom	15.0645
cytoplasm_Mon	10.0775
extracellular_Hom	10.5507
extracellular_Hom	9.94034
cytoplasm_Hom	15.8395
cytoplasm_Hom	17.1126
cytoplasm_Hom	15.2323
cytoplasm_Hom	17.4157
extracellular_Mon	7.47126
extracellular_Mon	11.6564
cytoplasm_Hom	15.9956
cytoplasm_Hom	15.5556
cytoplasm_Mon	14.7783
cytoplasm_Mon	14.1463
cytoplasm_Hom	15.2717
cytoplasm_Mon	14.7783
cytoplasm_Mon	13.6364
cytoplasm_Hom	24.3063
cytoplasm_Hom	16.0992
cytoplasm_Mon	11.6162
extracellular_Mon	13.3663
cytoplasm_Hom	22.0785
extracellular_Mon	8.57143
extracellular_Hom	14.2225
cytoplasm_Hom	14.8528
extracellular_Mon	13.0597
cytoplasm_Hom	20.1149
cytoplasm_Hom	16.6353
cytoplasm_Hom	25
extracellular_Mon	14.9425
extracellular_Hom	10.7547
extracellular_Mon	10.5263
extracellular_Hom	12.0592
cytoplasm_Hom	20.6667
cytoplasm_Mon	14.5923
cytoplasm_Hom	11.828
cytoplasm_Hom	14.4665
extracellular_Hom	13.928
cytoplasm_Mon	17.6923
cytoplasm_Hom	18.0018
cytoplasm_Hom	16.8675
cytoplasm_Hom	12.5885
cytoplasm_Hom	18.2756
extracellular_Mon	13.3333
cytoplasm_Hom	17.0117
cytoplasm_Hom	16.1108
cytoplasm_Hom	18.9344
cytoplasm_Mon	14.6226
cytoplasm_Hom	21.7391
cytoplasm_Hom	15.7062
cytoplasm_Hom	16.2414
cytoplasm_Hom	16.8929
cytoplasm_Hom	19.3915
cytoplasm_Mon	13.0435
extracellular_Mon	7.33333
extracellular_Mon	12.1212
cytoplasm_Mon	18.0258
cytoplasm_Hom	17.8571
cytoplasm_Hom	10.8371
extracellular_Mon	8.6758
cytoplasm_Mon	11.6505
cytoplasm_Hom	13.5338
cytoplasm_Hom	18.6027
cytoplasm_Hom	14.3465
cytoplasm_Hom	18.9495
cytoplasm_Mon	12.2616
cytoplasm_Hom	16.1789
cytoplasm_Hom	20.6446
cytoplasm_Hom	16.1491
cytoplasm_Mon	18.0328
extracellular_Hom	20.8244
cytoplasm_Mon	17.9487
cytoplasm_Hom	18.6661
cytoplasm_Hom	21.2677
cytoplasm_Mon	13.75
cytoplasm_Hom	20.776
cytoplasm_Hom	15.0435
cytoplasm_Hom	17.5783
cytoplasm_Mon	17.1429
extracellular_Mon	11.413
cytoplasm_Mon	21.4286
cytoplasm_Mon	13.2075
cytoplasm_Mon	13.0435
cytoplasm_Mon	15.5405
cytoplasm_Mon	11.3333
cytoplasm_Mon	15.311
cytoplasm_Hom	12.1098
cytoplasm_Hom	18.6679
cytoplasm_Hom	11.6266
cytoplasm_Mon	12.7273
cytoplasm_Hom	15.0917
cytoplasm_Mon	19.3548
cytoplasm_Hom	20.6126
cytoplasm_Hom	16.2508
cytoplasm_Hom	17.0956
extracellular_Mon	12
extracellular_Mon	13.6612
cytoplasm_Mon	8.53081
extracellular_Mon	12.3288
extracellular_Mon	12.6712
cytoplasm_Hom	16.5653
cytoplasm_Mon	14.0411
extracellular_Mon	18.3673
cytoplasm_Hom	19.0112
cytoplasm_Mon	17.0455
extracellular_Hom	19.3312
cytoplasm_Hom	14.5575
cytoplasm_Hom	13.1369
cytoplasm_Hom	18.6161
cytoplasm_Mon	14.3885
extracellular_Mon	18.8312
cytoplasm_Hom	19.4836
cytoplasm_Hom	21.134
cytoplasm_Hom	15.847
cytoplasm_Mon	17.8899
cytoplasm_Hom	14.7329
cytoplasm_Hom	19.5349
extracellular_Hom	17.8161
cytoplasm_Hom	19.2935
cytoplasm_Hom	13.5468
extracellular_Hom	9.61538
extracellular_Mon	6.73077
cytoplasm_Mon	14.0078
cytoplasm_Hom	14.8834
extracellular_Mon	8.06452
cytoplasm_Hom	17.604
extracellular_Mon	15.7895
cytoplasm_Hom	12
cytoplasm_Hom	19.7997
cytoplasm_Mon	11.8881
cytoplasm_Hom	20.3324
cytoplasm_Hom	15.0315
cytoplasm_Mon	11.1111
cytoplasm_Mon	11.0345
cytoplasm_Mon	10.6918
cytoplasm_Hom	20.204
extracellular_Mon	8.33333
cytoplasm_Hom	20.3252
cytoplasm_Hom	19.837
cytoplasm_Hom	15.7584
extracellular_Hom	17.5338
cytoplasm_Hom	16.0831
cytoplasm_Hom	20.3789
cytoplasm_Hom	18.7501
extracellular_Mon	15.9483
cytoplasm_Hom	16.8919
cytoplasm_Hom	19.375
cytoplasm_Mon	15.7895
cytoplasm_Hom	20.3488
cytoplasm_Mon	15.0602
cytoplasm_Hom	18.5714
cytoplasm_Hom	21.2329
cytoplasm_Hom	17.9266
cytoplasm_Hom	20.1744
cytoplasm_Hom	14.5631
cytoplasm_Mon	13.125
cytoplasm_Hom	24.411
cytoplasm_Hom	13.9904
extracellular_Mon	12.963
cytoplasm_Hom	13.4017
cytoplasm_Mon	20.5128
extracellular_Hom	12.549
cytoplasm_Hom	21.595
cytoplasm_Hom	10.9866
cytoplasm_Hom	22.6973
extracellular_Hom	8.18713
extracellular_Mon	11.8012
cytoplasm_Hom	17.1014
extracellular_Hom	15.5769
extracellular_Hom	9.93703
extracellular_Mon	13.6095
cytoplasm_Hom	17.1649
cytoplasm_Hom	20.4685
extracellular_Mon	11.1111
cytoplasm_Hom	27.9762
cytoplasm_Hom	26.0652
cytoplasm_Mon	12.963
extracellular_Mon	13.5392
cytoplasm_Mon	14.2857
cytoplasm_Mon	10.5
extracellular_Mon	12.0253
extracellular_Mon	5.6338
extracellular_Mon	9.65909
cytoplasm_Hom	15.6701
cytoplasm_Hom	18.3818
cytoplasm_Mon	13.1387
cytoplasm_Hom	18.6654
cytoplasm_Mon	16.955
cytoplasm_Mon	16.1538
cytoplasm_Hom	15.5621
cytoplasm_Mon	19.8413
extracellular_Mon	10.6383
cytoplasm_Mon	9.76331
cytoplasm_Hom	27.2251
cytoplasm_Hom	20.9838
cytoplasm_Mon	15.8824
cytoplasm_Hom	13.9193
cytoplasm_Hom	13.7589
cytoplasm_Mon	10.274
extracellular_Mon	16.6667
extracellular_Hom	12.6214
extracellular_Mon	19.2308
cytoplasm_Hom	16.8224
cytoplasm_Hom	16.0003
extracellular_Hom	13.0306
cytoplasm_Mon	12.605
cytoplasm_Hom	15.5365
cytoplasm_Hom	14.7975
cytoplasm_Mon	16.9935
cytoplasm_Mon	14.726
extracellular_Mon	11.3333
cytoplasm_Hom	17.7899
cytoplasm_Mon	11.9266
cytoplasm_Mon	15.8537
extracellular_Mon	14.6341
cytoplasm_Hom	17.4847
cytoplasm_Hom	21.1028
cytoplasm_Hom	19.2587
cytoplasm_Mon	16.5266
cytoplasm_Hom	17.5
cytoplasm_Hom	22.6135
cytoplasm_Mon	13.5338
cytoplasm_Mon	25.5814
extracellular_Mon	12.8
cytoplasm_Mon	12.9252
cytoplasm_Hom	20.1266
cytoplasm_Hom	15.7895
cytoplasm_Hom	16.6573
cytoplasm_Hom	19.3798
cytoplasm_Hom	15.5355
cytoplasm_Hom	20.9427
extracellular_Hom	26.9823
cytoplasm_Hom	13.6673
cytoplasm_Hom	17.9774
cytoplasm_Hom	14.0339
extracellular_Mon	11.9403
extracellular_Hom	19.6533
cytoplasm_Mon	15.0888
cytoplasm_Hom	17.8327
cytoplasm_Hom	16.6667
cytoplasm_Hom	16.2518
cytoplasm_Hom	15.1133
cytoplasm_Mon	23.6559
cytoplasm_Hom	11.6667
cytoplasm_Hom	18.6051
cytoplasm_Hom	15.1229
cytoplasm_Hom	14.7541
cytoplasm_Hom	21.7391
cytoplasm_Mon	15
cytoplasm_Hom	11.3782
cytoplasm_Mon	17.2414
cytoplasm_Hom	15.3279
cytoplasm_Mon	13
extracellular_Mon	21.374
cytoplasm_Mon	13.5747
cytoplasm_Hom	20.7143
extracellular_Mon	10.1266
cytoplasm_Hom	18.7919
extracellular_Hom	15.625
cytoplasm_Mon	12.6126
cytoplasm_Hom	14.8743
cytoplasm_Mon	17.6
cytoplasm_Mon	15.8273
extracellular_Mon	11.9718
cytoplasm_Hom	16.6667
cytoplasm_Mon	13.9706
cytoplasm_Hom	16.7184
cytoplasm_Hom	17.6816
cytoplasm_Hom	20.598
cytoplasm_Hom	16.1225
extracellular_Mon	11.413
cytoplasm_Hom	17.3554
extracellular_Mon	18.1395
cytoplasm_Mon	15.8537
cytoplasm_Mon	15
cytoplasm_Hom	15.2881
cytoplasm_Hom	18.2927
cytoplasm_Mon	21.3793
extracellular_Mon	11.811
cytoplasm_Hom	20.3528
cytoplasm_Hom	17.8319
cytoplasm_Mon	15.4229
cytoplasm_Mon	17.7215
cytoplasm_Mon	12.9412
cytoplasm_Hom	17.7449
cytoplasm_Hom	17.1244
cytoplasm_Mon	17.7885
cytoplasm_Hom	22.2222
cytoplasm_Mon	10.8333
cytoplasm_Hom	18.5484
cytoplasm_Hom	21.8034
extracellular_Hom	16.9231
cytoplasm_Hom	13.5106
cytoplasm_Hom	11.2341
cytoplasm_Mon	9.78261
cytoplasm_Mon	13.4715
cytoplasm_Hom	12.4112
extracellular_Mon	10.8787
cytoplasm_Hom	20.4645
cytoplasm_Hom	14.2022
cytoplasm_Hom	12.5008
cytoplasm_Hom	14.6259
extracellular_Mon	6.61765
extracellular_Mon	6.38298
cytoplasm_Hom	13.677
cytoplasm_Hom	12.5008
cytoplasm_Hom	19.8168
cytoplasm_Hom	17.2794
cytoplasm_Hom	21.3421
cytoplasm_Mon	14.9123
cytoplasm_Hom	11.8483
cytoplasm_Mon	14.5695
extracellular_Hom	18.2949
cytoplasm_Hom	18.0791
extracellular_Mon	8.60927
extracellular_Mon	10.5263
extracellular_Hom	16.0601
extracellular_Mon	9.65909
cytoplasm_Hom	14.0736
cytoplasm_Mon	18.8889
cytoplasm_Hom	12.766
cytoplasm_Mon	17.6056
extracellular_Hom	16.6724
cytoplasm_Hom	13.9877
cytoplasm_Hom	14.9573
cytoplasm_Mon	17.1429
cytoplasm_Hom	23.0263
cytoplasm_Hom	17.9462
cytoplasm_Hom	17.1786
cytoplasm_Mon	16.9591
cytoplasm_Hom	14.8257
cytoplasm_Hom	15.2925
cytoplasm_Hom	19.4849
cytoplasm_Hom	16.5877
cytoplasm_Hom	13.2948
extracellular_Hom	18.4466
extracellular_Mon	15.7609
cytoplasm_Hom	16.3842
cytoplasm_Mon	15.4135
cytoplasm_Hom	17.3601
cytoplasm_Mon	22
cytoplasm_Hom	16.087
cytoplasm_Hom	12.1459
cytoplasm_Hom	14.8151
cytoplasm_Hom	16.6667
cytoplasm_Hom	18.5841
cytoplasm_Hom	17.8991
cytoplasm_Hom	15.7552
cytoplasm_Hom	15.3158
cytoplasm_Hom	17.0953
cytoplasm_Hom	11.8926
cytoplasm_Hom	17.1204
cytoplasm_Hom	16.129
cytoplasm_Hom	14.458
cytoplasm_Hom	13.5873
extracellular_Mon	8.78378
extracellular_Mon	11.5702
extracellular_Mon	7.6087
cytoplasm_Hom	22.8284
cytoplasm_Hom	24.2718
cytoplasm_Mon	15.873
extracellular_Mon	21.2389
cytoplasm_Hom	16.8605
cytoplasm_Mon	16.8478
cytoplasm_Mon	11.1111
extracellular_Hom	14.0152
cytoplasm_Hom	18.7773
cytoplasm_Hom	22.6733
cytoplasm_Mon	10.5691
cytoplasm_Mon	10.6996
cytoplasm_Hom	23.2351
cytoplasm_Hom	18.3051
cytoplasm_Hom	19.9168
cytoplasm_Mon	12.0773
cytoplasm_Mon	13.4228
cytoplasm_Hom	18.0578
cytoplasm_Hom	17.3052
extracellular_Hom	16.1885
cytoplasm_Hom	12.335
cytoplasm_Mon	13.0653
extracellular_Mon	17.6471
cytoplasm_Mon	10.9589
cytoplasm_Hom	22.8194
cytoplasm_Hom	16.1538
cytoplasm_Hom	23.5485
cytoplasm_Mon	17.4194
cytoplasm_Hom	13.7922
cytoplasm_Hom	12.1846
extracellular_Mon	10.303
cytoplasm_Mon	17.0732
cytoplasm_Hom	18.75
cytoplasm_Hom	16.0305
cytoplasm_Mon	14.9123
extracellular_Mon	12.2137
cytoplasm_Hom	20.8333
cytoplasm_Hom	20.5034
cytoplasm_Mon	20
cytoplasm_Mon	15.3846
cytoplasm_Hom	13.4555
cytoplasm_Mon	19.1589
cytoplasm_Hom	16.8421
cytoplasm_Hom	15.3854
cytoplasm_Mon	13.0435
cytoplasm_Hom	13.4146
cytoplasm_Mon	21.5054
cytoplasm_Hom	18.5714
cytoplasm_Hom	17.67
cytoplasm_Mon	15.5689
cytoplasm_Mon	14.0351
cytoplasm_Hom	14.7239
cytoplasm_Mon	15.9184
cytoplasm_Hom	15.1079
cytoplasm_Hom	14.2857
extracellular_Mon	10.3734
cytoplasm_Hom	12.0137
cytoplasm_Hom	15.4356
cytoplasm_Hom	15.5844
cytoplasm_Hom	13.2473
cytoplasm_Hom	16.8712
cytoplasm_Mon	18.125
extracellular_Hom	23.2053
cytoplasm_Mon	20.6667
cytoplasm_Mon	11.2782
extracellular_Hom	14.1236
cytoplasm_Mon	15
cytoplasm_Mon	17.8571
cytoplasm_Hom	17.4076
cytoplasm_Hom	17.5687
cytoplasm_Hom	16.5548
cytoplasm_Hom	14.3836
cytoplasm_Hom	20
cytoplasm_Hom	20.1054
cytoplasm_Mon	9.82143
cytoplasm_Hom	18.1395
extracellular_Hom	17.1253
cytoplasm_Hom	16.4434
cytoplasm_Hom	21.6374
cytoplasm_Mon	10.9827
extracellular_Mon	6.62252
cytoplasm_Mon	18.2927
cytoplasm_Hom	17.2508
cytoplasm_Hom	22.0877
cytoplasm_Hom	15.2754
cytoplasm_Hom	20.4839
cytoplasm_Mon	9.09091
extracellular_Mon	12.3596
extracellular_Hom	19.6552
extracellular_Mon	26.4706
extracellular_Mon	17.5355
cytoplasm_Hom	17.7296
cytoplasm_Hom	18.9057
cytoplasm_Mon	13.198
cytoplasm_Mon	12.1127
extracellular_Mon	25.4902
cytoplasm_Mon	13.1387
cytoplasm_Hom	14.1894
cytoplasm_Hom	9.86567
extracellular_Hom	19.0079
cytoplasm_Mon	16.2679
cytoplasm_Mon	11.6183
cytoplasm_Hom	15.0031
extracellular_Mon	8.58586
extracellular_Hom	13.5009
extracellular_Mon	7.28477
extracellular_Mon	14.1274
cytoplasm_Mon	14.0541
cytoplasm_Hom	16.523
cytoplasm_Mon	12.4224
cytoplasm_Mon	9.24855
extracellular_Hom	11.7863
cytoplasm_Hom	13.6884
cytoplasm_Mon	14.557
cytoplasm_Hom	12.1896
cytoplasm_Hom	14.5611
cytoplasm_Hom	20.366
cytoplasm_Mon	19.7183
cytoplasm_Mon	16.7785
cytoplasm_Mon	17.3554
cytoplasm_Mon	17.4825
cytoplasm_Mon	12.782
extracellular_Hom	10.6383
extracellular_Mon	11.6
cytoplasm_Mon	15.3846
cytoplasm_Hom	20.7175
cytoplasm_Mon	16.9231
cytoplasm_Mon	12.5
cytoplasm_Hom	21.1643
cytoplasm_Hom	17.3653
cytoplasm_Hom	17.0965
cytoplasm_Hom	16.0622
cytoplasm_Hom	26.4708
cytoplasm_Hom	17.7448
cytoplasm_Hom	10.7692
extracellular_Hom	18.7792
cytoplasm_Hom	17.4595
cytoplasm_Hom	19.8131
extracellular_Hom	14.7059
cytoplasm_Hom	15.193
cytoplasm_Hom	20.9046
cytoplasm_Hom	13.8598
extracellular_Mon	8.9701
cytoplasm_Hom	15.2174
cytoplasm_Hom	17.7066
extracellular_Mon	28.5714
cytoplasm_Mon	9.65909
cytoplasm_Mon	14.0097
cytoplasm_Mon	11.0048
cytoplasm_Hom	20.7291
cytoplasm_Hom	17.3297
cytoplasm_Mon	15.4545
cytoplasm_Hom	16.2521
cytoplasm_Hom	16.2255
extracellular_Hom	13.5463
cytoplasm_Hom	18.2652
cytoplasm_Hom	16.9902
cytoplasm_Mon	23.75
extracellular_Mon	13.0435
extracellular_Hom	11.8744
extracellular_Mon	12.6812
extracellular_Mon	6.72269
extracellular_Mon	13.5762
extracellular_Mon	18.1818
cytoplasm_Hom	19.3069
cytoplasm_Mon	5.33333
cytoplasm_Hom	17.9851
extracellular_Mon	20.9945
cytoplasm_Mon	11.9048
cytoplasm_Mon	17.9039
extracellular_Hom	12.5
cytoplasm_Mon	15.2381
cytoplasm_Hom	15.0122
extracellular_Hom	11.7003
cytoplasm_Hom	24.968
extracellular_Mon	8.52273
extracellular_Hom	13.3311
cytoplasm_Mon	11.7318
extracellular_Mon	24.6753
extracellular_Hom	20.4545
cytoplasm_Mon	14.1243
cytoplasm_Hom	15.9375
extracellular_Hom	20.4621
cytoplasm_Hom	17.0509
cytoplasm_Hom	16.7994
cytoplasm_Hom	18.1985
cytoplasm_Hom	13.9149
cytoplasm_Hom	13.9711
cytoplasm_Mon	12.2605
cytoplasm_Mon	17.7778
extracellular_Hom	18.4834
cytoplasm_Hom	16.8959
cytoplasm_Hom	15.6069
cytoplasm_Hom	20.8725
cytoplasm_Hom	18.4326
cytoplasm_Hom	18.75
cytoplasm_Mon	12.7119
extracellular_Mon	11.236
extracellular_Mon	16
extracellular_Mon	5.4878
cytoplasm_Hom	12.2626
cytoplasm_Hom	13.3858
extracellular_Mon	11.6883
extracellular_Mon	16.2879
cytoplasm_Hom	16.2791
cytoplasm_Hom	14.5766
extracellular_Hom	19.5813
cytoplasm_Mon	13.3333
cytoplasm_Hom	12.4977
cytoplasm_Hom	14.8722
extracellular_Mon	12.5874
cytoplasm_Hom	9.33956
cytoplasm_Hom	12.6551
extracellular_Hom	21.9492
cytoplasm_Mon	10.4478
cytoplasm_Hom	18.2703
cytoplasm_Mon	14.2857
extracellular_Mon	12.1359
cytoplasm_Mon	18.0645
cytoplasm_Mon	11.8056
extracellular_Mon	25.6098
cytoplasm_Hom	10.4575
extracellular_Mon	12.1795
extracellular_Mon	10.4938
extracellular_Mon	4.04624
cytoplasm_Hom	10.6538
cytoplasm_Mon	17.4312
cytoplasm_Mon	13.1148
cytoplasm_Hom	21.7396
cytoplasm_Mon	10.5263
cytoplasm_Hom	25.3521
extracellular_Mon	14.0625
extracellular_Hom	14.2045
cytoplasm_Mon	16.7192
cytoplasm_Hom	22.8153
extracellular_Hom	14.7733
cytoplasm_Mon	12.7854
extracellular_Mon	22.6027
extracellular_Mon	19.3798
cytoplasm_Mon	12.4378
cytoplasm_Hom	16.1245
cytoplasm_Hom	18.075
cytoplasm_Hom	17.2545
cytoplasm_Hom	18.0363
cytoplasm_Hom	16.767
cytoplasm_Mon	16.9935
cytoplasm_Mon	15.8537
extracellular_Mon	18.9873
cytoplasm_Hom	20.2506
cytoplasm_Hom	19.6581
cytoplasm_Hom	15.1669
extracellular_Mon	12.0879
cytoplasm_Mon	19.375
cytoplasm_Hom	21.3529
cytoplasm_Hom	20.4794
cytoplasm_Hom	17.3239
cytoplasm_Hom	12.9503
cytoplasm_Hom	20.082
extracellular_Mon	14.9425
cytoplasm_Mon	12.5828
cytoplasm_Hom	20.3094
extracellular_Hom	13.2606
cytoplasm_Hom	16.4062
cytoplasm_Hom	14.6694
cytoplasm_Hom	16.4286
cytoplasm_Hom	18.4104
extracellular_Hom	13.3067
extracellular_Hom	12.1914
cytoplasm_Hom	13.3888
extracellular_Mon	8.92857
cytoplasm_Mon	10.728
cytoplasm_Hom	20.1288
cytoplasm_Hom	13.1179
extracellular_Mon	7.37705
extracellular_Mon	10.7884
cytoplasm_Hom	18.0148
cytoplasm_Hom	18.5321
cytoplasm_Hom	17.1429
cytoplasm_Hom	20.3893
cytoplasm_Hom	16.6675
cytoplasm_Hom	16.5198
cytoplasm_Hom	21.2903
cytoplasm_Mon	13.4969
cytoplasm_Mon	15
cytoplasm_Hom	18.315
cytoplasm_Mon	13.5246
cytoplasm_Mon	11.7021
cytoplasm_Mon	11.5607
cytoplasm_Mon	18.1319
cytoplasm_Hom	14.1587
cytoplasm_Mon	17.9487
extracellular_Mon	16.7702
cytoplasm_Hom	27.6941
cytoplasm_Hom	14.047
extracellular_Mon	16.0221
cytoplasm_Hom	12.4749
extracellular_Mon	8.58586
cytoplasm_Hom	15.9023
cytoplasm_Hom	22.9885
cytoplasm_Hom	19.0647
cytoplasm_Mon	12.6214
cytoplasm_Hom	15.4472
cytoplasm_Hom	15.2767
extracellular_Hom	18.7335
cytoplasm_Hom	21.3455
cytoplasm_Hom	25.7127
cytoplasm_Hom	18.8966
cytoplasm_Hom	19.8085
cytoplasm_Mon	24.2938
cytoplasm_Hom	14.512
cytoplasm_Mon	10.596
cytoplasm_Hom	15.3622
extracellular_Mon	10.6481
cytoplasm_Mon	15.2542
extracellular_Hom	11.367
cytoplasm_Hom	24.7619
extracellular_Mon	11.6438
cytoplasm_Hom	15.2681
extracellular_Hom	7.00019
extracellular_Mon	9.23913
cytoplasm_Mon	15.1007
cytoplasm_Mon	12.8079
cytoplasm_Hom	15.846
extracellular_Mon	9.45274
extracellular_Mon	16.6667
extracellular_Mon	12.8205
cytoplasm_Hom	18.0031
cytoplasm_Mon	10.4803
extracellular_Mon	8.18182
extracellular_Mon	7.07071
cytoplasm_Mon	17.0139
cytoplasm_Hom	17.7379
cytoplasm_Mon	15.3846
cytoplasm_Hom	14.5513
cytoplasm_Mon	16.6667
cytoplasm_Mon	18.8235
extracellular_Mon	10.7843
cytoplasm_Mon	9.92366
cytoplasm_Mon	19.7425
extracellular_Mon	12.5
extracellular_Hom	18.776
cytoplasm_Mon	8.73016
cytoplasm_Hom	23.046
cytoplasm_Hom	15.1445
cytoplasm_Mon	11.4706
extracellular_Mon	17.4129
extracellular_Mon	15.3846
cytoplasm_Hom	15.654
extracellular_Mon	10.4418
extracellular_Mon	13.3333
cytoplasm_Mon	18.4932
cytoplasm_Hom	19.6494
cytoplasm_Hom	16.8597
cytoplasm_Hom	14.2159
extracellular_Mon	17.3913
cytoplasm_Mon	15.0685
cytoplasm_Hom	14.3014
extracellular_Hom	18.7426
extracellular_Mon	12.7119
extracellular_Mon	10.5121
cytoplasm_Hom	12.8198
cytoplasm_Mon	11.7021
cytoplasm_Hom	13.1045
cytoplasm_Mon	16.2162
cytoplasm_Hom	18.9781
cytoplasm_Hom	15.2174
cytoplasm_Mon	15.6522
cytoplasm_Hom	19.3548
cytoplasm_Hom	24.1385
cytoplasm_Hom	10.0947
cytoplasm_Hom	13.3318
extracellular_Mon	19.2593
cytoplasm_Mon	11.9565
cytoplasm_Hom	14.6897
extracellular_Mon	9.46502
extracellular_Mon	16.129
extracellular_Mon	9.27835
cytoplasm_Hom	14.6341
cytoplasm_Hom	18.7825
cytoplasm_Mon	14.2857
extracellular_Mon	10.9489
extracellular_Mon	8.33333
extracellular_Mon	11.5942
cytoplasm_Mon	12.2951
cytoplasm_Hom	22.5254
cytoplasm_Mon	22.2222
cytoplasm_Hom	16.3153
cytoplasm_Mon	15.7895
extracellular_Mon	11.5385
extracellular_Mon	14.7059
cytoplasm_Hom	16.8515
cytoplasm_Hom	17.0103
cytoplasm_Mon	16.5854
extracellular_Hom	14.5098
cytoplasm_Hom	17.354
cytoplasm_Hom	14.4394
cytoplasm_Hom	14.6199
cytoplasm_Mon	19.5122
cytoplasm_Hom	21.7029
cytoplasm_Hom	14.0199
cytoplasm_Hom	19.2176
cytoplasm_Hom	15.5955
cytoplasm_Hom	15.0498
cytoplasm_Hom	14.272
cytoplasm_Hom	19.0864
extracellular_Mon	7.64706
cytoplasm_Hom	11.9015
cytoplasm_Hom	16.5292
cytoplasm_Hom	15.625
cytoplasm_Hom	25.5738
cytoplasm_Mon	12.4224
cytoplasm_Hom	19.7309
cytoplasm_Hom	20.8841
cytoplasm_Hom	15.6775
cytoplasm_Hom	21.8391
cytoplasm_Hom	19.6394
cytoplasm_Hom	20.9609
cytoplasm_Hom	20.1805
cytoplasm_Hom	11.2374
cytoplasm_Hom	11.1947
cytoplasm_Mon	16.0839
cytoplasm_Mon	18
cytoplasm_Hom	11.1835
cytoplasm_Hom	17.0805
cytoplasm_Mon	14.8064
cytoplasm_Hom	16.9065
cytoplasm_Mon	15.7113
cytoplasm_Hom	13.7282
cytoplasm_Hom	15.6496
cytoplasm_Hom	21.5275
cytoplasm_Mon	15.2542
cytoplasm_Mon	10.6061
cytoplasm_Hom	16.763
cytoplasm_Mon	17.5824
cytoplasm_Mon	12.7036
extracellular_Mon	13.5965
cytoplasm_Hom	19.5124
cytoplasm_Hom	20.8991
cytoplasm_Hom	22.3905
cytoplasm_Hom	22.7659
cytoplasm_Hom	12.0832
cytoplasm_Hom	17.1805
cytoplasm_Mon	12.2388
cytoplasm_Mon	11.4155
cytoplasm_Mon	11.5044
cytoplasm_Mon	19.3798
cytoplasm_Mon	10.2273
cytoplasm_Hom	13.3493
extracellular_Mon	12.9032
cytoplasm_Hom	17.3913
cytoplasm_Hom	18.8537
cytoplasm_Mon	15.2
extracellular_Hom	16.886
cytoplasm_Mon	10.3286
cytoplasm_Mon	20.3704
cytoplasm_Hom	14.8797
extracellular_Mon	9.78593
cytoplasm_Mon	13.0612
cytoplasm_Hom	15.729
cytoplasm_Hom	12.4622
cytoplasm_Hom	18.5393
cytoplasm_Mon	16.3934
cytoplasm_Hom	25.1482
cytoplasm_Hom	13.4652
cytoplasm_Mon	14.1935
cytoplasm_Hom	18.0267
cytoplasm_Mon	10.4545
cytoplasm_Mon	14.4231
cytoplasm_Mon	18.2796
cytoplasm_Hom	14.6897
cytoplasm_Mon	22.7273
cytoplasm_Mon	18.2609
cytoplasm_Mon	14.2857
cytoplasm_Mon	19.6581
cytoplasm_Hom	25.9858
cytoplasm_Hom	20.7379
cytoplasm_Hom	18.6872
cytoplasm_Hom	16.8367
cytoplasm_Hom	17.4201
extracellular_Hom	14.5124
cytoplasm_Hom	20.052
extracellular_Mon	16.1905
cytoplasm_Hom	21.4946
extracellular_Mon	6.25
extracellular_Mon	5.82011
cytoplasm_Hom	16.3194
extracellular_Mon	19.697
extracellular_Hom	12.3328
cytoplasm_Mon	13.75
extracellular_Hom	7.84314
extracellular_Mon	6.47482
extracellular_Hom	11.8619
cytoplasm_Hom	18.5346
cytoplasm_Mon	16.5517
cytoplasm_Hom	13.933
cytoplasm_Mon	14.2857
cytoplasm_Hom	22.3568
cytoplasm_Hom	18.9542
cytoplasm_Hom	17.4242
cytoplasm_Hom	15.5192
cytoplasm_Hom	14.9254
cytoplasm_Mon	11.6788
cytoplasm_Mon	11.9658
