# Supplementary material for: Cellular location shapes quaternary structure of enzymes
Source: Nat Commun. 2024 Oct 1;15:8505. doi: 10.1038/s41467-024-52662-2 (PMC11445431; doi:10.1038/s41467-024-52662-2)
Supplement: Supplementary file 8 — Source Data [file 41467_2024_52662_MOESM8_ESM.zip › SourceData/Source_Data_Figure4.xlsx]

## Sheet: B
OG	Root	Changes
2BPI7.1	Monomer	2.63158
2C38W.1	Monomer	2.77778
COG0005.1	Homomer	2.38095
COG0006.1	Homomer	2.77778
COG0008.1	Monomer	3.84615
COG0010.1	Homomer	6.52174
COG0020.1	Homomer	3.33333
COG0021.1	Homomer	3.33333
COG0031.1	Homomer	1.92308
COG0044.1	Homomer	6.25
COG0057.1	Homomer	0.862069
COG0058.1	Homomer	5.55556
COG0105.1	Homomer	1.21951
COG0115.1	Homomer	1.51515
COG0119.1	Homomer	5
COG0120.1	Homomer	2.94118
COG0123.1	Homomer	20
COG0126.1	Monomer	5.26316
COG0128.1	Monomer	5.55556
COG0136.1	Homomer	2.5
COG0148.1	Homomer	5.17241
COG0149.1	Homomer	0.892857
COG0152.1	Homomer	5.55556
COG0156.1	Homomer	3.57143
COG0167.1	Homomer	8.33333
COG0169.1	Homomer	16.6667
COG0172.1	Homomer	5
COG0176.1	Homomer	8.33333
COG0179.1	Homomer	5.55556
COG0180.1	Homomer	2.5
COG0190.1	Homomer	9.09091
COG0193.1	Monomer	4.16667
COG0194.1	Homomer	4.16667
COG0207.1	Homomer	2.17391
COG0262.1	Monomer	13.7931
COG0274.1	Homomer	3.57143
COG0277.1	Monomer	3.57143
COG0281.1	Homomer	5.55556
COG0289.1	Homomer	4.16667
COG0296.1	Monomer	9.09091
COG0318.1	Monomer	7.89474
COG0331.1	Monomer	6.25
COG0346.1	Homomer	2.17391
COG0363.1	Monomer	7.89474
COG0366.1	Monomer	8.27068
COG0386.1	Monomer	12.5
COG0388.1	Homomer	2.63158
COG0402.2	Homomer	4.54545
COG0431.1	Homomer	9.09091
COG0438.1	Monomer	0
COG0446.1	Homomer	2.5
COG0451.1	Homomer	2.77778
COG0454.1	Homomer	6.66667
COG0483.1	Homomer	3.33333
COG0500.1	Homomer	13.6364
COG0521.1	Homomer	3.57143
COG0524.1	Homomer	2.77778
COG0545.1	Homomer	11.5385
COG0548.1	Homomer	5.55556
COG0561.2	Monomer	11.1111
COG0584.1	Monomer	16.6667
COG0588.1	Homomer	3.84615
COG0604.1	Homomer	2.08333
COG0605.1	Homomer	1.78571
COG0607.1	Monomer	5.55556
COG0623.1	Homomer	2.08333
COG0624.1	Homomer	2.08333
COG0625.1	Homomer	1.04167
COG0637.1	Homomer	10.5263
COG0652.1	Monomer	5
COG0654.1	Homomer	7.14286
COG0656.1	Monomer	10.4651
COG0657.1	Homomer	8.69565
COG0665.1	Monomer	6.66667
COG0673.1	Homomer	4.83871
COG0693.1	Homomer	6.66667
COG0740.1	Homomer	5
COG0753.1	Homomer	1.66667
COG0766.1	Homomer	10
COG0768.1	Monomer	7.14286
COG0796.1	Homomer	5.88235
COG1011.1	Homomer	11.5385
COG1024.1	Homomer	0.746269
COG1028.1	Homomer	0.765306
COG1052.1	Homomer	1.6129
COG1057.1	Homomer	8.33333
COG1064.1	Homomer	2.94118
COG1082.1	Homomer	7.14286
COG1100.1	Monomer	6.52174
COG1109.1	Monomer	5.55556
COG1171.1	Homomer	0
COG1181.1	Homomer	2.77778
COG1209.1	Homomer	5
COG1210.1	Homomer	5.55556
COG1335.1	Homomer	2.5
COG1409.1	Monomer	16.6667
COG1472.1	Monomer	8.33333
COG1524.1	Monomer	10
COG1621.1	Monomer	15
COG1670.1	Homomer	7.69231
COG1680.1	Homomer	3.75
COG1874.1	Homomer	5
COG1882.1	Homomer	10
COG1893.1	Homomer	7.69231
COG1902.1	Monomer	5.76923
COG1940.1	Homomer	4.16667
COG1995.1	Homomer	5.55556
COG2030.1	Homomer	4.54545
COG2032.1	Homomer	2.08333
COG2070.1	Homomer	5
COG2084.1	Homomer	3.125
COG2124.1	Monomer	6.30631
COG2141.1	Homomer	3.57143
COG2175.1	Homomer	2.5
COG2230.1	Homomer	5
COG2240.1	Homomer	3.57143
COG2267.2	Homomer	11.5385
COG2273.1	Monomer	4.16667
COG2303.1	Monomer	10
COG2367.1	Monomer	3.78788
COG2602.1	Monomer	6.75676
COG2723.1	Monomer	9.09091
COG2730.1	Monomer	6.94444
COG2746.1	Homomer	9.09091
COG2837.2	Homomer	4.54545
COG2897.1	Monomer	10
COG2942.1	Monomer	11.1111
COG3119.1	Monomer	17.6471
COG3250.1	Homomer	3.0303
COG3325.1	Monomer	7.69231
COG3338.1	Homomer	9.7561
COG3405.1	Monomer	7.14286
COG3407.1	Homomer	12.5
COG3491.1	Monomer	13.3333
COG3507.1	Monomer	4.54545
COG3525.1	Monomer	14.2857
COG3693.1	Monomer	10
COG3866.1	Monomer	13.6364
COG3938.1	Homomer	4.54545
COG4122.1	Homomer	3.125
COG4284.1	Monomer	5
COG4870.1	Monomer	5.88235
COG4948.1	Homomer	2.46914
COG5078.1	Monomer	10
COG5285.1	Monomer	11.1111
COG5640.1	Monomer	12.8571
KOG0406.1	Homomer	6.52174
KOG1192.1	Monomer	6.52174
KOG1642.1	Monomer	5
KOG1695.1	Homomer	1.06383
2C8JB.1	Monomer	0
COG0001.1	Homomer	0
COG0015.1	Homomer	0
COG0019.1	Homomer	0
COG0028.1	Homomer	0
COG0036.1	Homomer	0
COG0039.1	Homomer	0
COG0041.1	Homomer	0
COG0059.1	Homomer	0
COG0075.1	Homomer	0
COG0076.1	Homomer	0
COG0078.1	Homomer	0
COG0079.1	Homomer	0
COG0104.1	Homomer	0
COG0110.1	Homomer	0
COG0111.1	Homomer	0
COG0112.1	Homomer	0
COG0114.1	Homomer	0
COG0124.1	Homomer	0
COG0125.1	Homomer	0
COG0142.1	Homomer	0
COG0157.1	Homomer	0
COG0158.1	Homomer	0
COG0160.1	Homomer	0
COG0161.1	Homomer	0
COG0166.1	Homomer	0
COG0171.1	Homomer	0
COG0174.1	Homomer	0
COG0183.1	Homomer	0
COG0191.1	Homomer	0
COG0192.1	Homomer	0
COG0205.1	Homomer	0
COG0208.1	Homomer	0
COG0219.1	Homomer	0
COG0221.1	Homomer	0
COG0235.1	Homomer	0
COG0240.1	Homomer	0
COG0245.1	Homomer	0
COG0251.1	Homomer	0
COG0252.1	Homomer	0
COG0260.1	Homomer	0
COG0282.1	Homomer	0
COG0284.1	Homomer	0
COG0288.1	Homomer	0
COG0295.1	Homomer	0
COG0304.1	Homomer	0
COG0329.1	Homomer	0
COG0332.1	Homomer	0
COG0334.1	Homomer	0
COG0336.1	Homomer	0
COG0362.1	Homomer	0
COG0372.1	Homomer	0
COG0381.1	Homomer	0
COG0399.1	Homomer	0
COG0414.1	Homomer	0
COG0421.1	Homomer	0
COG0436.1	Homomer	0
COG0450.1	Homomer	0
COG0461.1	Homomer	0
COG0462.1	Homomer	0
COG0469.1	Homomer	0
COG0473.1	Homomer	0
COG0492.1	Homomer	0
COG0499.1	Homomer	0
COG0503.1	Homomer	0
COG0516.1	Homomer	0
COG0528.1	Homomer	0
COG0537.1	Homomer	0
COG0538.1	Homomer	0
COG0626.1	Homomer	0
COG0634.1	Homomer	0
COG0655.1	Homomer	0
COG0669.1	Homomer	0
COG0698.1	Homomer	0
COG0720.1	Homomer	0
COG0736.1	Homomer	0
COG0756.1	Homomer	0
COG0757.1	Homomer	0
COG0764.1	Homomer	0
COG0775.1	Homomer	0
COG0778.1	Homomer	0
COG0783.1	Homomer	0
COG0787.1	Homomer	0
COG0813.1	Homomer	0
COG1012.1	Homomer	0
COG1045.1	Homomer	0
COG1062.1	Homomer	0
COG1063.1	Homomer	0
COG1104.1	Homomer	0
COG1167.1	Homomer	0
COG1182.1	Homomer	0
COG1190.1	Homomer	0
COG1211.1	Homomer	0
COG1212.1	Homomer	0
COG1249.1	Homomer	0
COG1250.1	Homomer	0
COG1304.1	Homomer	0
COG1385.1	Homomer	0
COG1448.1	Homomer	0
COG1528.1	Homomer	0
COG1539.1	Homomer	0
COG1611.1	Homomer	0
COG1686.1	Monomer	0
COG1778.1	Homomer	0
COG1850.1	Homomer	0
COG1853.1	Homomer	0
COG1898.1	Homomer	0
COG1932.1	Homomer	0
COG1957.1	Homomer	0
COG1960.1	Homomer	0
COG2021.1	Homomer	0
COG2050.1	Homomer	0
COG2115.1	Homomer	0
COG2171.1	Homomer	0
COG2193.1	Homomer	0
COG2351.1	Homomer	0
COG2368.1	Homomer	0
COG2820.1	Homomer	0
COG2877.1	Homomer	0
COG2986.1	Homomer	0
COG3253.1	Homomer	0
COG3424.1	Homomer	0
COG3485.1	Homomer	0
COG3588.1	Homomer	0
COG3979.1	Monomer	0
COG4638.1	Homomer	0
COG4799.1	Homomer	0
COG4992.1	Homomer	0
COG5434.1	Monomer	0
KOG3178.1	Homomer	0

## Sheet: C
OG	Root	Changes
28MUD.1	Monomer	8
2BPI7.1	Monomer	0
2C0PQ.1	Monomer	11.3636
2C38W.1	Monomer	2.77778
COG0005.1	Homomer	2.38095
COG0006.1	Homomer	3.0303
COG0008.1	Monomer	3.84615
COG0010.1	Homomer	11.6279
COG0015.1	Homomer	2.17391
COG0020.1	Homomer	3.33333
COG0021.1	Homomer	3.33333
COG0024.1	Monomer	10.5263
COG0028.1	Homomer	8.82353
COG0031.1	Homomer	1.92308
COG0039.1	Homomer	1.85185
COG0041.1	Homomer	4.54545
COG0059.1	Homomer	0
COG0075.1	Homomer	0
COG0076.1	Homomer	2.08333
COG0078.1	Homomer	3.22581
COG0104.1	Homomer	0
COG0105.1	Homomer	4.87805
COG0106.1	Monomer	10
COG0110.1	Homomer	0
COG0111.1	Homomer	0
COG0112.1	Homomer	1.85185
COG0115.1	Homomer	4.7619
COG0119.1	Homomer	5
COG0120.1	Homomer	2.94118
COG0123.1	Monomer	20
COG0125.1	Homomer	0
COG0126.1	Monomer	5.26316
COG0128.1	Monomer	5.55556
COG0136.1	Homomer	7.5
COG0142.1	Homomer	0
COG0148.1	Homomer	5.17241
COG0149.1	Homomer	0.892857
COG0156.1	Homomer	3.57143
COG0157.1	Homomer	8.33333
COG0158.1	Homomer	4.54545
COG0160.1	Homomer	10
COG0161.1	Homomer	0
COG0166.1	Homomer	0
COG0171.1	Homomer	0
COG0172.1	Homomer	5
COG0174.1	Homomer	3.84615
COG0179.1	Homomer	5.55556
COG0180.1	Homomer	2.5
COG0183.1	Homomer	4.54545
COG0190.1	Homomer	9.09091
COG0193.1	Monomer	4.16667
COG0205.1	Homomer	5.55556
COG0207.1	Homomer	2.17391
COG0208.1	Homomer	0
COG0221.1	Homomer	3.57143
COG0235.1	Homomer	4.54545
COG0240.1	Homomer	0
COG0242.1	Monomer	14.2857
COG0245.1	Homomer	0
COG0251.1	Homomer	2.38095
COG0252.1	Homomer	0
COG0262.1	Monomer	13.7931
COG0274.1	Homomer	8
COG0277.1	Monomer	5.35714
COG0288.1	Homomer	12.1212
COG0289.1	Homomer	4.16667
COG0295.1	Homomer	4.16667
COG0296.1	Monomer	9.09091
COG0318.1	Monomer	7.89474
COG0329.1	Homomer	4.80769
COG0331.1	Monomer	6.25
COG0334.1	Homomer	0
COG0363.1	Monomer	10.5263
COG0365.1	Monomer	21.4286
COG0366.1	Monomer	9.02256
COG0372.1	Homomer	0
COG0386.1	Monomer	7.69231
COG0388.1	Homomer	2.63158
COG0394.1	Monomer	19.4444
COG0399.1	Homomer	0
COG0402.2	Homomer	4.54545
COG0414.1	Homomer	0
COG0421.1	Homomer	0
COG0436.1	Homomer	0
COG0438.1	Monomer	22.7273
COG0446.1	Monomer	12.1212
COG0450.1	Homomer	7.40741
COG0451.1	Homomer	2.77778
COG0454.1	Homomer	5.26316
COG0469.1	Homomer	2.77778
COG0473.1	Homomer	0
COG0483.1	Homomer	3.33333
COG0491.1	Monomer	15.6627
COG0492.1	Homomer	0
COG0494.1	Monomer	8
COG0499.1	Homomer	3.125
COG0500.1	Monomer	17.6471
COG0503.1	Homomer	0
COG0521.1	Homomer	7.14286
COG0524.1	Homomer	2.77778
COG0528.1	Homomer	10
COG0537.1	Homomer	0
COG0545.1	Monomer	15.7895
COG0561.2	Monomer	6.66667
COG0563.1	Monomer	7.8125
COG0584.1	Monomer	16.6667
COG0596.1	Monomer	16.3043
COG0604.1	Homomer	4.16667
COG0607.1	Monomer	5.55556
COG0623.1	Homomer	6.25
COG0624.1	Homomer	2.22222
COG0625.1	Homomer	1.04167
COG0626.1	Homomer	1.78571
COG0634.1	Homomer	13.6364
COG0652.1	Monomer	5
COG0654.1	Monomer	9.67742
COG0656.1	Monomer	9.30233
COG0657.1	Homomer	8.69565
COG0665.1	Monomer	8
COG0667.1	Monomer	20
COG0669.1	Homomer	7.69231
COG0673.1	Homomer	4.83871
COG0693.1	Homomer	6.66667
COG0698.1	Homomer	0
COG0753.1	Homomer	1.66667
COG0757.1	Homomer	10.7143
COG0764.1	Homomer	5
COG0768.1	Monomer	7.14286
COG0775.1	Homomer	0
COG0778.1	Homomer	1.92308
COG0783.1	Homomer	3.84615
COG0787.1	Homomer	0
COG1012.1	Homomer	5.84795
COG1024.1	Homomer	2.34375
COG1028.1	Homomer	5.86735
COG1052.1	Homomer	1.6129
COG1062.1	Homomer	0
COG1063.1	Homomer	13.4615
COG1100.1	Monomer	4.65116
COG1109.1	Monomer	5.55556
COG1167.1	Homomer	0
COG1171.1	Homomer	0
COG1181.1	Homomer	2.77778
COG1182.1	Homomer	0
COG1209.1	Homomer	10
COG1212.1	Homomer	0
COG1249.1	Homomer	0
COG1250.1	Homomer	0
COG1335.1	Homomer	10
COG1385.1	Homomer	0
COG1404.1	Monomer	10
COG1472.1	Monomer	10.1449
COG1501.1	Monomer	28.5714
COG1524.1	Monomer	10
COG1621.1	Monomer	15
COG1670.1	Homomer	4.34783
COG1680.1	Monomer	7.5
COG1778.1	Homomer	0
COG1816.1	Monomer	13.6364
COG1893.1	Homomer	7.69231
COG1902.1	Monomer	7.69231
COG1940.1	Homomer	4.16667
COG1957.1	Homomer	6.66667
COG1960.1	Homomer	7.84314
COG1995.1	Homomer	5.55556
COG2021.1	Homomer	0
COG2030.1	Homomer	5.26316
COG2032.1	Homomer	2.08333
COG2070.1	Homomer	5
COG2084.1	Homomer	17.2414
COG2124.1	Monomer	6.75676
COG2132.1	Monomer	8.33333
COG2141.1	Homomer	3.57143
COG2171.1	Homomer	4.16667
COG2240.1	Homomer	3.57143
COG2272.1	Monomer	13.8889
COG2273.1	Monomer	4.16667
COG2303.1	Monomer	10
COG2351.1	Homomer	5.26316
COG2367.1	Monomer	3.78788
COG2453.2	Monomer	18.1818
COG2602.1	Monomer	6.75676
COG2723.1	Monomer	12.1495
COG2730.1	Monomer	6.94444
COG2746.1	Homomer	9.09091
COG2820.1	Homomer	0
COG2837.2	Homomer	4.54545
COG2877.1	Homomer	4.16667
COG2897.1	Monomer	10
COG2942.1	Monomer	11.1111
COG3119.1	Monomer	20.5882
COG3250.1	Homomer	2.27273
COG3325.1	Monomer	7.69231
COG3338.1	Monomer	12.1212
COG3405.1	Monomer	7.14286
COG3407.1	Homomer	12.5
COG3424.1	Homomer	0
COG3491.1	Monomer	16.6667
COG3507.1	Monomer	4.54545
COG3525.1	Monomer	20.8333
COG3693.1	Monomer	10
COG3866.1	Monomer	13.6364
COG3938.1	Homomer	4.54545
COG4122.1	Homomer	3.125
COG4284.1	Monomer	5
COG4638.1	Homomer	0
COG4799.1	Homomer	15
COG4870.1	Monomer	5.88235
COG4948.1	Homomer	9.61538
COG4992.1	Homomer	0
COG5078.1	Monomer	10
COG5285.1	Monomer	11.1111
COG5640.1	Monomer	14.2857
KOG0406.1	Homomer	6.52174
KOG1192.1	Monomer	4.65116
KOG1642.1	Monomer	5
KOG1695.1	Homomer	1.06383
KOG3178.1	Homomer	0
2C8JB.1	Monomer	0
COG0001.1	Homomer	0
COG0019.1	Homomer	0
COG0079.1	Homomer	0
COG0114.1	Homomer	0
COG0124.1	Homomer	0
COG0219.1	Homomer	0
COG0260.1	Homomer	0
COG0282.1	Homomer	0
COG0284.1	Homomer	0
COG0304.1	Homomer	0
COG0332.1	Homomer	0
COG0336.1	Homomer	0
COG0362.1	Homomer	0
COG0461.1	Homomer	0
COG0538.1	Homomer	0
COG0655.1	Homomer	0
COG0736.1	Homomer	0
COG0756.1	Homomer	0
COG0813.1	Homomer	0
COG1104.1	Homomer	0
COG1190.1	Homomer	0
COG1211.1	Homomer	0
COG1448.1	Homomer	0
COG1528.1	Homomer	0
COG1539.1	Homomer	0
COG1686.1	Monomer	0
COG1853.1	Homomer	0
COG1898.1	Homomer	0
COG1932.1	Homomer	0
COG2115.1	Homomer	0
COG2193.1	Homomer	0
COG2368.1	Homomer	0
COG3485.1	Homomer	0
COG3979.1	Monomer	0
COG5434.1	Monomer	0

## Sheet: D
OG	Root	Area
28MUD.1	Monomer	1294.09
2BPI7.1	Monomer	1236.57
2C0PQ.1	Monomer	763.354
2C38W.1	Monomer	713.04
COG0005.1	Homomer	2231.72
COG0006.1	Homomer	2013.45
COG0008.1	Monomer	288.835
COG0010.1	Homomer	2867.14
COG0015.1	Homomer	6929.55
COG0020.1	Homomer	1844.47
COG0021.1	Homomer	4065.06
COG0024.1	Monomer	1013.85
COG0028.1	Homomer	4778.99
COG0031.1	Homomer	2227.99
COG0039.1	Homomer	3164.41
COG0041.1	Homomer	3718.39
COG0059.1	Homomer	5365.26
COG0075.1	Homomer	3415.86
COG0076.1	Homomer	6198.42
COG0078.1	Homomer	2608.26
COG0104.1	Homomer	2491.73
COG0105.1	Homomer	2187.75
COG0106.1	Monomer	1346.83
COG0110.1	Homomer	2491.44
COG0111.1	Homomer	2344.8
COG0112.1	Homomer	4134.22
COG0115.1	Homomer	2968.7
COG0119.1	Homomer	2852.38
COG0120.1	Homomer	1424.46
COG0123.1	Monomer	2462.77
COG0125.1	Homomer	847.81
COG0126.1	Monomer	1483.08
COG0128.1	Monomer	1616.02
COG0136.1	Homomer	2836.19
COG0142.1	Homomer	2056.12
COG0148.1	Homomer	2222.76
COG0149.1	Homomer	1637.28
COG0156.1	Homomer	4104.72
COG0157.1	Homomer	3528.5
COG0158.1	Homomer	3227.19
COG0160.1	Homomer	5214.2
COG0161.1	Homomer	5114.91
COG0166.1	Homomer	6061.45
COG0171.1	Homomer	3366.89
COG0172.1	Homomer	2470.56
COG0174.1	Homomer	4954.02
COG0179.1	Homomer	1994.11
COG0180.1	Homomer	2074.74
COG0183.1	Homomer	3127.09
COG0190.1	Homomer	1467.39
COG0193.1	Monomer	510.035
COG0205.1	Homomer	2777.96
COG0207.1	Homomer	2295.21
COG0208.1	Homomer	2144.09
COG0221.1	Homomer	2293.49
COG0235.1	Homomer	2351.96
COG0240.1	Homomer	1685.12
COG0242.1	Monomer	982.567
COG0245.1	Homomer	2175.42
COG0251.1	Homomer	1883.47
COG0252.1	Homomer	3519.34
COG0262.1	Monomer	777.263
COG0274.1	Homomer	1382.75
COG0277.1	Monomer	3064.4
COG0288.1	Homomer	3790.82
COG0289.1	Homomer	2818.1
COG0295.1	Homomer	2138.79
COG0296.1	Monomer	1464.55
COG0318.1	Monomer	1822.73
COG0329.1	Homomer	2292.22
COG0331.1	Monomer	1376.23
COG0334.1	Homomer	3555.85
COG0363.1	Monomer	1323.17
COG0365.1	Monomer	1349.4
COG0366.1	Monomer	1631.96
COG0372.1	Homomer	4877.08
COG0386.1	Monomer	1145.13
COG0388.1	Homomer	3321.9
COG0394.1	Monomer	639.879
COG0399.1	Homomer	2563.93
COG0402.2	Homomer	2580.68
COG0414.1	Homomer	1271.22
COG0421.1	Homomer	2092.89
COG0436.1	Homomer	3037.55
COG0438.1	Monomer	2226.65
COG0446.1	Monomer	2445.73
COG0450.1	Homomer	2669.47
COG0451.1	Homomer	1634.03
COG0454.1	Homomer	2460.45
COG0469.1	Homomer	3262.48
COG0473.1	Homomer	2577.62
COG0483.1	Homomer	1636.78
COG0491.1	Monomer	1165
COG0492.1	Homomer	2112.95
COG0494.1	Monomer	1648.95
COG0499.1	Homomer	4822.61
COG0500.1	Monomer	1844.09
COG0503.1	Homomer	1688.4
COG0521.1	Homomer	1439.29
COG0524.1	Homomer	1414.22
COG0528.1	Homomer	2503.64
COG0537.1	Homomer	2457.47
COG0545.1	Monomer	1496.35
COG0561.2	Monomer	965.452
COG0563.1	Monomer	1059.73
COG0584.1	Monomer	834.916
COG0596.1	Monomer	1355.31
COG0604.1	Homomer	1620.7
COG0607.1	Monomer	2186.68
COG0623.1	Homomer	3515.75
COG0624.1	Homomer	2300.74
COG0625.1	Homomer	1531.92
COG0626.1	Homomer	4516.01
COG0634.1	Homomer	2065.61
COG0652.1	Monomer	1519.21
COG0654.1	Monomer	1389.74
COG0656.1	Monomer	939.404
COG0657.1	Homomer	1450.81
COG0665.1	Monomer	1688.71
COG0667.1	Monomer	1821.86
COG0669.1	Homomer	2101.75
COG0673.1	Homomer	2471.3
COG0693.1	Homomer	1337.34
COG0698.1	Homomer	1885.43
COG0753.1	Homomer	11174.2
COG0757.1	Homomer	2008.78
COG0764.1	Homomer	2202.55
COG0768.1	Monomer	1813.26
COG0775.1	Homomer	1838.41
COG0778.1	Homomer	3756.06
COG0783.1	Homomer	3197.61
COG0787.1	Homomer	2920.77
COG1012.1	Homomer	4159.61
COG1024.1	Homomer	3483.93
COG1028.1	Homomer	3028.39
COG1052.1	Homomer	3150.62
COG1062.1	Homomer	1697.43
COG1063.1	Homomer	2644.29
COG1100.1	Monomer	741.534
COG1109.1	Monomer	1245.12
COG1167.1	Homomer	4015.26
COG1171.1	Homomer	1067.18
COG1181.1	Homomer	1694.15
COG1182.1	Homomer	1334.02
COG1209.1	Homomer	2407.22
COG1212.1	Homomer	1359.5
COG1249.1	Homomer	3571.05
COG1250.1	Homomer	2514.48
COG1335.1	Homomer	2256.48
COG1385.1	Homomer	1357.22
COG1404.1	Monomer	1846.28
COG1472.1	Monomer	2063.46
COG1501.1	Monomer	2496.14
COG1524.1	Monomer	1478
COG1621.1	Monomer	1823.85
COG1670.1	Homomer	1798.9
COG1680.1	Monomer	1000.08
COG1778.1	Homomer	2206.67
COG1816.1	Monomer	1333.2
COG1893.1	Homomer	944.54
COG1902.1	Monomer	1550.04
COG1940.1	Homomer	1641.73
COG1957.1	Homomer	1745.44
COG1960.1	Homomer	4014.24
COG1995.1	Homomer	1486.99
COG2021.1	Homomer	1870.84
COG2030.1	Homomer	2161.92
COG2032.1	Homomer	760.148
COG2070.1	Homomer	1624.87
COG2084.1	Homomer	3317.44
COG2124.1	Monomer	1422.76
COG2132.1	Monomer	2843.29
COG2141.1	Homomer	2706.04
COG2171.1	Homomer	3141.58
COG2240.1	Homomer	1831.07
COG2272.1	Monomer	1099.22
COG2273.1	Monomer	632.065
COG2303.1	Monomer	4048.27
COG2351.1	Homomer	1606.24
COG2367.1	Monomer	1010.1
COG2453.2	Monomer	1083.72
COG2602.1	Monomer	926.595
COG2723.1	Monomer	1661.79
COG2730.1	Monomer	913.541
COG2746.1	Homomer	1265.23
COG2820.1	Homomer	2996.82
COG2837.2	Homomer	1989.71
COG2877.1	Homomer	2786.31
COG2897.1	Monomer	1017.63
COG2942.1	Monomer	1623.3
COG3119.1	Monomer	2656.91
COG3250.1	Homomer	3466.43
COG3325.1	Monomer	1013.07
COG3338.1	Monomer	896.016
COG3405.1	Monomer	873.607
COG3407.1	Homomer	1252.06
COG3424.1	Homomer	2606.74
COG3491.1	Monomer	1844.99
COG3507.1	Monomer	2351.53
COG3525.1	Monomer	2333.66
COG3693.1	Monomer	784.357
COG3866.1	Monomer	1046.64
COG3938.1	Homomer	1566.19
COG4122.1	Homomer	1924.19
COG4284.1	Monomer	1961.52
COG4638.1	Homomer	2706.15
COG4799.1	Homomer	6596.52
COG4870.1	Monomer	1154.65
COG4948.1	Homomer	3166.04
COG4992.1	Homomer	4781.22
COG5078.1	Monomer	809.555
COG5285.1	Monomer	1765.14
COG5640.1	Monomer	891.159
KOG0406.1	Homomer	1084.51
KOG1192.1	Monomer	572.029
KOG1642.1	Monomer	485.61
KOG1695.1	Homomer	1356.85
KOG3178.1	Homomer	4396.17
COG0001.1	Homomer	4046.15
COG0019.1	Homomer	3249.02
COG0079.1	Homomer	2741.56
COG0114.1	Homomer	7216.19
COG0124.1	Homomer	3914.4
COG0219.1	Homomer	1525.39
COG0260.1	Homomer	3800.68
COG0282.1	Homomer	2995.38
COG0284.1	Homomer	1840.53
COG0304.1	Homomer	3176.66
COG0332.1	Homomer	2628.01
COG0336.1	Homomer	3629.43
COG0362.1	Homomer	5639.77
COG0461.1	Homomer	1285.27
COG0538.1	Homomer	3455.52
COG0655.1	Homomer	2936.53
COG0736.1	Homomer	1428.08
COG0756.1	Homomer	3298.96
COG0813.1	Homomer	3228.71
COG1104.1	Homomer	2544.68
COG1190.1	Homomer	4405.99
COG1211.1	Homomer	1970.19
COG1448.1	Homomer	3122.14
COG1528.1	Homomer	3583.52
COG1539.1	Homomer	2432.81
COG1853.1	Homomer	2792.03
COG1898.1	Homomer	1555.67
COG1932.1	Homomer	1998.39
COG2115.1	Homomer	7506.06
COG2193.1	Homomer	3049.35
COG2368.1	Homomer	6669.64
COG3485.1	Homomer	3101.75

## Sheet: E
OG	Type	Change
COG0005.1	increasing	9.52381
COG0005.1	decreasing	2.38095
COG0006.1	increasing	0
COG0006.1	decreasing	3.0303
COG0010.1	increasing	2.32558
COG0010.1	decreasing	11.6279
COG0015.1	increasing	0
COG0015.1	decreasing	2.17391
COG0020.1	increasing	0
COG0020.1	decreasing	3.33333
COG0021.1	increasing	0
COG0021.1	decreasing	3.33333
COG0028.1	increasing	0
COG0028.1	decreasing	8.82353
COG0031.1	increasing	5.76923
COG0031.1	decreasing	1.92308
COG0039.1	increasing	1.85185
COG0039.1	decreasing	1.85185
COG0041.1	increasing	0
COG0041.1	decreasing	4.54545
COG0059.1	increasing	10.5263
COG0059.1	decreasing	0
COG0075.1	increasing	15.3846
COG0075.1	decreasing	0
COG0076.1	increasing	4.16667
COG0076.1	decreasing	2.08333
COG0078.1	increasing	12.9032
COG0078.1	decreasing	3.22581
COG0104.1	increasing	3.84615
COG0104.1	decreasing	0
COG0105.1	increasing	3.65854
COG0105.1	decreasing	4.87805
COG0110.1	increasing	2.63158
COG0110.1	decreasing	0
COG0111.1	increasing	8.82353
COG0111.1	decreasing	0
COG0112.1	increasing	1.85185
COG0112.1	decreasing	1.85185
COG0115.1	increasing	3.1746
COG0115.1	decreasing	4.7619
COG0119.1	increasing	0
COG0119.1	decreasing	5
COG0120.1	increasing	2.94118
COG0120.1	decreasing	2.94118
COG0125.1	increasing	3.84615
COG0125.1	decreasing	0
COG0136.1	increasing	5
COG0136.1	decreasing	7.5
COG0142.1	increasing	2.63158
COG0142.1	decreasing	0
COG0148.1	increasing	10.3448
COG0148.1	decreasing	5.17241
COG0149.1	increasing	3.57143
COG0149.1	decreasing	0.892857
COG0156.1	increasing	0
COG0156.1	decreasing	3.57143
COG0157.1	increasing	4.16667
COG0157.1	decreasing	8.33333
COG0158.1	increasing	0
COG0158.1	decreasing	4.54545
COG0160.1	increasing	0
COG0160.1	decreasing	10
COG0161.1	increasing	5.88235
COG0161.1	decreasing	0
COG0166.1	increasing	2.5
COG0166.1	decreasing	0
COG0171.1	increasing	5.55556
COG0171.1	decreasing	0
COG0172.1	increasing	0
COG0172.1	decreasing	5
COG0174.1	increasing	0
COG0174.1	decreasing	3.84615
COG0179.1	increasing	0
COG0179.1	decreasing	5.55556
COG0180.1	increasing	2.5
COG0180.1	decreasing	2.5
COG0183.1	increasing	1.51515
COG0183.1	decreasing	4.54545
COG0190.1	increasing	0
COG0190.1	decreasing	9.09091
COG0205.1	increasing	5.55556
COG0205.1	decreasing	5.55556
COG0207.1	increasing	0
COG0207.1	decreasing	2.17391
COG0208.1	increasing	3.33333
COG0208.1	decreasing	0
COG0221.1	increasing	3.57143
COG0221.1	decreasing	3.57143
COG0235.1	increasing	4.54545
COG0235.1	decreasing	4.54545
COG0245.1	increasing	3.84615
COG0245.1	decreasing	0
COG0251.1	increasing	4.7619
COG0251.1	decreasing	2.38095
COG0252.1	increasing	7.14286
COG0252.1	decreasing	0
COG0274.1	increasing	8
COG0274.1	decreasing	8
COG0288.1	increasing	6.06061
COG0288.1	decreasing	12.1212
COG0289.1	increasing	0
COG0289.1	decreasing	4.16667
COG0295.1	increasing	0
COG0295.1	decreasing	4.16667
COG0329.1	increasing	0.961538
COG0329.1	decreasing	4.80769
COG0372.1	increasing	5.35714
COG0372.1	decreasing	0
COG0388.1	increasing	10.5263
COG0388.1	decreasing	2.63158
COG0399.1	increasing	2.38095
COG0399.1	decreasing	0
COG0402.2	increasing	4.54545
COG0402.2	decreasing	4.54545
COG0414.1	increasing	3.84615
COG0414.1	decreasing	0
COG0421.1	increasing	10
COG0421.1	decreasing	0
COG0436.1	increasing	3.94737
COG0436.1	decreasing	0
COG0450.1	increasing	7.40741
COG0450.1	decreasing	7.40741
COG0451.1	increasing	5.55556
COG0451.1	decreasing	2.77778
COG0454.1	increasing	3.50877
COG0454.1	decreasing	5.26316
COG0469.1	increasing	0
COG0469.1	decreasing	2.77778
COG0473.1	increasing	9.09091
COG0473.1	decreasing	0
COG0483.1	increasing	10
COG0483.1	decreasing	3.33333
COG0492.1	increasing	1.66667
COG0492.1	decreasing	0
COG0499.1	increasing	3.125
COG0499.1	decreasing	3.125
COG0503.1	increasing	4.54545
COG0503.1	decreasing	0
COG0521.1	increasing	10.7143
COG0521.1	decreasing	7.14286
COG0524.1	increasing	2.77778
COG0524.1	decreasing	2.77778
COG0528.1	increasing	0
COG0528.1	decreasing	10
COG0537.1	increasing	5.55556
COG0537.1	decreasing	0
COG0604.1	increasing	10.4167
COG0604.1	decreasing	4.16667
COG0623.1	increasing	2.08333
COG0623.1	decreasing	6.25
COG0624.1	increasing	2.22222
COG0624.1	decreasing	2.22222
COG0625.1	increasing	1.5625
COG0625.1	decreasing	1.04167
COG0626.1	increasing	1.78571
COG0626.1	decreasing	1.78571
COG0634.1	increasing	0
COG0634.1	decreasing	13.6364
COG0657.1	increasing	4.34783
COG0657.1	decreasing	8.69565
COG0669.1	increasing	3.84615
COG0669.1	decreasing	7.69231
COG0673.1	increasing	12.9032
COG0673.1	decreasing	4.83871
COG0693.1	increasing	13.3333
COG0693.1	decreasing	6.66667
COG0698.1	increasing	11.1111
COG0698.1	decreasing	0
COG0753.1	increasing	0
COG0753.1	decreasing	1.66667
COG0757.1	increasing	3.57143
COG0757.1	decreasing	10.7143
COG0764.1	increasing	0
COG0764.1	decreasing	5
COG0775.1	increasing	2.5
COG0775.1	decreasing	0
COG0778.1	increasing	1.92308
COG0778.1	decreasing	1.92308
COG0783.1	increasing	3.84615
COG0783.1	decreasing	3.84615
COG0787.1	increasing	3.84615
COG0787.1	decreasing	0
COG1012.1	increasing	2.33918
COG1012.1	decreasing	5.84795
COG1024.1	increasing	7.8125
COG1024.1	decreasing	2.34375
COG1028.1	increasing	0.765306
COG1028.1	decreasing	5.86735
COG1052.1	increasing	4.83871
COG1052.1	decreasing	1.6129
COG1062.1	increasing	5.88235
COG1062.1	decreasing	0
COG1063.1	increasing	0
COG1063.1	decreasing	13.4615
COG1167.1	increasing	11.1111
COG1167.1	decreasing	0
COG1171.1	increasing	4.7619
COG1171.1	decreasing	0
COG1181.1	increasing	2.77778
COG1181.1	decreasing	2.77778
COG1182.1	increasing	3.84615
COG1182.1	decreasing	0
COG1209.1	increasing	0
COG1209.1	decreasing	10
COG1212.1	increasing	5.55556
COG1212.1	decreasing	0
COG1249.1	increasing	3.48837
COG1249.1	decreasing	0
COG1250.1	increasing	10
COG1250.1	decreasing	0
COG1335.1	increasing	5
COG1335.1	decreasing	10
COG1670.1	increasing	8.69565
COG1670.1	decreasing	4.34783
COG1778.1	increasing	11.1111
COG1778.1	decreasing	0
COG1893.1	increasing	0
COG1893.1	decreasing	7.69231
COG1940.1	increasing	4.16667
COG1940.1	decreasing	4.16667
COG1957.1	increasing	0
COG1957.1	decreasing	6.66667
COG1960.1	increasing	1.96078
COG1960.1	decreasing	7.84314
COG1995.1	increasing	0
COG1995.1	decreasing	5.55556
COG2021.1	increasing	9.09091
COG2021.1	decreasing	0
COG2030.1	increasing	0
COG2030.1	decreasing	5.26316
COG2032.1	increasing	6.25
COG2032.1	decreasing	2.08333
COG2070.1	increasing	0
COG2070.1	decreasing	5
COG2084.1	increasing	0
COG2084.1	decreasing	17.2414
COG2141.1	increasing	10.7143
COG2141.1	decreasing	3.57143
COG2171.1	increasing	4.16667
COG2171.1	decreasing	4.16667
COG2240.1	increasing	3.57143
COG2240.1	decreasing	3.57143
COG2351.1	increasing	10.5263
COG2351.1	decreasing	5.26316
COG2746.1	increasing	4.54545
COG2746.1	decreasing	9.09091
COG2820.1	increasing	2.38095
COG2820.1	decreasing	0
COG2837.2	increasing	4.54545
COG2837.2	decreasing	4.54545
COG2877.1	increasing	0
COG2877.1	decreasing	4.16667
COG3250.1	increasing	4.54545
COG3250.1	decreasing	2.27273
COG3407.1	increasing	4.16667
COG3407.1	decreasing	12.5
COG3424.1	increasing	1.31579
COG3424.1	decreasing	0
COG3938.1	increasing	0
COG3938.1	decreasing	4.54545
COG4122.1	increasing	3.125
COG4122.1	decreasing	3.125
COG4638.1	increasing	8.33333
COG4638.1	decreasing	0
COG4799.1	increasing	0
COG4799.1	decreasing	15
COG4948.1	increasing	2.5641
COG4948.1	decreasing	9.61538
COG4992.1	increasing	5.88235
COG4992.1	decreasing	0
KOG0406.1	increasing	2.17391
KOG0406.1	decreasing	6.52174
KOG1695.1	increasing	1.06383
KOG1695.1	decreasing	1.06383
KOG3178.1	increasing	2.94118
KOG3178.1	decreasing	0

## Sheet: F
Root	OG	TMscore	Overlap
Monomer	28MUD.1	0.937298	75.4643
Monomer	2BPI7.1	0.95459	26.3158
Monomer	2C0PQ.1	0.83483	16.4286
Homomer	COG0005.1	0.861133	79.4971
Homomer	COG0006.1	0.829779	49.9143
Homomer	COG0010.1	0.823273	53.4648
Homomer	COG0015.1	0.874519	81.2361
Homomer	COG0020.1	0.905782	86.9926
Homomer	COG0021.1	0.957144	90.7788
Monomer	COG0024.1	0.834117	48.433
Homomer	COG0028.1	0.889689	79.5415
Homomer	COG0031.1	0.896908	83.6849
Homomer	COG0039.1	0.894415	86.5323
Homomer	COG0041.1	0.942063	88.8905
Homomer	COG0059.1	0.903164	81.9232
Homomer	COG0075.1	0.924266	84.9072
Homomer	COG0076.1	0.866082	74.4786
Homomer	COG0078.1	0.89937	75.6213
Homomer	COG0104.1	0.931543	76.976
Homomer	COG0105.1	0.944623	90.9538
Monomer	COG0106.1	0.83106	0
Homomer	COG0110.1	0.617197	53.5643
Homomer	COG0111.1	0.740423	68.5867
Homomer	COG0112.1	0.940268	90.143
Homomer	COG0115.1	0.864632	80.0187
Homomer	COG0119.1	0.827847	68.9948
Homomer	COG0120.1	0.941846	90.5089
Monomer	COG0123.1	0.835036	20.6166
Homomer	COG0125.1	0.857191	62.6634
Monomer	COG0126.1	0.78304	23.0769
Homomer	COG0136.1	0.855711	79.392
Homomer	COG0142.1	0.839269	81.5931
Homomer	COG0148.1	0.960902	86.309
Homomer	COG0149.1	0.920403	92.7867
Homomer	COG0156.1	0.924447	85.361
Homomer	COG0157.1	0.907349	89.5914
Homomer	COG0158.1	0.914026	86.2065
Homomer	COG0160.1	0.918274	88.2184
Homomer	COG0161.1	0.92518	87.9185
Homomer	COG0166.1	0.917292	83.5623
Homomer	COG0171.1	0.818947	77.8106
Homomer	COG0172.1	0.905939	90.0289
Homomer	COG0174.1	0.864286	72.469
Homomer	COG0179.1	0.859243	81.841
Homomer	COG0180.1	0.814186	84.8281
Homomer	COG0183.1	0.930048	86.4355
Homomer	COG0190.1	0.905006	83.0241
Homomer	COG0205.1	0.900831	49.5064
Homomer	COG0207.1	0.91397	92.7237
Homomer	COG0208.1	0.862308	73.2465
Homomer	COG0221.1	0.908793	75.4807
Homomer	COG0235.1	0.853327	78.376
Homomer	COG0240.1	0.840603	79.4247
Monomer	COG0242.1	0.874106	18.4641
Homomer	COG0245.1	0.913167	92.8953
Homomer	COG0251.1	0.933841	88.2639
Homomer	COG0252.1	0.893917	77.9618
Monomer	COG0262.1	0.863669	18.296
Homomer	COG0274.1	0.924716	80.4117
Monomer	COG0277.1	0.789367	63.7885
Homomer	COG0288.1	0.780765	73.9904
Homomer	COG0289.1	0.849025	86.8108
Homomer	COG0295.1	0.87467	80.2523
Monomer	COG0296.1	0.82382	0
Monomer	COG0318.1	0.796903	82.2368
Homomer	COG0329.1	0.910985	79.3339
Monomer	COG0331.1	0.94782	94.5946
Homomer	COG0334.1	0.888403	80.0754
Monomer	COG0363.1	0.891487	60.3189
Monomer	COG0365.1	0.881744	4.41176
Monomer	COG0366.1	0.753207	6.2355
Homomer	COG0372.1	0.872663	82.2182
Monomer	COG0386.1	0.887836	72.7071
Homomer	COG0388.1	0.86773	80.5747
Monomer	COG0394.1	0.832152	17.4634
Homomer	COG0399.1	0.907486	82.7444
Homomer	COG0402.2	0.872678	73.7615
Homomer	COG0414.1	0.886483	78.3082
Homomer	COG0421.1	0.886727	83.4496
Homomer	COG0436.1	0.867649	80.8614
Monomer	COG0438.1	0.769893	7.53765
Monomer	COG0446.1	0.721737	20.5223
Homomer	COG0450.1	0.886579	81.641
Homomer	COG0451.1	0.802853	66.875
Homomer	COG0454.1	0.737733	67.8373
Homomer	COG0469.1	0.902025	81.6697
Homomer	COG0473.1	0.892957	86.0483
Homomer	COG0483.1	0.870866	79.1978
Monomer	COG0491.1	0.729601	8.16185
Homomer	COG0492.1	0.741306	71.435
Monomer	COG0494.1	0.749248	40.6457
Homomer	COG0499.1	0.949415	91.9612
Monomer	COG0500.1	0.646662	8.17641
Homomer	COG0503.1	0.891389	89.607
Homomer	COG0521.1	0.893571	71.7942
Homomer	COG0524.1	0.830493	65.9948
Homomer	COG0528.1	0.884668	76.8762
Homomer	COG0537.1	0.783149	84.4806
Monomer	COG0545.1	0.794465	0.833333
Monomer	COG0561.2	0.827743	8.64197
Monomer	COG0563.1	0.78022	32.1784
Monomer	COG0584.1	0.809313	0
Monomer	COG0596.1	0.776786	8.51312
Homomer	COG0604.1	0.833558	64.4393
Homomer	COG0623.1	0.94271	91.1782
Homomer	COG0624.1	0.747128	70.9728
Homomer	COG0625.1	0.832631	83.5098
Homomer	COG0626.1	0.944481	89.1726
Homomer	COG0634.1	0.886158	76.5442
Monomer	COG0652.1	0.54041	5.88235
Monomer	COG0654.1	0.800045	39.3849
Monomer	COG0656.1	0.922697	9.88399
Homomer	COG0657.1	0.849529	44.6133
Monomer	COG0665.1	0.835579	32.4635
Monomer	COG0667.1	0.798538	11.4318
Homomer	COG0669.1	0.940456	91.0549
Homomer	COG0673.1	0.794679	57.3906
Homomer	COG0693.1	0.850843	34.1384
Homomer	COG0698.1	0.922233	91.0606
Homomer	COG0753.1	0.951336	91.3644
Homomer	COG0757.1	0.911545	91.644
Homomer	COG0764.1	0.912294	89.9332
Monomer	COG0768.1	0.62105	0
Homomer	COG0775.1	0.889389	89.6519
Homomer	COG0778.1	0.761642	75.0999
Homomer	COG0783.1	0.899827	87.6114
Homomer	COG0787.1	0.887274	82.5851
Homomer	COG1012.1	0.91401	76.3531
Homomer	COG1024.1	0.823305	75.0693
Homomer	COG1028.1	0.869193	83.0698
Homomer	COG1052.1	0.845416	81.4446
Homomer	COG1062.1	0.955344	87.3288
Homomer	COG1063.1	0.876159	82.5922
Monomer	COG1100.1	0.900757	11.4719
Monomer	COG1109.1	0.94498	87.0851
Homomer	COG1167.1	0.856315	47.8301
Homomer	COG1171.1	0.89114	46.1769
Homomer	COG1181.1	0.867795	71.8914
Homomer	COG1182.1	0.88021	90.2896
Homomer	COG1209.1	0.96097	84.5584
Homomer	COG1212.1	0.88933	90.6922
Homomer	COG1249.1	0.922402	86.1865
Homomer	COG1250.1	0.865069	86.3293
Homomer	COG1335.1	0.828543	70.5041
Homomer	COG1385.1	0.807302	78.5729
Monomer	COG1404.1	0.75623	28.3951
Monomer	COG1472.1	0.747874	1.42509
Monomer	COG1501.1	0.787282	13.3677
Monomer	COG1524.1	0.717693	20.1243
Monomer	COG1621.1	0.878613	58.338
Homomer	COG1670.1	0.815171	73.5027
Monomer	COG1680.1	0.776323	0
Homomer	COG1778.1	0.913141	82.5687
Monomer	COG1816.1	0.864203	4.54545
Homomer	COG1893.1	0.842469	66.1919
Monomer	COG1902.1	0.900762	57.824
Homomer	COG1940.1	0.824593	79.8686
Homomer	COG1957.1	0.911666	73.6325
Homomer	COG1960.1	0.853981	67.6269
Homomer	COG1995.1	0.852155	87.3137
Homomer	COG2021.1	0.871562	74.3692
Homomer	COG2030.1	0.751472	28.8748
Homomer	COG2032.1	0.889962	62.583
Homomer	COG2070.1	0.89797	84.9835
Homomer	COG2084.1	0.778721	76.1301
Monomer	COG2124.1	0.821058	17.741
Monomer	COG2132.1	0.767698	45.9083
Homomer	COG2141.1	0.80872	75.1109
Homomer	COG2171.1	0.781993	72.7084
Homomer	COG2240.1	0.909841	85.0088
Monomer	COG2272.1	0.852213	22.2222
Monomer	COG2303.1	0.785806	28.6258
Homomer	COG2351.1	0.893385	89.3591
Monomer	COG2367.1	0.921428	43.9151
Monomer	COG2453.2	0.728738	17.5466
Monomer	COG2602.1	0.92096	82.4388
Monomer	COG2723.1	0.91255	13.6217
Monomer	COG2730.1	0.738037	5.39904
Homomer	COG2746.1	0.916148	70.9746
Homomer	COG2820.1	0.876293	77.3844
Homomer	COG2837.2	0.857062	67.4539
Homomer	COG2877.1	0.927278	88.989
Monomer	COG2897.1	0.892097	31.1111
Monomer	COG2942.1	0.880187	65.2137
Monomer	COG3119.1	0.746179	6.3388
Homomer	COG3250.1	0.854752	49.4585
Monomer	COG3325.1	0.797427	11.9048
Monomer	COG3338.1	0.898037	11.3293
Monomer	COG3405.1	0.82124	10.5263
Homomer	COG3407.1	0.918946	88.2102
Homomer	COG3424.1	0.961848	91.672
Monomer	COG3491.1	0.768517	28.0855
Monomer	COG3507.1	0.979926	76.476
Monomer	COG3525.1	0.710865	7.93434
Monomer	COG3693.1	0.84821	0
Monomer	COG3866.1	0.798797	4.2735
Homomer	COG3938.1	0.872239	87.0127
Homomer	COG4122.1	0.852708	80.2195
Monomer	COG4284.1	0.94952	94.7368
Homomer	COG4638.1	0.726689	67.6362
Homomer	COG4799.1	0.741222	74.2193
Monomer	COG4870.1	0.88938	10.5263
Homomer	COG4948.1	0.859388	72.2597
Homomer	COG4992.1	0.919307	87.3442
Monomer	COG5078.1	0.89812	92.8571
Monomer	COG5285.1	0.759134	51.0366
Monomer	COG5640.1	0.900943	30.6828
Homomer	KOG0406.1	0.859278	92.696
Monomer	KOG1192.1	0.85535	0
Homomer	KOG1695.1	0.859251	87.5158
Homomer	KOG3178.1	0.852056	86.8893
Homomer	COG0001.1	0.920363	92.8564
Homomer	COG0019.1	0.880161	82.3053
Homomer	COG0079.1	0.877199	82.1538
Homomer	COG0114.1	0.946816	93.2337
Homomer	COG0124.1	0.824682	82.1776
Homomer	COG0219.1	0.895329	88.5427
Homomer	COG0260.1	0.882582	78.2758
Homomer	COG0282.1	0.917096	92.6747
Homomer	COG0284.1	0.838217	81.2619
Homomer	COG0304.1	0.956211	90.5614
Homomer	COG0332.1	0.93185	86.4702
Homomer	COG0336.1	0.873882	90.2305
Homomer	COG0362.1	0.969055	94.1972
Homomer	COG0461.1	0.815978	84.6969
Homomer	COG0538.1	0.834653	80.7265
Homomer	COG0655.1	0.854647	86.5664
Homomer	COG0736.1	0.803991	89.1741
Homomer	COG0756.1	0.871681	89.3898
Homomer	COG0813.1	0.944652	93.1311
Homomer	COG1104.1	0.8887	83.4136
Homomer	COG1190.1	0.944448	92.7655
Homomer	COG1211.1	0.874141	84.4075
Homomer	COG1448.1	0.932985	86.1322
Homomer	COG1528.1	0.933046	89.9602
Homomer	COG1539.1	0.909765	89.6145
Homomer	COG1853.1	0.856068	87.2685
Homomer	COG1898.1	0.884738	90.4907
Homomer	COG1932.1	0.941086	89.5782
Homomer	COG2115.1	0.938959	88.963
Homomer	COG2193.1	0.962903	90.0225
Homomer	COG2368.1	0.900943	81.2103
Homomer	COG3485.1	0.897597	84.5524

## Sheet: G
Root	OG	Area	Overlap
Monomer	28MUD.1	1294.09	75.4643
Monomer	2BPI7.1	1236.57	26.3158
Monomer	2C0PQ.1	763.354	16.4286
Homomer	COG0005.1	2231.72	79.4971
Homomer	COG0006.1	2013.45	49.9143
Homomer	COG0010.1	2867.14	53.4648
Homomer	COG0015.1	6929.55	81.2361
Homomer	COG0020.1	1844.47	86.9926
Homomer	COG0021.1	4065.06	90.7788
Monomer	COG0024.1	1013.85	48.433
Homomer	COG0028.1	4778.99	79.5415
Homomer	COG0031.1	2227.99	83.6849
Homomer	COG0039.1	3164.41	86.5323
Homomer	COG0041.1	3718.39	88.8905
Homomer	COG0059.1	5365.26	81.9232
Homomer	COG0075.1	3415.86	84.9072
Homomer	COG0076.1	6198.42	74.4786
Homomer	COG0078.1	2608.26	75.6213
Homomer	COG0104.1	2491.73	76.976
Homomer	COG0105.1	2187.75	90.9538
Monomer	COG0106.1	1346.83	0
Homomer	COG0110.1	2491.44	53.5643
Homomer	COG0111.1	2344.8	68.5867
Homomer	COG0112.1	4134.22	90.143
Homomer	COG0115.1	2968.7	80.0187
Homomer	COG0119.1	2852.38	68.9948
Homomer	COG0120.1	1424.46	90.5089
Monomer	COG0123.1	2462.77	20.6166
Homomer	COG0125.1	847.81	62.6634
Monomer	COG0126.1	1483.08	23.0769
Homomer	COG0136.1	2836.19	79.392
Homomer	COG0142.1	2056.12	81.5931
Homomer	COG0148.1	2222.76	86.309
Homomer	COG0149.1	1637.28	92.7867
Homomer	COG0156.1	4104.72	85.361
Homomer	COG0157.1	3528.5	89.5914
Homomer	COG0158.1	3227.19	86.2065
Homomer	COG0160.1	5214.2	88.2184
Homomer	COG0161.1	5114.91	87.9185
Homomer	COG0166.1	6061.45	83.5623
Homomer	COG0171.1	3366.89	77.8106
Homomer	COG0172.1	2470.56	90.0289
Homomer	COG0174.1	4954.02	72.469
Homomer	COG0179.1	1994.11	81.841
Homomer	COG0180.1	2074.74	84.8281
Homomer	COG0183.1	3127.09	86.4355
Homomer	COG0190.1	1467.39	83.0241
Homomer	COG0205.1	2777.96	49.5064
Homomer	COG0207.1	2295.21	92.7237
Homomer	COG0208.1	2144.09	73.2465
Homomer	COG0221.1	2293.49	75.4807
Homomer	COG0235.1	2351.96	78.376
Homomer	COG0240.1	1685.12	79.4247
Monomer	COG0242.1	982.567	18.4641
Homomer	COG0245.1	2175.42	92.8953
Homomer	COG0251.1	1883.47	88.2639
Homomer	COG0252.1	3519.34	77.9618
Monomer	COG0262.1	777.263	18.296
Homomer	COG0274.1	1382.75	80.4117
Monomer	COG0277.1	3064.4	63.7885
Homomer	COG0288.1	3790.82	73.9904
Homomer	COG0289.1	2818.1	86.8108
Homomer	COG0295.1	2138.79	80.2523
Monomer	COG0296.1	1464.55	0
Monomer	COG0318.1	1822.73	82.2368
Homomer	COG0329.1	2292.22	79.3339
Monomer	COG0331.1	1376.23	94.5946
Homomer	COG0334.1	3555.85	80.0754
Monomer	COG0363.1	1323.17	60.3189
Monomer	COG0365.1	1349.4	4.41176
Monomer	COG0366.1	1631.96	6.2355
Homomer	COG0372.1	4877.08	82.2182
Monomer	COG0386.1	1145.13	72.7071
Homomer	COG0388.1	3321.9	80.5747
Monomer	COG0394.1	639.879	17.4634
Homomer	COG0399.1	2563.93	82.7444
Homomer	COG0402.2	2580.68	73.7615
Homomer	COG0414.1	1271.22	78.3082
Homomer	COG0421.1	2092.89	83.4496
Homomer	COG0436.1	3037.55	80.8614
Monomer	COG0438.1	2117.66	7.53765
Monomer	COG0446.1	2445.73	20.5223
Homomer	COG0450.1	2669.47	81.641
Homomer	COG0451.1	1634.03	66.875
Homomer	COG0454.1	2460.45	67.8373
Homomer	COG0469.1	3262.48	81.6697
Homomer	COG0473.1	2577.62	86.0483
Homomer	COG0483.1	1636.78	79.1978
Monomer	COG0491.1	1165	8.16185
Homomer	COG0492.1	2112.95	71.435
Monomer	COG0494.1	1733.54	40.6457
Homomer	COG0499.1	4822.61	91.9612
Monomer	COG0500.1	1844.09	8.17641
Homomer	COG0503.1	1688.4	89.607
Homomer	COG0521.1	1439.29	71.7942
Homomer	COG0524.1	1414.22	65.9948
Homomer	COG0528.1	2503.64	76.8762
Homomer	COG0537.1	2457.47	84.4806
Monomer	COG0545.1	1496.35	0.833333
Monomer	COG0561.2	965.452	8.64197
Monomer	COG0563.1	1059.73	32.1784
Monomer	COG0584.1	834.916	0
Monomer	COG0596.1	1355.31	8.51312
Homomer	COG0604.1	1620.7	64.4393
Homomer	COG0623.1	3515.75	91.1782
Homomer	COG0624.1	2300.74	70.9728
Homomer	COG0625.1	1531.92	83.5098
Homomer	COG0626.1	4516.01	89.1726
Homomer	COG0634.1	2065.61	76.5442
Monomer	COG0652.1	1519.21	5.88235
Monomer	COG0654.1	1389.74	39.3849
Monomer	COG0656.1	939.404	9.88399
Homomer	COG0657.1	1450.81	44.6133
Monomer	COG0665.1	1688.71	32.4635
Monomer	COG0667.1	1821.86	11.4318
Homomer	COG0669.1	2101.75	91.0549
Homomer	COG0673.1	2471.3	57.3906
Homomer	COG0693.1	1337.34	34.1384
Homomer	COG0698.1	1885.43	91.0606
Homomer	COG0753.1	11174.2	91.3644
Homomer	COG0757.1	2008.78	91.644
Homomer	COG0764.1	2202.55	89.9332
Monomer	COG0768.1	1813.26	0
Homomer	COG0775.1	1838.41	89.6519
Homomer	COG0778.1	3756.06	75.0999
Homomer	COG0783.1	3197.61	87.6114
Homomer	COG0787.1	2920.77	82.5851
Homomer	COG1012.1	4159.61	76.3531
Homomer	COG1024.1	3483.93	75.0693
Homomer	COG1028.1	3028.39	83.0698
Homomer	COG1052.1	3150.62	81.4446
Homomer	COG1062.1	1697.43	87.3288
Homomer	COG1063.1	2644.29	82.5922
Monomer	COG1100.1	741.534	11.4719
Monomer	COG1109.1	1245.12	87.0851
Homomer	COG1167.1	4015.26	47.8301
Homomer	COG1171.1	1067.18	46.1769
Homomer	COG1181.1	1694.15	71.8914
Homomer	COG1182.1	1334.02	90.2896
Homomer	COG1209.1	2407.22	84.5584
Homomer	COG1212.1	1359.5	90.6922
Homomer	COG1249.1	3571.05	86.1865
Homomer	COG1250.1	2514.48	86.3293
Homomer	COG1335.1	2256.48	70.5041
Homomer	COG1385.1	1357.22	78.5729
Monomer	COG1404.1	1846.28	28.3951
Monomer	COG1472.1	2063.46	1.42509
Monomer	COG1501.1	2496.14	13.3677
Monomer	COG1524.1	1478	20.1243
Monomer	COG1621.1	1823.85	58.338
Homomer	COG1670.1	1798.9	73.5027
Monomer	COG1680.1	1000.08	0
Homomer	COG1778.1	2206.67	82.5687
Monomer	COG1816.1	1333.2	4.54545
Homomer	COG1893.1	944.54	66.1919
Monomer	COG1902.1	1550.04	57.824
Homomer	COG1940.1	1641.73	79.8686
Homomer	COG1957.1	1745.44	73.6325
Homomer	COG1960.1	4014.24	67.6269
Homomer	COG1995.1	1486.99	87.3137
Homomer	COG2021.1	1870.84	74.3692
Homomer	COG2030.1	2161.92	28.8748
Homomer	COG2032.1	760.148	62.583
Homomer	COG2070.1	1624.87	84.9835
Homomer	COG2084.1	3317.44	76.1301
Monomer	COG2124.1	1422.76	17.741
Monomer	COG2132.1	2843.29	45.9083
Homomer	COG2141.1	2706.04	75.1109
Homomer	COG2171.1	3141.58	72.7084
Homomer	COG2240.1	1831.07	85.0088
Monomer	COG2272.1	1099.22	22.2222
Monomer	COG2303.1	4048.27	28.6258
Homomer	COG2351.1	1606.24	89.3591
Monomer	COG2367.1	1010.1	43.9151
Monomer	COG2453.2	1083.72	17.5466
Monomer	COG2602.1	926.595	82.4388
Monomer	COG2723.1	1661.79	13.6217
Monomer	COG2730.1	913.541	5.39904
Homomer	COG2746.1	1265.23	70.9746
Homomer	COG2820.1	2996.82	77.3844
Homomer	COG2837.2	1989.71	67.4539
Homomer	COG2877.1	2786.31	88.989
Monomer	COG2897.1	1017.63	31.1111
Monomer	COG2942.1	1623.3	65.2137
Monomer	COG3119.1	2656.91	6.3388
Homomer	COG3250.1	3466.43	49.4585
Monomer	COG3325.1	1013.07	11.9048
Monomer	COG3338.1	896.016	11.3293
Monomer	COG3405.1	873.607	10.5263
Homomer	COG3407.1	1252.06	88.2102
Homomer	COG3424.1	2606.74	91.672
Monomer	COG3491.1	1844.99	28.0855
Monomer	COG3507.1	2351.53	76.476
Monomer	COG3525.1	2333.66	7.93434
Monomer	COG3693.1	784.357	0
Monomer	COG3866.1	1046.64	4.2735
Homomer	COG3938.1	1566.19	87.0127
Homomer	COG4122.1	1924.19	80.2195
Monomer	COG4284.1	1961.52	94.7368
Homomer	COG4638.1	2706.15	67.6362
Homomer	COG4799.1	6596.52	74.2193
Monomer	COG4870.1	1154.65	10.5263
Homomer	COG4948.1	3166.04	72.2597
Homomer	COG4992.1	4781.22	87.3442
Monomer	COG5078.1	809.555	92.8571
Monomer	COG5285.1	1765.14	51.0366
Monomer	COG5640.1	891.159	30.6828
Homomer	KOG0406.1	1084.51	92.696
Monomer	KOG1192.1	572.029	0
Homomer	KOG1695.1	1356.85	87.5158
Homomer	KOG3178.1	4396.17	86.8893
Homomer	COG0001.1	4046.15	92.8564
Homomer	COG0019.1	3249.02	82.3053
Homomer	COG0079.1	2741.56	82.1538
Homomer	COG0114.1	7216.19	93.2337
Homomer	COG0124.1	3914.4	82.1776
Homomer	COG0219.1	1525.39	88.5427
Homomer	COG0260.1	3800.68	78.2758
Homomer	COG0282.1	2995.38	92.6747
Homomer	COG0284.1	1840.53	81.2619
Homomer	COG0304.1	3176.66	90.5614
Homomer	COG0332.1	2628.01	86.4702
Homomer	COG0336.1	3629.43	90.2305
Homomer	COG0362.1	5639.77	94.1972
Homomer	COG0461.1	1285.27	84.6969
Homomer	COG0538.1	3455.52	80.7265
Homomer	COG0655.1	2936.53	86.5664
Homomer	COG0736.1	1428.08	89.1741
Homomer	COG0756.1	3298.96	89.3898
Homomer	COG0813.1	3228.71	93.1311
Homomer	COG1104.1	2544.68	83.4136
Homomer	COG1190.1	4405.99	92.7655
Homomer	COG1211.1	1970.19	84.4075
Homomer	COG1448.1	3122.14	86.1322
Homomer	COG1528.1	3583.52	89.9602
Homomer	COG1539.1	2432.81	89.6145
Homomer	COG1853.1	2792.03	87.2685
Homomer	COG1898.1	1555.67	90.4907
Homomer	COG1932.1	1998.39	89.5782
Homomer	COG2115.1	7506.06	88.963
Homomer	COG2193.1	3049.35	90.0225
Homomer	COG2368.1	6669.64	81.2103
Homomer	COG3485.1	3101.75	84.5524
