# Supplementary material for: Cellular location shapes quaternary structure of enzymes
Source: Nat Commun. 2024 Oct 1;15:8505. doi: 10.1038/s41467-024-52662-2 (PMC11445431; doi:10.1038/s41467-024-52662-2)
Supplement: Supplementary file 8 — Source Data [file 41467_2024_52662_MOESM8_ESM.zip › SourceData/Source_Data_FigureS10.xlsx]

## Sheet: A
Prokaryotes			Eukaryotes
Location	KM		Location	KM
cytoplasm	0.34		cytoplasm	0.008
cytoplasm	0.32		cytoplasm	0.035
cytoplasm	0.049		other	0.0076
other	45		cytoplasm	6.2
cytoplasm	0.00068		extracellular	0.0156
cytoplasm	0.012		cytoplasm	0.17
cytoplasm	0.35		extracellular	0.07
cytoplasm	0.53		cytoplasm	0.013
cytoplasm	1		cytoplasm	0.01
cytoplasm	4.8		cytoplasm	0.588
cytoplasm	0.044		cytoplasm	50
cytoplasm	4.66		other	0.43
cytoplasm	0.065		extracellular	0.0011
cytoplasm	0.0029		cytoplasm	0.41
cytoplasm	0.25084		cytoplasm	0.0036
cytoplasm	37.5		cytoplasm	0.00219
cytoplasm	0.11		cytoplasm	0.0237
cytoplasm	16.4		other	0.185
cytoplasm	0.029		cytoplasm	0.0016
cytoplasm	3.6		other	0.0425
cytoplasm	0.11		cytoplasm	0.149
cytoplasm	0.147		cytoplasm	7.55
cytoplasm	0.12		other	0.3
cytoplasm	0.015		cytoplasm	0.0142
other	0.09		other	0.057
cytoplasm	0.0107		extracellular	0.05
cytoplasm	100		cytoplasm	0.016
cytoplasm	0.0057		other	0.019
cytoplasm	0.00084		other	0.338
cytoplasm	0.65		cytoplasm	0.0042
cytoplasm	0.65		cytoplasm	0.035
cytoplasm	0.9		cytoplasm	1.94
cytoplasm	0.00261		cytoplasm	0.09
cytoplasm	0.002		cytoplasm	0.829
cytoplasm	1.1		other	8.7
cytoplasm	0.8		cytoplasm	15
cytoplasm	0.64		cytoplasm	0.021
cytoplasm	0.008		other	0.002
cytoplasm	0.0004		cytoplasm	0.5287
cytoplasm	0.0437		other	0.034
cytoplasm	0.043		cytoplasm	0.36
cytoplasm	0.08		cytoplasm	0.02064
cytoplasm	0.246		other	0.01784
cytoplasm	1.07		cytoplasm	33
cytoplasm	0.0106		cytoplasm	0.002
cytoplasm	0.18		other	0.028
cytoplasm	0.32		cytoplasm	0.0551
cytoplasm	0.0179		other	0.18
cytoplasm	2.2		cytoplasm	0.3
cytoplasm	0.025		cytoplasm	0.0045
other	0.04		cytoplasm	1.9
cytoplasm	3		other	0.066
other	0.104		other	0.13
cytoplasm	0.0121		other	13.6
cytoplasm	0.44		cytoplasm	0.031
cytoplasm	0.0069		cytoplasm	0.44
cytoplasm	1.8		cytoplasm	0.651
cytoplasm	1.71		cytoplasm	2.09
cytoplasm	0.4306		cytoplasm	4.9
cytoplasm	0.07		cytoplasm	0.59
cytoplasm	7.63		cytoplasm	4
cytoplasm	0.19		cytoplasm	0.106
cytoplasm	780.2		cytoplasm	0.003
cytoplasm	2.8		cytoplasm	0.19
extracellular	0.73		cytoplasm	0.0083
extracellular	50.2		cytoplasm	0.153
cytoplasm	0.2		cytoplasm	1
cytoplasm	11.3		other	0.0171
cytoplasm	0.04		cytoplasm	0.048
cytoplasm	0.14		other	0.57
cytoplasm	0.2		cytoplasm	7.75
cytoplasm	4.6		cytoplasm	0.014
cytoplasm	0.112		cytoplasm	12
cytoplasm	0.14		other	7.9
cytoplasm	0.053		extracellular	0.706
cytoplasm	0.116		cytoplasm	3.6
cytoplasm	0.13		cytoplasm	3.1
cytoplasm	0.00485		other	0.0169
cytoplasm	0.06		cytoplasm	3.7
cytoplasm	0.48		cytoplasm	0.57
cytoplasm	0.21		cytoplasm	0.0017
cytoplasm	0.033		other	71.6
cytoplasm	0.479		other	0.042
cytoplasm	1.2		other	0.0011
other	0.068		other	0.0054
cytoplasm	4		other	0.00911
cytoplasm	4.9		other	0.005
other	0.001		cytoplasm	0.01
other	0.0139		cytoplasm	0.116
cytoplasm	0.00204		other	0.001
cytoplasm	0.255		cytoplasm	0.5
cytoplasm	0.8		cytoplasm	0.00026
cytoplasm	0.002		cytoplasm	0.0108
cytoplasm	0.065		cytoplasm	0.002
cytoplasm	0.26		cytoplasm	65.45
extracellular	167.6		cytoplasm	4.3e-05
cytoplasm	0.42		cytoplasm	4.4
cytoplasm	1.135		cytoplasm	2.5
cytoplasm	0.3		other	0.00064
cytoplasm	0.01		cytoplasm	0.04651
cytoplasm	0.2293		other	0.131
cytoplasm	0.2		cytoplasm	0.0072
cytoplasm	0.037		other	58
cytoplasm	0.0039		cytoplasm	0.0046
cytoplasm	0.14		cytoplasm	0.0264
cytoplasm	0.0254		other	0.64
extracellular	0.0043		other	0.0004
cytoplasm	0.013		other	0.016
cytoplasm	0.005		cytoplasm	0.195
cytoplasm	0.2		other	0.054
cytoplasm	0.104		other	0.046
cytoplasm	0.05		cytoplasm	0.0021
cytoplasm	0.05		cytoplasm	0.097
cytoplasm	1.58		other	0.016
other	0.00167		other	0.0205
cytoplasm	27.2		cytoplasm	0.083
cytoplasm	0.037		other	0.0023
extracellular	0.013		other	20.7
other	4		cytoplasm	0.011
cytoplasm	63		other	0.074
cytoplasm	0.011		extracellular	0.47
cytoplasm	0.616		cytoplasm	0.77
cytoplasm	0.191		other	0.182
cytoplasm	0.3		cytoplasm	0.1
cytoplasm	0.0024		cytoplasm	0.032
other	0.0398		cytoplasm	0.33
cytoplasm	13		cytoplasm	0.0816
cytoplasm	0.0013		cytoplasm	0.007
other	0.203		extracellular	82
extracellular	0.017		extracellular	0.019
cytoplasm	150		other	2.1
cytoplasm	0.056		other	0.011
cytoplasm	0.13		other	0.0017
cytoplasm	0.023		other	0.1
cytoplasm	0.00071		cytoplasm	1.83
cytoplasm	0.0196		other	0.187
cytoplasm	3.8		cytoplasm	0.0022
cytoplasm	0.0081		cytoplasm	0.003
cytoplasm	13		cytoplasm	0.0221
cytoplasm	0.58		cytoplasm	16.5
cytoplasm	0.3		cytoplasm	0.36
cytoplasm	0.033		cytoplasm	0.051
cytoplasm	30.1		other	0.12
cytoplasm	0.026		other	0.08
cytoplasm	0.055		cytoplasm	0.37
extracellular	8		cytoplasm	0.5
cytoplasm	4.9		other	0.0153
other	0.02		cytoplasm	0.048
cytoplasm	20.31		cytoplasm	1.01
cytoplasm	14.2		other	0.0119
cytoplasm	0.043		cytoplasm	0.055
cytoplasm	1.9		other	34
cytoplasm	730		cytoplasm	0.8
cytoplasm	110		cytoplasm	0.0107
cytoplasm	1.5		cytoplasm	0.077
cytoplasm	0.073		cytoplasm	1.5
cytoplasm	0.054		cytoplasm	0.3
cytoplasm	0.0503		extracellular	0.0381
cytoplasm	0.55		other	0.0006
cytoplasm	0.046		cytoplasm	0.00314
cytoplasm	0.14		other	0.26
cytoplasm	0.009		cytoplasm	0.19
other	0.07		other	0.013
cytoplasm	0.0044		other	0.0056
cytoplasm	0.0038		extracellular	1.48
other	0.58		other	0.06305
cytoplasm	0.03		other	0.0162
cytoplasm	0.29		cytoplasm	0.0358
cytoplasm	4.13		cytoplasm	0.025
cytoplasm	0.089		other	0.036
other	0.0014		other	0.0053
cytoplasm	0.137		other	0.7
cytoplasm	0.28		other	13
cytoplasm	1.66		cytoplasm	0.0146
cytoplasm	0.003		cytoplasm	0.32
cytoplasm	0.026		cytoplasm	0.18
cytoplasm	2.7		cytoplasm	1.75
cytoplasm	0.019		cytoplasm	0.24
cytoplasm	0.0029		other	0.003
cytoplasm	0.012		cytoplasm	0.47
cytoplasm	0.32		cytoplasm	0.0283
cytoplasm	0.016		other	14.76
cytoplasm	8.26		other	0.025
cytoplasm	0.01694		cytoplasm	1
cytoplasm	0.019		cytoplasm	0.049
cytoplasm	0.1054		cytoplasm	0.045
cytoplasm	0.006		cytoplasm	0.039
cytoplasm	0.2		other	0.3
cytoplasm	0.32		other	0.04639
cytoplasm	0.24		cytoplasm	0.0039
other	0.0197		cytoplasm	0.005
cytoplasm	0.0026		other	0.11
cytoplasm	0.15		cytoplasm	0.019
cytoplasm	0.21		cytoplasm	0.072
cytoplasm	0.03		extracellular	11.2
cytoplasm	0.000154		cytoplasm	0.21
cytoplasm	0.012		cytoplasm	3.58
cytoplasm	0.05		other	0.0088
extracellular	6.18		cytoplasm	5.8
cytoplasm	5		other	0.0016
cytoplasm	0.008		cytoplasm	0.0282
cytoplasm	0.084		other	0.202
cytoplasm	0.00915		cytoplasm	0.0255
cytoplasm	0.13		cytoplasm	0.0034
cytoplasm	0.45		cytoplasm	0.0289
cytoplasm	1.3		cytoplasm	0.0216
cytoplasm	0.22		other	0.54
cytoplasm	0.013		cytoplasm	0.000855
cytoplasm	0.017		other	2.3
cytoplasm	0.014		other	0.004
cytoplasm	0.27		extracellular	0.33
cytoplasm	0.03		cytoplasm	0.86
cytoplasm	0.5		other	0.001
cytoplasm	0.0597		other	0.0662
other	0.22		cytoplasm	2.83e-06
cytoplasm	0.0006		cytoplasm	3.22
cytoplasm	0.00015		cytoplasm	0.063
cytoplasm	0.4		extracellular	1.17
cytoplasm	0.45		other	0.0223
cytoplasm	0.4		other	0.18
cytoplasm	0.2		other	0.3
cytoplasm	0.0043		cytoplasm	0.028
cytoplasm	0.1		cytoplasm	0.0198
cytoplasm	0.076		other	1.57
cytoplasm	0.166		other	0.004
cytoplasm	0.062		other	0.7
other	0.2		other	1.1
cytoplasm	0.0118		cytoplasm	0.088
cytoplasm	0.56		extracellular	0.2
cytoplasm	0.2		other	0.0142
cytoplasm	0.06		cytoplasm	0.05
cytoplasm	0.01		cytoplasm	0.017
cytoplasm	0.028		other	0.038
cytoplasm	0.42		cytoplasm	0.0042
cytoplasm	1.9		other	0.025
cytoplasm	0.03198		cytoplasm	0.033
cytoplasm	0.06		cytoplasm	0.02
cytoplasm	0.05		cytoplasm	0.308
cytoplasm	0.08		cytoplasm	4.18
cytoplasm	26		extracellular	3.24
cytoplasm	26		cytoplasm	0.83
cytoplasm	0.0068		cytoplasm	0.16
cytoplasm	0.0094		extracellular	0.0102
cytoplasm	0.15		cytoplasm	0.46
cytoplasm	0.015		extracellular	0.07
cytoplasm	0.405		other	0.1
cytoplasm	0.063		cytoplasm	0.0025
cytoplasm	0.0095		cytoplasm	0.034
cytoplasm	0.3		cytoplasm	120
cytoplasm	14.5		other	0.21
cytoplasm	6.02		cytoplasm	0.0382
cytoplasm	0.148		other	0.0067
cytoplasm	2.8		other	0.00618
cytoplasm	0.08		cytoplasm	0.0028
cytoplasm	1		other	0.17
cytoplasm	0.096		cytoplasm	75
cytoplasm	0.0127		cytoplasm	0.18
cytoplasm	0.0079		cytoplasm	0.0006
cytoplasm	0.113		cytoplasm	20
cytoplasm	0.37		extracellular	0.0066
cytoplasm	0.121		cytoplasm	0.0013
cytoplasm	0.59		extracellular	0.014
cytoplasm	0.0004		other	0.1
cytoplasm	0.22		cytoplasm	0.012
cytoplasm	0.0073		cytoplasm	0.0205
cytoplasm	0.16		cytoplasm	0.0081
cytoplasm	3.16		other	0.005
cytoplasm	0.012		cytoplasm	0.041
cytoplasm	0.035		cytoplasm	0.59
cytoplasm	0.1		cytoplasm	0.031
cytoplasm	0.006		cytoplasm	0.0063
cytoplasm	0.4		cytoplasm	0.0088
cytoplasm	0.0167		other	0.1
cytoplasm	0.024		other	0.2178
cytoplasm	0.0045		other	0.0131
cytoplasm	0.57		cytoplasm	6.8
cytoplasm	0.025		cytoplasm	0.0023
cytoplasm	46		cytoplasm	0.037
cytoplasm	1.2		cytoplasm	0.045
cytoplasm	0.3		cytoplasm	0.067
cytoplasm	0.0071		cytoplasm	0.0425
cytoplasm	0.0272		cytoplasm	0.0016
other	0.0039		cytoplasm	1.2
other	0.013		cytoplasm	0.052
cytoplasm	0.0012		cytoplasm	0.02
cytoplasm	0.058		cytoplasm	0.0218
cytoplasm	21.8		cytoplasm	0.007
cytoplasm	0.078		cytoplasm	0.017
other	0.0082		other	0.0007
other	0.27		cytoplasm	0.44
cytoplasm	0.01		cytoplasm	0.071
cytoplasm	0.00058		cytoplasm	0.0179
cytoplasm	0.0024		cytoplasm	0.5
cytoplasm	0.078		cytoplasm	0.0027
cytoplasm	0.182		other	0.0092
other	8e-05		other	3.3
cytoplasm	0.4		extracellular	104
cytoplasm	0.004		cytoplasm	0.04
cytoplasm	0.37		other	0.587
cytoplasm	0.0039		cytoplasm	0.0867
cytoplasm	0.25		extracellular	0.78
cytoplasm	0.11		cytoplasm	0.46
cytoplasm	0.8		other	0.0276
cytoplasm	0.035		cytoplasm	0.11
cytoplasm	2		other	0.0358
cytoplasm	0.62		cytoplasm	0.0286
cytoplasm	0.045		other	0.00211
cytoplasm	0.0065		other	0.011
cytoplasm	5.34		cytoplasm	0.016
cytoplasm	0.0018		other	0.007
cytoplasm	0.0009		cytoplasm	0.07
other	0.52		cytoplasm	0.0015
cytoplasm	7.6		cytoplasm	0.6
cytoplasm	0.0026		other	0.045
cytoplasm	0.04		cytoplasm	6.3
cytoplasm	0.0025		cytoplasm	0.0025
cytoplasm	0.138		cytoplasm	0.0057
cytoplasm	0.038		other	0.0156
cytoplasm	0.006		cytoplasm	0.31
cytoplasm	0.012		cytoplasm	0.0038
cytoplasm	0.55		cytoplasm	0.0374
cytoplasm	3.7		other	0.07
cytoplasm	0.13		other	0.0041
cytoplasm	0.354		other	0.22
cytoplasm	0.33		cytoplasm	0.2
cytoplasm	0.08		cytoplasm	0.022
cytoplasm	0.041		other	0.39
cytoplasm	0.1		other	0.8
cytoplasm	3.6		cytoplasm	0.018
cytoplasm	0.003		cytoplasm	0.062
cytoplasm	0.0562		cytoplasm	0.25
cytoplasm	0.6		cytoplasm	0.009
cytoplasm	0.017		cytoplasm	0.016
other	0.08		other	0.019
cytoplasm	0.037		cytoplasm	16
cytoplasm	0.067		cytoplasm	0.00197
cytoplasm	0.06		cytoplasm	2.9e-05
cytoplasm	0.0053		cytoplasm	0.0044
cytoplasm	0.47		cytoplasm	0.008
cytoplasm	0.0466		cytoplasm	185
cytoplasm	7.04		cytoplasm	0.024
cytoplasm	0.2609		other	0.027
cytoplasm	0.00077		cytoplasm	0.043
cytoplasm	0.53		cytoplasm	0.0065
cytoplasm	0.06		other	0.0495
cytoplasm	0.647		other	0.013
cytoplasm	0.25		other	0.208
cytoplasm	0.25		other	1.67
cytoplasm	29.5		extracellular	0.54
cytoplasm	0.04		other	0.0024
cytoplasm	1.45		other	0.0017
cytoplasm	0.02		other	0.022
cytoplasm	0.0072		other	6
cytoplasm	0.06		cytoplasm	0.025
other	1.1		cytoplasm	0.303
cytoplasm	0.0016		cytoplasm	0.21
cytoplasm	126		cytoplasm	0.0185
other	0.3		cytoplasm	0.0032
cytoplasm	0.38		other	0.00688
cytoplasm	0.048		other	0.119
cytoplasm	0.076		other	0.141
other	0.22		other	0.27
extracellular	0.293		cytoplasm	0.1
cytoplasm	9.546		cytoplasm	0.09
cytoplasm	0.82		other	3.46
cytoplasm	0.0014		other	0.062
cytoplasm	0.47		cytoplasm	0.016
cytoplasm	0.062		other	0.017
cytoplasm	1.16		other	1.77
cytoplasm	0.04951		cytoplasm	0.076
cytoplasm	2		cytoplasm	0.216
cytoplasm	27		other	0.057
cytoplasm	0.25		other	0.001
cytoplasm	9.8		cytoplasm	0.17
cytoplasm	0.066		other	0.076
other	0.0101
cytoplasm	0.023
cytoplasm	2.15
cytoplasm	0.0177
cytoplasm	0.014
cytoplasm	0.0128
cytoplasm	0.145
cytoplasm	0.00242
cytoplasm	1.17
cytoplasm	0.012
cytoplasm	0.0017
cytoplasm	0.0069
cytoplasm	0.0014
cytoplasm	0.018
cytoplasm	0.2
cytoplasm	0.9
cytoplasm	0.103
cytoplasm	0.02
cytoplasm	27.6
cytoplasm	0.05
extracellular	3.1
cytoplasm	0.0099
other	0.025
cytoplasm	0.05
cytoplasm	0.113
cytoplasm	0.0251
cytoplasm	0.0337
cytoplasm	21
cytoplasm	0.019
cytoplasm	0.073
cytoplasm	0.0042
cytoplasm	0.0153
cytoplasm	0.4
cytoplasm	0.0105
cytoplasm	0.16
cytoplasm	4.1
cytoplasm	4
cytoplasm	0.155
cytoplasm	0.33
cytoplasm	0.43
cytoplasm	0.497
cytoplasm	44.7
other	2.07
cytoplasm	1.28
cytoplasm	0.1
cytoplasm	0.015
other	0.341
cytoplasm	0.003
cytoplasm	3.9
cytoplasm	0.048
cytoplasm	0.21
cytoplasm	5.7
cytoplasm	0.024
cytoplasm	87.7
cytoplasm	0.0015
cytoplasm	25
cytoplasm	2.4
cytoplasm	0.0022
cytoplasm	22
cytoplasm	20.8
cytoplasm	2.5
other	1.96
other	0.143
cytoplasm	0.05
cytoplasm	2.2
cytoplasm	5
other	0.0032
cytoplasm	0.44
cytoplasm	0.11
cytoplasm	132
cytoplasm	16.4
cytoplasm	0.0015
cytoplasm	0.001
cytoplasm	0.0444
extracellular	0.043
other	0.044
cytoplasm	0.162
cytoplasm	2
cytoplasm	0.159
cytoplasm	0.026
cytoplasm	0.0012
cytoplasm	1.8
cytoplasm	0.00067
cytoplasm	0.0017
extracellular	11.9
cytoplasm	0.1011
cytoplasm	0.0392
cytoplasm	0.0095
cytoplasm	0.17
cytoplasm	1.2
cytoplasm	0.013
cytoplasm	0.77
cytoplasm	0.1
cytoplasm	1
other	0.003
cytoplasm	0.046
cytoplasm	6.9
cytoplasm	0.00034
cytoplasm	0.024
cytoplasm	0.0243
cytoplasm	0.00527
cytoplasm	0.00022
cytoplasm	0.00037
cytoplasm	0.114
cytoplasm	0.23
cytoplasm	2.3
cytoplasm	0.1248
cytoplasm	0.155
cytoplasm	0.02
cytoplasm	0.044
cytoplasm	1.2
cytoplasm	0.0046
cytoplasm	0.0033
cytoplasm	0.0016
other	1.7
other	0.41
cytoplasm	4.6
cytoplasm	0.01
cytoplasm	7.9e-05
cytoplasm	151
cytoplasm	0.045
cytoplasm	0.0022
cytoplasm	0.015
cytoplasm	0.00028
cytoplasm	0.1184
cytoplasm	0.3
cytoplasm	0.0136
cytoplasm	0.0097
cytoplasm	0.001
cytoplasm	0.719
cytoplasm	0.072
other	0.074
cytoplasm	4.79
cytoplasm	1
other	0.0597
other	1.1
cytoplasm	0.0014
cytoplasm	0.42
cytoplasm	0.0043
cytoplasm	0.0022
cytoplasm	0.29
cytoplasm	0.32
cytoplasm	1.2
cytoplasm	0.0045

## Sheet: B
Prokaryotes			Eukaryotes
Location	kcat/KM		Location	kcat/KM
cytoplasm	1176.5		cytoplasm	688.739
cytoplasm	1000		other	3300
cytoplasm	205		cytoplasm	323
cytoplasm	219		extracellular	1600
cytoplasm	2.43		extracellular	100
cytoplasm	21.87		cytoplasm	4800
cytoplasm	2.64		cytoplasm	65940
cytoplasm	18.75		other	34.34
cytoplasm	12		cytoplasm	157.4
cytoplasm	10		other	49.7
cytoplasm	1940		cytoplasm	3200
cytoplasm	10		other	140
cytoplasm	19.27		cytoplasm	30
cytoplasm	245		cytoplasm	4449.2
cytoplasm	1143		cytoplasm	910
cytoplasm	0.01		cytoplasm	97000
cytoplasm	18000		other	4300
cytoplasm	47000		other	146.92
cytoplasm	824		cytoplasm	0.23
cytoplasm	3.36		cytoplasm	3880
cytoplasm	1180		other	450
cytoplasm	4167		cytoplasm	189.76
cytoplasm	16.02		cytoplasm	9
cytoplasm	1028.75		other	40.5
cytoplasm	214.2		cytoplasm	43.8
cytoplasm	750		cytoplasm	1.52
cytoplasm	9.65		cytoplasm	58
cytoplasm	970		cytoplasm	21
cytoplasm	47		other	3380
cytoplasm	1440		cytoplasm	15.4
cytoplasm	27.9		other	1500
other	1838		cytoplasm	56.6
cytoplasm	13090.9		cytoplasm	150000
cytoplasm	22.3		cytoplasm	12.74
cytoplasm	1294		cytoplasm	0.095
cytoplasm	3.042		cytoplasm	114.9
cytoplasm	300		cytoplasm	2.915
cytoplasm	0.27		other	4339
cytoplasm	5.4		other	100
extracellular	0.026		cytoplasm	2090
cytoplasm	525		other	26
cytoplasm	130		cytoplasm	18.9
cytoplasm	930000000		cytoplasm	6.5
cytoplasm	5800		cytoplasm	56
cytoplasm	826.6		cytoplasm	5.22
cytoplasm	3200		other	854.3
cytoplasm	2400		other	0.383
cytoplasm	1170		cytoplasm	42000
cytoplasm	10.4		cytoplasm	4924.24
other	3400		cytoplasm	740
cytoplasm	24.5		other	1100
cytoplasm	0.32		other	347.8
other	0.784		cytoplasm	4271
other	1783		other	0.28
cytoplasm	11800		cytoplasm	1400
cytoplasm	3333		other	25.3
cytoplasm	9.7		extracellular	0.011
cytoplasm	150		other	3.1
cytoplasm	871		cytoplasm	116.4
cytoplasm	0.085		cytoplasm	430
cytoplasm	188		cytoplasm	167
cytoplasm	0.26		extracellular	9.43
extracellular	1050		other	890
cytoplasm	208		cytoplasm	24450
cytoplasm	30		cytoplasm	69
cytoplasm	4		cytoplasm	5.67
cytoplasm	16100		cytoplasm	15000
cytoplasm	0.111		cytoplasm	1200
cytoplasm	3.85		cytoplasm	0.0021
cytoplasm	0.18		cytoplasm	1410
extracellular	5100		cytoplasm	0.85
other	9		other	0.5
cytoplasm	2.72		cytoplasm	122.25
cytoplasm	138		other	150.8
cytoplasm	0.006		cytoplasm	1200
other	1.4		other	2.15
cytoplasm	17.4		other	186
cytoplasm	3200		cytoplasm	148.1
cytoplasm	63		other	3.81
cytoplasm	190		cytoplasm	6250
cytoplasm	1.46		cytoplasm	82.5
cytoplasm	33		cytoplasm	325.25
cytoplasm	530		other	300
cytoplasm	1573.1		cytoplasm	123
cytoplasm	10.71		other	983.7
cytoplasm	8.6		cytoplasm	0.45
cytoplasm	64.9		cytoplasm	20.7
cytoplasm	1.44		other	1390
cytoplasm	0.041		cytoplasm	2100
cytoplasm	210		cytoplasm	140
cytoplasm	130		cytoplasm	9000
cytoplasm	196		extracellular	17
other	0.72		other	25909
cytoplasm	1.4		cytoplasm	1190
other	238.6		other	6.3
cytoplasm	35454		other	80
cytoplasm	178571		cytoplasm	610
cytoplasm	9.2		cytoplasm	494
cytoplasm	0.44		cytoplasm	6.82
cytoplasm	39.66		extracellular	204
cytoplasm	31		other	530
cytoplasm	150		other	247
cytoplasm	72.2		other	14.6
cytoplasm	0.12		cytoplasm	3100
cytoplasm	38.5		cytoplasm	55.06
cytoplasm	17		other	9.24
cytoplasm	980		cytoplasm	1000
cytoplasm	914		cytoplasm	5.13
cytoplasm	600		cytoplasm	1.453
cytoplasm	379		cytoplasm	0.574
cytoplasm	270		extracellular	2650
cytoplasm	1700		cytoplasm	0.016
cytoplasm	63.1		cytoplasm	224.5
cytoplasm	17.5		extracellular	5000
other	51370		other	72
cytoplasm	600		cytoplasm	9.42
cytoplasm	1.47		other	0.467
cytoplasm	36		other	29
extracellular	7.22		cytoplasm	10
cytoplasm	0.25		other	85
cytoplasm	65250		cytoplasm	270
cytoplasm	0.415		extracellular	100000
cytoplasm	280		cytoplasm	5185
cytoplasm	4140		cytoplasm	631.15
cytoplasm	67.34		cytoplasm	95
cytoplasm	14700		cytoplasm	242.9
cytoplasm	23.13		cytoplasm	14348
cytoplasm	1.3		cytoplasm	1700
cytoplasm	1.2		cytoplasm	140000
cytoplasm	7140		cytoplasm	0.205
cytoplasm	430		cytoplasm	19
cytoplasm	1.4		cytoplasm	6.8
other	6776		cytoplasm	4615
cytoplasm	110		cytoplasm	150
cytoplasm	380		cytoplasm	2000
cytoplasm	34		other	28200
cytoplasm	120		cytoplasm	13600
cytoplasm	1020		cytoplasm	59.4
cytoplasm	89		cytoplasm	15000
cytoplasm	30.96		extracellular	8.36
cytoplasm	1020		other	467
other	1		cytoplasm	4.2
cytoplasm	4118		extracellular	7.1
cytoplasm	85.1		cytoplasm	632
cytoplasm	262.1		other	9746
cytoplasm	4.05		other	0.17
cytoplasm	19		cytoplasm	2652
cytoplasm	434		extracellular	69
cytoplasm	2200		cytoplasm	680
cytoplasm	344.3		cytoplasm	8.097
cytoplasm	6250		cytoplasm	53
cytoplasm	10200		cytoplasm	27000
cytoplasm	14		other	84.3
cytoplasm	13000		other	9600
cytoplasm	86.2		cytoplasm	334
cytoplasm	224.2		cytoplasm	0.59
cytoplasm	643		cytoplasm	410
cytoplasm	3200		other	27000
cytoplasm	3		cytoplasm	0.17
cytoplasm	383		cytoplasm	0.151
cytoplasm	29		cytoplasm	8690
cytoplasm	77.1		cytoplasm	94.3
cytoplasm	630		other	0.038
cytoplasm	7900		other	0.7
cytoplasm	250		extracellular	0.556
other	0.016		other	6900
cytoplasm	2.55		other	2
cytoplasm	26		cytoplasm	3000
other	214.8		cytoplasm	31
cytoplasm	159		other	1.23
cytoplasm	1000		other	1.94
cytoplasm	122		cytoplasm	109
other	400		other	429
cytoplasm	99		other	470
cytoplasm	17.37		other	24
cytoplasm	12.4		other	429
cytoplasm	0.00029		cytoplasm	1158
cytoplasm	1.49		other	1300
cytoplasm	4800		cytoplasm	64.71
cytoplasm	1300		other	0.92
cytoplasm	1846
cytoplasm	94.2
cytoplasm	8.787
cytoplasm	10
cytoplasm	51.5
cytoplasm	2.27
cytoplasm	134
cytoplasm	258.8
cytoplasm	54
cytoplasm	0.6
cytoplasm	15
cytoplasm	242700
cytoplasm	910
cytoplasm	122
cytoplasm	2300
cytoplasm	1700
cytoplasm	56
cytoplasm	830
cytoplasm	40
cytoplasm	44
cytoplasm	11
cytoplasm	1300
cytoplasm	19
other	47
cytoplasm	48
extracellular	119.9
cytoplasm	5.79
cytoplasm	50
cytoplasm	0.907
cytoplasm	3.1
cytoplasm	101500
cytoplasm	198
cytoplasm	152.9
cytoplasm	490
cytoplasm	99
cytoplasm	3188
cytoplasm	19000
cytoplasm	37
cytoplasm	1124.9
cytoplasm	6600
cytoplasm	59
extracellular	394
cytoplasm	0.77
cytoplasm	280
cytoplasm	2300
cytoplasm	7.7
cytoplasm	5100
cytoplasm	4.8
cytoplasm	226.2
cytoplasm	426
cytoplasm	130
cytoplasm	6.2
cytoplasm	0.16
cytoplasm	6043
cytoplasm	6540
cytoplasm	228.2
cytoplasm	13
cytoplasm	23.75
cytoplasm	86.4
cytoplasm	4000
cytoplasm	18.4
cytoplasm	4
other	1.1
cytoplasm	717
cytoplasm	36120
cytoplasm	70
cytoplasm	13300
extracellular	660
cytoplasm	540
cytoplasm	0.0558
cytoplasm	2120
extracellular	534
cytoplasm	72784.8
cytoplasm	237.2
cytoplasm	480
cytoplasm	32.02
cytoplasm	46.25
cytoplasm	8.6
cytoplasm	1090
cytoplasm	1318
cytoplasm	33020
cytoplasm	9.1
cytoplasm	6.0261
cytoplasm	536.5
cytoplasm	0.916
cytoplasm	10
cytoplasm	51.81
cytoplasm	5.2
cytoplasm	0.005
cytoplasm	20000
cytoplasm	3.8
cytoplasm	680
cytoplasm	19.3
cytoplasm	57
other	14100
cytoplasm	45
cytoplasm	0.53
cytoplasm	0.0065
cytoplasm	41

## Sheet: C
Prokaryotes				Eukaryotes
QS	Location	KM		QS	Location	KM
Homomers	cytoplasm	0.34		Monomers	cytoplasm	0.008
Homomers	cytoplasm	0.32		Homomers	cytoplasm	0.035
Homomers	cytoplasm	0.049		Homomers	other	0.0076
Homomers	other	45		Homomers	cytoplasm	6.2
Homomers	cytoplasm	0.00068		Homomers	extracellular	0.0156
Homomers	cytoplasm	0.012		Monomers	cytoplasm	0.17
Homomers	cytoplasm	0.35		Monomers	extracellular	0.07
Homomers	cytoplasm	0.53		Homomers	cytoplasm	0.013
Homomers	cytoplasm	1		Homomers	cytoplasm	0.01
Homomers	cytoplasm	4.8		Homomers	cytoplasm	0.588
Homomers	cytoplasm	0.044		Monomers	cytoplasm	50
Homomers	cytoplasm	4.66		Homomers	other	0.43
Homomers	cytoplasm	0.065		Monomers	extracellular	0.0011
Monomers	cytoplasm	0.0029		Homomers	cytoplasm	0.41
Homomers	cytoplasm	0.25084		Homomers	cytoplasm	0.0036
Homomers	cytoplasm	37.5		Homomers	cytoplasm	0.00219
Homomers	cytoplasm	0.11		Homomers	cytoplasm	0.0237
Homomers	cytoplasm	16.4		Homomers	other	0.185
Homomers	cytoplasm	0.029		Homomers	cytoplasm	0.0016
Homomers	cytoplasm	3.6		Monomers	other	0.0425
Homomers	cytoplasm	0.11		Monomers	cytoplasm	0.149
Monomers	cytoplasm	0.147		Homomers	cytoplasm	7.55
Homomers	cytoplasm	0.12		Homomers	other	0.3
Homomers	cytoplasm	0.015		Homomers	cytoplasm	0.0142
Homomers	other	0.09		Homomers	other	0.057
Homomers	cytoplasm	0.0107		Monomers	extracellular	0.05
Homomers	cytoplasm	100		Homomers	cytoplasm	0.016
Homomers	cytoplasm	0.0057		Monomers	other	0.019
Homomers	cytoplasm	0.00084		Homomers	other	0.338
Homomers	cytoplasm	0.65		Homomers	cytoplasm	0.0042
Homomers	cytoplasm	0.65		Homomers	cytoplasm	0.035
Homomers	cytoplasm	0.9		Monomers	cytoplasm	1.94
Homomers	cytoplasm	0.00261		Monomers	cytoplasm	0.09
Homomers	cytoplasm	0.002		Homomers	cytoplasm	0.829
Homomers	cytoplasm	1.1		Homomers	other	8.7
Homomers	cytoplasm	0.8		Monomers	cytoplasm	15
Homomers	cytoplasm	0.64		Homomers	cytoplasm	0.021
Homomers	cytoplasm	0.008		Homomers	other	0.002
Monomers	cytoplasm	0.0004		Homomers	cytoplasm	0.5287
Homomers	cytoplasm	0.0437		Homomers	other	0.034
Homomers	cytoplasm	0.043		Homomers	cytoplasm	0.36
Homomers	cytoplasm	0.08		Monomers	cytoplasm	0.02064
Homomers	cytoplasm	0.246		Monomers	other	0.01784
Homomers	cytoplasm	1.07		Homomers	cytoplasm	33
Homomers	cytoplasm	0.0106		Monomers	cytoplasm	0.002
Homomers	cytoplasm	0.18		Monomers	other	0.028
Homomers	cytoplasm	0.32		Monomers	cytoplasm	0.0551
Homomers	cytoplasm	0.0179		Homomers	other	0.18
Homomers	cytoplasm	2.2		Homomers	cytoplasm	0.3
Homomers	cytoplasm	0.025		Homomers	cytoplasm	0.0045
Monomers	other	0.04		Homomers	cytoplasm	1.9
Homomers	cytoplasm	3		Homomers	other	0.066
Homomers	other	0.104		Monomers	other	0.13
Homomers	cytoplasm	0.0121		Homomers	other	13.6
Homomers	cytoplasm	0.44		Homomers	cytoplasm	0.031
Homomers	cytoplasm	0.0069		Homomers	cytoplasm	0.44
Homomers	cytoplasm	1.8		Monomers	cytoplasm	0.651
Homomers	cytoplasm	1.71		Homomers	cytoplasm	2.09
Monomers	cytoplasm	0.4306		Homomers	cytoplasm	4.9
Monomers	cytoplasm	0.07		Homomers	cytoplasm	0.59
Monomers	cytoplasm	7.63		Homomers	cytoplasm	4
Homomers	cytoplasm	0.19		Homomers	cytoplasm	0.106
Homomers	cytoplasm	780.2		Homomers	cytoplasm	0.003
Homomers	cytoplasm	2.8		Homomers	cytoplasm	0.19
Monomers	extracellular	0.73		Homomers	cytoplasm	0.0083
Monomers	extracellular	50.2		Homomers	cytoplasm	0.153
Homomers	cytoplasm	0.2		Homomers	cytoplasm	1
Homomers	cytoplasm	11.3		Homomers	other	0.0171
Homomers	cytoplasm	0.04		Homomers	cytoplasm	0.048
Homomers	cytoplasm	0.14		Homomers	other	0.57
Homomers	cytoplasm	0.2		Homomers	cytoplasm	7.75
Homomers	cytoplasm	4.6		Monomers	cytoplasm	0.014
Homomers	cytoplasm	0.112		Homomers	cytoplasm	12
Monomers	cytoplasm	0.14		Monomers	other	7.9
Homomers	cytoplasm	0.053		Monomers	extracellular	0.706
Homomers	cytoplasm	0.116		Homomers	cytoplasm	3.6
Homomers	cytoplasm	0.13		Monomers	cytoplasm	3.1
Homomers	cytoplasm	0.00485		Homomers	other	0.0169
Homomers	cytoplasm	0.06		Homomers	cytoplasm	3.7
Homomers	cytoplasm	0.48		Homomers	cytoplasm	0.57
Homomers	cytoplasm	0.21		Homomers	cytoplasm	0.0017
Monomers	cytoplasm	0.033		Homomers	other	71.6
Monomers	cytoplasm	0.479		Monomers	other	0.042
Homomers	cytoplasm	1.2		Monomers	other	0.0011
Homomers	other	0.068		Monomers	other	0.0054
Homomers	cytoplasm	4		Homomers	other	0.00911
Homomers	cytoplasm	4.9		Monomers	other	0.005
Monomers	other	0.001		Homomers	cytoplasm	0.01
Homomers	other	0.0139		Monomers	cytoplasm	0.116
Homomers	cytoplasm	0.00204		Homomers	other	0.001
Homomers	cytoplasm	0.255		Homomers	cytoplasm	0.5
Homomers	cytoplasm	0.8		Homomers	cytoplasm	0.00026
Homomers	cytoplasm	0.002		Homomers	cytoplasm	0.0108
Monomers	cytoplasm	0.065		Homomers	cytoplasm	0.002
Homomers	cytoplasm	0.26		Monomers	cytoplasm	65.45
Monomers	extracellular	167.6		Homomers	cytoplasm	4.3e-05
Homomers	cytoplasm	0.42		Homomers	cytoplasm	4.4
Homomers	cytoplasm	1.135		Homomers	cytoplasm	2.5
Homomers	cytoplasm	0.3		Homomers	other	0.00064
Homomers	cytoplasm	0.01		Homomers	cytoplasm	0.04651
Homomers	cytoplasm	0.2293		Homomers	other	0.131
Monomers	cytoplasm	0.2		Homomers	cytoplasm	0.0072
Homomers	cytoplasm	0.037		Homomers	other	58
Homomers	cytoplasm	0.0039		Homomers	cytoplasm	0.0046
Homomers	cytoplasm	0.14		Monomers	cytoplasm	0.0264
Homomers	cytoplasm	0.0254		Homomers	other	0.64
Monomers	extracellular	0.0043		Homomers	other	0.0004
Homomers	cytoplasm	0.013		Homomers	other	0.016
Monomers	cytoplasm	0.005		Homomers	cytoplasm	0.195
Homomers	cytoplasm	0.2		Homomers	other	0.054
Homomers	cytoplasm	0.104		Homomers	other	0.046
Homomers	cytoplasm	0.05		Homomers	cytoplasm	0.0021
Homomers	cytoplasm	0.05		Homomers	cytoplasm	0.097
Homomers	cytoplasm	1.58		Homomers	other	0.016
Homomers	other	0.00167		Homomers	other	0.0205
Monomers	cytoplasm	27.2		Homomers	cytoplasm	0.083
Homomers	cytoplasm	0.037		Homomers	other	0.0023
Monomers	extracellular	0.013		Homomers	other	20.7
Homomers	other	4		Homomers	cytoplasm	0.011
Homomers	cytoplasm	63		Homomers	other	0.074
Homomers	cytoplasm	0.011		Monomers	extracellular	0.47
Homomers	cytoplasm	0.616		Homomers	cytoplasm	0.77
Homomers	cytoplasm	0.191		Homomers	other	0.182
Homomers	cytoplasm	0.3		Homomers	cytoplasm	0.1
Monomers	cytoplasm	0.0024		Monomers	cytoplasm	0.032
Homomers	other	0.0398		Homomers	cytoplasm	0.33
Monomers	cytoplasm	13		Homomers	cytoplasm	0.0816
Monomers	cytoplasm	0.0013		Homomers	cytoplasm	0.007
Monomers	other	0.203		Monomers	extracellular	82
Homomers	extracellular	0.017		Homomers	extracellular	0.019
Homomers	cytoplasm	150		Homomers	other	2.1
Monomers	cytoplasm	0.056		Homomers	other	0.011
Homomers	cytoplasm	0.13		Homomers	other	0.0017
Homomers	cytoplasm	0.023		Homomers	other	0.1
Monomers	cytoplasm	0.00071		Homomers	cytoplasm	1.83
Homomers	cytoplasm	0.0196		Homomers	other	0.187
Homomers	cytoplasm	3.8		Homomers	cytoplasm	0.0022
Monomers	cytoplasm	0.0081		Homomers	cytoplasm	0.003
Homomers	cytoplasm	13		Homomers	cytoplasm	0.0221
Homomers	cytoplasm	0.58		Homomers	cytoplasm	16.5
Homomers	cytoplasm	0.3		Homomers	cytoplasm	0.36
Homomers	cytoplasm	0.033		Homomers	cytoplasm	0.051
Monomers	cytoplasm	30.1		Homomers	other	0.12
Homomers	cytoplasm	0.026		Monomers	other	0.08
Homomers	cytoplasm	0.055		Homomers	cytoplasm	0.37
Monomers	extracellular	8		Homomers	cytoplasm	0.5
Homomers	cytoplasm	4.9		Homomers	other	0.0153
Homomers	other	0.02		Monomers	cytoplasm	0.048
Homomers	cytoplasm	20.31		Monomers	cytoplasm	1.01
Homomers	cytoplasm	14.2		Homomers	other	0.0119
Homomers	cytoplasm	0.043		Monomers	cytoplasm	0.055
Homomers	cytoplasm	1.9		Homomers	other	34
Homomers	cytoplasm	730		Monomers	cytoplasm	0.8
Homomers	cytoplasm	110		Homomers	cytoplasm	0.0107
Homomers	cytoplasm	1.5		Homomers	cytoplasm	0.077
Monomers	cytoplasm	0.073		Homomers	cytoplasm	1.5
Homomers	cytoplasm	0.054		Homomers	cytoplasm	0.3
Homomers	cytoplasm	0.0503		Monomers	extracellular	0.0381
Homomers	cytoplasm	0.55		Homomers	other	0.0006
Homomers	cytoplasm	0.046		Homomers	cytoplasm	0.00314
Homomers	cytoplasm	0.14		Homomers	other	0.26
Homomers	cytoplasm	0.009		Homomers	cytoplasm	0.19
Homomers	other	0.07		Homomers	other	0.013
Homomers	cytoplasm	0.0044		Homomers	other	0.0056
Homomers	cytoplasm	0.0038		Monomers	extracellular	1.48
Homomers	other	0.58		Homomers	other	0.06305
Monomers	cytoplasm	0.03		Monomers	other	0.0162
Homomers	cytoplasm	0.29		Homomers	cytoplasm	0.0358
Homomers	cytoplasm	4.13		Monomers	cytoplasm	0.025
Homomers	cytoplasm	0.089		Monomers	other	0.036
Homomers	other	0.0014		Monomers	other	0.0053
Homomers	cytoplasm	0.137		Homomers	other	0.7
Homomers	cytoplasm	0.28		Homomers	other	13
Monomers	cytoplasm	1.66		Monomers	cytoplasm	0.0146
Homomers	cytoplasm	0.003		Monomers	cytoplasm	0.32
Monomers	cytoplasm	0.026		Homomers	cytoplasm	0.18
Homomers	cytoplasm	2.7		Homomers	cytoplasm	1.75
Monomers	cytoplasm	0.019		Homomers	cytoplasm	0.24
Homomers	cytoplasm	0.0029		Monomers	other	0.003
Monomers	cytoplasm	0.012		Monomers	cytoplasm	0.47
Homomers	cytoplasm	0.32		Homomers	cytoplasm	0.0283
Homomers	cytoplasm	0.016		Homomers	other	14.76
Monomers	cytoplasm	8.26		Homomers	other	0.025
Homomers	cytoplasm	0.01694		Homomers	cytoplasm	1
Monomers	cytoplasm	0.019		Homomers	cytoplasm	0.049
Monomers	cytoplasm	0.1054		Homomers	cytoplasm	0.045
Homomers	cytoplasm	0.006		Monomers	cytoplasm	0.039
Homomers	cytoplasm	0.2		Homomers	other	0.3
Monomers	cytoplasm	0.32		Monomers	other	0.04639
Homomers	cytoplasm	0.24		Monomers	cytoplasm	0.0039
Homomers	other	0.0197		Homomers	cytoplasm	0.005
Homomers	cytoplasm	0.0026		Homomers	other	0.11
Monomers	cytoplasm	0.15		Monomers	cytoplasm	0.019
Homomers	cytoplasm	0.21		Homomers	cytoplasm	0.072
Homomers	cytoplasm	0.03		Homomers	extracellular	11.2
Homomers	cytoplasm	0.000154		Homomers	cytoplasm	0.21
Homomers	cytoplasm	0.012		Homomers	cytoplasm	3.58
Homomers	cytoplasm	0.05		Homomers	other	0.0088
Homomers	extracellular	6.18		Monomers	cytoplasm	5.8
Homomers	cytoplasm	5		Homomers	other	0.0016
Homomers	cytoplasm	0.008		Homomers	cytoplasm	0.0282
Homomers	cytoplasm	0.084		Homomers	other	0.202
Homomers	cytoplasm	0.00915		Homomers	cytoplasm	0.0255
Monomers	cytoplasm	0.13		Homomers	cytoplasm	0.0034
Homomers	cytoplasm	0.45		Homomers	cytoplasm	0.0289
Homomers	cytoplasm	1.3		Homomers	cytoplasm	0.0216
Homomers	cytoplasm	0.22		Homomers	other	0.54
Homomers	cytoplasm	0.013		Homomers	cytoplasm	0.000855
Homomers	cytoplasm	0.017		Homomers	other	2.3
Monomers	cytoplasm	0.014		Monomers	other	0.004
Homomers	cytoplasm	0.27		Monomers	extracellular	0.33
Homomers	cytoplasm	0.03		Homomers	cytoplasm	0.86
Homomers	cytoplasm	0.5		Homomers	other	0.001
Homomers	cytoplasm	0.0597		Homomers	other	0.0662
Homomers	other	0.22		Homomers	cytoplasm	2.83e-06
Monomers	cytoplasm	0.0006		Homomers	cytoplasm	3.22
Monomers	cytoplasm	0.00015		Monomers	cytoplasm	0.063
Homomers	cytoplasm	0.4		Homomers	extracellular	1.17
Homomers	cytoplasm	0.45		Homomers	other	0.0223
Homomers	cytoplasm	0.4		Monomers	other	0.18
Monomers	cytoplasm	0.2		Homomers	other	0.3
Monomers	cytoplasm	0.0043		Homomers	cytoplasm	0.028
Homomers	cytoplasm	0.1		Monomers	cytoplasm	0.0198
Homomers	cytoplasm	0.076		Homomers	other	1.57
Homomers	cytoplasm	0.166		Monomers	other	0.004
Monomers	cytoplasm	0.062		Homomers	other	0.7
Monomers	other	0.2		Homomers	other	1.1
Homomers	cytoplasm	0.0118		Homomers	cytoplasm	0.088
Homomers	cytoplasm	0.56		Homomers	extracellular	0.2
Monomers	cytoplasm	0.2		Monomers	other	0.0142
Monomers	cytoplasm	0.06		Homomers	cytoplasm	0.05
Homomers	cytoplasm	0.01		Homomers	cytoplasm	0.017
Homomers	cytoplasm	0.028		Homomers	other	0.038
Homomers	cytoplasm	0.42		Homomers	cytoplasm	0.0042
Monomers	cytoplasm	1.9		Homomers	other	0.025
Homomers	cytoplasm	0.03198		Monomers	cytoplasm	0.033
Homomers	cytoplasm	0.06		Homomers	cytoplasm	0.02
Homomers	cytoplasm	0.05		Monomers	cytoplasm	0.308
Homomers	cytoplasm	0.08		Homomers	cytoplasm	4.18
Homomers	cytoplasm	26		Monomers	extracellular	3.24
Homomers	cytoplasm	26		Homomers	cytoplasm	0.83
Homomers	cytoplasm	0.0068		Homomers	cytoplasm	0.16
Monomers	cytoplasm	0.0094		Homomers	extracellular	0.0102
Homomers	cytoplasm	0.15		Monomers	cytoplasm	0.46
Homomers	cytoplasm	0.015		Monomers	extracellular	0.07
Homomers	cytoplasm	0.405		Homomers	other	0.1
Homomers	cytoplasm	0.063		Homomers	cytoplasm	0.0025
Homomers	cytoplasm	0.0095		Monomers	cytoplasm	0.034
Homomers	cytoplasm	0.3		Homomers	cytoplasm	120
Homomers	cytoplasm	14.5		Monomers	other	0.21
Homomers	cytoplasm	6.02		Homomers	cytoplasm	0.0382
Homomers	cytoplasm	0.148		Homomers	other	0.0067
Homomers	cytoplasm	2.8		Homomers	other	0.00618
Homomers	cytoplasm	0.08		Monomers	cytoplasm	0.0028
Homomers	cytoplasm	1		Homomers	other	0.17
Homomers	cytoplasm	0.096		Homomers	cytoplasm	75
Homomers	cytoplasm	0.0127		Homomers	cytoplasm	0.18
Monomers	cytoplasm	0.0079		Monomers	cytoplasm	0.0006
Homomers	cytoplasm	0.113		Monomers	cytoplasm	20
Homomers	cytoplasm	0.37		Monomers	extracellular	0.0066
Monomers	cytoplasm	0.121		Homomers	cytoplasm	0.0013
Homomers	cytoplasm	0.59		Monomers	extracellular	0.014
Homomers	cytoplasm	0.0004		Homomers	other	0.1
Homomers	cytoplasm	0.22		Homomers	cytoplasm	0.012
Homomers	cytoplasm	0.0073		Homomers	cytoplasm	0.0205
Homomers	cytoplasm	0.16		Homomers	cytoplasm	0.0081
Homomers	cytoplasm	3.16		Monomers	other	0.005
Homomers	cytoplasm	0.012		Homomers	cytoplasm	0.041
Monomers	cytoplasm	0.035		Homomers	cytoplasm	0.59
Homomers	cytoplasm	0.1		Monomers	cytoplasm	0.031
Homomers	cytoplasm	0.006		Homomers	cytoplasm	0.0063
Homomers	cytoplasm	0.4		Homomers	cytoplasm	0.0088
Monomers	cytoplasm	0.0167		Homomers	other	0.1
Homomers	cytoplasm	0.024		Homomers	other	0.2178
Homomers	cytoplasm	0.0045		Homomers	other	0.0131
Homomers	cytoplasm	0.57		Monomers	cytoplasm	6.8
Homomers	cytoplasm	0.025		Homomers	cytoplasm	0.0023
Monomers	cytoplasm	46		Homomers	cytoplasm	0.037
Homomers	cytoplasm	1.2		Monomers	cytoplasm	0.045
Homomers	cytoplasm	0.3		Homomers	cytoplasm	0.067
Homomers	cytoplasm	0.0071		Homomers	cytoplasm	0.0425
Homomers	cytoplasm	0.0272		Homomers	cytoplasm	0.0016
Homomers	other	0.0039		Homomers	cytoplasm	1.2
Monomers	other	0.013		Homomers	cytoplasm	0.052
Monomers	cytoplasm	0.0012		Homomers	cytoplasm	0.02
Homomers	cytoplasm	0.058		Homomers	cytoplasm	0.0218
Homomers	cytoplasm	21.8		Homomers	cytoplasm	0.007
Homomers	cytoplasm	0.078		Homomers	cytoplasm	0.017
Homomers	other	0.0082		Monomers	other	0.0007
Monomers	other	0.27		Homomers	cytoplasm	0.44
Monomers	cytoplasm	0.01		Homomers	cytoplasm	0.071
Homomers	cytoplasm	0.00058		Monomers	cytoplasm	0.0179
Homomers	cytoplasm	0.0024		Homomers	cytoplasm	0.5
Homomers	cytoplasm	0.078		Homomers	cytoplasm	0.0027
Homomers	cytoplasm	0.182		Homomers	other	0.0092
Homomers	other	8e-05		Homomers	other	3.3
Homomers	cytoplasm	0.4		Monomers	extracellular	104
Homomers	cytoplasm	0.004		Monomers	cytoplasm	0.04
Homomers	cytoplasm	0.37		Monomers	other	0.587
Homomers	cytoplasm	0.0039		Homomers	cytoplasm	0.0867
Homomers	cytoplasm	0.25		Homomers	extracellular	0.78
Homomers	cytoplasm	0.11		Homomers	cytoplasm	0.46
Homomers	cytoplasm	0.8		Homomers	other	0.0276
Homomers	cytoplasm	0.035		Monomers	cytoplasm	0.11
Homomers	cytoplasm	2		Monomers	other	0.0358
Homomers	cytoplasm	0.62		Homomers	cytoplasm	0.0286
Homomers	cytoplasm	0.045		Homomers	other	0.00211
Homomers	cytoplasm	0.0065		Homomers	other	0.011
Homomers	cytoplasm	5.34		Homomers	cytoplasm	0.016
Monomers	cytoplasm	0.0018		Monomers	other	0.007
Homomers	cytoplasm	0.0009		Homomers	cytoplasm	0.07
Homomers	other	0.52		Monomers	cytoplasm	0.0015
Monomers	cytoplasm	7.6		Homomers	cytoplasm	0.6
Homomers	cytoplasm	0.0026		Homomers	other	0.045
Homomers	cytoplasm	0.04		Homomers	cytoplasm	6.3
Monomers	cytoplasm	0.0025		Monomers	cytoplasm	0.0025
Homomers	cytoplasm	0.138		Monomers	cytoplasm	0.0057
Monomers	cytoplasm	0.038		Monomers	other	0.0156
Monomers	cytoplasm	0.006		Homomers	cytoplasm	0.31
Monomers	cytoplasm	0.012		Homomers	cytoplasm	0.0038
Homomers	cytoplasm	0.55		Homomers	cytoplasm	0.0374
Homomers	cytoplasm	3.7		Homomers	other	0.07
Monomers	cytoplasm	0.13		Monomers	other	0.0041
Homomers	cytoplasm	0.354		Homomers	other	0.22
Monomers	cytoplasm	0.33		Homomers	cytoplasm	0.2
Homomers	cytoplasm	0.08		Monomers	cytoplasm	0.022
Homomers	cytoplasm	0.041		Monomers	other	0.39
Homomers	cytoplasm	0.1		Homomers	other	0.8
Homomers	cytoplasm	3.6		Homomers	cytoplasm	0.018
Homomers	cytoplasm	0.003		Homomers	cytoplasm	0.062
Homomers	cytoplasm	0.0562		Monomers	cytoplasm	0.25
Homomers	cytoplasm	0.6		Homomers	cytoplasm	0.009
Homomers	cytoplasm	0.017		Homomers	cytoplasm	0.016
Homomers	other	0.08		Homomers	other	0.019
Monomers	cytoplasm	0.037		Homomers	cytoplasm	16
Monomers	cytoplasm	0.067		Homomers	cytoplasm	0.00197
Homomers	cytoplasm	0.06		Homomers	cytoplasm	2.9e-05
Homomers	cytoplasm	0.0053		Monomers	cytoplasm	0.0044
Monomers	cytoplasm	0.47		Homomers	cytoplasm	0.008
Homomers	cytoplasm	0.0466		Homomers	cytoplasm	185
Homomers	cytoplasm	7.04		Monomers	cytoplasm	0.024
Homomers	cytoplasm	0.2609		Homomers	other	0.027
Monomers	cytoplasm	0.00077		Homomers	cytoplasm	0.043
Homomers	cytoplasm	0.53		Homomers	cytoplasm	0.0065
Homomers	cytoplasm	0.06		Monomers	other	0.0495
Monomers	cytoplasm	0.647		Monomers	other	0.013
Homomers	cytoplasm	0.25		Monomers	other	0.208
Monomers	cytoplasm	0.25		Homomers	other	1.67
Homomers	cytoplasm	29.5		Monomers	extracellular	0.54
Homomers	cytoplasm	0.04		Homomers	other	0.0024
Homomers	cytoplasm	1.45		Homomers	other	0.0017
Monomers	cytoplasm	0.02		Homomers	other	0.022
Homomers	cytoplasm	0.0072		Monomers	other	6
Homomers	cytoplasm	0.06		Monomers	cytoplasm	0.025
Homomers	other	1.1		Homomers	cytoplasm	0.303
Homomers	cytoplasm	0.0016		Homomers	cytoplasm	0.21
Homomers	cytoplasm	126		Monomers	cytoplasm	0.0185
Homomers	other	0.3		Monomers	cytoplasm	0.0032
Monomers	cytoplasm	0.38		Monomers	other	0.00688
Homomers	cytoplasm	0.048		Homomers	other	0.119
Monomers	cytoplasm	0.076		Homomers	other	0.141
Homomers	other	0.22		Monomers	other	0.27
Monomers	extracellular	0.293		Homomers	cytoplasm	0.1
Homomers	cytoplasm	9.546		Homomers	cytoplasm	0.09
Homomers	cytoplasm	0.82		Homomers	other	3.46
Homomers	cytoplasm	0.0014		Homomers	other	0.062
Homomers	cytoplasm	0.47		Monomers	cytoplasm	0.016
Homomers	cytoplasm	0.062		Homomers	other	0.017
Homomers	cytoplasm	1.16		Homomers	other	1.77
Homomers	cytoplasm	0.04951		Homomers	cytoplasm	0.076
Homomers	cytoplasm	2		Homomers	cytoplasm	0.216
Homomers	cytoplasm	27		Monomers	other	0.057
Monomers	cytoplasm	0.25		Homomers	other	0.001
Homomers	cytoplasm	9.8		Homomers	cytoplasm	0.17
Homomers	cytoplasm	0.066		Homomers	other	0.076
Homomers	other	0.0101
Homomers	cytoplasm	0.023
Homomers	cytoplasm	2.15
Homomers	cytoplasm	0.0177
Homomers	cytoplasm	0.014
Homomers	cytoplasm	0.0128
Homomers	cytoplasm	0.145
Homomers	cytoplasm	0.00242
Homomers	cytoplasm	1.17
Monomers	cytoplasm	0.012
Homomers	cytoplasm	0.0017
Monomers	cytoplasm	0.0069
Monomers	cytoplasm	0.0014
Homomers	cytoplasm	0.018
Homomers	cytoplasm	0.2
Homomers	cytoplasm	0.9
Homomers	cytoplasm	0.103
Homomers	cytoplasm	0.02
Homomers	cytoplasm	27.6
Homomers	cytoplasm	0.05
Monomers	extracellular	3.1
Homomers	cytoplasm	0.0099
Homomers	other	0.025
Homomers	cytoplasm	0.05
Monomers	cytoplasm	0.113
Homomers	cytoplasm	0.0251
Homomers	cytoplasm	0.0337
Homomers	cytoplasm	21
Monomers	cytoplasm	0.019
Homomers	cytoplasm	0.073
Homomers	cytoplasm	0.0042
Homomers	cytoplasm	0.0153
Homomers	cytoplasm	0.4
Homomers	cytoplasm	0.0105
Homomers	cytoplasm	0.16
Homomers	cytoplasm	4.1
Homomers	cytoplasm	4
Homomers	cytoplasm	0.155
Homomers	cytoplasm	0.33
Homomers	cytoplasm	0.43
Homomers	cytoplasm	0.497
Homomers	cytoplasm	44.7
Homomers	other	2.07
Homomers	cytoplasm	1.28
Monomers	cytoplasm	0.1
Homomers	cytoplasm	0.015
Monomers	other	0.341
Homomers	cytoplasm	0.003
Homomers	cytoplasm	3.9
Homomers	cytoplasm	0.048
Homomers	cytoplasm	0.21
Monomers	cytoplasm	5.7
Homomers	cytoplasm	0.024
Homomers	cytoplasm	87.7
Homomers	cytoplasm	0.0015
Homomers	cytoplasm	25
Monomers	cytoplasm	2.4
Homomers	cytoplasm	0.0022
Homomers	cytoplasm	22
Homomers	cytoplasm	20.8
Homomers	cytoplasm	2.5
Homomers	other	1.96
Homomers	other	0.143
Homomers	cytoplasm	0.05
Homomers	cytoplasm	2.2
Homomers	cytoplasm	5
Homomers	other	0.0032
Homomers	cytoplasm	0.44
Homomers	cytoplasm	0.11
Monomers	cytoplasm	132
Homomers	cytoplasm	16.4
Homomers	cytoplasm	0.0015
Homomers	cytoplasm	0.001
Homomers	cytoplasm	0.0444
Homomers	extracellular	0.043
Monomers	other	0.044
Monomers	cytoplasm	0.162
Homomers	cytoplasm	2
Homomers	cytoplasm	0.159
Monomers	cytoplasm	0.026
Monomers	cytoplasm	0.0012
Homomers	cytoplasm	1.8
Monomers	cytoplasm	0.00067
Homomers	cytoplasm	0.0017
Monomers	extracellular	11.9
Homomers	cytoplasm	0.1011
Homomers	cytoplasm	0.0392
Homomers	cytoplasm	0.0095
Homomers	cytoplasm	0.17
Homomers	cytoplasm	1.2
Homomers	cytoplasm	0.013
Homomers	cytoplasm	0.77
Homomers	cytoplasm	0.1
Homomers	cytoplasm	1
Monomers	other	0.003
Homomers	cytoplasm	0.046
Monomers	cytoplasm	6.9
Homomers	cytoplasm	0.00034
Homomers	cytoplasm	0.024
Homomers	cytoplasm	0.0243
Homomers	cytoplasm	0.00527
Homomers	cytoplasm	0.00022
Homomers	cytoplasm	0.00037
Homomers	cytoplasm	0.114
Homomers	cytoplasm	0.23
Homomers	cytoplasm	2.3
Homomers	cytoplasm	0.1248
Homomers	cytoplasm	0.155
Monomers	cytoplasm	0.02
Homomers	cytoplasm	0.044
Homomers	cytoplasm	1.2
Homomers	cytoplasm	0.0046
Homomers	cytoplasm	0.0033
Homomers	cytoplasm	0.0016
Homomers	other	1.7
Homomers	other	0.41
Monomers	cytoplasm	4.6
Homomers	cytoplasm	0.01
Monomers	cytoplasm	7.9e-05
Homomers	cytoplasm	151
Monomers	cytoplasm	0.045
Homomers	cytoplasm	0.0022
Homomers	cytoplasm	0.015
Homomers	cytoplasm	0.00028
Homomers	cytoplasm	0.1184
Homomers	cytoplasm	0.3
Homomers	cytoplasm	0.0136
Monomers	cytoplasm	0.0097
Monomers	cytoplasm	0.001
Monomers	cytoplasm	0.719
Homomers	cytoplasm	0.072
Monomers	other	0.074
Monomers	cytoplasm	4.79
Monomers	cytoplasm	1
Homomers	other	0.0597
Homomers	other	1.1
Homomers	cytoplasm	0.0014
Homomers	cytoplasm	0.42
Homomers	cytoplasm	0.0043
Homomers	cytoplasm	0.0022
Homomers	cytoplasm	0.29
Monomers	cytoplasm	0.32
Homomers	cytoplasm	1.2
Homomers	cytoplasm	0.0045

## Sheet: D
Prokaryotes				Eukaryotes
QS	Location	kcat/KM		QS	Location	kcat/KM
Homomers	cytoplasm	1176.5		Homomers	cytoplasm	688.739
Homomers	cytoplasm	1000		Homomers	other	3300
Homomers	cytoplasm	205		Homomers	cytoplasm	323
Homomers	cytoplasm	219		Homomers	extracellular	1600
Homomers	cytoplasm	2.43		Monomers	extracellular	100
Homomers	cytoplasm	21.87		Homomers	cytoplasm	4800
Homomers	cytoplasm	2.64		Homomers	cytoplasm	65940
Homomers	cytoplasm	18.75		Homomers	other	34.34
Homomers	cytoplasm	12		Homomers	cytoplasm	157.4
Homomers	cytoplasm	10		Homomers	other	49.7
Homomers	cytoplasm	1940		Homomers	cytoplasm	3200
Homomers	cytoplasm	10		Monomers	other	140
Homomers	cytoplasm	19.27		Homomers	cytoplasm	30
Monomers	cytoplasm	245		Monomers	cytoplasm	4449.2
Homomers	cytoplasm	1143		Homomers	cytoplasm	910
Homomers	cytoplasm	0.01		Homomers	cytoplasm	97000
Homomers	cytoplasm	18000		Homomers	other	4300
Homomers	cytoplasm	47000		Homomers	other	146.92
Homomers	cytoplasm	824		Homomers	cytoplasm	0.23
Homomers	cytoplasm	3.36		Monomers	cytoplasm	3880
Homomers	cytoplasm	1180		Monomers	other	450
Monomers	cytoplasm	4167		Homomers	cytoplasm	189.76
Homomers	cytoplasm	16.02		Homomers	cytoplasm	9
Homomers	cytoplasm	1028.75		Homomers	other	40.5
Homomers	cytoplasm	214.2		Monomers	cytoplasm	43.8
Homomers	cytoplasm	750		Homomers	cytoplasm	1.52
Homomers	cytoplasm	9.65		Homomers	cytoplasm	58
Monomers	cytoplasm	970		Homomers	cytoplasm	21
Homomers	cytoplasm	47		Homomers	other	3380
Homomers	cytoplasm	1440		Homomers	cytoplasm	15.4
Homomers	cytoplasm	27.9		Homomers	other	1500
Homomers	other	1838		Monomers	cytoplasm	56.6
Homomers	cytoplasm	13090.9		Homomers	cytoplasm	150000
Homomers	cytoplasm	22.3		Homomers	cytoplasm	12.74
Homomers	cytoplasm	1294		Monomers	cytoplasm	0.095
Monomers	cytoplasm	3.042		Homomers	cytoplasm	114.9
Homomers	cytoplasm	300		Homomers	cytoplasm	2.915
Homomers	cytoplasm	0.27		Homomers	other	4339
Homomers	cytoplasm	5.4		Monomers	other	100
Monomers	extracellular	0.026		Monomers	cytoplasm	2090
Homomers	cytoplasm	525		Homomers	other	26
Homomers	cytoplasm	130		Homomers	cytoplasm	18.9
Monomers	cytoplasm	930000000		Homomers	cytoplasm	6.5
Homomers	cytoplasm	5800		Monomers	cytoplasm	56
Homomers	cytoplasm	826.6		Homomers	cytoplasm	5.22
Homomers	cytoplasm	3200		Homomers	other	854.3
Homomers	cytoplasm	2400		Homomers	other	0.383
Monomers	cytoplasm	1170		Homomers	cytoplasm	42000
Monomers	cytoplasm	10.4		Monomers	cytoplasm	4924.24
Homomers	other	3400		Homomers	cytoplasm	740
Homomers	cytoplasm	24.5		Homomers	other	1100
Homomers	cytoplasm	0.32		Homomers	other	347.8
Monomers	other	0.784		Homomers	cytoplasm	4271
Homomers	other	1783		Homomers	other	0.28
Homomers	cytoplasm	11800		Homomers	cytoplasm	1400
Homomers	cytoplasm	3333		Homomers	other	25.3
Homomers	cytoplasm	9.7		Monomers	extracellular	0.011
Homomers	cytoplasm	150		Homomers	other	3.1
Homomers	cytoplasm	871		Homomers	cytoplasm	116.4
Monomers	cytoplasm	0.085		Homomers	cytoplasm	430
Homomers	cytoplasm	188		Homomers	cytoplasm	167
Homomers	cytoplasm	0.26		Monomers	extracellular	9.43
Monomers	extracellular	1050		Homomers	other	890
Homomers	cytoplasm	208		Homomers	cytoplasm	24450
Homomers	cytoplasm	30		Homomers	cytoplasm	69
Homomers	cytoplasm	4		Homomers	cytoplasm	5.67
Homomers	cytoplasm	16100		Monomers	cytoplasm	15000
Homomers	cytoplasm	0.111		Monomers	cytoplasm	1200
Monomers	cytoplasm	3.85		Monomers	cytoplasm	0.0021
Homomers	cytoplasm	0.18		Homomers	cytoplasm	1410
Monomers	extracellular	5100		Homomers	cytoplasm	0.85
Homomers	other	9		Homomers	other	0.5
Homomers	cytoplasm	2.72		Homomers	cytoplasm	122.25
Homomers	cytoplasm	138		Homomers	other	150.8
Monomers	cytoplasm	0.006		Homomers	cytoplasm	1200
Monomers	other	1.4		Homomers	other	2.15
Homomers	cytoplasm	17.4		Homomers	other	186
Homomers	cytoplasm	3200		Homomers	cytoplasm	148.1
Monomers	cytoplasm	63		Homomers	other	3.81
Homomers	cytoplasm	190		Monomers	cytoplasm	6250
Homomers	cytoplasm	1.46		Monomers	cytoplasm	82.5
Monomers	cytoplasm	33		Homomers	cytoplasm	325.25
Homomers	cytoplasm	530		Monomers	other	300
Homomers	cytoplasm	1573.1		Homomers	cytoplasm	123
Homomers	cytoplasm	10.71		Homomers	other	983.7
Homomers	cytoplasm	8.6		Homomers	cytoplasm	0.45
Homomers	cytoplasm	64.9		Monomers	cytoplasm	20.7
Homomers	cytoplasm	1.44		Homomers	other	1390
Monomers	cytoplasm	0.041		Homomers	cytoplasm	2100
Monomers	cytoplasm	210		Monomers	cytoplasm	140
Homomers	cytoplasm	130		Homomers	cytoplasm	9000
Homomers	cytoplasm	196		Homomers	extracellular	17
Monomers	other	0.72		Homomers	other	25909
Homomers	cytoplasm	1.4		Homomers	cytoplasm	1190
Homomers	other	238.6		Homomers	other	6.3
Homomers	cytoplasm	35454		Homomers	other	80
Homomers	cytoplasm	178571		Homomers	cytoplasm	610
Monomers	cytoplasm	9.2		Homomers	cytoplasm	494
Homomers	cytoplasm	0.44		Monomers	cytoplasm	6.82
Homomers	cytoplasm	39.66		Homomers	extracellular	204
Homomers	cytoplasm	31		Homomers	other	530
Homomers	cytoplasm	150		Homomers	other	247
Homomers	cytoplasm	72.2		Homomers	other	14.6
Homomers	cytoplasm	0.12		Homomers	cytoplasm	3100
Monomers	cytoplasm	38.5		Homomers	cytoplasm	55.06
Monomers	cytoplasm	17		Homomers	other	9.24
Homomers	cytoplasm	980		Monomers	cytoplasm	1000
Monomers	cytoplasm	914		Homomers	cytoplasm	5.13
Homomers	cytoplasm	600		Monomers	cytoplasm	1.453
Monomers	cytoplasm	379		Homomers	cytoplasm	0.574
Monomers	cytoplasm	270		Monomers	extracellular	2650
Homomers	cytoplasm	1700		Homomers	cytoplasm	0.016
Homomers	cytoplasm	63.1		Monomers	cytoplasm	224.5
Homomers	cytoplasm	17.5		Monomers	extracellular	5000
Homomers	other	51370		Monomers	other	72
Homomers	cytoplasm	600		Homomers	cytoplasm	9.42
Homomers	cytoplasm	1.47		Homomers	other	0.467
Homomers	cytoplasm	36		Homomers	other	29
Homomers	extracellular	7.22		Monomers	cytoplasm	10
Homomers	cytoplasm	0.25		Homomers	other	85
Homomers	cytoplasm	65250		Homomers	cytoplasm	270
Monomers	cytoplasm	0.415		Monomers	extracellular	100000
Homomers	cytoplasm	280		Homomers	cytoplasm	5185
Monomers	cytoplasm	4140		Homomers	cytoplasm	631.15
Homomers	cytoplasm	67.34		Homomers	cytoplasm	95
Monomers	cytoplasm	14700		Monomers	cytoplasm	242.9
Homomers	cytoplasm	23.13		Homomers	cytoplasm	14348
Homomers	cytoplasm	1.3		Homomers	cytoplasm	1700
Homomers	cytoplasm	1.2		Monomers	cytoplasm	140000
Monomers	cytoplasm	7140		Homomers	cytoplasm	0.205
Homomers	cytoplasm	430		Homomers	cytoplasm	19
Monomers	cytoplasm	1.4		Homomers	cytoplasm	6.8
Monomers	other	6776		Homomers	cytoplasm	4615
Homomers	cytoplasm	110		Homomers	cytoplasm	150
Monomers	cytoplasm	380		Homomers	cytoplasm	2000
Homomers	cytoplasm	34		Monomers	other	28200
Homomers	cytoplasm	120		Homomers	cytoplasm	13600
Homomers	cytoplasm	1020		Homomers	cytoplasm	59.4
Monomers	cytoplasm	89		Homomers	cytoplasm	15000
Homomers	cytoplasm	30.96		Monomers	extracellular	8.36
Homomers	cytoplasm	1020		Monomers	other	467
Homomers	other	1		Homomers	cytoplasm	4.2
Homomers	cytoplasm	4118		Homomers	extracellular	7.1
Monomers	cytoplasm	85.1		Homomers	cytoplasm	632
Homomers	cytoplasm	262.1		Homomers	other	9746
Homomers	cytoplasm	4.05		Monomers	other	0.17
Homomers	cytoplasm	19		Monomers	cytoplasm	2652
Homomers	cytoplasm	434		Monomers	extracellular	69
Homomers	cytoplasm	2200		Monomers	cytoplasm	680
Homomers	cytoplasm	344.3		Homomers	cytoplasm	8.097
Homomers	cytoplasm	6250		Homomers	cytoplasm	53
Homomers	cytoplasm	10200		Homomers	cytoplasm	27000
Homomers	cytoplasm	14		Homomers	other	84.3
Homomers	cytoplasm	13000		Monomers	other	9600
Homomers	cytoplasm	86.2		Homomers	cytoplasm	334
Homomers	cytoplasm	224.2		Monomers	cytoplasm	0.59
Homomers	cytoplasm	643		Homomers	cytoplasm	410
Homomers	cytoplasm	3200		Homomers	other	27000
Homomers	cytoplasm	3		Homomers	cytoplasm	0.17
Monomers	cytoplasm	383		Homomers	cytoplasm	0.151
Homomers	cytoplasm	29		Homomers	cytoplasm	8690
Homomers	cytoplasm	77.1		Monomers	cytoplasm	94.3
Homomers	cytoplasm	630		Monomers	other	0.038
Homomers	cytoplasm	7900		Homomers	other	0.7
Homomers	cytoplasm	250		Monomers	extracellular	0.556
Monomers	other	0.016		Homomers	other	6900
Homomers	cytoplasm	2.55		Monomers	other	2
Homomers	cytoplasm	26		Monomers	cytoplasm	3000
Monomers	other	214.8		Monomers	cytoplasm	31
Homomers	cytoplasm	159		Homomers	other	1.23
Homomers	cytoplasm	1000		Monomers	other	1.94
Homomers	cytoplasm	122		Homomers	cytoplasm	109
Homomers	other	400		Homomers	other	429
Homomers	cytoplasm	99		Homomers	other	470
Homomers	cytoplasm	17.37		Homomers	other	24
Homomers	cytoplasm	12.4		Homomers	other	429
Homomers	cytoplasm	0.00029		Homomers	cytoplasm	1158
Homomers	cytoplasm	1.49		Homomers	other	1300
Monomers	cytoplasm	4800		Homomers	cytoplasm	64.71
Homomers	cytoplasm	1300		Homomers	other	0.92
Homomers	cytoplasm	1846
Homomers	cytoplasm	94.2
Homomers	cytoplasm	8.787
Homomers	cytoplasm	10
Monomers	cytoplasm	51.5
Homomers	cytoplasm	2.27
Homomers	cytoplasm	134
Homomers	cytoplasm	258.8
Homomers	cytoplasm	54
Homomers	cytoplasm	0.6
Monomers	cytoplasm	15
Monomers	cytoplasm	242700
Monomers	cytoplasm	910
Homomers	cytoplasm	122
Homomers	cytoplasm	2300
Homomers	cytoplasm	1700
Homomers	cytoplasm	56
Homomers	cytoplasm	830
Homomers	cytoplasm	40
Monomers	cytoplasm	44
Homomers	cytoplasm	11
Homomers	cytoplasm	1300
Homomers	cytoplasm	19
Homomers	other	47
Monomers	cytoplasm	48
Monomers	extracellular	119.9
Homomers	cytoplasm	5.79
Homomers	cytoplasm	50
Homomers	cytoplasm	0.907
Homomers	cytoplasm	3.1
Homomers	cytoplasm	101500
Homomers	cytoplasm	198
Monomers	cytoplasm	152.9
Homomers	cytoplasm	490
Homomers	cytoplasm	99
Monomers	cytoplasm	3188
Monomers	cytoplasm	19000
Homomers	cytoplasm	37
Homomers	cytoplasm	1124.9
Homomers	cytoplasm	6600
Homomers	cytoplasm	59
Monomers	extracellular	394
Monomers	cytoplasm	0.77
Homomers	cytoplasm	280
Homomers	cytoplasm	2300
Homomers	cytoplasm	7.7
Homomers	cytoplasm	5100
Homomers	cytoplasm	4.8
Homomers	cytoplasm	226.2
Homomers	cytoplasm	426
Homomers	cytoplasm	130
Homomers	cytoplasm	6.2
Monomers	cytoplasm	0.16
Homomers	cytoplasm	6043
Homomers	cytoplasm	6540
Homomers	cytoplasm	228.2
Homomers	cytoplasm	13
Homomers	cytoplasm	23.75
Monomers	cytoplasm	86.4
Homomers	cytoplasm	4000
Homomers	cytoplasm	18.4
Homomers	cytoplasm	4
Homomers	other	1.1
Homomers	cytoplasm	717
Homomers	cytoplasm	36120
Homomers	cytoplasm	70
Homomers	cytoplasm	13300
Homomers	extracellular	660
Homomers	cytoplasm	540
Monomers	cytoplasm	0.0558
Homomers	cytoplasm	2120
Monomers	extracellular	534
Homomers	cytoplasm	72784.8
Homomers	cytoplasm	237.2
Homomers	cytoplasm	480
Homomers	cytoplasm	32.02
Homomers	cytoplasm	46.25
Monomers	cytoplasm	8.6
Homomers	cytoplasm	1090
Homomers	cytoplasm	1318
Homomers	cytoplasm	33020
Homomers	cytoplasm	9.1
Homomers	cytoplasm	6.0261
Homomers	cytoplasm	536.5
Homomers	cytoplasm	0.916
Monomers	cytoplasm	10
Homomers	cytoplasm	51.81
Homomers	cytoplasm	5.2
Homomers	cytoplasm	0.005
Monomers	cytoplasm	20000
Homomers	cytoplasm	3.8
Homomers	cytoplasm	680
Monomers	cytoplasm	19.3
Homomers	cytoplasm	57
Homomers	other	14100
Homomers	cytoplasm	45
Homomers	cytoplasm	0.53
Homomers	cytoplasm	0.0065
Monomers	cytoplasm	41
